# Supplementary material for: Genome-wide DNA Methylation analysis in response to salinity in the model plant caliph medic (Medicago truncatula)
Source: BMC Genomics. 2018 Jan 24;19:78. doi: 10.1186/s12864-018-4484-5 (PMC5781308; doi:10.1186/s12864-018-4484-5)
Supplement: Supplementary file 1 — Oligonucleotides used in the qPCR and the methylation status of the corresponding gene on different component. Promoters were indicated as (P), exon (E) and intron (I). (XLSX 12 kb) [file 12864_2018_4484_MOESM1_ESM.xlsx]

## Sheet: Sheet1
Table S1. Oligonucleotides used in the qPCR and the methylation status of the corresponding gene on different component. Promoters were indicated as (P), exon (E) and intron (I).
Description	Abbrivation	Gene Bank ID	Forward Primer (5'-3')	Reverse Primer (5' - 3')	Methylation Status	Site of Methylation
MYB transcription factor	MYB	MTR_1g063940	GGCTACCGAACTCCCACTGA	GTGCAGTACAGGCTCTTAAAAGGTT	HYPER	P*, E*
Calmodulin-binding protein	CAL	MTR_1g101330	CGTGGCTATTTGGCAAGGA	GCTTGCAACTTCACCAATGCT	HYPER	P
Late embryogenesis abundant protein (LEA) family protein	LEA	MTR_4g033265	AAGAGCTTATTTGTGATGCATATGGT	TTCTGAGGCTTTATCCTTTGCTTT	HYPER	P
AP2/ERF domain transcription factor	AP2/ERF	MTR_4g086220	AATGGGCTGCTGAAATTCGT	GAAAATGTTCCGAGCCAAACA	HYPER	P
Vacuolar H+-pumping ATPase 16 kDa proteolipid subunit 4	H+ATPase	MTR_8g076150	GGAGCGGCATACGGAACA	CTCATCACTCCCATCGATGCT	HYPER	P
bZIP transcription factor	bZIP	MTR_5g015090	TCCAACCCACCAGCCCTAA	TCGTTTGGTTCGCCTGAAC	HYPER	P
CBF/DREB1 transcription factor	CBF	MTR_6g465430	TTCTCCCTTCGACGCATCAT	TTCGGGTTGCTTGATGCTAAC	HYPER	P, E
BZIP protein	bZIP like	MTR_2g102050	CCGCCTACTCAACCTCCCTTA	CGCCGTGAGAAAAGTCACCTA	HYPER	P, E
Potassium transporter-like protein	KT	MTR_2g008820	TGCTGGTCGGGCCTTTTA	GAGGAAGGTTGGCCAAAATG	HYPER	E
Ethylene insensitive transcription factor	EITF	MTR_5g087790	GCATCCTCAATGCGCTTACA	GTCCCTGGAAGGCCTATCTTG	HYPER	E
Methyltransferase PMT16, putative	MT16	MTR_8g071280	TCGTTCCGGATCCAAAGTTT	CGCTCGGGCCACTTAGAAA	HYPER	E
Abscisic acid receptor	ABA	MTR_5g083270	CACGTGGTGGGACAAAACC	AAACGGAGGCGTTGATTGTT	HYPER	P, E
Early-responsive to dehydration stress	DS	MTR_1g017170	TCAACCTATCTGTCTCACCAAATGA	AGCCCCGTCCTTCAGTTTCT	HYPO	E
Na+/H+ exchanger 1	NA+/H+Exch	MTR_2g059260	CAAGCCCAGGGCCAAAC	CAAGCCCAGGGCCAAAC	HYPO	P
CDPK-related kinase	CDPK	MTR_3g092230	CACCGCACCACACACCAT	CTGACGCCGGAAACAGGTT	HYPO	I*
Potassium channel KAT3 protein	KAT3	MTR_3g108320	GGCGATTGAGGCGTGTTAGT	AGTAGCTGACCCTGATGTCTTTCTC	HYPO	E
Superoxide dismutase [Cu-Zn] protein	SOD	MTR_4g057240	TCCAGGGCTTCATGGTTTTC	CGAGATACACCCATTGGTGGTA	HYPO	E
Ion channel castor	ICC	MTR_7g117580	TGCAATAATTGTCCTTGCTGAAG	CTCAGAGCTCGGGCATCAC	HYPO	E
WRKY transcription factor	WRKY	MTR_1g070455	GCATAGACGGAAGCGTAGCAA	GATCGGAGCTCCTATCAAATGG	HYPO	P
NAC transcription factor-like protein	NAC	MTR_2g086690	CCTAAGCTGCGACACGAATTC	CGAACTAAAGCTTCCCGATATCA	HYPO	P, E
bZIP transcription factor	bZIP	MTR_6g026800	AGCATACGATGCCGGGTTT	GCAACCTGAAAAGGCTGTTGA	HYPO	P
Methyltransferase	MT	MTR_3g031200	TTCGCTGTTCGATTCGCTATC	TCGGAGGAGTTGCATGATTCT	HYPO	P, E
Abscisic acid-responsive (TB2/DP1, HVA22) family protein	ABA	MTR_3g113790	GCTACGCTTTTGGTGCCAGTA	TTCGCTCACACACCGTCAA	HYPO	E
Vacuolar H+-translocating inorganic pyrophosphatase	VacH+PP	MTR_4g115970	TCGTTTCCAAAGTCAAGCTCACT	CATTTTTGCCAGGAGCTTCAG	HYPO	E
Mt_Actin (TC85697)		TC85697	ATGTTGCTATTCAGGCCG	GCTCATAGTCAAGGGCAAT	Reference
Mt_SEC (TC77416)		TC77416	GGCAGGTCTGCCTATGGTTA	GGTCAGACGCACAGATTTGA	Reference
