# Supplementary material for: Genome-wide DNA Methylation analysis in response to salinity in the model plant caliph medic (Medicago truncatula)
Source: BMC Genomics. 2018 Jan 24;19:78. doi: 10.1186/s12864-018-4484-5 (PMC5781308; doi:10.1186/s12864-018-4484-5)
Supplement: Supplementary file 6 — Mapping of differentially methylated genes for the mCG sequence context on the metabolic pathways based on annotated coding enzymes. (XLSX 40 kb) [file 12864_2018_4484_MOESM6_ESM.xlsx]

## Sheet: Sheet1
Table S2. Mapping of differentially methylated genes for the mCG sequence context on the metabolic pathways based on annotated coding enzymes.
Pathway	Seqs in Pathway	Enzyme	Ezyme ID	Seqs of Enzyme	Seqs	Pathway ID
Inositol phosphate metabolism	10	isomerase	ec:5.3.1.1	1	KEH39439	map00562
Inositol phosphate metabolism	10	4-kinase	ec:2.7.1.67	1	AES74138	map00562
Inositol phosphate metabolism	10	5-kinase	ec:2.7.1.68	4	KEH44330, AES81223, KEH44331, AES71357	map00562
Inositol phosphate metabolism	10	5-phosphatase	ec:3.1.3.36	2	AES62253, KEH43638	map00562
Inositol phosphate metabolism	10	phosphatase	ec:3.1.3.25	2	AES77495, AES96839	map00562
Glycosphingolipid biosynthesis - globo series	2	2-alpha-L-fucosyltransferase	ec:2.4.1.69	1	KEH33457	map00603
Glycosphingolipid biosynthesis - globo series	2	melibiase	ec:3.2.1.22	1	KEH23292	map00603
Glycerolipid metabolism	21	kinase (ATP)	ec:2.7.1.107	2	KEH39037, KEH39036	map00561
Glycerolipid metabolism	21	dehydrogenase (NADP+)	ec:1.1.1.2	2	AES71821, KEH20251	map00561
Glycerolipid metabolism	21	dehydrogenase (NAD+)	ec:1.2.1.3	2	KEH40518, KEH40517	map00561
Glycerolipid metabolism	21	synthase	ec:2.4.1.241	1	KEH24241	map00561
Glycerolipid metabolism	21	1-O-acyltransferase	ec:2.3.1.15	4	AES95759, AES61623, AET02045, AES95761	map00561
Glycerolipid metabolism	21	melibiase	ec:3.2.1.22	1	KEH23292	map00561
Glycerolipid metabolism	21	O-acyltransferase	ec:2.3.1.20	7	AES58773, KEH39734, KEH39735, KEH39731, AET03523, KEH39732, KEH39733	map00561
Glycerolipid metabolism	21	O-acyltransferase	ec:2.3.1.22	1	AET03523	map00561
Glycerolipid metabolism	21	lipase	ec:3.1.1.3	1	KEH22482	map00561
Glycerolipid metabolism	21	O-acyltransferase	ec:2.3.1.51	1	KEH41602	map00561
Aflatoxin biosynthesis	2	carboxylase	ec:6.4.1.2	2	KEH23132, KEH23131	map00254
Flavonoid biosynthesis	17	synthase	ec:2.3.1.74	1	AES93810	map00941
Flavonoid biosynthesis	17	synthase	ec:1.14.11.23	2	AES91665, AES71331	map00941
Flavonoid biosynthesis	17	reductase	ec:1.3.1.77	5	AES63795, KEH24622, AES63794, AES82776, AES82775	map00941
Flavonoid biosynthesis	17	oxygenase	ec:1.14.11.19	1	AES91665	map00941
Flavonoid biosynthesis	17	4-reductase	ec:1.1.1.219	1	AES79922	map00941
Flavonoid biosynthesis	17	O-hydroxycinnamoyltransferase	ec:2.3.1.133	4	AET03780, KEH22612, AES99536, AES82607	map00941
Flavonoid biosynthesis	17	isomerase	ec:5.5.1.6	1	KEH21936	map00941
Flavonoid biosynthesis	17	synthase	ec:2.3.1.170	1	AES71821	map00941
Flavonoid biosynthesis	17	3',5'-hydroxylase	ec:1.14.13.88	1	AET04574	map00941
Flavonoid biosynthesis	17	reductase	ec:1.17.1.3	1	AES62081	map00941
Glycosphingolipid biosynthesis - lacto and neolacto series	1	2-alpha-L-fucosyltransferase	ec:2.4.1.69	1	KEH33457	map00601
Arginine biosynthesis	7	ligase	ec:6.3.1.2	1	KEH36738	map00220
Arginine biosynthesis	7	transaminase	ec:2.6.1.1	4	AES61710, KEH36021, KEH36022, KEH36020	map00220
Arginine biosynthesis	7	carbamoyltransferase	ec:2.1.3.3	1	KEH40171	map00220
Arginine biosynthesis	7	dehydrogenase [NAD(P)+]	ec:1.4.1.3	1	AES94348	map00220
Arginine biosynthesis	7	dehydrogenase	ec:1.4.1.2	1	AES94348	map00220
Tetracycline biosynthesis	2	carboxylase	ec:6.4.1.2	2	KEH23132, KEH23131	map00253
Phenylpropanoid biosynthesis	29	lactoperoxidase	ec:1.11.1.7	15	KEH29223, AES64749, AES64746, AES62702, AES82471, AES82473, AES82472, KEH37051, AES72974, KEH24209, KEH24897, AES80946, AES72065, AES72296, AES72295	map00940
Phenylpropanoid biosynthesis	29	reductase	ec:1.2.1.44	3	AES68253, AES68255, AES68254	map00940
Phenylpropanoid biosynthesis	29	O-hydroxycinnamoyltransferase	ec:2.3.1.133	4	AET03780, KEH22612, AES99536, AES82607	map00940
Phenylpropanoid biosynthesis	29	gentiobiase	ec:3.2.1.21	7	AES97952, AES89092, AES67734, AES67733, AES76421, AES64760, KEH26885	map00940
Sphingolipid metabolism	7	melibiase	ec:3.2.1.22	1	KEH23292	map00600
Sphingolipid metabolism	7	lactase (ambiguous)	ec:3.2.1.23	4	AET02325, AES67466, AET04139, AES88614	map00600
Sphingolipid metabolism	7	kinase	ec:2.7.1.138	2	KEH24723, KEH24724	map00600
alpha-Linolenic acid metabolism	12	dehydrogenase	ec:1.1.1.1	2	AES72385, AES79515	map00592
alpha-Linolenic acid metabolism	12	hydratase	ec:4.2.1.17	1	AES91892	map00592
alpha-Linolenic acid metabolism	12	13S-lipoxygenase	ec:1.13.11.12	3	KEH35160, KEH35161, AES67809	map00592
alpha-Linolenic acid metabolism	12	oxidase	ec:1.3.3.6	6	KEH38471, AES90881, KEH28455, AET00725, KEH31638, KEH38469	map00592
Linoleic acid metabolism	3	13S-lipoxygenase	ec:1.13.11.12	3	KEH35160, KEH35161, AES67809	map00591
Alanine, aspartate and glutamate metabolism	7	ligase	ec:6.3.1.2	1	KEH36738	map00250
Alanine, aspartate and glutamate metabolism	7	transaminase	ec:2.6.1.1	4	AES61710, KEH36021, KEH36022, KEH36020	map00250
Alanine, aspartate and glutamate metabolism	7	synthase (glutamine-hydrolysing)	ec:6.3.5.5	1	AES67410	map00250
Alanine, aspartate and glutamate metabolism	7	dehydrogenase [NAD(P)+]	ec:1.4.1.3	1	AES94348	map00250
Alanine, aspartate and glutamate metabolism	7	dehydrogenase	ec:1.4.1.2	1	AES94348	map00250
Arachidonic acid metabolism	1	reductase (NADPH)	ec:1.1.1.184	1	KEH20958	map00590
Glyoxylate and dicarboxylate metabolism	5	hydroxymethyltransferase	ec:2.1.2.1	1	AES71392	map00630
Glyoxylate and dicarboxylate metabolism	5	hydratase	ec:4.2.1.3	1	AES61065	map00630
Glyoxylate and dicarboxylate metabolism	5	ligase	ec:6.3.1.2	1	KEH36738	map00630
Glyoxylate and dicarboxylate metabolism	5	oxidase	ec:1.1.3.15	1	KEH38401	map00630
Glyoxylate and dicarboxylate metabolism	5	synthase (ferredoxin)	ec:1.4.7.1	1	AES81225	map00630
Aminoacyl-tRNA biosynthesis	6	ligase	ec:6.1.1.19	1	KEH36095	map00970
Aminoacyl-tRNA biosynthesis	6	ligase	ec:6.1.1.10	1	KEH44466	map00970
Aminoacyl-tRNA biosynthesis	6	ligase	ec:6.1.1.6	1	AES92283	map00970
Aminoacyl-tRNA biosynthesis	6	ligase	ec:6.1.1.4	1	AES92665	map00970
Aminoacyl-tRNA biosynthesis	6	ligase	ec:6.1.1.5	1	AES89548	map00970
Aminoacyl-tRNA biosynthesis	6	ligase	ec:6.1.1.20	1	AES89103	map00970
Biosynthesis of unsaturated fatty acids	12	hydrolase	ec:3.1.2.2	1	KEH18862	map01040
Biosynthesis of unsaturated fatty acids	12	reductase (NADPH)	ec:1.3.1.38	1	AES67531	map01040
Biosynthesis of unsaturated fatty acids	12	hydratase	ec:4.2.1.17	1	AES91892	map01040
Biosynthesis of unsaturated fatty acids	12	reductase	ec:1.1.1.100	1	KEH30024	map01040
Biosynthesis of unsaturated fatty acids	12	9-desaturase	ec:1.14.19.2	2	AES90279, KEH40454	map01040
Biosynthesis of unsaturated fatty acids	12	oxidase	ec:1.3.3.6	6	KEH38471, AES90881, KEH28455, AET00725, KEH31638, KEH38469	map01040
Geraniol degradation	1	hydratase	ec:4.2.1.17	1	AES91892	map00281
Geraniol degradation	1	dehydrogenase	ec:1.1.1.35	1	AES91892	map00281
Valine, leucine and isoleucine degradation	10	dehydrogenase	ec:1.8.1.4	1	AES91951	map00280
Valine, leucine and isoleucine degradation	10	carboxylase	ec:6.4.1.4	1	AES60851	map00280
Valine, leucine and isoleucine degradation	10	hydrolase	ec:3.1.2.4	1	AES59108	map00280
Valine, leucine and isoleucine degradation	10	hydratase	ec:4.2.1.17	1	AES91892	map00280
Valine, leucine and isoleucine degradation	10	transaminase	ec:2.6.1.42	1	AES90514	map00280
Valine, leucine and isoleucine degradation	10	dehydrogenase (NAD+)	ec:1.2.1.3	2	KEH40518, KEH40517	map00280
Valine, leucine and isoleucine degradation	10	dehydrogenase	ec:1.1.1.35	1	AES91892	map00280
Valine, leucine and isoleucine degradation	10	dehydrogenase (2-methylpropanoyl-transferring)	ec:1.2.4.4	3	KEH35384, KEH35385, KEH35386	map00280
C5-Branched dibasic acid metabolism	1	aldolase	ec:4.1.3.17	1	KEH36473	map00660
Tyrosine metabolism	11	dehydrogenase	ec:1.1.1.1	2	AES72385, AES79515	map00350
Tyrosine metabolism	11	O-methyltransferase	ec:2.1.1.6	1	AES72848	map00350
Tyrosine metabolism	11	transaminase	ec:2.6.1.57	4	AES61710, KEH36021, KEH36022, KEH36020	map00350
Tyrosine metabolism	11	transaminase	ec:2.6.1.5	4	AES61710, KEH36021, KEH36022, KEH36020	map00350
Tyrosine metabolism	11	transaminase	ec:2.6.1.9	4	AES61710, KEH36021, KEH36022, KEH36020	map00350
Tyrosine metabolism	11	transaminase	ec:2.6.1.1	4	AES61710, KEH36021, KEH36022, KEH36020	map00350
Tyrosine metabolism	11	1,2-dioxygenase	ec:1.13.11.5	2	KEH19531, KEH19532	map00350
Tyrosine metabolism	11	dehydrogenase [NAD(P)+]	ec:1.2.1.5	2	KEH40518, KEH40517	map00350
Glycolysis / Gluconeogenesis	15	dehydrogenase	ec:1.8.1.4	1	AES91951	map00010
Glycolysis / Gluconeogenesis	15	isomerase	ec:5.3.1.1	1	KEH39439	map00010
Glycolysis / Gluconeogenesis	15	dehydrogenase (NADP+)	ec:1.1.1.2	2	AES71821, KEH20251	map00010
Glycolysis / Gluconeogenesis	15	dehydrogenase	ec:1.1.1.1	2	AES72385, AES79515	map00010
Glycolysis / Gluconeogenesis	15	hydratase	ec:4.2.1.11	2	AET00881, AES75861	map00010
Glycolysis / Gluconeogenesis	15	kinase	ec:2.7.2.3	1	AES66343	map00010
Glycolysis / Gluconeogenesis	15	kinase	ec:2.7.1.40	2	AES94410, KEH27494	map00010
Glycolysis / Gluconeogenesis	15	dehydrogenase [NAD(P)+]	ec:1.2.1.5	2	KEH40518, KEH40517	map00010
Glycolysis / Gluconeogenesis	15	dehydrogenase (NAD+)	ec:1.2.1.3	2	KEH40518, KEH40517	map00010
Glycolysis / Gluconeogenesis	15	decarboxylase	ec:4.1.1.1	1	AES79536	map00010
Glycolysis / Gluconeogenesis	15	ligase	ec:6.2.1.1	1	KEH38022	map00010
Thiamine metabolism	168	synthase	ec:2.2.1.7	3	AES91764, KEH32266, AES91765	map00730
Thiamine metabolism	168	phosphatase	ec:3.6.1.15	165	AES59654, KEH29331, KEH26584, AET02407, KEH30967, KEH34408, AES58725, AES71933, AES64289, AES81581, KEH23624, KEH23623, KEH39784, KEH30605, KEH30606, KEH30607, KEH30608, AES90696, KEH23622, AES73156, KEH20231, AES74241, KEH32754, KEH35869, KEH32753, AES81355, KEH32755, AES81995, AES63103, AES81632, AES59008, AES67545, AES73706, AES64672, KEH32593, KEH20904, KEH39785, KEH32752, AES70959, KEH19126,…	map00730
Pentose and glucuronate interconversions	24	1,4-alpha-galacturonidase	ec:3.2.1.67	1	AES81411	map00040
Pentose and glucuronate interconversions	24	lyase	ec:4.2.2.2	5	KEH24047, KEH41255, AES79214, AES91103, AES65788	map00040
Pentose and glucuronate interconversions	24	dehydrogenase (NADP+)	ec:1.1.1.2	2	AES71821, KEH20251	map00040
Pentose and glucuronate interconversions	24	dehydrogenase (NAD+)	ec:1.2.1.3	2	KEH40518, KEH40517	map00040
Pentose and glucuronate interconversions	24	pectin demethoxylase	ec:3.1.1.11	7	AES61611, AES82265, KEH41792, AET01925, AES81946, KEH32301, KEH25488	map00040
Pentose and glucuronate interconversions	24	6-dehydrogenase	ec:1.1.1.22	1	AES74920	map00040
Pentose and glucuronate interconversions	24	pectin depolymerase	ec:3.2.1.15	7	KEH18004, KEH32303, AES71942, AES81411, KEH21119, AET00266, AES59077	map00040
Tryptophan metabolism	4	transaminase	ec:2.6.1.7	1	AES61710	map00380
Tryptophan metabolism	4	hydratase	ec:4.2.1.17	1	AES91892	map00380
Tryptophan metabolism	4	dehydrogenase (NAD+)	ec:1.2.1.3	2	KEH40518, KEH40517	map00380
Tryptophan metabolism	4	dehydrogenase	ec:1.1.1.35	1	AES91892	map00380
Cutin, suberine and wax biosynthesis	7	O-acyltransferase	ec:2.3.1.20	7	AES58773, KEH39734, KEH39735, KEH39731, AET03523, KEH39732, KEH39733	map00073
Nicotinate and nicotinamide metabolism	6	uridine 5'-nucleotidase	ec:3.1.3.5	4	KEH32599, KEH32385, AES67822, AES92077	map00760
Nicotinate and nicotinamide metabolism	6	diphosphatase	ec:3.6.1.9	1	AES61935	map00760
Nicotinate and nicotinamide metabolism	6	nucleosidase	ec:3.2.2.1	1	AES74275	map00760
Fatty acid degradation	14	dehydrogenase	ec:1.1.1.1	2	AES72385, AES79515	map00071
Fatty acid degradation	14	hydratase	ec:4.2.1.17	1	AES91892	map00071
Fatty acid degradation	14	dehydrogenase (NAD+)	ec:1.2.1.3	2	KEH40518, KEH40517	map00071
Fatty acid degradation	14	ligase	ec:6.2.1.3	3	AES72276, KEH21217, AES71951	map00071
Fatty acid degradation	14	dehydrogenase	ec:1.1.1.35	1	AES91892	map00071
Fatty acid degradation	14	hydratase	ec:4.2.1.74	1	AES91892	map00071
Fatty acid degradation	14	oxidase	ec:1.3.3.6	6	KEH38471, AES90881, KEH28455, AET00725, KEH31638, KEH38469	map00071
Zeatin biosynthesis	2	dimethylallyltransferase	ec:2.5.1.75	1	AES68979	map00908
Zeatin biosynthesis	2	dehydrogenase	ec:1.5.99.12	1	AES59182	map00908
Folate biosynthesis	2	aldolase	ec:4.1.2.25	1	AES81924	map00790
Folate biosynthesis	2	reductase	ec:1.5.1.3	1	AES96052	map00790
Folate biosynthesis	2	diphosphokinase	ec:2.7.6.3	1	AES81924	map00790
Selenocompound metabolism	6	gamma-lyase	ec:4.4.1.11	1	KEH42908	map00450
Selenocompound metabolism	6	beta-lyase	ec:4.4.1.13	1	AES61710	map00450
Selenocompound metabolism	6	gamma-synthase	ec:2.5.1.48	1	KEH42908	map00450
Selenocompound metabolism	6	beta-lyase	ec:4.4.1.8	2	KEH42223, KEH42222	map00450
Selenocompound metabolism	6	gamma-lyase	ec:4.4.1.1	2	KEH42223, KEH42222	map00450
Selenocompound metabolism	6	adenylyltransferase	ec:2.7.7.4	1	KEH40222	map00450
Selenocompound metabolism	6	ligase	ec:6.1.1.10	1	KEH44466	map00450
Carotenoid biosynthesis	5	desaturase	ec:1.3.5.6	5	AES82713, AES62009, AET01558, AES95175, AET01894	map00906
Retinol metabolism	2	dehydrogenase	ec:1.1.1.1	2	AES72385, AES79515	map00830
Diterpenoid biosynthesis	1	2beta-dioxygenase	ec:1.14.11.13	1	AES64173	map00904
Polyketide sugar unit biosynthesis	1	4,6-dehydratase	ec:4.2.1.46	1	KEH38548	map00523
Limonene and pinene degradation	3	hydratase	ec:4.2.1.17	1	AES91892	map00903
Limonene and pinene degradation	3	dehydrogenase (NAD+)	ec:1.2.1.3	2	KEH40518, KEH40517	map00903
Steroid hormone biosynthesis	3	O-methyltransferase	ec:2.1.1.6	1	AES72848	map00140
Steroid hormone biosynthesis	3	dehydrogenase	ec:1.1.1.145	2	AES63795, AES63794	map00140
Monoterpenoid biosynthesis	3	synthase	ec:1.3.3.9	3	KEH40107, KEH22579, KEH22578	map00902
Glutathione metabolism	10	ligase	ec:6.3.2.2	1	AET04988	map00480
Glutathione metabolism	10	transferase	ec:2.5.1.18	3	KEH38387, KEH26957, AES61889	map00480
Glutathione metabolism	10	dehydrogenase (NADP+)	ec:1.1.1.49	2	AES82383, KEH24461	map00480
Glutathione metabolism	10	peroxidase	ec:1.11.1.11	2	AES72296, AES72295	map00480
Glutathione metabolism	10	thioredoxin peroxidase	ec:1.11.1.15	2	AES62702, KEH24209	map00480
Streptomycin biosynthesis	3	4,6-dehydratase	ec:4.2.1.46	1	KEH38548	map00521
Streptomycin biosynthesis	3	phosphatase	ec:3.1.3.25	2	AES77495, AES96839	map00521
Porphyrin and chlorophyll metabolism	2	ferro-protoporphyrin chelatase	ec:4.99.1.1	2	KEH35653, KEH35654	map00860
Indole alkaloid biosynthesis	1	synthase	ec:4.3.3.2	1	KEH23600	map00901
Amino sugar and nucleotide sugar metabolism	13	decarboxylase	ec:4.1.1.35	3	KEH29913, KEH29914, KEH29915	map00520
Amino sugar and nucleotide sugar metabolism	13	end alpha-L-arabinofuranosidase	ec:3.2.1.55	1	AES81080	map00520
Amino sugar and nucleotide sugar metabolism	13	4,6-dehydratase	ec:4.2.1.47	1	AES95099	map00520
Amino sugar and nucleotide sugar metabolism	13	reductase	ec:1.6.2.2	2	KEH35789, KEH27199	map00520
Amino sugar and nucleotide sugar metabolism	13	4,6-dehydratase	ec:4.2.1.76	1	KEH38548	map00520
Amino sugar and nucleotide sugar metabolism	13	6-dehydrogenase	ec:1.1.1.22	1	AES74920	map00520
Amino sugar and nucleotide sugar metabolism	13	4-alpha-galacturonosyltransferase	ec:2.4.1.43	1	KEH32050	map00520
Amino sugar and nucleotide sugar metabolism	13	chitodextrinase	ec:3.2.1.14	3	KEH33681, KEH32180, KEH32179	map00520
Terpenoid backbone biosynthesis	3	synthase	ec:2.2.1.7	3	AES91764, KEH32266, AES91765	map00900
Aminobenzoate degradation	31	phosphatase	ec:3.1.3.2	2	AES76975, KEH19935	map00627
Aminobenzoate degradation	31	nitrophenyl phosphatase	ec:3.1.3.41	30	KEH33779, KEH33778, KEH39716, KEH43739, KEH36444, AES63451, KEH32385, AET05119, AES96839, KEH21142, KEH43638, KEH21140, KEH21141, AES77495, KEH24330, AES92077, AES58696, KEH30157, KEH32599, AES90820, AES67822, AES62253, AES88189, AES67821, AES62871, KEH35689, AES72037, AES76975, KEH19935, KEH39098	map00627
Aminobenzoate degradation	31	hydratase	ec:4.2.1.17	1	AES91892	map00627
Glucosinolate biosynthesis	1	transaminase	ec:2.6.1.42	1	AES90514	map00966
Naphthalene degradation	2	dehydrogenase	ec:1.1.1.1	2	AES72385, AES79515	map00626
Peptidoglycan biosynthesis	1	MraY transferase	ec:2.7.8.13	1	AES64197	map00550
Betalain biosynthesis	1	O-methyltransferase	ec:2.1.1.6	1	AES72848	map00965
Chloroalkane and chloroalkene degradation	4	dehydrogenase	ec:1.1.1.1	2	AES72385, AES79515	map00625
Chloroalkane and chloroalkene degradation	4	dehydrogenase (NAD+)	ec:1.2.1.3	2	KEH40518, KEH40517	map00625
Caprolactam degradation	3	dehydrogenase (NADP+)	ec:1.1.1.2	2	AES71821, KEH20251	map00930
Caprolactam degradation	3	hydratase	ec:4.2.1.17	1	AES91892	map00930
Caprolactam degradation	3	dehydrogenase	ec:1.1.1.35	1	AES91892	map00930
Toluene degradation	1	dehydrogenase	ec:1.1.1.35	1	AES91892	map00623
Pyrimidine metabolism	33	kinase	ec:2.7.4.6	1	KEH17895	map00240
Pyrimidine metabolism	33	uridine 5'-nucleotidase	ec:3.1.3.5	4	KEH32599, KEH32385, AES67822, AES92077	map00240
Pyrimidine metabolism	33	kinase	ec:2.7.1.48	3	KEH32075, KEH32074, AES91370	map00240
Pyrimidine metabolism	33	deaminase	ec:3.5.4.1	3	AET05235, AES92096, AET05236	map00240
Pyrimidine metabolism	33	deaminase	ec:3.5.4.5	1	AES77154	map00240
Pyrimidine metabolism	33	kinase	ec:2.7.1.21	1	AES68271	map00240
Pyrimidine metabolism	33	(asymmetrical)	ec:3.6.1.17	1	AES61935	map00240
Pyrimidine metabolism	33	RNA polymerase	ec:2.7.7.6	10	AET01383, AES94600, AES90092, AES70797, KEH34241, AET03192, AES81409, AES64594, AET04972, AES88750	map00240
Pyrimidine metabolism	33	DNA polymerase	ec:2.7.7.7	6	KEH27326, KEH31424, KEH31425, KEH27325, AES58811, KEH27324	map00240
Pyrimidine metabolism	33	nucleotidyltransferase	ec:2.7.7.8	1	AES80930	map00240
Pyrimidine metabolism	33	synthase (glutamine-hydrolysing)	ec:6.3.5.5	1	AES67410	map00240
Pyrimidine metabolism	33	kinase	ec:2.7.4.22	1	AET04717	map00240
Tropane, piperidine and pyridine alkaloid biosynthesis	5	transaminase	ec:2.6.1.57	4	AES61710, KEH36021, KEH36022, KEH36020	map00960
Tropane, piperidine and pyridine alkaloid biosynthesis	5	transaminase	ec:2.6.1.5	4	AES61710, KEH36021, KEH36022, KEH36020	map00960
Tropane, piperidine and pyridine alkaloid biosynthesis	5	transaminase	ec:2.6.1.9	4	AES61710, KEH36021, KEH36022, KEH36020	map00960
Tropane, piperidine and pyridine alkaloid biosynthesis	5	transaminase	ec:2.6.1.1	4	AES61710, KEH36021, KEH36022, KEH36020	map00960
Tropane, piperidine and pyridine alkaloid biosynthesis	5	decarboxylase	ec:4.1.1.18	1	AES89034	map00960
Pyruvate metabolism	18	dehydrogenase	ec:1.8.1.4	1	AES91951	map00620
Pyruvate metabolism	18	carboxylase	ec:6.4.1.2	2	KEH23132, KEH23131	map00620
Pyruvate metabolism	18	synthase	ec:2.3.3.13	1	AES63078	map00620
Pyruvate metabolism	18	carboxylase	ec:4.1.1.31	2	AES62107, KEH39766	map00620
Pyruvate metabolism	18	kinase	ec:2.7.1.40	2	AES94410, KEH27494	map00620
Pyruvate metabolism	18	dehydrogenase (NAD+)	ec:1.2.1.3	2	KEH40518, KEH40517	map00620
Pyruvate metabolism	18	decarboxylase	ec:4.1.1.3	1	KEH36473	map00620
Pyruvate metabolism	18	ligase	ec:6.2.1.1	1	KEH38022	map00620
Pyruvate metabolism	18	lyase	ec:4.4.1.5	5	KEH29980, KEH29981, AES61889, KEH26957, AET01913	map00620
Pyruvate metabolism	18	dehydrogenase (decarboxylating)	ec:1.1.1.39	1	AET02081	map00620
Pyruvate metabolism	18	dehydrogenase (oxaloacetate-decarboxylating)	ec:1.1.1.38	2	KEH36473, AET02081	map00620
Pyruvate metabolism	18	dehydrogenase (oxaloacetate-decarboxylating) (NADP+)	ec:1.1.1.40	1	KEH36473	map00620
Cysteine and methionine metabolism	21	synthase	ec:4.4.1.14	1	AES94493	map00270
Cysteine and methionine metabolism	21	gamma-lyase	ec:4.4.1.11	1	KEH42908	map00270
Cysteine and methionine metabolism	21	nucleosidase	ec:3.2.2.16	1	AES74275	map00270
Cysteine and methionine metabolism	21	dehydrogenase	ec:1.1.1.3	3	KEH35244, AES71954, KEH35243	map00270
Cysteine and methionine metabolism	21	transaminase	ec:2.6.1.57	4	AES61710, KEH36021, KEH36022, KEH36020	map00270
Cysteine and methionine metabolism	21	transaminase	ec:2.6.1.5	4	AES61710, KEH36021, KEH36022, KEH36020	map00270
Cysteine and methionine metabolism	21	gamma-synthase	ec:2.5.1.48	1	KEH42908	map00270
Cysteine and methionine metabolism	21	synthase	ec:2.5.1.47	5	AES61286, AET00765, KEH23373, AES80214, AES80215	map00270
Cysteine and methionine metabolism	21	transaminase	ec:2.6.1.1	4	AES61710, KEH36021, KEH36022, KEH36020	map00270
Cysteine and methionine metabolism	21	kinase	ec:2.7.2.4	3	KEH35244, AES71954, KEH35243	map00270
Cysteine and methionine metabolism	21	(cytosine-5-)-methyltransferase	ec:2.1.1.37	2	AES75971, KEH27204	map00270
Cysteine and methionine metabolism	21	ligase	ec:6.3.2.2	1	AET04988	map00270
Cysteine and methionine metabolism	21	transaminase	ec:2.6.1.42	1	AES90514	map00270
Cysteine and methionine metabolism	21	beta-lyase	ec:4.4.1.8	2	KEH42223, KEH42222	map00270
Cysteine and methionine metabolism	21	gamma-lyase	ec:4.4.1.1	2	KEH42223, KEH42222	map00270
Butanoate metabolism	3	dehydrogenase	ec:1.3.5.1	2	AES71543, KEH35091	map00650
Butanoate metabolism	3	hydratase	ec:4.2.1.17	1	AES91892	map00650
Butanoate metabolism	3	dehydrogenase	ec:1.1.1.35	1	AES91892	map00650
Lysine degradation	10	N-methyltransferase	ec:2.1.1.43	6	KEH21863, KEH39847, KEH35350, KEH39848, KEH35351, KEH21862	map00310
Lysine degradation	10	hydratase	ec:4.2.1.17	1	AES91892	map00310
Lysine degradation	10	dehydrogenase (NAD+)	ec:1.2.1.3	2	KEH40518, KEH40517	map00310
Lysine degradation	10	dehydrogenase	ec:1.1.1.35	1	AES91892	map00310
Lysine degradation	10	decarboxylase	ec:4.1.1.18	1	AES89034	map00310
mTOR signaling pathway	6	protein kinase	ec:2.7.11.11	2	AES74775, AES74777	map04150
mTOR signaling pathway	6	protein kinase	ec:2.7.11.24	4	AES90778, KEH25210, AES90297, AES90298	map04150
Histidine metabolism	9	formimidoyltransferase	ec:2.1.2.5	1	KEH39072	map00340
Histidine metabolism	9	transaminase	ec:2.6.1.9	4	AES61710, KEH36021, KEH36022, KEH36020	map00340
Histidine metabolism	9	dehydrogenase [NAD(P)+]	ec:1.2.1.5	2	KEH40518, KEH40517	map00340
Histidine metabolism	9	dehydrogenase (NAD+)	ec:1.2.1.3	2	KEH40518, KEH40517	map00340
Histidine metabolism	9	isomerase	ec:5.3.1.16	2	KEH33850, KEH33849	map00340
Methane metabolism	7	hydroxymethyltransferase	ec:2.1.2.1	1	AES71392	map00680
Methane metabolism	7	carboxylase	ec:4.1.1.31	2	AES62107, KEH39766	map00680
Methane metabolism	7	dehydrogenase	ec:1.1.1.95	1	AES68324	map00680
Methane metabolism	7	hydratase	ec:4.2.1.11	2	AET00881, AES75861	map00680
Methane metabolism	7	ligase	ec:6.2.1.1	1	KEH38022	map00680
Biosynthesis of antibiotics	74	dehydrogenase	ec:1.8.1.4	1	AES91951	map01130
Biosynthesis of antibiotics	74	carboxylase	ec:6.4.1.2	2	KEH23132, KEH23131	map01130
Biosynthesis of antibiotics	74	hydroxymethyltransferase	ec:2.1.2.1	1	AES71392	map01130
Biosynthesis of antibiotics	74	isomerase	ec:5.3.1.1	1	KEH39439	map01130
Biosynthesis of antibiotics	74	kinase	ec:2.7.4.6	1	KEH17895	map01130
Biosynthesis of antibiotics	74	isomerase	ec:5.3.1.6	1	AES62800	map01130
Biosynthesis of antibiotics	74	kinase	ec:2.7.4.3	1	AES87830	map01130
Biosynthesis of antibiotics	74	dehydrogenase	ec:1.3.5.1	2	AES71543, KEH35091	map01130
Biosynthesis of antibiotics	74	dehydrogenase (NADP+)	ec:1.1.1.2	2	AES71821, KEH20251	map01130
Biosynthesis of antibiotics	74	dehydrogenase	ec:1.1.1.1	2	AES72385, AES79515	map01130
Biosynthesis of antibiotics	74	hydratase	ec:4.2.1.3	1	AES61065	map01130
Biosynthesis of antibiotics	74	dehydrogenase	ec:1.1.1.3	3	KEH35244, AES71954, KEH35243	map01130
Biosynthesis of antibiotics	74	decarboxylase	ec:4.1.1.20	1	AES95182	map01130
Biosynthesis of antibiotics	74	synthase	ec:4.2.1.20	4	KEH24053, KEH23852, KEH24052, KEH24051	map01130
Biosynthesis of antibiotics	74	transaminase	ec:2.6.1.57	4	AES61710, KEH36021, KEH36022, KEH36020	map01130
Biosynthesis of antibiotics	74	transaminase	ec:2.6.1.5	4	AES61710, KEH36021, KEH36022, KEH36020	map01130
Biosynthesis of antibiotics	74	transaminase	ec:2.6.1.9	4	AES61710, KEH36021, KEH36022, KEH36020	map01130
Biosynthesis of antibiotics	74	dehydrogenase	ec:1.1.1.95	1	AES68324	map01130
Biosynthesis of antibiotics	74	gamma-synthase	ec:2.5.1.48	1	KEH42908	map01130
Biosynthesis of antibiotics	74	synthase	ec:2.5.1.47	5	AES61286, AET00765, KEH23373, AES80214, AES80215	map01130
Biosynthesis of antibiotics	74	transaminase	ec:2.6.1.1	4	AES61710, KEH36021, KEH36022, KEH36020	map01130
Biosynthesis of antibiotics	74	hydratase	ec:4.2.1.11	2	AET00881, AES75861	map01130
Biosynthesis of antibiotics	74	dihydroxyacetonetransferase	ec:2.2.1.2	1	AES77268	map01130
Biosynthesis of antibiotics	74	synthase	ec:2.5.1.54	1	AES63472	map01130
Biosynthesis of antibiotics	74	synthase	ec:2.2.1.7	3	AES91764, KEH32266, AES91765	map01130
Biosynthesis of antibiotics	74	kinase	ec:2.7.2.4	3	KEH35244, AES71954, KEH35243	map01130
Biosynthesis of antibiotics	74	kinase	ec:2.7.2.3	1	AES66343	map01130
Biosynthesis of antibiotics	74	hydratase	ec:4.2.1.17	1	AES91892	map01130
Biosynthesis of antibiotics	74	kinase	ec:2.7.1.40	2	AES94410, KEH27494	map01130
Biosynthesis of antibiotics	74	deaminase	ec:3.5.4.6	1	KEH19855	map01130
Biosynthesis of antibiotics	74	oxidase	ec:1.1.3.15	1	KEH38401	map01130
Biosynthesis of antibiotics	74	carbamoyltransferase	ec:2.1.3.3	1	KEH40171	map01130
Biosynthesis of antibiotics	74	4,6-dehydratase	ec:4.2.1.46	1	KEH38548	map01130
Biosynthesis of antibiotics	74	transaminase	ec:2.6.1.42	1	AES90514	map01130
Biosynthesis of antibiotics	74	dehydrogenase (NAD+)	ec:1.2.1.3	2	KEH40518, KEH40517	map01130
Biosynthesis of antibiotics	74	decarboxylase	ec:4.1.1.1	1	AES79536	map01130
Biosynthesis of antibiotics	74	dehydratase	ec:4.2.1.51	1	AES88700	map01130
Biosynthesis of antibiotics	74	ligase	ec:6.2.1.1	1	KEH38022	map01130
Biosynthesis of antibiotics	74	dehydrogenase	ec:1.1.1.35	1	AES91892	map01130
Biosynthesis of antibiotics	74	gamma-lyase	ec:4.4.1.1	2	KEH42223, KEH42222	map01130
Biosynthesis of antibiotics	74	aldolase	ec:4.1.2.5	3	AES61223, AES61224, AES61221	map01130
Biosynthesis of antibiotics	74	adenylyltransferase	ec:2.7.7.4	1	KEH40222	map01130
Biosynthesis of antibiotics	74	phosphatase	ec:3.1.3.25	2	AES77495, AES96839	map01130
Biosynthesis of antibiotics	74	dehydrogenase (NADP+)	ec:1.1.1.49	2	AES82383, KEH24461	map01130
Biosynthesis of antibiotics	74	synthase	ec:4.3.3.7	1	KEH19034	map01130
Biosynthesis of antibiotics	74	monooxygenase	ec:1.14.13.72	1	KEH17984	map01130
Biosynthesis of antibiotics	74	dehydratase	ec:4.2.1.91	1	AES88700	map01130
Biosynthesis of antibiotics	74	diphosphokinase	ec:2.7.6.1	3	KEH17989, KEH17988, KEH17990	map01130
Biosynthesis of antibiotics	74	dehydrogenase (2-methylpropanoyl-transferring)	ec:1.2.4.4	3	KEH35384, KEH35385, KEH35386	map01130
Biosynthesis of antibiotics	74	synthase	ec:5.4.99.7	1	KEH22896	map01130
Carbon fixation pathways in prokaryotes	9	carboxylase	ec:6.4.1.2	2	KEH23132, KEH23131	map00720
Carbon fixation pathways in prokaryotes	9	dehydrogenase	ec:1.3.5.1	2	AES71543, KEH35091	map00720
Carbon fixation pathways in prokaryotes	9	carboxylase	ec:4.1.1.31	2	AES62107, KEH39766	map00720
Carbon fixation pathways in prokaryotes	9	hydratase	ec:4.2.1.3	1	AES61065	map00720
Carbon fixation pathways in prokaryotes	9	hydratase	ec:4.2.1.17	1	AES91892	map00720
Carbon fixation pathways in prokaryotes	9	ligase	ec:6.2.1.1	1	KEH38022	map00720
Carbon fixation pathways in prokaryotes	9	dehydrogenase	ec:1.1.1.35	1	AES91892	map00720
Pentose phosphate pathway	7	isomerase	ec:5.3.1.6	1	AES62800	map00030
Pentose phosphate pathway	7	dihydroxyacetonetransferase	ec:2.2.1.2	1	AES77268	map00030
Pentose phosphate pathway	7	dehydrogenase (NADP+)	ec:1.1.1.49	2	AES82383, KEH24461	map00030
Pentose phosphate pathway	7	diphosphokinase	ec:2.7.6.1	3	KEH17989, KEH17988, KEH17990	map00030
Vitamin B6 metabolism	1	phosphatase	ec:3.1.3.74	1	AET05119	map00750
beta-Alanine metabolism	11	hydrolase	ec:3.1.2.4	1	AES59108	map00410
beta-Alanine metabolism	11	hydratase	ec:4.2.1.17	1	AES91892	map00410
beta-Alanine metabolism	11	dehydrogenase [NAD(P)+]	ec:1.2.1.5	2	KEH40518, KEH40517	map00410
beta-Alanine metabolism	11	dehydrogenase (NAD+)	ec:1.2.1.3	2	KEH40518, KEH40517	map00410
beta-Alanine metabolism	11	decarboxylase	ec:4.1.1.9	3	KEH36929, KEH36928, KEH36930	map00410
beta-Alanine metabolism	11	polyamine oxidase	ec:1.5.3.17	2	KEH38166, AES65416	map00410
beta-Alanine metabolism	11	oxidase	ec:1.5.3.16	2	KEH38166, AES65416	map00410
beta-Alanine metabolism	11	oxidase (propane-1,3-diamine-forming)	ec:1.5.3.14	2	AES69668, KEH33253	map00410
Fatty acid elongation	3	hydrolase	ec:3.1.2.2	1	KEH18862	map00062
Fatty acid elongation	3	reductase (NADPH)	ec:1.3.1.38	1	AES67531	map00062
Fatty acid elongation	3	hydratase	ec:4.2.1.17	1	AES91892	map00062
Fatty acid elongation	3	dehydrogenase	ec:1.1.1.35	1	AES91892	map00062
Fatty acid elongation	3	hydratase	ec:4.2.1.74	1	AES91892	map00062
Fatty acid biosynthesis	9	carboxylase	ec:6.4.1.2	2	KEH23132, KEH23131	map00061
Fatty acid biosynthesis	9	synthase	ec:2.3.1.85	2	AES89438, KEH30024	map00061
Fatty acid biosynthesis	9	reductase (NADPH, Si-specific)	ec:1.3.1.10	1	AES89438	map00061
Fatty acid biosynthesis	9	reductase	ec:1.1.1.100	1	KEH30024	map00061
Fatty acid biosynthesis	9	9-desaturase	ec:1.14.19.2	2	AES90279, KEH40454	map00061
Fatty acid biosynthesis	9	ligase	ec:6.2.1.3	3	AES72276, KEH21217, AES71951	map00061
Fatty acid biosynthesis	9	reductase (NADH)	ec:1.3.1.9	1	AES89438	map00061
Phosphonate and phosphinate metabolism	3	cytidylyltransferase	ec:2.7.7.14	3	AES79913, KEH23310, AES79914	map00440
Steroid biosynthesis	5	esterase	ec:3.1.1.13	3	KEH27073, AET05302, KEH27074	map00100
Steroid biosynthesis	5	monooxygenase	ec:1.14.13.72	1	KEH17984	map00100
Steroid biosynthesis	5	synthase	ec:5.4.99.7	1	KEH22896	map00100
Biotin metabolism	2	reductase (NADPH, Si-specific)	ec:1.3.1.10	1	AES89438	map00780
Biotin metabolism	2	reductase	ec:1.1.1.100	1	KEH30024	map00780
Various types of N-glycan biosynthesis	2	1,2-alpha-mannosidase	ec:3.2.1.113	1	KEH28608	map00513
Various types of N-glycan biosynthesis	2	N-acetylglucosaminyltransferase	ec:2.4.1.141	1	AES72901	map00513
D-Glutamine and D-glutamate metabolism	1	dehydrogenase [NAD(P)+]	ec:1.4.1.3	1	AES94348	map00471
Other glycan degradation	9	aspartylglucosylamine deaspartylase	ec:3.5.1.26	1	AES68431	map00511
Other glycan degradation	9	alpha-D-mannosidase	ec:3.2.1.24	4	AES80719, AES73003, KEH23493, KEH28608	map00511
Other glycan degradation	9	lactase (ambiguous)	ec:3.2.1.23	4	AET02325, AES67466, AET04139, AES88614	map00511
Ubiquinone and other terpenoid-quinone biosynthesis	5	methyltransferase	ec:2.1.1.114	1	AET00427	map00130
Ubiquinone and other terpenoid-quinone biosynthesis	5	transaminase	ec:2.6.1.5	4	AES61710, KEH36021, KEH36022, KEH36020	map00130
T cell receptor signaling pathway	24	phosphatase	ec:3.1.3.16	16	KEH30157, KEH33779, KEH33778, AES90820, KEH43739, AES88189, KEH36444, AES67821, AES63451, AES62871, KEH35689, KEH39098, KEH21142, KEH21140, KEH21141, KEH24330	map04660
T cell receptor signaling pathway	24	protein-tyrosine kinase	ec:2.7.10.2	8	AES61149, KEH42971, AES89095, KEH24074, AES66847, KEH30437, KEH30438, KEH38576	map04660
N-Glycan biosynthesis	2	1,2-alpha-mannosidase	ec:3.2.1.113	1	KEH28608	map00510
N-Glycan biosynthesis	2	N-acetylglucosaminyltransferase	ec:2.4.1.141	1	AES72901	map00510
Sulfur metabolism	7	gamma-synthase	ec:2.5.1.48	1	KEH42908	map00920
Sulfur metabolism	7	synthase	ec:2.5.1.47	5	AES61286, AET00765, KEH23373, AES80214, AES80215	map00920
Sulfur metabolism	7	adenylyltransferase	ec:2.7.7.4	1	KEH40222	map00920
Oxidative phosphorylation	7	reductase (H+-translocating)	ec:1.6.5.3	1	KEH44349	map00190
Oxidative phosphorylation	7	diphosphatase	ec:3.6.1.1	2	AES91661, AES91660	map00190
Oxidative phosphorylation	7	dehydrogenase	ec:1.3.5.1	2	AES71543, KEH35091	map00190
Oxidative phosphorylation	7	oxidase	ec:1.9.3.1	1	AES68092	map00190
Oxidative phosphorylation	7	dehydrogenase	ec:1.6.99.3	2	KEH44349, KEH29603	map00190
Biosynthesis of vancomycin group antibiotics	1	4,6-dehydratase	ec:4.2.1.46	1	KEH38548	map01055
Purine metabolism	202	cyclase	ec:4.6.1.1	1	AES65363	map00230
Purine metabolism	202	kinase	ec:2.7.4.6	1	KEH17895	map00230
Purine metabolism	202	kinase	ec:2.7.4.3	1	AES87830	map00230
Purine metabolism	202	uridine 5'-nucleotidase	ec:3.1.3.5	4	KEH32599, KEH32385, AES67822, AES92077	map00230
Purine metabolism	202	adenylpyrophosphatase	ec:3.6.1.3	89	AET00827, KEH29331, KEH26584, AET02407, KEH34408, AES58725, AET01633, AES71933, AES86432, AES81581, KEH31211, KEH23624, KEH23623, KEH39784, KEH36195, KEH30605, AES74044, KEH30606, AES93766, KEH30607, KEH30608, KEH28159, KEH23622, AES91463, KEH28158, KEH30014, KEH35869, AES81355, AES81312, AES81995, AET03825, AES81632, AES91239, AET05608, AES67986, AES64112, AES73706, KEH32593, KEH39785, AES70959,…	map00230
Purine metabolism	202	diphosphatase	ec:3.6.1.9	1	AES61935	map00230
Purine metabolism	202	deaminase	ec:3.5.4.4	2	AES92601, AES92600	map00230
Purine metabolism	202	kinase	ec:2.7.1.40	2	AES94410, KEH27494	map00230
Purine metabolism	202	deaminase	ec:3.5.4.6	1	KEH19855	map00230
Purine metabolism	202	nucleosidase	ec:3.2.2.1	1	AES74275	map00230
Purine metabolism	202	kinase	ec:2.7.1.20	1	KEH30070	map00230
Purine metabolism	202	phosphatase	ec:3.6.1.15	165	AES59654, KEH29331, KEH26584, AET02407, KEH30967, KEH34408, AES58725, AES71933, AES64289, AES81581, KEH23624, KEH23623, KEH39784, KEH30605, KEH30606, KEH30607, KEH30608, AES90696, KEH23622, AES73156, KEH20231, AES74241, KEH32754, KEH35869, KEH32753, AES81355, KEH32755, AES81995, AES63103, AES81632, AES59008, AES67545, AES73706, AES64672, KEH32593, KEH20904, KEH39785, KEH32752, AES70959, KEH19126,…	map00230
Purine metabolism	202	(asymmetrical)	ec:3.6.1.17	1	AES61935	map00230
Purine metabolism	202	3'-diphosphatase	ec:3.1.7.2	1	AES61935	map00230
Purine metabolism	202	adenylyltransferase	ec:2.7.7.4	1	KEH40222	map00230
Purine metabolism	202	diphosphatase	ec:3.6.1.21	1	KEH34201	map00230
Purine metabolism	202	RNA polymerase	ec:2.7.7.6	10	AET01383, AES94600, AES90092, AES70797, KEH34241, AET03192, AES81409, AES64594, AET04972, AES88750	map00230
Purine metabolism	202	DNA polymerase	ec:2.7.7.7	6	KEH27326, KEH31424, KEH31425, KEH27325, AES58811, KEH27324	map00230
Purine metabolism	202	nucleotidyltransferase	ec:2.7.7.8	1	AES80930	map00230
Purine metabolism	202	diphosphokinase	ec:2.7.6.1	3	KEH17989, KEH17988, KEH17990	map00230
Purine metabolism	202	dehydrogenase	ec:1.17.1.4	1	AES64299	map00230
Isoquinoline alkaloid biosynthesis	4	transaminase	ec:2.6.1.57	4	AES61710, KEH36021, KEH36022, KEH36020	map00950
Isoquinoline alkaloid biosynthesis	4	transaminase	ec:2.6.1.5	4	AES61710, KEH36021, KEH36022, KEH36020	map00950
Isoquinoline alkaloid biosynthesis	4	transaminase	ec:2.6.1.1	4	AES61710, KEH36021, KEH36022, KEH36020	map00950
Steroid degradation	2	dehydrogenase	ec:1.1.1.145	2	AES63795, AES63794	map00984
Styrene degradation	2	1,2-dioxygenase	ec:1.13.11.5	2	KEH19531, KEH19532	map00643
Drug metabolism - other enzymes	25	kinase	ec:2.7.1.48	3	KEH32075, KEH32074, AES91370	map00983
Drug metabolism - other enzymes	25	deaminase	ec:3.5.4.5	1	AES77154	map00983
Drug metabolism - other enzymes	25	kinase	ec:2.7.1.21	1	AES68271	map00983
Drug metabolism - other enzymes	25	ali-esterase	ec:3.1.1.1	20	AES61611, AES82265, KEH27073, AES89548, AET01925, KEH27074, AES89467, AET04206, AET03204, AET05302, KEH32301, AET03472, KEH20059, AES69785, KEH41792, AES92665, KEH22482, AES81946, KEH20058, KEH25488	map00983
Monobactam biosynthesis	5	kinase	ec:2.7.2.4	3	KEH35244, AES71954, KEH35243	map00261
Monobactam biosynthesis	5	adenylyltransferase	ec:2.7.7.4	1	KEH40222	map00261
Monobactam biosynthesis	5	synthase	ec:4.3.3.7	1	KEH19034	map00261
Drug metabolism - cytochrome P450	10	dehydrogenase	ec:1.1.1.1	2	AES72385, AES79515	map00982
Drug metabolism - cytochrome P450	10	monooxygenase	ec:1.14.13.8	3	KEH33397, KEH37882, KEH33396	map00982
Drug metabolism - cytochrome P450	10	dehydrogenase [NAD(P)+]	ec:1.2.1.5	2	KEH40518, KEH40517	map00982
Drug metabolism - cytochrome P450	10	transferase	ec:2.5.1.18	3	KEH38387, KEH26957, AES61889	map00982
Phosphatidylinositol signaling system	11	kinase (ATP)	ec:2.7.1.107	2	KEH39037, KEH39036	map04070
Phosphatidylinositol signaling system	11	4-kinase	ec:2.7.1.67	1	AES74138	map04070
Phosphatidylinositol signaling system	11	5-kinase	ec:2.7.1.68	4	KEH44330, AES81223, KEH44331, AES71357	map04070
Phosphatidylinositol signaling system	11	5-phosphatase	ec:3.1.3.36	2	AES62253, KEH43638	map04070
Phosphatidylinositol signaling system	11	phosphatase	ec:3.1.3.25	2	AES77495, AES96839	map04070
Glycine, serine and threonine metabolism	17	dehydrogenase	ec:1.8.1.4	1	AES91951	map00260
Glycine, serine and threonine metabolism	17	hydroxymethyltransferase	ec:2.1.2.1	1	AES71392	map00260
Glycine, serine and threonine metabolism	17	dehydrogenase	ec:1.1.1.1	2	AES72385, AES79515	map00260
Glycine, serine and threonine metabolism	17	dehydrogenase	ec:1.1.1.3	3	KEH35244, AES71954, KEH35243	map00260
Glycine, serine and threonine metabolism	17	synthase	ec:4.2.1.20	4	KEH24053, KEH23852, KEH24052, KEH24051	map00260
Glycine, serine and threonine metabolism	17	dehydrogenase	ec:1.1.1.95	1	AES68324	map00260
Glycine, serine and threonine metabolism	17	kinase	ec:2.7.2.4	3	KEH35244, AES71954, KEH35243	map00260
Glycine, serine and threonine metabolism	17	gamma-lyase	ec:4.4.1.1	2	KEH42223, KEH42222	map00260
Glycine, serine and threonine metabolism	17	aldolase	ec:4.1.2.5	3	AES61223, AES61224, AES61221	map00260
Propanoate metabolism	13	dehydrogenase	ec:1.8.1.4	1	AES91951	map00640
Propanoate metabolism	13	carboxylase	ec:6.4.1.2	2	KEH23132, KEH23131	map00640
Propanoate metabolism	13	hydrolase	ec:3.1.2.4	1	AES59108	map00640
Propanoate metabolism	13	lyase	ec:4.1.3.30	1	AES77234	map00640
Propanoate metabolism	13	hydratase	ec:4.2.1.17	1	AES91892	map00640
Propanoate metabolism	13	decarboxylase	ec:4.1.1.9	3	KEH36929, KEH36928, KEH36930	map00640
Propanoate metabolism	13	ligase	ec:6.2.1.1	1	KEH38022	map00640
Propanoate metabolism	13	dehydrogenase (2-methylpropanoyl-transferring)	ec:1.2.4.4	3	KEH35384, KEH35385, KEH35386	map00640
Lysine biosynthesis	9	dehydrogenase	ec:1.1.1.3	3	KEH35244, AES71954, KEH35243	map00300
Lysine biosynthesis	9	decarboxylase	ec:4.1.1.20	1	AES95182	map00300
Lysine biosynthesis	9	transaminase	ec:2.6.1.57	4	AES61710, KEH36021, KEH36022, KEH36020	map00300
Lysine biosynthesis	9	kinase	ec:2.7.2.4	3	KEH35244, AES71954, KEH35243	map00300
Lysine biosynthesis	9	synthase	ec:4.3.3.7	1	KEH19034	map00300
Metabolism of xenobiotics by cytochrome P450	8	reductase (NADPH)	ec:1.1.1.184	1	KEH20958	map00980
Metabolism of xenobiotics by cytochrome P450	8	dehydrogenase	ec:1.1.1.1	2	AES72385, AES79515	map00980
Metabolism of xenobiotics by cytochrome P450	8	dehydrogenase [NAD(P)+]	ec:1.2.1.5	2	KEH40518, KEH40517	map00980
Metabolism of xenobiotics by cytochrome P450	8	transferase	ec:2.5.1.18	3	KEH38387, KEH26957, AES61889	map00980
Valine, leucine and isoleucine biosynthesis	2	synthase	ec:2.3.3.13	1	AES63078	map00290
Valine, leucine and isoleucine biosynthesis	2	transaminase	ec:2.6.1.42	1	AES90514	map00290
One carbon pool by folate	3	hydroxymethyltransferase	ec:2.1.2.1	1	AES71392	map00670
One carbon pool by folate	3	formimidoyltransferase	ec:2.1.2.5	1	KEH39072	map00670
One carbon pool by folate	3	reductase	ec:1.5.1.3	1	AES96052	map00670
Arginine and proline metabolism	15	transaminase	ec:2.6.1.1	4	AES61710, KEH36021, KEH36022, KEH36020	map00330
Arginine and proline metabolism	15	deaminase	ec:3.5.4.1	3	AET05235, AES92096, AET05236	map00330
Arginine and proline metabolism	15	dehydrogenase (NAD+)	ec:1.2.1.3	2	KEH40518, KEH40517	map00330
Arginine and proline metabolism	15	dioxygenase	ec:1.14.11.2	2	AES74078, AES74074	map00330
Arginine and proline metabolism	15	polyamine oxidase	ec:1.5.3.17	2	KEH38166, AES65416	map00330
Arginine and proline metabolism	15	oxidase	ec:1.5.3.16	2	KEH38166, AES65416	map00330
Arginine and proline metabolism	15	oxidase (propane-1,3-diamine-forming)	ec:1.5.3.14	2	AES69668, KEH33253	map00330
Carbon fixation in photosynthetic organisms	11	isomerase	ec:5.3.1.1	1	KEH39439	map00710
Carbon fixation in photosynthetic organisms	11	isomerase	ec:5.3.1.6	1	AES62800	map00710
Carbon fixation in photosynthetic organisms	11	carboxylase	ec:4.1.1.31	2	AES62107, KEH39766	map00710
Carbon fixation in photosynthetic organisms	11	transaminase	ec:2.6.1.1	4	AES61710, KEH36021, KEH36022, KEH36020	map00710
Carbon fixation in photosynthetic organisms	11	kinase	ec:2.7.2.3	1	AES66343	map00710
Carbon fixation in photosynthetic organisms	11	dehydrogenase (decarboxylating)	ec:1.1.1.39	1	AET02081	map00710
Carbon fixation in photosynthetic organisms	11	dehydrogenase (oxaloacetate-decarboxylating) (NADP+)	ec:1.1.1.40	1	KEH36473	map00710
Benzoate degradation	2	hydratase	ec:4.2.1.17	1	AES91892	map00362
Benzoate degradation	2	aldolase	ec:4.1.3.17	1	KEH36473	map00362
Benzoate degradation	2	dehydrogenase	ec:1.1.1.35	1	AES91892	map00362
Phenylalanine metabolism	8	transaminase	ec:2.6.1.57	4	AES61710, KEH36021, KEH36022, KEH36020	map00360
Phenylalanine metabolism	8	transaminase	ec:2.6.1.5	4	AES61710, KEH36021, KEH36022, KEH36020	map00360
Phenylalanine metabolism	8	transaminase	ec:2.6.1.9	4	AES61710, KEH36021, KEH36022, KEH36020	map00360
Phenylalanine metabolism	8	transaminase	ec:2.6.1.1	4	AES61710, KEH36021, KEH36022, KEH36020	map00360
Phenylalanine metabolism	8	hydrolase	ec:3.5.1.32	1	AES72661	map00360
Phenylalanine metabolism	8	hydratase	ec:4.2.1.17	1	AES91892	map00360
Phenylalanine metabolism	8	dehydrogenase [NAD(P)+]	ec:1.2.1.5	2	KEH40518, KEH40517	map00360
Novobiocin biosynthesis	4	transaminase	ec:2.6.1.57	4	AES61710, KEH36021, KEH36022, KEH36020	map00401
Novobiocin biosynthesis	4	transaminase	ec:2.6.1.5	4	AES61710, KEH36021, KEH36022, KEH36020	map00401
Novobiocin biosynthesis	4	transaminase	ec:2.6.1.9	4	AES61710, KEH36021, KEH36022, KEH36020	map00401
Novobiocin biosynthesis	4	transaminase	ec:2.6.1.1	4	AES61710, KEH36021, KEH36022, KEH36020	map00401
Citrate cycle (TCA cycle)	4	dehydrogenase	ec:1.8.1.4	1	AES91951	map00020
Citrate cycle (TCA cycle)	4	dehydrogenase	ec:1.3.5.1	2	AES71543, KEH35091	map00020
Citrate cycle (TCA cycle)	4	hydratase	ec:4.2.1.3	1	AES61065	map00020
Ascorbate and aldarate metabolism	9	dehydrogenase (NAD+)	ec:1.2.1.3	2	KEH40518, KEH40517	map00053
Ascorbate and aldarate metabolism	9	oxidase	ec:1.10.3.3	3	AES67209, AES98819, AES67210	map00053
Ascorbate and aldarate metabolism	9	peroxidase	ec:1.11.1.11	2	AES72296, AES72295	map00053
Ascorbate and aldarate metabolism	9	dehydrogenase	ec:1.3.2.3	1	AES60484	map00053
Ascorbate and aldarate metabolism	9	6-dehydrogenase	ec:1.1.1.22	1	AES74920	map00053
Riboflavin metabolism	3	reductase	ec:1.1.1.193	2	KEH23397, KEH23396	map00740
Riboflavin metabolism	3	kinase	ec:2.7.1.26	1	AET04984	map00740
Riboflavin metabolism	3	deaminase	ec:3.5.4.26	2	KEH23397, KEH23396	map00740
Phenylalanine, tyrosine and tryptophan biosynthesis	10	synthase	ec:4.2.1.20	4	KEH24053, KEH23852, KEH24052, KEH24051	map00400
Phenylalanine, tyrosine and tryptophan biosynthesis	10	transaminase	ec:2.6.1.57	4	AES61710, KEH36021, KEH36022, KEH36020	map00400
Phenylalanine, tyrosine and tryptophan biosynthesis	10	transaminase	ec:2.6.1.5	4	AES61710, KEH36021, KEH36022, KEH36020	map00400
Phenylalanine, tyrosine and tryptophan biosynthesis	10	transaminase	ec:2.6.1.9	4	AES61710, KEH36021, KEH36022, KEH36020	map00400
Phenylalanine, tyrosine and tryptophan biosynthesis	10	transaminase	ec:2.6.1.1	4	AES61710, KEH36021, KEH36022, KEH36020	map00400
Phenylalanine, tyrosine and tryptophan biosynthesis	10	synthase	ec:2.5.1.54	1	AES63472	map00400
Phenylalanine, tyrosine and tryptophan biosynthesis	10	dehydratase	ec:4.2.1.51	1	AES88700	map00400
Phenylalanine, tyrosine and tryptophan biosynthesis	10	dehydratase	ec:4.2.1.91	1	AES88700	map00400
Galactose metabolism	8	invertase	ec:3.2.1.26	2	KEH31660, AES90955	map00052
Galactose metabolism	8	melibiase	ec:3.2.1.22	1	KEH23292	map00052
Galactose metabolism	8	lactase (ambiguous)	ec:3.2.1.23	4	AET02325, AES67466, AET04139, AES88614	map00052
Galactose metabolism	8	lactase-phlorizin hydrolase	ec:3.2.1.108	1	KEH32358	map00052
Fructose and mannose metabolism	4	isomerase	ec:5.3.1.1	1	KEH39439	map00051
Fructose and mannose metabolism	4	isomerase	ec:5.3.1.6	1	AES62800	map00051
Fructose and mannose metabolism	4	4,6-dehydratase	ec:4.2.1.47	1	AES95099	map00051
Fructose and mannose metabolism	4	diphosphatase	ec:3.6.1.21	1	KEH34201	map00051
Pantothenate and CoA biosynthesis	2	diphosphatase	ec:3.6.1.9	1	AES61935	map00770
Pantothenate and CoA biosynthesis	2	transaminase	ec:2.6.1.42	1	AES90514	map00770
Taurine and hypotaurine metabolism	2	dioxygenase	ec:1.13.11.19	1	AES80905	map00430
Taurine and hypotaurine metabolism	2	dehydrogenase	ec:1.4.1.2	1	AES94348	map00430
Cyanoamino acid metabolism	11	hydroxymethyltransferase	ec:2.1.2.1	1	AES71392	map00460
Cyanoamino acid metabolism	11	synthase	ec:4.4.1.9	3	AES80214, AES80215, KEH23373	map00460
Cyanoamino acid metabolism	11	gentiobiase	ec:3.2.1.21	7	AES97952, AES89092, AES67734, AES67733, AES76421, AES64760, KEH26885	map00460
Primary bile acid biosynthesis	1	dehydrogenase	ec:1.1.1.35	1	AES91892	map00120
Glycosaminoglycan biosynthesis - heparan sulfate / heparin	1	4-alpha-N-acetylglucosaminyltransferase	ec:2.4.1.224	1	AES60658	map00534
Starch and sucrose metabolism	51	endo-1,4-beta-D-glucanase	ec:3.2.1.4	3	KEH27444, AES64676, AES94132	map00500
Starch and sucrose metabolism	51	saccharogen amylase	ec:3.2.1.2	1	AES66748	map00500
Starch and sucrose metabolism	51	glycogenase	ec:3.2.1.1	3	KEH19824, KEH19825, KEH19823	map00500
Starch and sucrose metabolism	51	1,4-alpha-galacturonidase	ec:3.2.1.67	1	AES81411	map00500
Starch and sucrose metabolism	51	decarboxylase	ec:4.1.1.35	3	KEH29913, KEH29914, KEH29915	map00500
Starch and sucrose metabolism	51	diphosphatase	ec:3.6.1.9	1	AES61935	map00500
Starch and sucrose metabolism	51	alpha-glucosidase	ec:3.2.1.48	2	KEH31660, AES90955	map00500
Starch and sucrose metabolism	51	1,3-beta-glucosidase	ec:3.2.1.58	1	AES97952	map00500
Starch and sucrose metabolism	51	trehalose 6-phosphatase	ec:3.1.3.12	2	AES58696, KEH39716	map00500
Starch and sucrose metabolism	51	diphosphatase	ec:3.6.1.21	1	KEH34201	map00500
Starch and sucrose metabolism	51	gentiobiase	ec:3.2.1.21	7	AES97952, AES89092, AES67734, AES67733, AES76421, AES64760, KEH26885	map00500
Starch and sucrose metabolism	51	synthase	ec:2.4.1.34	2	KEH34985, KEH34986	map00500
Starch and sucrose metabolism	51	pectin demethoxylase	ec:3.1.1.11	7	AES61611, AES82265, KEH41792, AET01925, AES81946, KEH32301, KEH25488	map00500
Starch and sucrose metabolism	51	invertase	ec:3.2.1.26	2	KEH31660, AES90955	map00500
Starch and sucrose metabolism	51	6-dehydrogenase	ec:1.1.1.22	1	AES74920	map00500
Starch and sucrose metabolism	51	endo-1,3-beta-D-glucosidase	ec:3.2.1.39	1	AES89092	map00500
Starch and sucrose metabolism	51	4-alpha-galacturonosyltransferase	ec:2.4.1.43	1	KEH32050	map00500
Starch and sucrose metabolism	51	synthase	ec:2.4.1.14	2	KEH37657, AET00377	map00500
Starch and sucrose metabolism	51	synthase	ec:2.4.1.13	5	AES70894, KEH26856, KEH20184, KEH37657, AET00377	map00500
Starch and sucrose metabolism	51	synthase (UDP-forming)	ec:2.4.1.12	3	KEH36631, AES69447, KEH19084	map00500
Starch and sucrose metabolism	51	disproportionating enzyme	ec:2.4.1.25	2	KEH39976, KEH39975	map00500
Starch and sucrose metabolism	51	pectin depolymerase	ec:3.2.1.15	7	KEH18004, KEH32303, AES71942, AES81411, KEH21119, AET00266, AES59077	map00500
Glycosaminoglycan degradation	5	N-acetyltransferase	ec:2.3.1.78	1	KEH42163	map00531
Glycosaminoglycan degradation	5	lactase (ambiguous)	ec:3.2.1.23	4	AET02325, AES67466, AET04139, AES88614	map00531
Ether lipid metabolism	2	D	ec:3.1.4.4	2	KEH18998, KEH18997	map00565
Stilbenoid, diarylheptanoid and gingerol biosynthesis	4	O-hydroxycinnamoyltransferase	ec:2.3.1.133	4	AET03780, KEH22612, AES99536, AES82607	map00945
Glycerophospholipid metabolism	16	phosphodiesterase	ec:3.1.4.46	2	AET00635, KEH28442	map00564
Glycerophospholipid metabolism	16	kinase (ATP)	ec:2.7.1.107	2	KEH39037, KEH39036	map00564
Glycerophospholipid metabolism	16	phosphatase	ec:3.1.3.75	1	AET05119	map00564
Glycerophospholipid metabolism	16	cytidylyltransferase	ec:2.7.7.14	3	AES79913, KEH23310, AES79914	map00564
Glycerophospholipid metabolism	16	D	ec:3.1.4.4	2	KEH18998, KEH18997	map00564
Glycerophospholipid metabolism	16	1-O-acyltransferase	ec:2.3.1.15	4	AES95759, AES61623, AET02045, AES95761	map00564
Glycerophospholipid metabolism	16	dehydrogenase	ec:1.1.5.3	1	KEH43484	map00564
Glycerophospholipid metabolism	16	O-acyltransferase	ec:2.3.1.51	1	KEH41602	map00564
Flavone and flavonol biosynthesis	2	3-O-methyltransferase	ec:2.1.1.76	1	AES76444	map00944
Flavone and flavonol biosynthesis	2	3',5'-hydroxylase	ec:1.14.13.88	1	AET04574	map00944
Glycosylphosphatidylinositol(GPI)-anchor biosynthesis	2	N-acetylglucosaminyltransferase	ec:2.4.1.198	2	KEH39374, KEH39375	map00563
Glycosphingolipid biosynthesis - ganglio series	4	lactase (ambiguous)	ec:3.2.1.23	4	AET02325, AES67466, AET04139, AES88614	map00604
Nitrogen metabolism	7	dehydratase	ec:4.2.1.1	3	KEH42018, KEH20013, KEH20012	map00910
Nitrogen metabolism	7	reductase (NADH)	ec:1.7.1.1	1	AES97778	map00910
Nitrogen metabolism	7	reductase (NADPH)	ec:1.7.1.3	1	AES97778	map00910
Nitrogen metabolism	7	ligase	ec:6.3.1.2	1	KEH36738	map00910
Nitrogen metabolism	7	synthase (ferredoxin)	ec:1.4.7.1	1	AES81225	map00910
Nitrogen metabolism	7	dehydrogenase [NAD(P)+]	ec:1.4.1.3	1	AES94348	map00910
Nitrogen metabolism	7	dehydrogenase	ec:1.4.1.2	1	AES94348	map00910
Nitrogen metabolism	7	reductase	ec:1.7.99.4	1	AES97778	map00910
