# Supplementary material for: Genome-wide DNA Methylation analysis in response to salinity in the model plant caliph medic (Medicago truncatula)
Source: BMC Genomics. 2018 Jan 24;19:78. doi: 10.1186/s12864-018-4484-5 (PMC5781308; doi:10.1186/s12864-018-4484-5)
Supplement: Supplementary file 7 — Mapping of differentially methylated genes for the mCHG sequence context onto metabolic pathways based on annotated coding enzymes. (XLSX 40 kb) [file 12864_2018_4484_MOESM7_ESM.xlsx]

## Sheet: Sheet1
Table S3. Mapping of differentially methylated genes for the mCHG sequence context onto metabolic pathways based on annotated coding enzymes.
Pathway	Seqs in Pathway	Enzyme	Ezyme ID	Seqs of Enzyme	Seqs	Pathway ID
Taurine and hypotaurine metabolism	5	decarboxylase	ec:4.1.1.15	3	KEH26810, KEH26809, KEH26808	map00430
Taurine and hypotaurine metabolism	5	dioxygenase	ec:1.13.11.19	2	KEH24987, KEH38866	map00430
Caffeine metabolism	4	monooxygenase	ec:1.14.14.1	4	AES93932, KEH27406, KEH27408, KEH27407	map00232
Porphyrin and chlorophyll metabolism	5	protoporphyrin IX methyltransferase	ec:2.1.1.11	1	AET05067	map00860
Porphyrin and chlorophyll metabolism	5	synthase	ec:4.2.1.24	2	AES72320, AES72319	map00860
Porphyrin and chlorophyll metabolism	5	chelatase	ec:6.6.1.1	2	AES93929, KEH27405	map00860
Purine metabolism	206	cyclase	ec:4.6.1.2	1	AET01346	map00230
Purine metabolism	206	uridine 5'-nucleotidase	ec:3.1.3.5	2	KEH32385, AES92077	map00230
Purine metabolism	206	adenylpyrophosphatase	ec:3.6.1.3	89	KEH33436, AES60447, KEH33437, KEH27194, AES96083, AES71933, AES63112, KEH17985, KEH31496, KEH32389, AES70365, KEH18322, KEH44447, KEH23624, KEH23623, AES94379, KEH32390, KEH20956, KEH36195, AES93766, KEH23622, AES92278, AES92277, KEH30015, KEH35668, AES81355, AES68716, AES81995, AES81314, KEH31901, AES64110, KEH19962, AET01690, AET04760, AES98986, KEH23612, KEH36087, AES92082, KEH36086, KEH23979,…	map00230
Purine metabolism	206	deaminase	ec:3.5.4.4	6	AES92601, KEH28779, AES92600, KEH28778, KEH28780, KEH28777	map00230
Purine metabolism	206	reductase	ec:1.17.4.1	1	KEH32208	map00230
Purine metabolism	206	kinase	ec:2.7.1.40	1	KEH42804	map00230
Purine metabolism	206	deaminase	ec:3.5.4.6	1	KEH19855	map00230
Purine metabolism	206	kinase	ec:2.7.1.25	1	KEH23530	map00230
Purine metabolism	206	kinase	ec:2.7.1.20	2	AES89647, AES89648	map00230
Purine metabolism	206	phosphatase	ec:3.6.1.15	172	KEH33436, KEH33437, AES71933, AES63112, KEH19530, KEH17985, KEH31496, KEH18676, KEH18322, KEH44447, KEH23624, KEH23623, AES94379, AET05085, KEH23622, AES61721, AES82323, AES81355, KEH35905, AES82204, KEH35906, AES81995, AES59008, KEH35904, AES64672, AES89199, AET01690, KEH18675, AES98986, KEH23612, KEH37253, AES92082, KEH37252, KEH23979, AES74597, AES74630, KEH37090, KEH41586, AES96443, KEH20221,…	map00230
Purine metabolism	206	3'-diphosphatase	ec:3.1.7.2	2	AES92072, KEH32380	map00230
Purine metabolism	206	diphosphatase	ec:3.6.1.21	1	KEH34199	map00230
Purine metabolism	206	RNA polymerase	ec:2.7.7.6	8	AET03189, AES88756, AES59623, AES70797, AES94934, KEH30914, AES90187, AES88750	map00230
Purine metabolism	206	DNA polymerase	ec:2.7.7.7	4	KEH26806, AES94675, KEH37090, AES79868	map00230
Purine metabolism	206	synthase	ec:6.3.5.3	1	KEH21294	map00230
Purine metabolism	206	phosphoribosyldiphosphate 5-amidotransferase	ec:2.4.2.14	1	AES74265	map00230
Purine metabolism	206	diphosphokinase	ec:2.7.6.5	4	KEH32379, AES92072, KEH32381, KEH32380	map00230
Purine metabolism	206	dehydrogenase	ec:1.17.1.4	1	AES64299	map00230
Nitrogen metabolism	7	dehydratase	ec:4.2.1.1	5	KEH36170, KEH42022, KEH42021, KEH20013, KEH20012	map00910
Nitrogen metabolism	7	acetonitrilase	ec:3.5.5.1	2	KEH29821, KEH29820	map00910
C5-Branched dibasic acid metabolism	2	synthase	ec:2.2.1.6	2	AES63778, AET04421	map00660
Pentose phosphate pathway	11	aldolase	ec:4.1.2.13	1	KEH29977	map00030
Pentose phosphate pathway	11	isomerase	ec:5.3.1.9	1	AES74637	map00030
Pentose phosphate pathway	11	dehydrogenase (NADP+)	ec:1.2.1.9	2	AES92549, AES92547	map00030
Pentose phosphate pathway	11	deoxyribokinase	ec:2.7.1.15	2	AES89647, AES89648	map00030
Pentose phosphate pathway	11	hexose diphosphatase	ec:3.1.3.11	2	KEH25856, AES63372	map00030
Pentose phosphate pathway	11	dehydrogenase (NADP+-dependent, decarboxylating)	ec:1.1.1.44	3	KEH39511, AES67841, KEH39512	map00030
Stilbenoid, diarylheptanoid and gingerol biosynthesis	3	O-hydroxycinnamoyltransferase	ec:2.3.1.133	3	AES67350, KEH39032, AES73315	map00945
Various types of N-glycan biosynthesis	4	2-beta-N-acetylglucosaminyltransferase	ec:2.4.1.101	1	AES74353	map00513
Various types of N-glycan biosynthesis	4	1,2-alpha-mannosidase	ec:3.2.1.113	1	KEH28608	map00513
Various types of N-glycan biosynthesis	4	alpha-1,3-mannosyltransferase	ec:2.4.1.132	2	KEH36198, KEH36197	map00513
Carbon fixation in photosynthetic organisms	11	aldolase	ec:4.1.2.13	1	KEH29977	map00710
Carbon fixation in photosynthetic organisms	11	transaminase	ec:2.6.1.1	3	KEH25694, KEH39860, KEH25693	map00710
Carbon fixation in photosynthetic organisms	11	kinase	ec:2.7.2.3	1	AES66343	map00710
Carbon fixation in photosynthetic organisms	11	dehydrogenase (NADP+)	ec:1.1.1.82	2	KEH43323, KEH43322	map00710
Carbon fixation in photosynthetic organisms	11	dehydrogenase (NAD(P)+) (phosphorylating)	ec:1.2.1.59	1	AES92547	map00710
Carbon fixation in photosynthetic organisms	11	dehydrogenase	ec:1.1.1.37	2	KEH43323, KEH43322	map00710
Carbon fixation in photosynthetic organisms	11	dehydrogenase (decarboxylating)	ec:1.1.1.39	1	AET02081	map00710
Carbon fixation in photosynthetic organisms	11	hexose diphosphatase	ec:3.1.3.11	2	KEH25856, AES63372	map00710
Carbon fixation in photosynthetic organisms	11	dehydrogenase (NADP+) (phosphorylating)	ec:1.2.1.13	1	AES92547	map00710
Flavone and flavonol biosynthesis	8	3-O-methyltransferase	ec:2.1.1.76	5	KEH20127, KEH20128, KEH21636, AES77552, KEH21637	map00944
Flavone and flavonol biosynthesis	8	3',5'-hydroxylase	ec:1.14.13.88	3	AET05315, AET05316, AES66281	map00944
Cyanoamino acid metabolism	17	hydroxymethyltransferase	ec:2.1.2.1	2	AES71392, AES98324	map00460
Cyanoamino acid metabolism	17	nitrilase	ec:3.5.5.4	2	KEH29821, KEH29820	map00460
Cyanoamino acid metabolism	17	acetonitrilase	ec:3.5.5.1	2	KEH29821, KEH29820	map00460
Cyanoamino acid metabolism	17	hydratase	ec:4.2.1.65	2	KEH29821, KEH29820	map00460
Cyanoamino acid metabolism	17	gentiobiase	ec:3.2.1.21	13	KEH33229, KEH33228, AES67734, KEH33230, AES67733, AES67732, KEH30293, KEH30294, KEH33231, AES89991, AES89992, AES76421, KEH26885	map00460
mTOR signaling pathway	2	protein kinase	ec:2.7.11.9	1	KEH37046	map04150
mTOR signaling pathway	2	protein kinase	ec:2.7.11.24	1	AET05549	map04150
Other glycan degradation	10	psychosine hydrolase	ec:3.2.1.45	2	KEH42645, AES60952	map00511
Other glycan degradation	10	endo-beta-N-acetylglucosaminidase	ec:3.2.1.96	2	KEH34807, AES71226	map00511
Other glycan degradation	10	alpha-D-mannosidase	ec:3.2.1.24	3	AES80719, KEH23493, KEH28608	map00511
Other glycan degradation	10	lactase (ambiguous)	ec:3.2.1.23	3	KEH32527, KEH40195, AES59590	map00511
Monobactam biosynthesis	2	kinase	ec:2.7.2.4	2	AES80708, KEH23492	map00261
N-Glycan biosynthesis	7	N-acetylglucosaminephosphotransferase	ec:2.7.8.15	1	KEH33522	map00510
N-Glycan biosynthesis	7	2-beta-N-acetylglucosaminyltransferase	ec:2.4.1.101	1	AES74353	map00510
N-Glycan biosynthesis	7	1,2-alpha-mannosidase	ec:3.2.1.113	1	KEH28608	map00510
N-Glycan biosynthesis	7	alpha-1,3-mannosyltransferase	ec:2.4.1.132	2	KEH36198, KEH36197	map00510
N-Glycan biosynthesis	7	dolichol diphosphatase	ec:3.6.1.43	1	KEH31312	map00510
N-Glycan biosynthesis	7	glucosidase	ec:3.2.1.106	1	KEH20582	map00510
Flavonoid biosynthesis	7	4-reductase	ec:1.1.1.219	1	AES98774	map00941
Flavonoid biosynthesis	7	O-hydroxycinnamoyltransferase	ec:2.3.1.133	3	AES67350, KEH39032, AES73315	map00941
Flavonoid biosynthesis	7	3',5'-hydroxylase	ec:1.14.13.88	3	AET05315, AET05316, AES66281	map00941
Glycine, serine and threonine metabolism	21	hydroxymethyltransferase	ec:2.1.2.1	2	AES71392, AES98324	map00260
Glycine, serine and threonine metabolism	21	S-aminomethyldihydrolipoylprotein:(6S)-tetrahydrofolate aminomethyltransferase (ammonia-forming)	ec:2.1.2.10	1	AET04443	map00260
Glycine, serine and threonine metabolism	21	synthase	ec:4.2.1.20	1	AES93621	map00260
Glycine, serine and threonine metabolism	21	dehydrogenase	ec:1.1.1.95	1	AES68324	map00260
Glycine, serine and threonine metabolism	21	kinase	ec:2.7.2.4	2	AES80708, KEH23492	map00260
Glycine, serine and threonine metabolism	21	ammonia-lyase	ec:4.3.1.19	1	AES60662	map00260
Glycine, serine and threonine metabolism	21	dehydrogenase	ec:1.2.1.8	1	AES91125	map00260
Glycine, serine and threonine metabolism	21	gamma-lyase	ec:4.4.1.1	3	KEH42223, KEH42222, AES61560	map00260
Glycine, serine and threonine metabolism	21	oxidase	ec:1.4.3.21	9	KEH20158, KEH20159, KEH20160, KEH20163, KEH20164, KEH29590, KEH20161, KEH20162, KEH20157	map00260
Phenylpropanoid biosynthesis	40	dehydrogenase	ec:1.2.1.68	2	AET04123, KEH21358	map00940
Phenylpropanoid biosynthesis	40	dehydrogenase	ec:1.1.1.195	1	AET04653	map00940
Phenylpropanoid biosynthesis	40	O-methyltransferase	ec:2.1.1.68	3	KEH21636, AES77552, KEH21637	map00940
Phenylpropanoid biosynthesis	40	lactoperoxidase	ec:1.11.1.7	11	KEH20367, AES90668, AES94579, KEH39756, AET03865, AES66127, AES98054, KEH20366, AET03732, KEH39755, AET03104	map00940
Phenylpropanoid biosynthesis	40	reductase	ec:1.2.1.44	6	KEH19920, KEH19921, KEH19918, KEH19922, KEH19919, AET03052	map00940
Phenylpropanoid biosynthesis	40	O-hydroxycinnamoyltransferase	ec:2.3.1.133	3	AES67350, KEH39032, AES73315	map00940
Phenylpropanoid biosynthesis	40	gentiobiase	ec:3.2.1.21	13	KEH33229, KEH33228, AES67734, KEH33230, AES67733, AES67732, KEH30293, KEH30294, KEH33231, AES89991, AES89992, AES76421, KEH26885	map00940
Phenylpropanoid biosynthesis	40	ligase	ec:6.2.1.12	1	AES86324	map00940
Fatty acid elongation	3	hydrolase	ec:3.1.2.2	2	KEH18862, KEH23360	map00062
Fatty acid elongation	3	dehydrogenase	ec:1.1.1.35	1	KEH36279	map00062
Penicillin and cephalosporin biosynthesis	1	epimerase	ec:5.1.1.17	1	AES61560	map00311
Fatty acid biosynthesis	3	carboxylase	ec:6.4.1.2	1	AET05084	map00061
Fatty acid biosynthesis	3	synthase	ec:2.3.1.85	2	KEH22637, KEH22541	map00061
Fatty acid biosynthesis	3	reductase (NADPH, Si-specific)	ec:1.3.1.10	1	KEH22541	map00061
Fatty acid biosynthesis	3	reductase (NADH)	ec:1.3.1.9	1	KEH22541	map00061
Fatty acid biosynthesis	3	hydrolase	ec:3.1.2.14	1	KEH22637	map00061
Lysine degradation	13	N-methyltransferase	ec:2.1.1.43	10	AES58731, KEH21863, AES61229, AES94831, KEH19208, AES72827, KEH35451, KEH21862, AES92672, AES72482	map00310
Lysine degradation	13	transaminase	ec:2.6.1.21	1	KEH38686	map00310
Lysine degradation	13	dehydrogenase (NAD+)	ec:1.2.1.3	1	AES91125	map00310
Lysine degradation	13	dehydrogenase	ec:1.1.1.35	1	KEH36279	map00310
Lipopolysaccharide biosynthesis	1	synthase	ec:2.4.1.182	1	KEH18186	map00540
Valine, leucine and isoleucine biosynthesis	5	synthase	ec:2.2.1.6	2	AES63778, AET04421	map00290
Valine, leucine and isoleucine biosynthesis	5	ammonia-lyase	ec:4.3.1.19	1	AES60662	map00290
Valine, leucine and isoleucine biosynthesis	5	dehydratase	ec:4.2.1.33	1	AES60441	map00290
Valine, leucine and isoleucine biosynthesis	5	transaminase	ec:2.6.1.42	1	KEH38686	map00290
Aminoacyl-tRNA biosynthesis	18	synthase (glutamine-hydrolysing)	ec:6.3.5.6	1	AES97551	map00970
Aminoacyl-tRNA biosynthesis	18	ligase	ec:6.1.1.14	3	KEH17857, KEH17856, KEH17855	map00970
Aminoacyl-tRNA biosynthesis	18	ligase	ec:6.1.1.16	2	AES62883, KEH44207	map00970
Aminoacyl-tRNA biosynthesis	18	ligase	ec:6.1.1.15	1	AES73215	map00970
Aminoacyl-tRNA biosynthesis	18	ligase	ec:6.1.1.10	1	KEH44466	map00970
Aminoacyl-tRNA biosynthesis	18	ligase	ec:6.1.1.5	3	AES89548, AES95078, AES95079	map00970
Aminoacyl-tRNA biosynthesis	18	ligase	ec:6.1.1.1	1	KEH41645	map00970
Aminoacyl-tRNA biosynthesis	18	ligase	ec:6.1.1.20	4	AES80640, KEH23469, AES91364, AES91362	map00970
Aminoacyl-tRNA biosynthesis	18	ligase	ec:6.1.1.22	2	KEH31646, AES90907	map00970
Histidine metabolism	8	formimidoyltransferase	ec:2.1.2.5	1	KEH39072	map00340
Histidine metabolism	8	transaminase	ec:2.6.1.9	3	KEH25694, KEH39860, KEH25693	map00340
Histidine metabolism	8	dehydrogenase [NAD(P)+]	ec:1.2.1.5	2	AET04123, KEH21358	map00340
Histidine metabolism	8	dehydrogenase (NAD+)	ec:1.2.1.3	1	AES91125	map00340
Histidine metabolism	8	oxidase	ec:1.4.3.22	1	KEH29590	map00340
T cell receptor signaling pathway	28	phosphatase	ec:3.1.3.16	17	AES61999, AES90865, KEH38997, AES67865, AES81280, KEH38696, KEH35254, AES67156, KEH38695, AET05054, KEH38694, KEH38693, AET05196, KEH20977, KEH27777, KEH44126, AES96442	map04660
T cell receptor signaling pathway	28	protein-tyrosine kinase	ec:2.7.10.2	11	AET01074, KEH44558, AET01072, AES94933, AET01073, AES89378, AES88561, AET02217, AES74157, KEH30483, KEH30484	map04660
Aminobenzoate degradation	52	phosphatase	ec:3.1.3.2	10	AES99515, KEH28276, KEH28275, KEH28277, KEH21605, KEH21603, AES77306, KEH21604, KEH34962, KEH34963	map00627
Aminobenzoate degradation	52	monooxygenase	ec:1.14.14.1	4	AES93932, KEH27406, KEH27408, KEH27407	map00627
Aminobenzoate degradation	52	nitrophenyl phosphatase	ec:3.1.3.41	45	AES89804, AES61999, AES81280, KEH32385, KEH35254, KEH34962, AES67156, KEH34963, KEH37711, AES63372, KEH37710, AES90294, KEH38695, KEH21605, KEH41096, KEH38694, KEH38693, KEH21603, KEH21604, KEH20977, KEH30924, AES92414, KEH30925, KEH43638, KEH44126, AES92077, KEH28276, KEH28275, KEH28277, AES90865, KEH38997, AES67865, AES62253, KEH32572, KEH38696, AES99515, AET03871, AET05054, KEH25856, AET05196,…	map00627
Aminobenzoate degradation	52	4-monooxygenase	ec:1.14.13.12	1	AES80757	map00627
Aminobenzoate degradation	52	acetonitrilase	ec:3.5.5.1	2	KEH29821, KEH29820	map00627
Naphthalene degradation	1	1-monooxygenase	ec:1.14.13.1	1	AES58954	map00626
Pantothenate and CoA biosynthesis	8	synthase	ec:2.2.1.6	2	AES63778, AET04421	map00770
Pantothenate and CoA biosynthesis	8	kinase	ec:2.7.1.33	1	AES71510	map00770
Pantothenate and CoA biosynthesis	8	transaminase	ec:2.6.1.42	1	KEH38686	map00770
Pantothenate and CoA biosynthesis	8	synthase	ec:2.7.8.7	4	KEH41390, KEH41393, KEH41391, KEH41392	map00770
Chloroalkane and chloroalkene degradation	1	dehydrogenase (NAD+)	ec:1.2.1.3	1	AES91125	map00625
Steroid hormone biosynthesis	12	O-methyltransferase	ec:2.1.1.6	1	AES72848	map00140
Steroid hormone biosynthesis	12	monooxygenase	ec:1.14.14.1	4	AES93932, KEH27406, KEH27408, KEH27407	map00140
Steroid hormone biosynthesis	12	dehydrogenase	ec:1.1.1.145	6	KEH19920, KEH19921, KEH19918, KEH19922, KEH19919, AET03052	map00140
Steroid hormone biosynthesis	12	dehydrogenase	ec:1.1.1.146	1	AES93909	map00140
Polycyclic aromatic hydrocarbon degradation	1	1-monooxygenase	ec:1.14.13.1	1	AES58954	map00624
Toluene degradation	3	dehydrogenase	ec:1.1.1.35	1	KEH36279	map00623
Toluene degradation	3	maleylacetate enol-lactonase	ec:3.1.1.45	2	AES64349, KEH36746	map00623
Dioxin degradation	1	1-monooxygenase	ec:1.14.13.1	1	AES58954	map00621
Pyruvate metabolism	8	carboxylase	ec:6.4.1.2	1	AET05084	map00620
Pyruvate metabolism	8	kinase	ec:2.7.1.40	1	KEH42804	map00620
Pyruvate metabolism	8	dehydrogenase (NAD+)	ec:1.2.1.3	1	AES91125	map00620
Pyruvate metabolism	8	dehydrogenase (NADP+)	ec:1.1.1.82	2	KEH43323, KEH43322	map00620
Pyruvate metabolism	8	dehydrogenase	ec:1.1.1.37	2	KEH43323, KEH43322	map00620
Pyruvate metabolism	8	dehydrogenase (decarboxylating)	ec:1.1.1.39	1	AET02081	map00620
Pyruvate metabolism	8	dehydrogenase (oxaloacetate-decarboxylating)	ec:1.1.1.38	1	AET02081	map00620
Pyruvate metabolism	8	dehydrogenase	ec:1.1.1.27	1	AES90928	map00620
Pyruvate metabolism	8	dehydrogenase (acetyl-transferring)	ec:1.2.4.1	1	KEH18570	map00620
Carotenoid biosynthesis	8	desaturase	ec:1.3.5.6	5	AET04354, KEH20480, AES62015, AES61160, AES59777	map00906
Carotenoid biosynthesis	8	acid 8'-hydroxylase	ec:1.14.13.93	3	AET03495, KEH20332, KEH20333	map00906
Diterpenoid biosynthesis	1	diphosphate synthase	ec:5.5.1.13	1	AES77532	map00904
Limonene and pinene degradation	1	dehydrogenase (NAD+)	ec:1.2.1.3	1	AES91125	map00903
Monoterpenoid biosynthesis	2	synthase	ec:1.3.3.9	2	KEH22579, KEH22578	map00902
Indole alkaloid biosynthesis	3	esterase	ec:3.1.1.78	1	KEH21703	map00901
Indole alkaloid biosynthesis	3	synthase	ec:4.3.3.2	2	AES81258, AES65890	map00901
Arginine biosynthesis	5	synthase	ec:6.3.4.5	1	AES91049	map00220
Arginine biosynthesis	5	transaminase	ec:2.6.1.1	3	KEH25694, KEH39860, KEH25693	map00220
Arginine biosynthesis	5	deacetylase	ec:3.5.1.16	1	AES94440	map00220
Terpenoid backbone biosynthesis	5	synthase	ec:4.2.3.27	2	KEH31174, AES99514	map00900
Terpenoid backbone biosynthesis	5	reductoisomerase	ec:1.1.1.267	2	KEH18121, KEH18120	map00900
Terpenoid backbone biosynthesis	5	diphosphate reductase	ec:1.17.1.2	1	KEH30399	map00900
Butanoate metabolism	6	synthase	ec:2.2.1.6	2	AES63778, AET04421	map00650
Butanoate metabolism	6	dehydrogenase	ec:1.1.1.35	1	KEH36279	map00650
Butanoate metabolism	6	decarboxylase	ec:4.1.1.15	3	KEH26810, KEH26809, KEH26808	map00650
Citrate cycle (TCA cycle)	11	dehydrogenase	ec:1.1.1.37	2	KEH43323, KEH43322	map00020
Citrate cycle (TCA cycle)	11	dehydrogenase (NAD+)	ec:1.1.1.41	5	KEH27613, KEH27612, AES95275, KEH27611, KEH27610	map00020
Citrate cycle (TCA cycle)	11	citrate synthase	ec:2.3.3.8	1	AES64989	map00020
Citrate cycle (TCA cycle)	11	(Si)-synthase	ec:2.3.3.1	2	KEH38173, KEH38172	map00020
Citrate cycle (TCA cycle)	11	dehydrogenase (acetyl-transferring)	ec:1.2.4.1	1	KEH18570	map00020
Aflatoxin biosynthesis	1	carboxylase	ec:6.4.1.2	1	AET05084	map00254
Tetracycline biosynthesis	1	carboxylase	ec:6.4.1.2	1	AET05084	map00253
Selenocompound metabolism	7	reductase	ec:1.8.1.9	1	KEH41638	map00450
Selenocompound metabolism	7	lyase	ec:4.4.1.16	2	AES71902, KEH35237	map00450
Selenocompound metabolism	7	beta-lyase	ec:4.4.1.8	2	KEH42223, KEH42222	map00450
Selenocompound metabolism	7	gamma-lyase	ec:4.4.1.1	3	KEH42223, KEH42222, AES61560	map00450
Selenocompound metabolism	7	ligase	ec:6.1.1.10	1	KEH44466	map00450
Starch and sucrose metabolism	74	endo-1,4-beta-D-glucanase	ec:3.2.1.4	7	AES94015, KEH21214, AES94016, KEH27425, KEH21213, KEH27424, KEH29369	map00500
Starch and sucrose metabolism	74	saccharogen amylase	ec:3.2.1.2	4	AES95499, AES95500, KEH27658, KEH23360	map00500
Starch and sucrose metabolism	74	glycogenase	ec:3.2.1.1	3	KEH19824, KEH19825, KEH19823	map00500
Starch and sucrose metabolism	74	isomerase	ec:5.3.1.9	1	AES74637	map00500
Starch and sucrose metabolism	74	decarboxylase	ec:4.1.1.35	1	KEH29561	map00500
Starch and sucrose metabolism	74	alpha-glucosidase	ec:3.2.1.48	2	AES59224, KEH39924	map00500
Starch and sucrose metabolism	74	adenylyltransferase	ec:2.7.7.27	1	AES92592	map00500
Starch and sucrose metabolism	74	hexokinase type IV glucokinase	ec:2.7.1.1	3	KEH21333, AET05183, KEH21332	map00500
Starch and sucrose metabolism	74	synthase	ec:2.4.2.24	1	KEH28491	map00500
Starch and sucrose metabolism	74	trehalose 6-phosphatase	ec:3.1.3.12	3	AES89804, AES92414, KEH32572	map00500
Starch and sucrose metabolism	74	diphosphatase	ec:3.6.1.21	1	KEH34199	map00500
Starch and sucrose metabolism	74	gentiobiase	ec:3.2.1.21	13	KEH33229, KEH33228, AES67734, KEH33230, AES67733, AES67732, KEH30293, KEH30294, KEH33231, AES89991, AES89992, AES76421, KEH26885	map00500
Starch and sucrose metabolism	74	synthase	ec:2.4.1.34	10	AET04740, KEH34986, KEH39135, KEH20901, AES63068, AES70070, KEH34985, KEH44542, KEH38459, AES63076	map00500
Starch and sucrose metabolism	74	pectin demethoxylase	ec:3.1.1.11	2	KEH32350, KEH29361	map00500
Starch and sucrose metabolism	74	invertase	ec:3.2.1.26	2	AES59224, KEH39924	map00500
Starch and sucrose metabolism	74	4-alpha-galacturonosyltransferase	ec:2.4.1.43	2	KEH42614, KEH19016	map00500
Starch and sucrose metabolism	74	1,4-beta-xylosidase	ec:3.2.1.37	1	KEH31243	map00500
Starch and sucrose metabolism	74	phosphorylase	ec:2.4.1.1	1	AES89986	map00500
Starch and sucrose metabolism	74	synthase (UDP-forming)	ec:2.4.1.15	3	AES89804, AES92414, KEH32572	map00500
Starch and sucrose metabolism	74	synthase	ec:2.4.1.14	1	AES70069	map00500
Starch and sucrose metabolism	74	synthase	ec:2.4.1.13	3	KEH24408, AES70069, KEH26856	map00500
Starch and sucrose metabolism	74	synthase (UDP-forming)	ec:2.4.1.12	6	KEH19939, AET03145, AES89624, KEH42689, AES69447, KEH28491	map00500
Starch and sucrose metabolism	74	disproportionating enzyme	ec:2.4.1.25	6	KEH30803, KEH30798, KEH30799, KEH30800, KEH30801, KEH30802	map00500
Starch and sucrose metabolism	74	pectin depolymerase	ec:3.2.1.15	4	AES66940, AET03898, AES65594, KEH18863	map00500
Ascorbate and aldarate metabolism	4	dehydrogenase (NAD+)	ec:1.2.1.3	1	AES91125	map00053
Ascorbate and aldarate metabolism	4	oxidase	ec:1.10.3.3	2	KEH36280, AES92723	map00053
Ascorbate and aldarate metabolism	4	oxygenase	ec:1.13.99.1	1	AET05152	map00053
Alanine, aspartate and glutamate metabolism	10	synthase	ec:6.3.4.5	1	AES91049	map00250
Alanine, aspartate and glutamate metabolism	10	transaminase	ec:2.6.1.1	3	KEH25694, KEH39860, KEH25693	map00250
Alanine, aspartate and glutamate metabolism	10	synthase (glutamine-hydrolysing)	ec:6.3.5.4	2	KEH41054, KEH41055	map00250
Alanine, aspartate and glutamate metabolism	10	decarboxylase	ec:4.1.1.15	3	KEH26810, KEH26809, KEH26808	map00250
Alanine, aspartate and glutamate metabolism	10	phosphoribosyldiphosphate 5-amidotransferase	ec:2.4.2.14	1	AES74265	map00250
Caprolactam degradation	1	dehydrogenase	ec:1.1.1.35	1	KEH36279	map00930
Galactose metabolism	13	hexokinase type IV glucokinase	ec:2.7.1.1	3	KEH21333, AET05183, KEH21332	map00052
Galactose metabolism	13	galactosyltransferase	ec:2.4.1.67	1	KEH43624	map00052
Galactose metabolism	13	invertase	ec:3.2.1.26	2	AES59224, KEH39924	map00052
Galactose metabolism	13	melibiase	ec:3.2.1.22	1	KEH42875	map00052
Galactose metabolism	13	lactase (ambiguous)	ec:3.2.1.23	3	KEH32527, KEH40195, AES59590	map00052
Galactose metabolism	13	lactase-phlorizin hydrolase	ec:3.2.1.108	3	KEH33230, KEH30293, KEH33229	map00052
Fructose and mannose metabolism	10	aldolase	ec:4.1.2.13	1	KEH29977	map00051
Fructose and mannose metabolism	10	guanylyltransferase	ec:2.7.7.13	1	AES74598	map00051
Fructose and mannose metabolism	10	hexokinase type IV glucokinase	ec:2.7.1.1	3	KEH21333, AET05183, KEH21332	map00051
Fructose and mannose metabolism	10	hexose diphosphatase	ec:3.1.3.11	2	KEH25856, AES63372	map00051
Fructose and mannose metabolism	10	diphosphatase	ec:3.6.1.21	1	KEH34199	map00051
Fructose and mannose metabolism	10	mannose phosphomutase	ec:5.4.2.8	2	AES62147, AES62148	map00051
Lysine biosynthesis	5	transaminase	ec:2.6.1.57	3	KEH25694, KEH39860, KEH25693	map00300
Lysine biosynthesis	5	kinase	ec:2.7.2.4	2	AES80708, KEH23492	map00300
Methane metabolism	11	hydroxymethyltransferase	ec:2.1.2.1	2	AES71392, AES98324	map00680
Methane metabolism	11	aldolase	ec:4.1.2.13	1	KEH29977	map00680
Methane metabolism	11	decarboxylase	ec:4.1.1.25	1	AES79166	map00680
Methane metabolism	11	dehydrogenase	ec:1.1.1.95	1	AES68324	map00680
Methane metabolism	11	hydratase	ec:4.2.1.11	1	AET00881	map00680
Methane metabolism	11	dehydrogenase	ec:1.2.1.2	1	KEH24845	map00680
Methane metabolism	11	dehydrogenase	ec:1.1.1.37	2	KEH43323, KEH43322	map00680
Methane metabolism	11	hexose diphosphatase	ec:3.1.3.11	2	KEH25856, AES63372	map00680
Glycosaminoglycan biosynthesis - heparan sulfate / heparin	3	4-alpha-N-acetylglucosaminyltransferase	ec:2.4.1.224	3	KEH36061, AES88544, KEH36060	map00534
Glucosinolate biosynthesis	1	transaminase	ec:2.6.1.42	1	KEH38686	map00966
Thiamine metabolism	174	desulfurase	ec:2.8.1.7	2	AES71902, KEH35237	map00730
Thiamine metabolism	174	phosphatase	ec:3.6.1.15	172	KEH33436, KEH33437, AES71933, AES63112, KEH19530, KEH17985, KEH31496, KEH18676, KEH18322, KEH44447, KEH23624, KEH23623, AES94379, AET05085, KEH23622, AES61721, AES82323, AES81355, KEH35905, AES82204, KEH35906, AES81995, AES59008, KEH35904, AES64672, AES89199, AET01690, KEH18675, AES98986, KEH23612, KEH37253, AES92082, KEH37252, KEH23979, AES74597, AES74630, KEH37090, KEH41586, AES96443, KEH20221,…	map00730
Betalain biosynthesis	1	O-methyltransferase	ec:2.1.1.6	1	AES72848	map00965
Steroid biosynthesis	4	cycloisomerase	ec:5.5.1.9	2	AES72339, AES72340	map00100
Steroid biosynthesis	4	esterase	ec:3.1.1.13	1	AET05302	map00100
Steroid biosynthesis	4	monooxygenase	ec:1.14.13.72	1	KEH17984	map00100
Glutathione metabolism	10	(ATP-hydrolysing)	ec:3.5.2.9	1	AES90614	map00480
Glutathione metabolism	10	reductase	ec:1.17.4.1	1	KEH32208	map00480
Glutathione metabolism	10	ligase	ec:6.3.2.2	2	AES94044, AET04988	map00480
Glutathione metabolism	10	transferase	ec:2.5.1.18	3	AES80696, KEH32724, KEH33687	map00480
Glutathione metabolism	10	dehydrogenase (NADP+-dependent, decarboxylating)	ec:1.1.1.44	3	KEH39511, AES67841, KEH39512	map00480
Glycosaminoglycan degradation	8	alpha-acetylglucosaminidase	ec:3.2.1.50	5	KEH33252, KEH35072, AES69665, AES69666, AES69667	map00531
Glycosaminoglycan degradation	8	lactase (ambiguous)	ec:3.2.1.23	3	KEH32527, KEH40195, AES59590	map00531
Geraniol degradation	1	dehydrogenase	ec:1.1.1.35	1	KEH36279	map00281
Valine, leucine and isoleucine degradation	8	carboxylase	ec:6.4.1.4	1	AES60851	map00280
Valine, leucine and isoleucine degradation	8	hydrolase	ec:3.1.2.4	1	AES59108	map00280
Valine, leucine and isoleucine degradation	8	transaminase	ec:2.6.1.42	1	KEH38686	map00280
Valine, leucine and isoleucine degradation	8	dehydrogenase (NAD+)	ec:1.2.1.3	1	AES91125	map00280
Valine, leucine and isoleucine degradation	8	dehydrogenase	ec:1.1.1.35	1	KEH36279	map00280
Valine, leucine and isoleucine degradation	8	dehydrogenase	ec:1.1.1.31	3	KEH39511, AES67841, KEH39512	map00280
Carbapenem biosynthesis	1	5-kinase	ec:2.7.2.11	1	AES71013	map00332
Carbapenem biosynthesis	1	dehydrogenase	ec:1.2.1.41	1	AES71013	map00332
Tropane, piperidine and pyridine alkaloid biosynthesis	13	transaminase	ec:2.6.1.57	3	KEH25694, KEH39860, KEH25693	map00960
Tropane, piperidine and pyridine alkaloid biosynthesis	13	transaminase	ec:2.6.1.5	3	KEH25694, KEH39860, KEH25693	map00960
Tropane, piperidine and pyridine alkaloid biosynthesis	13	transaminase	ec:2.6.1.9	3	KEH25694, KEH39860, KEH25693	map00960
Tropane, piperidine and pyridine alkaloid biosynthesis	13	transaminase	ec:2.6.1.1	3	KEH25694, KEH39860, KEH25693	map00960
Tropane, piperidine and pyridine alkaloid biosynthesis	13	reductase I	ec:1.1.1.206	1	KEH34738	map00960
Tropane, piperidine and pyridine alkaloid biosynthesis	13	oxidase	ec:1.4.3.21	9	KEH20158, KEH20159, KEH20160, KEH20163, KEH20164, KEH29590, KEH20161, KEH20162, KEH20157	map00960
Ether lipid metabolism	1	synthase	ec:2.3.1.25	1	AES82037	map00565
Arginine and proline metabolism	15	transaminase	ec:2.6.1.21	1	KEH38686	map00330
Arginine and proline metabolism	15	transaminase	ec:2.6.1.1	3	KEH25694, KEH39860, KEH25693	map00330
Arginine and proline metabolism	15	deaminase	ec:3.5.4.1	2	AET05235, AET05236	map00330
Arginine and proline metabolism	15	5-kinase	ec:2.7.2.11	1	AES71013	map00330
Arginine and proline metabolism	15	dehydrogenase	ec:1.2.1.41	1	AES71013	map00330
Arginine and proline metabolism	15	dehydrogenase (NAD+)	ec:1.2.1.3	1	AES91125	map00330
Arginine and proline metabolism	15	dioxygenase	ec:1.14.11.2	4	AET03711, AES64303, AES74073, AES64304	map00330
Arginine and proline metabolism	15	polyamine oxidase	ec:1.5.3.17	2	KEH38166, AET00277	map00330
Arginine and proline metabolism	15	oxidase	ec:1.5.3.16	2	KEH38166, AET00277	map00330
Arginine and proline metabolism	15	oxidase	ec:1.4.3.22	1	KEH29590	map00330
Glycerophospholipid metabolism	20	dehydrogenase (NAD+)	ec:1.1.1.8	2	AES81323, KEH23613	map00564
Glycerophospholipid metabolism	20	N-methyltransferase	ec:2.1.1.103	4	KEH21429, AET05601, KEH21430, AET05600	map00564
Glycerophospholipid metabolism	20	cytidylyltransferase	ec:2.7.7.41	3	KEH36947, AES64453, KEH36946	map00564
Glycerophospholipid metabolism	20	3-phosphatidyltransferase	ec:2.7.8.11	1	AES89369	map00564
Glycerophospholipid metabolism	20	dehydrogenase [NAD(P)+]	ec:1.1.1.94	2	AES81323, KEH23613	map00564
Glycerophospholipid metabolism	20	kinase	ec:2.7.1.32	1	AES68668	map00564
Glycerophospholipid metabolism	20	decarboxylase	ec:4.1.1.65	3	KEH34667, AES64583, AES73605	map00564
Glycerophospholipid metabolism	20	1-O-acyltransferase	ec:2.3.1.15	2	AES95759, AES95761	map00564
Glycerophospholipid metabolism	20	O-acyltransferase	ec:2.3.1.23	2	AES82037, AES82036	map00564
Glycerophospholipid metabolism	20	lecithinase B	ec:3.1.1.5	1	AES68091	map00564
Glycerophospholipid metabolism	20	O-acyltransferase	ec:2.3.1.51	1	KEH42909	map00564
Glycosylphosphatidylinositol(GPI)-anchor biosynthesis	3	deacetylase	ec:3.5.1.89	3	KEH31341, KEH31342, KEH31340	map00563
Nicotinate and nicotinamide metabolism	4	uridine 5'-nucleotidase	ec:3.1.3.5	2	KEH32385, AES92077	map00760
Nicotinate and nicotinamide metabolism	4	nicotinamide deaminase	ec:3.5.1.19	2	KEH20134, AET03373	map00760
Inositol phosphate metabolism	14	4-kinase	ec:2.7.1.67	1	AES74138	map00562
Inositol phosphate metabolism	14	3-phosphatidyltransferase	ec:2.7.8.11	1	AES89369	map00562
Inositol phosphate metabolism	14	5-phosphatase	ec:3.1.3.36	4	AES62253, KEH43638, AES95295, AES95296	map00562
Inositol phosphate metabolism	14	3-phosphatase	ec:3.1.3.67	1	KEH44126	map00562
Inositol phosphate metabolism	14	phosphatase	ec:3.1.3.25	3	KEH41096, KEH37711, KEH37710	map00562
Inositol phosphate metabolism	14	3-kinase	ec:2.7.1.137	2	AES93602, AES96176	map00562
Inositol phosphate metabolism	14	oxygenase	ec:1.13.99.1	1	AET05152	map00562
Inositol phosphate metabolism	14	5-kinase	ec:2.7.1.150	1	KEH30889	map00562
Ubiquinone and other terpenoid-quinone biosynthesis	7	synthase	ec:4.2.99.20	2	KEH20211, KEH20210	map00130
Ubiquinone and other terpenoid-quinone biosynthesis	7	transaminase	ec:2.6.1.5	3	KEH25694, KEH39860, KEH25693	map00130
Ubiquinone and other terpenoid-quinone biosynthesis	7	synthase	ec:2.2.1.9	2	KEH20211, KEH20210	map00130
Ubiquinone and other terpenoid-quinone biosynthesis	7	ligase	ec:6.2.1.26	1	AES99069	map00130
Ubiquinone and other terpenoid-quinone biosynthesis	7	ligase	ec:6.2.1.12	1	AES86324	map00130
Fluorobenzoate degradation	2	maleylacetate enol-lactonase	ec:3.1.1.45	2	AES64349, KEH36746	map00364
Glycerolipid metabolism	22	dehydrogenase (NAD+)	ec:1.2.1.3	1	AES91125	map00561
Glycerolipid metabolism	22	1-O-acyltransferase	ec:2.3.1.15	2	AES95759, AES95761	map00561
Glycerolipid metabolism	22	melibiase	ec:3.2.1.22	1	KEH42875	map00561
Glycerolipid metabolism	22	lipase	ec:3.1.1.23	6	KEH27855, KEH27854, KEH26748, AES90000, AES97040, KEH27853	map00561
Glycerolipid metabolism	22	O-acyltransferase	ec:2.3.1.20	11	AES58773, KEH39734, KEH39735, KEH30692, KEH32497, KEH39731, KEH27311, KEH32496, KEH39732, KEH39733, KEH32498	map00561
Glycerolipid metabolism	22	O-acyltransferase	ec:2.3.1.51	1	KEH42909	map00561
Benzoate degradation	2	4-monooxygenase	ec:1.14.13.12	1	AES80757	map00362
Benzoate degradation	2	dehydrogenase	ec:1.1.1.35	1	KEH36279	map00362
Chlorocyclohexane and chlorobenzene degradation	2	maleylacetate enol-lactonase	ec:3.1.1.45	2	AES64349, KEH36746	map00361
Biosynthesis of antibiotics	62	carboxylase	ec:6.4.1.2	1	AET05084	map01130
Biosynthesis of antibiotics	62	hydroxymethyltransferase	ec:2.1.2.1	2	AES71392, AES98324	map01130
Biosynthesis of antibiotics	62	aldolase	ec:4.1.2.13	1	KEH29977	map01130
Biosynthesis of antibiotics	62	isomerase	ec:5.3.1.9	1	AES74637	map01130
Biosynthesis of antibiotics	62	synthase	ec:6.3.4.5	1	AES91049	map01130
Biosynthesis of antibiotics	62	synthase	ec:4.2.1.20	1	AES93621	map01130
Biosynthesis of antibiotics	62	epimerase	ec:5.1.1.17	1	AES61560	map01130
Biosynthesis of antibiotics	62	transaminase	ec:2.6.1.57	3	KEH25694, KEH39860, KEH25693	map01130
Biosynthesis of antibiotics	62	transaminase	ec:2.6.1.5	3	KEH25694, KEH39860, KEH25693	map01130
Biosynthesis of antibiotics	62	transaminase	ec:2.6.1.9	3	KEH25694, KEH39860, KEH25693	map01130
Biosynthesis of antibiotics	62	dehydrogenase	ec:1.1.1.95	1	AES68324	map01130
Biosynthesis of antibiotics	62	transaminase	ec:2.6.1.1	3	KEH25694, KEH39860, KEH25693	map01130
Biosynthesis of antibiotics	62	hydratase	ec:4.2.1.11	1	AET00881	map01130
Biosynthesis of antibiotics	62	synthase	ec:2.2.1.6	2	AES63778, AET04421	map01130
Biosynthesis of antibiotics	62	kinase	ec:2.7.2.4	2	AES80708, KEH23492	map01130
Biosynthesis of antibiotics	62	kinase	ec:2.7.2.3	1	AES66343	map01130
Biosynthesis of antibiotics	62	5-kinase	ec:2.7.2.11	1	AES71013	map01130
Biosynthesis of antibiotics	62	kinase	ec:2.7.1.40	1	KEH42804	map01130
Biosynthesis of antibiotics	62	deaminase	ec:3.5.4.6	1	KEH19855	map01130
Biosynthesis of antibiotics	62	dehydrogenase	ec:1.2.1.41	1	AES71013	map01130
Biosynthesis of antibiotics	62	ammonia-lyase	ec:4.3.1.19	1	AES60662	map01130
Biosynthesis of antibiotics	62	hexokinase type IV glucokinase	ec:2.7.1.1	3	KEH21333, AET05183, KEH21332	map01130
Biosynthesis of antibiotics	62	synthase	ec:4.2.3.5	1	AES62175	map01130
Biosynthesis of antibiotics	62	transaminase	ec:2.6.1.42	1	KEH38686	map01130
Biosynthesis of antibiotics	62	dehydrogenase (NAD+)	ec:1.2.1.3	1	AES91125	map01130
Biosynthesis of antibiotics	62	dehydrogenase (NAD(P)+) (phosphorylating)	ec:1.2.1.59	1	AES92547	map01130
Biosynthesis of antibiotics	62	deacetylase	ec:3.5.1.16	1	AES94440	map01130
Biosynthesis of antibiotics	62	dehydratase	ec:4.2.1.51	1	KEH38951	map01130
Biosynthesis of antibiotics	62	dehydrogenase	ec:1.1.1.37	2	KEH43323, KEH43322	map01130
Biosynthesis of antibiotics	62	dehydrogenase	ec:1.1.1.35	1	KEH36279	map01130
Biosynthesis of antibiotics	62	gamma-lyase	ec:4.4.1.1	3	KEH42223, KEH42222, AES61560	map01130
Biosynthesis of antibiotics	62	hexose diphosphatase	ec:3.1.3.11	2	KEH25856, AES63372	map01130
Biosynthesis of antibiotics	62	dehydrogenase (NADP+-dependent, decarboxylating)	ec:1.1.1.44	3	KEH39511, AES67841, KEH39512	map01130
Biosynthesis of antibiotics	62	dehydrogenase (NAD+)	ec:1.1.1.41	5	KEH27613, KEH27612, AES95275, KEH27611, KEH27610	map01130
Biosynthesis of antibiotics	62	phosphatase	ec:3.1.3.25	3	KEH41096, KEH37711, KEH37710	map01130
Biosynthesis of antibiotics	62	synthase	ec:6.3.5.3	1	KEH21294	map01130
Biosynthesis of antibiotics	62	monooxygenase	ec:1.14.13.72	1	KEH17984	map01130
Biosynthesis of antibiotics	62	citrate synthase	ec:2.3.3.8	1	AES64989	map01130
Biosynthesis of antibiotics	62	phosphoribosyldiphosphate 5-amidotransferase	ec:2.4.2.14	1	AES74265	map01130
Biosynthesis of antibiotics	62	(Si)-synthase	ec:2.3.3.1	2	KEH38173, KEH38172	map01130
Biosynthesis of antibiotics	62	dehydrogenase	ec:1.1.1.27	1	AES90928	map01130
Biosynthesis of antibiotics	62	reductoisomerase	ec:1.1.1.267	2	KEH18121, KEH18120	map01130
Biosynthesis of antibiotics	62	dehydrogenase (acetyl-transferring)	ec:1.2.4.1	1	KEH18570	map01130
Biosynthesis of antibiotics	62	isomerase	ec:5.3.1.24	2	AES71171, KEH34799	map01130
Biosynthesis of antibiotics	62	diphosphate reductase	ec:1.17.1.2	1	KEH30399	map01130
Phenylalanine metabolism	16	transaminase	ec:2.6.1.21	1	KEH38686	map00360
Phenylalanine metabolism	16	transaminase	ec:2.6.1.57	3	KEH25694, KEH39860, KEH25693	map00360
Phenylalanine metabolism	16	transaminase	ec:2.6.1.5	3	KEH25694, KEH39860, KEH25693	map00360
Phenylalanine metabolism	16	transaminase	ec:2.6.1.9	3	KEH25694, KEH39860, KEH25693	map00360
Phenylalanine metabolism	16	transaminase	ec:2.6.1.1	3	KEH25694, KEH39860, KEH25693	map00360
Phenylalanine metabolism	16	dehydrogenase [NAD(P)+]	ec:1.2.1.5	2	AET04123, KEH21358	map00360
Phenylalanine metabolism	16	ligase	ec:6.2.1.12	1	AES86324	map00360
Phenylalanine metabolism	16	oxidase	ec:1.4.3.21	9	KEH20158, KEH20159, KEH20160, KEH20163, KEH20164, KEH29590, KEH20161, KEH20162, KEH20157	map00360
Folate biosynthesis	4	aldolase	ec:4.1.2.25	2	KEH42124, KEH42145	map00790
Folate biosynthesis	4	synthase	ec:2.6.1.85	2	AES62181, KEH43523	map00790
Folate biosynthesis	4	diphosphokinase	ec:2.7.6.3	2	KEH42124, KEH42145	map00790
beta-Alanine metabolism	18	hydrolase	ec:3.1.2.4	1	AES59108	map00410
beta-Alanine metabolism	18	dehydrogenase [NAD(P)+]	ec:1.2.1.5	2	AET04123, KEH21358	map00410
beta-Alanine metabolism	18	dehydrogenase (NAD+)	ec:1.2.1.3	1	AES91125	map00410
beta-Alanine metabolism	18	polyamine oxidase	ec:1.5.3.17	2	KEH38166, AET00277	map00410
beta-Alanine metabolism	18	oxidase	ec:1.5.3.16	2	KEH38166, AET00277	map00410
beta-Alanine metabolism	18	decarboxylase	ec:4.1.1.15	3	KEH26810, KEH26809, KEH26808	map00410
beta-Alanine metabolism	18	oxidase	ec:1.4.3.21	9	KEH20158, KEH20159, KEH20160, KEH20163, KEH20164, KEH29590, KEH20161, KEH20162, KEH20157	map00410
alpha-Linolenic acid metabolism	4	dehydratase	ec:4.2.1.92	1	KEH40077	map00592
alpha-Linolenic acid metabolism	4	oxidase	ec:1.3.3.6	3	KEH38470, KEH28455, AET00725	map00592
Styrene degradation	3	acetonitrilase	ec:3.5.5.1	2	KEH29821, KEH29820	map00643
Styrene degradation	3	isomerase	ec:5.2.1.2	1	KEH32724	map00643
Linoleic acid metabolism	4	monooxygenase	ec:1.14.14.1	4	AES93932, KEH27406, KEH27408, KEH27407	map00591
Arachidonic acid metabolism	7	reductase (NADPH)	ec:1.1.1.184	2	KEH23343, KEH20959	map00590
Arachidonic acid metabolism	7	20-monooxygenase	ec:1.14.13.30	4	AES93932, KEH27406, KEH27408, KEH27407	map00590
Arachidonic acid metabolism	7	monooxygenase	ec:1.14.14.1	4	AES93932, KEH27406, KEH27408, KEH27407	map00590
Arachidonic acid metabolism	7	hydrolase	ec:3.3.2.6	1	AES63055	map00590
Propanoate metabolism	3	carboxylase	ec:6.4.1.2	1	AET05084	map00640
Propanoate metabolism	3	hydrolase	ec:3.1.2.4	1	AES59108	map00640
Propanoate metabolism	3	dehydrogenase	ec:1.1.1.27	1	AES90928	map00640
Glycolysis / Gluconeogenesis	17	aldolase	ec:4.1.2.13	1	KEH29977	map00010
Glycolysis / Gluconeogenesis	17	isomerase	ec:5.3.1.9	1	AES74637	map00010
Glycolysis / Gluconeogenesis	17	hydratase	ec:4.2.1.11	1	AET00881	map00010
Glycolysis / Gluconeogenesis	17	kinase	ec:2.7.2.3	1	AES66343	map00010
Glycolysis / Gluconeogenesis	17	kinase	ec:2.7.1.40	1	KEH42804	map00010
Glycolysis / Gluconeogenesis	17	hexokinase type IV glucokinase	ec:2.7.1.1	3	KEH21333, AET05183, KEH21332	map00010
Glycolysis / Gluconeogenesis	17	dehydrogenase [NAD(P)+]	ec:1.2.1.5	2	AET04123, KEH21358	map00010
Glycolysis / Gluconeogenesis	17	dehydrogenase (NAD+)	ec:1.2.1.3	1	AES91125	map00010
Glycolysis / Gluconeogenesis	17	dehydrogenase (NAD(P)+) (phosphorylating)	ec:1.2.1.59	1	AES92547	map00010
Glycolysis / Gluconeogenesis	17	dehydrogenase (NADP+)	ec:1.2.1.9	2	AES92549, AES92547	map00010
Glycolysis / Gluconeogenesis	17	hexose diphosphatase	ec:3.1.3.11	2	KEH25856, AES63372	map00010
Glycolysis / Gluconeogenesis	17	dehydrogenase	ec:1.1.1.27	1	AES90928	map00010
Glycolysis / Gluconeogenesis	17	dehydrogenase (acetyl-transferring)	ec:1.2.4.1	1	KEH18570	map00010
Oxidative phosphorylation	8	reductase (H+-translocating)	ec:1.6.5.3	1	AES95062	map00190
Oxidative phosphorylation	8	diphosphatase	ec:3.6.1.1	2	AES91661, AES91660	map00190
Oxidative phosphorylation	8	ATPase	ec:3.6.3.6	4	AES92278, AES92277, KEH31901, KEH19962	map00190
Oxidative phosphorylation	8	dehydrogenase	ec:1.6.99.3	2	AES95062, KEH29603	map00190
Pyrimidine metabolism	24	reductase	ec:1.8.1.9	1	KEH41638	map00240
Pyrimidine metabolism	24	uridine 5'-nucleotidase	ec:3.1.3.5	2	KEH32385, AES92077	map00240
Pyrimidine metabolism	24	synthase (glutamine hydrolysing)	ec:6.3.4.2	4	AES61689, KEH43210, AES66122, KEH38191	map00240
Pyrimidine metabolism	24	decarboxylase	ec:4.1.1.23	2	AES68880, KEH33050	map00240
Pyrimidine metabolism	24	deaminase	ec:3.5.4.1	2	AET05235, AET05236	map00240
Pyrimidine metabolism	24	reductase	ec:1.17.4.1	1	KEH32208	map00240
Pyrimidine metabolism	24	RNA polymerase	ec:2.7.7.6	8	AET03189, AES88756, AES59623, AES70797, AES94934, KEH30914, AES90187, AES88750	map00240
Pyrimidine metabolism	24	DNA polymerase	ec:2.7.7.7	4	KEH26806, AES94675, KEH37090, AES79868	map00240
Pyrimidine metabolism	24	phosphoribosyltransferase	ec:2.4.2.10	2	AES68880, KEH33050	map00240
Sulfur metabolism	4	sulfite reductase (ferredoxin)	ec:1.8.7.1	1	KEH30632	map00920
Sulfur metabolism	4	kinase	ec:2.7.1.25	1	KEH23530	map00920
Sulfur metabolism	4	oxidase	ec:1.8.3.1	2	KEH25463, KEH25462	map00920
D-Alanine metabolism	1	transaminase	ec:2.6.1.21	1	KEH38686	map00473
One carbon pool by folate	4	hydroxymethyltransferase	ec:2.1.2.1	2	AES71392, AES98324	map00670
One carbon pool by folate	4	formimidoyltransferase	ec:2.1.2.5	1	KEH39072	map00670
One carbon pool by folate	4	S-aminomethyldihydrolipoylprotein:(6S)-tetrahydrofolate aminomethyltransferase (ammonia-forming)	ec:2.1.2.10	1	AET04443	map00670
Pentose and glucuronate interconversions	7	dehydrogenase (NAD+)	ec:1.2.1.3	1	AES91125	map00040
Pentose and glucuronate interconversions	7	pectin demethoxylase	ec:3.1.1.11	2	KEH32350, KEH29361	map00040
Pentose and glucuronate interconversions	7	pectin depolymerase	ec:3.2.1.15	4	AES66940, AET03898, AES65594, KEH18863	map00040
D-Arginine and D-ornithine metabolism	1	transaminase	ec:2.6.1.21	1	KEH38686	map00472
Butirosin and neomycin biosynthesis	3	hexokinase type IV glucokinase	ec:2.7.1.1	3	KEH21333, AET05183, KEH21332	map00524
Carbon fixation pathways in prokaryotes	5	carboxylase	ec:6.4.1.2	1	AET05084	map00720
Carbon fixation pathways in prokaryotes	5	dehydrogenase	ec:1.1.1.37	2	KEH43323, KEH43322	map00720
Carbon fixation pathways in prokaryotes	5	dehydrogenase	ec:1.1.1.35	1	KEH36279	map00720
Carbon fixation pathways in prokaryotes	5	citrate synthase	ec:2.3.3.8	1	AES64989	map00720
Streptomycin biosynthesis	6	hexokinase type IV glucokinase	ec:2.7.1.1	3	KEH21333, AET05183, KEH21332	map00521
Streptomycin biosynthesis	6	phosphatase	ec:3.1.3.25	3	KEH41096, KEH37711, KEH37710	map00521
Amino sugar and nucleotide sugar metabolism	23	isomerase	ec:5.3.1.9	1	AES74637	map00520
Amino sugar and nucleotide sugar metabolism	23	decarboxylase	ec:4.1.1.35	1	KEH29561	map00520
Amino sugar and nucleotide sugar metabolism	23	end alpha-L-arabinofuranosidase	ec:3.2.1.55	3	AES81033, AES81080, KEH31243	map00520
Amino sugar and nucleotide sugar metabolism	23	kinase	ec:2.7.1.59	1	AES72897	map00520
Amino sugar and nucleotide sugar metabolism	23	adenylyltransferase	ec:2.7.7.27	1	AES92592	map00520
Amino sugar and nucleotide sugar metabolism	23	guanylyltransferase	ec:2.7.7.13	1	AES74598	map00520
Amino sugar and nucleotide sugar metabolism	23	hexokinase type IV glucokinase	ec:2.7.1.1	3	KEH21333, AET05183, KEH21332	map00520
Amino sugar and nucleotide sugar metabolism	23	reductase	ec:1.6.2.2	1	AES80971	map00520
Amino sugar and nucleotide sugar metabolism	23	synthase	ec:2.4.2.24	1	KEH28491	map00520
Amino sugar and nucleotide sugar metabolism	23	2-epimerase	ec:5.1.3.8	3	KEH43429, KEH43428, KEH43427	map00520
Amino sugar and nucleotide sugar metabolism	23	mannose phosphomutase	ec:5.4.2.8	2	AES62147, AES62148	map00520
Amino sugar and nucleotide sugar metabolism	23	4-alpha-galacturonosyltransferase	ec:2.4.1.43	2	KEH42614, KEH19016	map00520
Amino sugar and nucleotide sugar metabolism	23	1,4-beta-xylosidase	ec:3.2.1.37	1	KEH31243	map00520
Amino sugar and nucleotide sugar metabolism	23	chitodextrinase	ec:3.2.1.14	3	KEH39504, AET03667, AES74343	map00520
Biosynthesis of unsaturated fatty acids	5	hydrolase	ec:3.1.2.2	2	KEH18862, KEH23360	map01040
Biosynthesis of unsaturated fatty acids	5	oxidase	ec:1.3.3.6	3	KEH38470, KEH28455, AET00725	map01040
Cutin, suberine and wax biosynthesis	11	O-acyltransferase	ec:2.3.1.20	11	AES58773, KEH39734, KEH39735, KEH30692, KEH32497, KEH39731, KEH27311, KEH32496, KEH39732, KEH39733, KEH32498	map00073
Cysteine and methionine metabolism	19	deaminase	ec:3.5.99.7	3	KEH21437, AET05624, KEH21438	map00270
Cysteine and methionine metabolism	19	desulfhydrase	ec:4.4.1.15	3	KEH21437, AET05624, KEH21438	map00270
Cysteine and methionine metabolism	19	transaminase	ec:2.6.1.57	3	KEH25694, KEH39860, KEH25693	map00270
Cysteine and methionine metabolism	19	transaminase	ec:2.6.1.5	3	KEH25694, KEH39860, KEH25693	map00270
Cysteine and methionine metabolism	19	transaminase	ec:2.6.1.1	3	KEH25694, KEH39860, KEH25693	map00270
Cysteine and methionine metabolism	19	kinase	ec:2.7.2.4	2	AES80708, KEH23492	map00270
Cysteine and methionine metabolism	19	(cytosine-5-)-methyltransferase	ec:2.1.1.37	1	AES74407	map00270
Cysteine and methionine metabolism	19	ligase	ec:6.3.2.2	2	AES94044, AET04988	map00270
Cysteine and methionine metabolism	19	transaminase	ec:2.6.1.42	1	KEH38686	map00270
Cysteine and methionine metabolism	19	dehydrogenase	ec:1.1.1.37	2	KEH43323, KEH43322	map00270
Cysteine and methionine metabolism	19	beta-lyase	ec:4.4.1.8	2	KEH42223, KEH42222	map00270
Cysteine and methionine metabolism	19	gamma-lyase	ec:4.4.1.1	3	KEH42223, KEH42222, AES61560	map00270
Cysteine and methionine metabolism	19	oxidase	ec:1.14.17.4	1	AES77152	map00270
Cysteine and methionine metabolism	19	dehydrogenase	ec:1.1.1.27	1	AES90928	map00270
Isoquinoline alkaloid biosynthesis	13	decarboxylase	ec:4.1.1.25	1	AES79166	map00950
Isoquinoline alkaloid biosynthesis	13	transaminase	ec:2.6.1.57	3	KEH25694, KEH39860, KEH25693	map00950
Isoquinoline alkaloid biosynthesis	13	transaminase	ec:2.6.1.5	3	KEH25694, KEH39860, KEH25693	map00950
Isoquinoline alkaloid biosynthesis	13	transaminase	ec:2.6.1.1	3	KEH25694, KEH39860, KEH25693	map00950
Isoquinoline alkaloid biosynthesis	13	oxidase	ec:1.4.3.21	9	KEH20158, KEH20159, KEH20160, KEH20163, KEH20164, KEH29590, KEH20161, KEH20162, KEH20157	map00950
Fatty acid degradation	10	monooxygenase	ec:1.14.14.1	4	AES93932, KEH27406, KEH27408, KEH27407	map00071
Fatty acid degradation	10	isomerase	ec:5.3.3.8	1	AES63816	map00071
Fatty acid degradation	10	dehydrogenase (NAD+)	ec:1.2.1.3	1	AES91125	map00071
Fatty acid degradation	10	dehydrogenase	ec:1.1.1.35	1	KEH36279	map00071
Fatty acid degradation	10	oxidase	ec:1.3.3.6	3	KEH38470, KEH28455, AET00725	map00071
Vitamin B6 metabolism	5	phosphatase	ec:3.1.3.74	3	KEH30924, AES90294, KEH30925	map00750
Vitamin B6 metabolism	5	kinase	ec:2.7.1.35	2	AES99350, AES99351	map00750
Glycosphingolipid biosynthesis - ganglio series	3	lactase (ambiguous)	ec:3.2.1.23	3	KEH32527, KEH40195, AES59590	map00604
Primary bile acid biosynthesis	2	hydratase	ec:4.2.1.107	1	KEH36279	map00120
Primary bile acid biosynthesis	2	dehydrogenase	ec:1.1.1.35	1	KEH36279	map00120
Primary bile acid biosynthesis	2	C-acyltransferase	ec:2.3.1.176	1	AES59436	map00120
Steroid degradation	6	dehydrogenase	ec:1.1.1.145	6	KEH19920, KEH19921, KEH19918, KEH19922, KEH19919, AET03052	map00984
Glycosphingolipid biosynthesis - globo series	1	melibiase	ec:3.2.1.22	1	KEH42875	map00603
Drug metabolism - other enzymes	18	ali-esterase	ec:3.1.1.1	16	KEH36746, AES89548, AES64349, AES97040, KEH29361, KEH32350, KEH43170, AET05302, KEH43169, KEH26748, KEH21703, AES68091, KEH27855, KEH27854, AES90000, KEH27853	map00983
Drug metabolism - other enzymes	18	phosphoribosyltransferase	ec:2.4.2.10	2	AES68880, KEH33050	map00983
Peptidoglycan biosynthesis	1	MraY transferase	ec:2.7.8.13	1	KEH33522	map00550
Drug metabolism - cytochrome P450	11	monooxygenase	ec:1.14.14.1	4	AES93932, KEH27406, KEH27408, KEH27407	map00982
Drug metabolism - cytochrome P450	11	monooxygenase	ec:1.14.13.8	2	KEH37660, KEH35392	map00982
Drug metabolism - cytochrome P450	11	dehydrogenase [NAD(P)+]	ec:1.2.1.5	2	AET04123, KEH21358	map00982
Drug metabolism - cytochrome P450	11	transferase	ec:2.5.1.18	3	AES80696, KEH32724, KEH33687	map00982
Sphingolipid metabolism	7	psychosine hydrolase	ec:3.2.1.45	2	KEH42645, AES60952	map00600
Sphingolipid metabolism	7	phosphodiesterase	ec:3.1.4.12	1	KEH39219	map00600
Sphingolipid metabolism	7	melibiase	ec:3.2.1.22	1	KEH42875	map00600
Sphingolipid metabolism	7	lactase (ambiguous)	ec:3.2.1.23	3	KEH32527, KEH40195, AES59590	map00600
Metabolism of xenobiotics by cytochrome P450	12	reductase (NADPH)	ec:1.1.1.184	2	KEH23343, KEH20959	map00980
Metabolism of xenobiotics by cytochrome P450	12	monooxygenase	ec:1.14.14.1	4	AES93932, KEH27406, KEH27408, KEH27407	map00980
Metabolism of xenobiotics by cytochrome P450	12	dehydrogenase [NAD(P)+]	ec:1.2.1.5	2	AET04123, KEH21358	map00980
Metabolism of xenobiotics by cytochrome P450	12	transferase	ec:2.5.1.18	3	AES80696, KEH32724, KEH33687	map00980
Metabolism of xenobiotics by cytochrome P450	12	dehydrogenase	ec:1.1.1.146	1	AES93909	map00980
Tyrosine metabolism	17	O-methyltransferase	ec:2.1.1.6	1	AES72848	map00350
Tyrosine metabolism	17	decarboxylase	ec:4.1.1.25	1	AES79166	map00350
Tyrosine metabolism	17	transaminase	ec:2.6.1.57	3	KEH25694, KEH39860, KEH25693	map00350
Tyrosine metabolism	17	transaminase	ec:2.6.1.5	3	KEH25694, KEH39860, KEH25693	map00350
Tyrosine metabolism	17	transaminase	ec:2.6.1.9	3	KEH25694, KEH39860, KEH25693	map00350
Tyrosine metabolism	17	transaminase	ec:2.6.1.1	3	KEH25694, KEH39860, KEH25693	map00350
Tyrosine metabolism	17	dehydrogenase [NAD(P)+]	ec:1.2.1.5	2	AET04123, KEH21358	map00350
Tyrosine metabolism	17	isomerase	ec:5.2.1.2	1	KEH32724	map00350
Tyrosine metabolism	17	oxidase	ec:1.4.3.21	9	KEH20158, KEH20159, KEH20160, KEH20163, KEH20164, KEH29590, KEH20161, KEH20162, KEH20157	map00350
Novobiocin biosynthesis	3	transaminase	ec:2.6.1.57	3	KEH25694, KEH39860, KEH25693	map00401
Novobiocin biosynthesis	3	transaminase	ec:2.6.1.5	3	KEH25694, KEH39860, KEH25693	map00401
Novobiocin biosynthesis	3	transaminase	ec:2.6.1.9	3	KEH25694, KEH39860, KEH25693	map00401
Novobiocin biosynthesis	3	transaminase	ec:2.6.1.1	3	KEH25694, KEH39860, KEH25693	map00401
Phenylalanine, tyrosine and tryptophan biosynthesis	8	synthase	ec:4.2.1.20	1	AES93621	map00400
Phenylalanine, tyrosine and tryptophan biosynthesis	8	transaminase	ec:2.6.1.57	3	KEH25694, KEH39860, KEH25693	map00400
Phenylalanine, tyrosine and tryptophan biosynthesis	8	transaminase	ec:2.6.1.5	3	KEH25694, KEH39860, KEH25693	map00400
Phenylalanine, tyrosine and tryptophan biosynthesis	8	transaminase	ec:2.6.1.9	3	KEH25694, KEH39860, KEH25693	map00400
Phenylalanine, tyrosine and tryptophan biosynthesis	8	transaminase	ec:2.6.1.1	3	KEH25694, KEH39860, KEH25693	map00400
Phenylalanine, tyrosine and tryptophan biosynthesis	8	synthase	ec:4.2.3.5	1	AES62175	map00400
Phenylalanine, tyrosine and tryptophan biosynthesis	8	dehydratase	ec:4.2.1.51	1	KEH38951	map00400
Phenylalanine, tyrosine and tryptophan biosynthesis	8	isomerase	ec:5.3.1.24	2	AES71171, KEH34799	map00400
Biotin metabolism	2	synthase	ec:6.3.3.3	1	AES92354	map00780
Biotin metabolism	2	transaminase	ec:2.6.1.62	1	AES92354	map00780
Biotin metabolism	2	reductase (NADPH, Si-specific)	ec:1.3.1.10	1	KEH22541	map00780
Retinol metabolism	6	monooxygenase	ec:1.14.14.1	4	AES93932, KEH27406, KEH27408, KEH27407	map00830
Retinol metabolism	6	dehydrogenase	ec:1.2.1.36	2	AET04123, KEH21358	map00830
Glyoxylate and dicarboxylate metabolism	9	hydroxymethyltransferase	ec:2.1.2.1	2	AES71392, AES98324	map00630
Glyoxylate and dicarboxylate metabolism	9	dehydrogenase	ec:1.2.1.2	1	KEH24845	map00630
Glyoxylate and dicarboxylate metabolism	9	reductase	ec:1.1.1.60	1	AES67841	map00630
Glyoxylate and dicarboxylate metabolism	9	dehydrogenase	ec:1.1.1.37	2	KEH43323, KEH43322	map00630
Glyoxylate and dicarboxylate metabolism	9	(Si)-synthase	ec:2.3.3.1	2	KEH38173, KEH38172	map00630
Glyoxylate and dicarboxylate metabolism	9	kynurenine formamidase	ec:3.5.1.9	1	KEH25292	map00630
Tryptophan metabolism	10	monooxygenase	ec:1.14.14.1	4	AES93932, KEH27406, KEH27408, KEH27407	map00380
Tryptophan metabolism	10	acetonitrilase	ec:3.5.5.1	2	KEH29821, KEH29820	map00380
Tryptophan metabolism	10	dehydrogenase (NAD+)	ec:1.2.1.3	1	AES91125	map00380
Tryptophan metabolism	10	dehydrogenase	ec:1.1.1.35	1	KEH36279	map00380
Tryptophan metabolism	10	oxidase	ec:1.4.3.22	1	KEH29590	map00380
Tryptophan metabolism	10	kynurenine formamidase	ec:3.5.1.9	1	KEH25292	map00380
Phosphatidylinositol signaling system	24	kinase C	ec:2.7.11.13	4	KEH40034, AET03431, AES59429, AES64583	map04070
Phosphatidylinositol signaling system	24	4-kinase	ec:2.7.1.67	1	AES74138	map04070
Phosphatidylinositol signaling system	24	cytidylyltransferase	ec:2.7.7.41	3	KEH36947, AES64453, KEH36946	map04070
Phosphatidylinositol signaling system	24	3-phosphatidyltransferase	ec:2.7.8.11	1	AES89369	map04070
Phosphatidylinositol signaling system	24	5-phosphatase	ec:3.1.3.36	4	AES62253, KEH43638, AES95295, AES95296	map04070
Phosphatidylinositol signaling system	24	3-phosphatase	ec:3.1.3.67	1	KEH44126	map04070
Phosphatidylinositol signaling system	24	phosphatase	ec:3.1.3.25	3	KEH41096, KEH37711, KEH37710	map04070
Phosphatidylinositol signaling system	24	3-kinase	ec:2.7.1.137	2	AES93602, AES96176	map04070
Phosphatidylinositol signaling system	24	kinase	ec:2.7.4.21	4	KEH21605, KEH21603, AES77306, KEH21604	map04070
Phosphatidylinositol signaling system	24	5-kinase	ec:2.7.1.150	1	KEH30889	map04070
				1681
