# Supplementary material for: Genome-wide DNA Methylation analysis in response to salinity in the model plant caliph medic (Medicago truncatula)
Source: BMC Genomics. 2018 Jan 24;19:78. doi: 10.1186/s12864-018-4484-5 (PMC5781308; doi:10.1186/s12864-018-4484-5)
Supplement: Supplementary file 8 — Mapping of differentially methylated genes for the mCHH sequence context onto metabolic pathways based on annotated coding enzymes. (XLSX 35 kb) [file 12864_2018_4484_MOESM8_ESM.xlsx]

## Sheet: Sheet1
Table S4. Mapping of differentially methylated genes for the mCHH sequence context onto metabolic pathways based on annotated coding enzymes.
Pathway	Seqs in Pathway	Enzyme	Ezyme ID	Seqs of Enzyme	Seqs	Pathway ID
Folate biosynthesis	4	aldolase	ec:4.1.2.25	1	AES74023	map00790
Folate biosynthesis	4	synthase	ec:6.3.2.12	1	AES81819	map00790
Folate biosynthesis	4	synthase	ec:6.3.2.17	1	AES81819	map00790
Folate biosynthesis	4	synthase	ec:2.6.1.85	2	AES62181, KEH43523	map00790
Folate biosynthesis	4	diphosphokinase	ec:2.7.6.3	1	AES74023	map00790
mTOR signaling pathway	1	protein kinase	ec:2.7.11.24	1	AES80267	map04150
Cutin, suberine and wax biosynthesis	3	O-acyltransferase	ec:2.3.1.20	3	KEH32497, KEH32496, KEH32498	map00073
Pyrimidine metabolism	22	uridine 5'-nucleotidase	ec:3.1.3.5	1	AES62650	map00240
Pyrimidine metabolism	22	synthase (glutamine hydrolysing)	ec:6.3.4.2	1	KEH19317	map00240
Pyrimidine metabolism	22	kinase	ec:2.7.1.48	2	AET00853, KEH23854	map00240
Pyrimidine metabolism	22	deaminase	ec:3.5.4.5	1	AET05107	map00240
Pyrimidine metabolism	22	reductase	ec:1.17.4.1	2	AET04641, AET04642	map00240
Pyrimidine metabolism	22	RNA polymerase	ec:2.7.7.6	6	KEH30914, AES95214, AES59554, AES90187, AES65028, AES88750	map00240
Pyrimidine metabolism	22	DNA polymerase	ec:2.7.7.7	2	KEH35606, AES90256	map00240
Pyrimidine metabolism	22	nucleotidyltransferase	ec:2.7.7.8	1	AES74396	map00240
Pyrimidine metabolism	22	synthase (glutamine-hydrolysing)	ec:6.3.5.5	3	AES91063, AES67407, AES91062	map00240
Pyrimidine metabolism	22	N-carbamoyl-beta-alanine amidohydrolase	ec:3.5.1.6	3	AES90587, AES90585, AES90586	map00240
Fatty acid degradation	12	monooxygenase	ec:1.14.14.1	1	AES71678	map00071
Fatty acid degradation	12	dehydrogenase (NAD+)	ec:1.2.1.3	4	KEH35080, KEH35081, AES91125, AES65559	map00071
Fatty acid degradation	12	ligase	ec:6.2.1.3	6	KEH21217, KEH27414, AES71951, KEH27413, AES93955, KEH27412	map00071
Fatty acid degradation	12	oxidase	ec:1.3.3.6	1	KEH23188	map00071
Porphyrin and chlorophyll metabolism	7	reductase	ec:1.2.1.70	2	AES73943, AES73942	map00860
Porphyrin and chlorophyll metabolism	7	oxygenase	ec:1.14.13.122	1	AET04202	map00860
Porphyrin and chlorophyll metabolism	7	ceruloplasmin	ec:1.16.3.1	2	AES76117, AES79577	map00860
Porphyrin and chlorophyll metabolism	7	chelatase	ec:6.6.1.1	2	AES93929, KEH27405	map00860
Zeatin biosynthesis	2	dimethylallyltransferase	ec:2.5.1.75	1	KEH38634	map00908
Zeatin biosynthesis	2	dehydrogenase	ec:1.5.99.12	1	KEH32513	map00908
Lysine degradation	12	N-methyltransferase	ec:2.1.1.43	4	KEH20246, KEH30262, KEH37944, KEH40794	map00310
Lysine degradation	12	dehydrogenase (NADP+, L-glutamate-forming)	ec:1.5.1.10	4	AES92127, AES92126, KEH32411, KEH32410	map00310
Lysine degradation	12	dehydrogenase	ec:1.2.1.31	1	AES65559	map00310
Lysine degradation	12	dehydrogenase (NAD+)	ec:1.2.1.3	4	KEH35080, KEH35081, AES91125, AES65559	map00310
Lysine degradation	12	dehydrogenase (NADP+, L-lysine-forming)	ec:1.5.1.8	4	AES92127, AES92126, KEH32411, KEH32410	map00310
Carotenoid biosynthesis	19	desaturase	ec:1.3.5.6	11	AES68297, AES63988, AES59785, AES62009, AES62015, AES82711, AES59837, AES59716, KEH36573, KEH22103, KEH22102	map00906
Carotenoid biosynthesis	19	dioxygenase	ec:1.13.11.51	1	KEH38404	map00906
Carotenoid biosynthesis	19	acid 8'-hydroxylase	ec:1.14.13.93	2	KEH21305, KEH21306	map00906
Carotenoid biosynthesis	19	epoxidase	ec:1.14.13.90	5	KEH44373, KEH29084, AES87209, KEH29085, KEH29086	map00906
Steroid hormone biosynthesis	2	O-methyltransferase	ec:2.1.1.6	1	AES72848	map00140
Steroid hormone biosynthesis	2	monooxygenase	ec:1.14.14.1	1	AES71678	map00140
Nicotinate and nicotinamide metabolism	5	uridine 5'-nucleotidase	ec:3.1.3.5	1	AES62650	map00760
Nicotinate and nicotinamide metabolism	5	kinase	ec:2.7.1.23	2	KEH38555, AES89560	map00760
Nicotinate and nicotinamide metabolism	5	diphosphorylase (carboxylating)	ec:2.4.2.19	2	KEH31444, KEH31443	map00760
alpha-Linolenic acid metabolism	4	reductase	ec:1.3.1.42	2	AES93727, AES93725	map00592
alpha-Linolenic acid metabolism	4	13S-lipoxygenase	ec:1.13.11.12	1	AES95304	map00592
alpha-Linolenic acid metabolism	4	oxidase	ec:1.3.3.6	1	KEH23188	map00592
Limonene and pinene degradation	4	dehydrogenase (NAD+)	ec:1.2.1.3	4	KEH35080, KEH35081, AES91125, AES65559	map00903
Linoleic acid metabolism	2	monooxygenase	ec:1.14.14.1	1	AES71678	map00591
Linoleic acid metabolism	2	13S-lipoxygenase	ec:1.13.11.12	1	AES95304	map00591
Retinol metabolism	1	monooxygenase	ec:1.14.14.1	1	AES71678	map00830
Arachidonic acid metabolism	6	reductase (NADPH)	ec:1.1.1.184	2	AET02074, KEH18922	map00590
Arachidonic acid metabolism	6	9-reductase	ec:1.1.1.189	1	KEH18922	map00590
Arachidonic acid metabolism	6	synthase	ec:1.14.99.1	1	AET05548	map00590
Arachidonic acid metabolism	6	monooxygenase	ec:1.14.14.1	1	AES71678	map00590
Arachidonic acid metabolism	6	peroxidase	ec:1.11.1.9	1	AES59125	map00590
Arachidonic acid metabolism	6	epoxide hydrolase	ec:3.3.2.10	1	AES82458	map00590
Pentose and glucuronate interconversions	19	1,4-alpha-galacturonidase	ec:3.2.1.67	2	AES65814, KEH23656	map00040
Pentose and glucuronate interconversions	19	uridylyltransferase	ec:2.7.7.64	2	AES99138, AES99139	map00040
Pentose and glucuronate interconversions	19	dehydrogenase (NAD+)	ec:1.2.1.3	4	KEH35080, KEH35081, AES91125, AES65559	map00040
Pentose and glucuronate interconversions	19	xylulokinase (phosphorylating)	ec:2.7.1.17	2	KEH36107, AES73920	map00040
Pentose and glucuronate interconversions	19	3-epimerase	ec:5.1.3.1	1	KEH31945	map00040
Pentose and glucuronate interconversions	19	uridylyltransferase	ec:2.7.7.9	2	AES99138, AES99139	map00040
Pentose and glucuronate interconversions	19	pectin demethoxylase	ec:3.1.1.11	6	KEH18641, AES82416, KEH24402, AES90333, KEH41849, KEH39675	map00040
Pentose and glucuronate interconversions	19	6-dehydrogenase	ec:1.1.1.22	1	KEH31997	map00040
Pentose and glucuronate interconversions	19	pectin depolymerase	ec:3.2.1.15	3	KEH18032, AES65814, KEH23656	map00040
Indole alkaloid biosynthesis	1	synthase	ec:4.3.3.2	1	AET03666	map00901
Glycerophospholipid metabolism	16	phosphodiesterase	ec:3.1.4.46	1	KEH32794	map00564
Glycerophospholipid metabolism	16	kinase (ATP)	ec:2.7.1.107	2	KEH31999, KEH32000	map00564
Glycerophospholipid metabolism	16	dehydrogenase (NAD+)	ec:1.1.1.8	1	KEH25377	map00564
Glycerophospholipid metabolism	16	cytidylyltransferase	ec:2.7.7.41	3	KEH36947, AES64453, KEH36946	map00564
Glycerophospholipid metabolism	16	dehydrogenase [NAD(P)+]	ec:1.1.1.94	1	KEH25377	map00564
Glycerophospholipid metabolism	16	cytidylyltransferase	ec:2.7.7.15	1	AES65136	map00564
Glycerophospholipid metabolism	16	decarboxylase	ec:4.1.1.65	1	AES82019	map00564
Glycerophospholipid metabolism	16	3-phosphatidyltransferase	ec:2.7.8.5	1	AES63060	map00564
Glycerophospholipid metabolism	16	1-O-acyltransferase	ec:2.3.1.15	5	AES95759, AET02045, KEH37377, KEH37376, AES95761	map00564
Glycerophospholipid metabolism	16	dehydrogenase	ec:1.1.5.3	1	AES60512	map00564
Terpenoid backbone biosynthesis	1	synthase [(2E,6E)-farnesyl-diphosphate specific]	ec:2.5.1.31	1	AES62193	map00900
Glycosylphosphatidylinositol(GPI)-anchor biosynthesis	2	N-acetylglucosaminyltransferase	ec:2.4.1.198	2	KEH31112, AES95512	map00563
Thiamine metabolism	150	phosphatase	ec:3.6.1.15	150	KEH29331, AES81347, KEH33154, AES64289, KEH19530, AET02004, KEH43510, KEH18681, AES76668, AES79133, KEH23620, KEH40003, AES99041, AES61564, AES81632, AES59008, AET05528, AES87572, AET00634, AET01690, AES69201, KEH18673, AES73663, KEH23612, AES71643, AES74595, AES74630, AES63749, KEH28744, AES60981, AES64668, AES80797, AES61797, AES64663, KEH38788, AES89367, AES64141, KEH32166, KEH39753, KEH33411,…	map00730
Inositol phosphate metabolism	5	4-kinase	ec:2.7.1.67	1	AES72851	map00562
Inositol phosphate metabolism	5	5-kinase	ec:2.7.1.68	1	KEH42149	map00562
Inositol phosphate metabolism	5	inositol-polyphosphate phosphatase	ec:3.1.3.62	2	KEH34806, AES71222	map00562
Inositol phosphate metabolism	5	phosphatase	ec:3.1.3.25	1	AES77495	map00562
Glycerolipid metabolism	16	kinase (ATP)	ec:2.7.1.107	2	KEH31999, KEH32000	map00561
Glycerolipid metabolism	16	dehydrogenase (NAD+)	ec:1.2.1.3	4	KEH35080, KEH35081, AES91125, AES65559	map00561
Glycerolipid metabolism	16	1-O-acyltransferase	ec:2.3.1.15	5	AES95759, AET02045, KEH37377, KEH37376, AES95761	map00561
Glycerolipid metabolism	16	O-acyltransferase	ec:2.3.1.20	3	KEH32497, KEH32496, KEH32498	map00561
Glycerolipid metabolism	16	galactolipid lipase	ec:3.1.1.26	1	AES92602	map00561
Glycerolipid metabolism	16	lipase	ec:3.1.1.3	1	KEH37030	map00561
Glycolysis / Gluconeogenesis	17	dehydrogenase	ec:1.8.1.4	1	KEH32370	map00010
Glycolysis / Gluconeogenesis	17	aldolase	ec:4.1.2.13	1	AET00853	map00010
Glycolysis / Gluconeogenesis	17	kinase	ec:2.7.1.40	3	KEH24100, KEH24101, KEH24102	map00010
Glycolysis / Gluconeogenesis	17	hexokinase type IV glucokinase	ec:2.7.1.1	4	AET05183, AES80024, KEH21333, KEH21332	map00010
Glycolysis / Gluconeogenesis	17	dehydrogenase (NAD+)	ec:1.2.1.3	4	KEH35080, KEH35081, AES91125, AES65559	map00010
Glycolysis / Gluconeogenesis	17	dehydrogenase (NAD(P)+) (phosphorylating)	ec:1.2.1.59	1	AES92547	map00010
Glycolysis / Gluconeogenesis	17	dehydrogenase (NADP+)	ec:1.2.1.9	2	AES92549, AES92547	map00010
Glycolysis / Gluconeogenesis	17	ligase	ec:6.2.1.1	2	KEH38022, KEH28754	map00010
Glycosaminoglycan biosynthesis - heparan sulfate / heparin	6	4-alpha-N-acetylglucosaminyltransferase	ec:2.4.1.224	4	KEH30664, KEH36060, KEH38871, AES89625	map00534
Glycosaminoglycan biosynthesis - heparan sulfate / heparin	6	xylosyltransferase	ec:2.4.2.26	1	KEH41216	map00534
Glycosaminoglycan biosynthesis - heparan sulfate / heparin	6	3-beta-galactosyltransferase	ec:2.4.1.134	1	AES67230	map00534
Glyoxylate and dicarboxylate metabolism	2	hydratase	ec:4.2.1.3	1	AES61065	map00630
Glyoxylate and dicarboxylate metabolism	2	lyase	ec:4.1.3.1	1	KEH29656	map00630
Glycosaminoglycan biosynthesis - chondroitin sulfate / dermatan sulfate	2	xylosyltransferase	ec:2.4.2.26	1	KEH41216	map00532
Glycosaminoglycan biosynthesis - chondroitin sulfate / dermatan sulfate	2	3-beta-galactosyltransferase	ec:2.4.1.134	1	AES67230	map00532
Cyanoamino acid metabolism	2	gentiobiase	ec:3.2.1.21	2	AES80870, KEH23536	map00460
Glycosphingolipid biosynthesis - ganglio series	7	hexosaminidase	ec:3.2.1.52	2	KEH21878, KEH44495	map00604
Glycosphingolipid biosynthesis - ganglio series	7	lactase (ambiguous)	ec:3.2.1.23	5	KEH35626, AES95050, AES72933, AES59331, AET04139	map00604
Glycosaminoglycan degradation	7	hexosaminidase	ec:3.2.1.52	2	KEH21878, KEH44495	map00531
Glycosaminoglycan degradation	7	lactase (ambiguous)	ec:3.2.1.23	5	KEH35626, AES95050, AES72933, AES59331, AET04139	map00531
Glycosphingolipid biosynthesis - globo series	2	hexosaminidase	ec:3.2.1.52	2	KEH21878, KEH44495	map00603
Benzoate degradation	1	4-monooxygenase	ec:1.14.13.12	1	AES73494	map00362
Valine, leucine and isoleucine biosynthesis	1	synthase	ec:2.3.3.13	1	AES63078	map00290
Drug metabolism - other enzymes	20	kinase	ec:2.7.1.48	2	AET00853, KEH23854	map00983
Drug metabolism - other enzymes	20	deaminase	ec:3.5.4.5	1	AET05107	map00983
Drug metabolism - other enzymes	20	synthase (glutamine-hydrolysing)	ec:6.3.5.2	1	AES80597	map00983
Drug metabolism - other enzymes	20	ali-esterase	ec:3.1.1.1	13	AES62524, AES90926, KEH41849, AES92602, KEH39675, KEH43697, KEH37030, KEH18641, KEH37262, AES82416, KEH24402, AES90333, KEH43698	map00983
Drug metabolism - other enzymes	20	N-carbamoyl-beta-alanine amidohydrolase	ec:3.5.1.6	3	AES90587, AES90585, AES90586	map00983
Drug metabolism - cytochrome P450	4	monooxygenase	ec:1.14.14.1	1	AES71678	map00982
Drug metabolism - cytochrome P450	4	transferase	ec:2.5.1.18	3	KEH32725, KEH28979, KEH32726	map00982
Phenylalanine metabolism	7	O-methyltransferase	ec:2.1.1.104	2	KEH31473, KEH31472	map00360
Phenylalanine metabolism	7	hydrolase	ec:3.5.1.32	1	AES72317	map00360
Phenylalanine metabolism	7	ammonia-lyase	ec:4.3.1.24	1	AES62128	map00360
Phenylalanine metabolism	7	ammonia-lyase	ec:4.3.1.25	1	AES62128	map00360
Phenylalanine metabolism	7	tautomerase	ec:5.3.2.1	1	KEH28840	map00360
Phenylalanine metabolism	7	oxidase	ec:1.4.3.21	2	AES71670, KEH32233	map00360
Sphingolipid metabolism	8	psychosine hydrolase	ec:3.2.1.45	2	KEH42645, AES60952	map00600
Sphingolipid metabolism	8	lactase (ambiguous)	ec:3.2.1.23	5	KEH35626, AES95050, AES72933, AES59331, AET04139	map00600
Sphingolipid metabolism	8	C-palmitoyltransferase	ec:2.3.1.50	1	KEH25646	map00600
Metabolism of xenobiotics by cytochrome P450	7	reductase (NADPH)	ec:1.1.1.184	2	AET02074, KEH18922	map00980
Metabolism of xenobiotics by cytochrome P450	7	monooxygenase	ec:1.14.14.1	1	AES71678	map00980
Metabolism of xenobiotics by cytochrome P450	7	transferase	ec:2.5.1.18	3	KEH32725, KEH28979, KEH32726	map00980
Metabolism of xenobiotics by cytochrome P450	7	epoxide hydrolase	ec:3.3.2.9	1	AES82458	map00980
Oxidative phosphorylation	10	reductase (H+-translocating)	ec:1.6.5.3	4	KEH18019, AES74261, AES98035, AET01069	map00190
Oxidative phosphorylation	10	diphosphatase	ec:3.6.1.1	1	KEH28512	map00190
Oxidative phosphorylation	10	ATPase	ec:3.6.3.6	3	AES92278, AES92277, KEH39753	map00190
Oxidative phosphorylation	10	dehydrogenase	ec:1.6.99.3	6	KEH29605, KEH29604, KEH18019, AES74261, AES98035, AET01069	map00190
Taurine and hypotaurine metabolism	1	dioxygenase	ec:1.13.11.19	1	AES65883	map00430
Monobactam biosynthesis	1	synthase	ec:4.3.3.7	1	KEH19032	map00261
Glycine, serine and threonine metabolism	12	dehydrogenase	ec:1.8.1.4	1	KEH32370	map00260
Glycine, serine and threonine metabolism	12	phosphatase	ec:3.1.3.3	1	AES79454	map00260
Glycine, serine and threonine metabolism	12	dehydrogenase	ec:1.2.1.8	4	KEH35080, KEH35081, AES91125, AES65559	map00260
Glycine, serine and threonine metabolism	12	oxidase	ec:1.5.3.1	1	AES73803	map00260
Glycine, serine and threonine metabolism	12	aldolase	ec:4.1.2.5	3	AES61223, AES61224, AES61221	map00260
Glycine, serine and threonine metabolism	12	oxidase	ec:1.4.3.21	2	AES71670, KEH32233	map00260
Starch and sucrose metabolism	55	endo-1,4-beta-D-glucanase	ec:3.2.1.4	2	AES99876, AES71699	map00500
Starch and sucrose metabolism	55	1,4-alpha-galacturonidase	ec:3.2.1.67	2	AES65814, KEH23656	map00500
Starch and sucrose metabolism	55	alpha-glucosidase	ec:3.2.1.48	4	KEH39515, KEH32363, KEH32364, AES67844	map00500
Starch and sucrose metabolism	55	hexokinase type IV glucokinase	ec:2.7.1.1	4	AET05183, AES80024, KEH21333, KEH21332	map00500
Starch and sucrose metabolism	55	fructokinase (phosphorylating)	ec:2.7.1.4	1	AES80024	map00500
Starch and sucrose metabolism	55	synthase	ec:2.4.2.24	1	KEH40956	map00500
Starch and sucrose metabolism	55	trehalose 6-phosphatase	ec:3.1.3.12	2	AES58696, KEH39716	map00500
Starch and sucrose metabolism	55	diphosphatase	ec:3.6.1.21	2	KEH31664, AES90973	map00500
Starch and sucrose metabolism	55	beta-pgm (gene name)	ec:5.4.2.6	2	KEH24491, KEH24490	map00500
Starch and sucrose metabolism	55	uridylyltransferase	ec:2.7.7.9	2	AES99138, AES99139	map00500
Starch and sucrose metabolism	55	gentiobiase	ec:3.2.1.21	2	AES80870, KEH23536	map00500
Starch and sucrose metabolism	55	pectin demethoxylase	ec:3.1.1.11	6	KEH18641, AES82416, KEH24402, AES90333, KEH41849, KEH39675	map00500
Starch and sucrose metabolism	55	trehalase	ec:3.2.1.28	4	KEH21285, KEH21286, KEH21287, KEH21288	map00500
Starch and sucrose metabolism	55	invertase	ec:3.2.1.26	5	KEH39515, AES98262, KEH32363, KEH32364, AES67844	map00500
Starch and sucrose metabolism	55	6-dehydrogenase	ec:1.1.1.22	1	KEH31997	map00500
Starch and sucrose metabolism	55	4-alpha-galacturonosyltransferase	ec:2.4.1.43	9	AES72587, KEH23315, AES79920, KEH33762, KEH23314, KEH23313, KEH23312, KEH33763, KEH23311	map00500
Starch and sucrose metabolism	55	1,4-beta-xylosidase	ec:3.2.1.37	1	AES95902	map00500
Starch and sucrose metabolism	55	phosphorylase	ec:2.4.1.1	2	AES63892, KEH34154	map00500
Starch and sucrose metabolism	55	synthase	ec:2.4.1.14	1	KEH32799	map00500
Starch and sucrose metabolism	55	synthase	ec:2.4.1.13	1	AES76186	map00500
Starch and sucrose metabolism	55	synthase (UDP-forming)	ec:2.4.1.12	1	KEH40956	map00500
Starch and sucrose metabolism	55	synthase	ec:2.4.1.11	1	KEH31364	map00500
Starch and sucrose metabolism	55	disproportionating enzyme	ec:2.4.1.25	4	AES74767, AES77519, KEH20041, AES74766	map00500
Starch and sucrose metabolism	55	pectin depolymerase	ec:3.2.1.15	3	KEH18032, AES65814, KEH23656	map00500
Lipoic acid metabolism	1	synthase	ec:2.8.1.8	1	KEH41395	map00785
Carbapenem biosynthesis	6	5-kinase	ec:2.7.2.11	6	KEH23002, KEH29009, KEH29007, KEH29008, KEH29005, KEH29006	map00332
Carbapenem biosynthesis	6	dehydrogenase	ec:1.2.1.41	6	KEH23002, KEH29009, KEH29007, KEH29008, KEH29005, KEH29006	map00332
Arginine and proline metabolism	12	arginine amidinase	ec:3.5.3.1	1	AES87366	map00330
Arginine and proline metabolism	12	5-kinase	ec:2.7.2.11	6	KEH23002, KEH29009, KEH29007, KEH29008, KEH29005, KEH29006	map00330
Arginine and proline metabolism	12	dehydrogenase	ec:1.2.1.41	6	KEH23002, KEH29009, KEH29007, KEH29008, KEH29005, KEH29006	map00330
Arginine and proline metabolism	12	dehydrogenase (NAD+)	ec:1.2.1.3	4	KEH35080, KEH35081, AES91125, AES65559	map00330
Arginine and proline metabolism	12	dehydrogenase	ec:1.2.1.19	2	KEH35080, KEH35081	map00330
Arginine and proline metabolism	12	oxidase	ec:1.4.3.22	1	KEH32233	map00330
Phosphatidylinositol signaling system	8	kinase (ATP)	ec:2.7.1.107	2	KEH31999, KEH32000	map04070
Phosphatidylinositol signaling system	8	4-kinase	ec:2.7.1.67	1	AES72851	map04070
Phosphatidylinositol signaling system	8	5-kinase	ec:2.7.1.68	1	KEH42149	map04070
Phosphatidylinositol signaling system	8	cytidylyltransferase	ec:2.7.7.41	3	KEH36947, AES64453, KEH36946	map04070
Phosphatidylinositol signaling system	8	phosphatase	ec:3.1.3.25	1	AES77495	map04070
Isoquinoline alkaloid biosynthesis	3	decarboxylase	ec:4.1.1.25	1	KEH37042	map00950
Isoquinoline alkaloid biosynthesis	3	oxidase	ec:1.4.3.21	2	AES71670, KEH32233	map00950
Novobiocin biosynthesis	3	dehydrogenase	ec:1.3.1.12	3	AES91662, KEH32147, KEH32146	map00401
Phenylalanine, tyrosine and tryptophan biosynthesis	10	synthase	ec:4.1.3.27	1	KEH34470	map00400
Phenylalanine, tyrosine and tryptophan biosynthesis	10	dehydrogenase (NADP+)	ec:1.3.1.13	3	AES91662, KEH32147, KEH32146	map00400
Phenylalanine, tyrosine and tryptophan biosynthesis	10	dehydrogenase	ec:1.3.1.12	3	AES91662, KEH32147, KEH32146	map00400
Phenylalanine, tyrosine and tryptophan biosynthesis	10	dehydrogenase (NADP+)	ec:1.3.1.78	3	AES91662, KEH32147, KEH32146	map00400
Phenylalanine, tyrosine and tryptophan biosynthesis	10	dehydratase	ec:4.2.1.51	3	AES67216, AES67215, AES67214	map00400
Phenylalanine, tyrosine and tryptophan biosynthesis	10	mutase	ec:5.4.99.5	6	AES59085, AES67216, AES67215, AES67214, AES59089, AES59088	map00400
Caffeine metabolism	1	monooxygenase	ec:1.14.14.1	1	AES71678	map00232
Fatty acid elongation	1	hydrolase	ec:3.1.2.22	1	KEH21572	map00062
Purine metabolism	177	cyclo-ligase	ec:6.3.3.1	2	AET04762, KEH20906	map00230
Purine metabolism	177	formyltransferase	ec:2.1.2.3	1	AET00779	map00230
Purine metabolism	177	uridine 5'-nucleotidase	ec:3.1.3.5	1	AES62650	map00230
Purine metabolism	177	adenylpyrophosphatase	ec:3.6.1.3	76	KEH31576, KEH33996, KEH31577, KEH29331, KEH31578, AES82510, KEH30481, KEH19574, AET02004, KEH43510, KEH18681, KEH42506, KEH28159, AES91463, AES92278, KEH28158, AES92277, AES60710, AES99041, AES61564, AES81632, KEH33409, AET05528, AET00634, AET01690, KEH23612, KEH36087, AES71643, KEH36086, AES79447, AES74595, AES91234, AES74630, AES63749, KEH28744, AES81322, AES60981, AES87826, AES91887, AES61797,…	map00230
Purine metabolism	177	reductase	ec:1.17.4.1	2	AET04641, AET04642	map00230
Purine metabolism	177	kinase	ec:2.7.1.40	3	KEH24100, KEH24101, KEH24102	map00230
Purine metabolism	177	deaminase	ec:3.5.4.6	1	AES91887	map00230
Purine metabolism	177	kinase	ec:2.7.1.20	2	AES60718, AES60719	map00230
Purine metabolism	177	metaphosphatase	ec:3.6.1.11	1	KEH30811	map00230
Purine metabolism	177	phosphatase	ec:3.6.1.15	150	KEH29331, AES81347, KEH33154, AES64289, KEH19530, AET02004, KEH43510, KEH18681, AES76668, AES79133, KEH23620, KEH40003, AES99041, AES61564, AES81632, AES59008, AET05528, AES87572, AET00634, AET01690, AES69201, KEH18673, AES73663, KEH23612, AES71643, AES74595, AES74630, AES63749, KEH28744, AES60981, AES64668, AES80797, AES61797, AES64663, KEH38788, AES89367, AES64141, KEH32166, KEH39753, KEH33411,…	map00230
Purine metabolism	177	diphosphatase	ec:3.6.1.21	2	KEH31664, AES90973	map00230
Purine metabolism	177	RNA polymerase	ec:2.7.7.6	6	KEH30914, AES95214, AES59554, AES90187, AES65028, AES88750	map00230
Purine metabolism	177	DNA polymerase	ec:2.7.7.7	2	KEH35606, AES90256	map00230
Purine metabolism	177	nucleotidyltransferase	ec:2.7.7.8	1	AES74396	map00230
Purine metabolism	177	synthase (glutamine-hydrolysing)	ec:6.3.5.2	1	AES80597	map00230
Purine metabolism	177	cyclohydrolase	ec:3.5.4.10	1	AET00779	map00230
Purine metabolism	177	dehydrogenase	ec:1.17.1.4	3	KEH36723, AES64298, KEH36722	map00230
Fatty acid biosynthesis	8	carboxylase	ec:6.4.1.2	1	AES77633	map00061
Fatty acid biosynthesis	8	synthase	ec:2.3.1.85	1	KEH22637	map00061
Fatty acid biosynthesis	8	ligase	ec:6.2.1.3	6	KEH21217, KEH27414, AES71951, KEH27413, AES93955, KEH27412	map00061
Fatty acid biosynthesis	8	hydrolase	ec:3.1.2.14	1	KEH22637	map00061
Lysine biosynthesis	6	dehydrogenase (NADP+, L-glutamate-forming)	ec:1.5.1.10	4	AES92127, AES92126, KEH32411, KEH32410	map00300
Lysine biosynthesis	6	dehydrogenase	ec:1.2.1.31	1	AES65559	map00300
Lysine biosynthesis	6	synthase	ec:4.3.3.7	1	KEH19032	map00300
Methane metabolism	7	aldolase	ec:4.1.2.13	1	AET00853	map00680
Methane metabolism	7	phosphatase	ec:3.1.3.3	1	AES79454	map00680
Methane metabolism	7	carboxylase	ec:4.1.1.31	2	KEH19560, KEH19559	map00680
Methane metabolism	7	decarboxylase	ec:4.1.1.25	1	KEH37042	map00680
Methane metabolism	7	ligase	ec:6.2.1.1	2	KEH38022, KEH28754	map00680
Sulfur metabolism	5	adenosine 5-phosphosulfate sulfohydrolase	ec:3.6.2.1	2	KEH34535, AES59709	map00920
Sulfur metabolism	5	gamma-synthase	ec:2.5.1.48	1	KEH42908	map00920
Sulfur metabolism	5	O-acetyltransferase	ec:2.3.1.30	2	KEH27614, AES95277	map00920
T cell receptor signaling pathway	39	phosphatase	ec:3.1.3.16	28	KEH31214, KEH31215, AES61999, AES90833, KEH36444, KEH35893, AES63451, AES73519, AES73518, AES67156, KEH35931, KEH39520, AES79632, KEH24330, AES60830, AES82401, AES59502, KEH38997, KEH39525, AES73707, AES67862, AES67861, KEH39521, KEH39522, KEH39523, KEH39524, AES73708, AES73426	map04660
T cell receptor signaling pathway	39	protein-tyrosine kinase	ec:2.7.10.2	11	KEH38371, KEH38370, KEH38573, AES67537, AES66259, AES96183, KEH27755, KEH39081, KEH39082, AES67540, KEH27754	map04660
Ubiquinone and other terpenoid-quinone biosynthesis	1	methyltransferase	ec:2.1.1.114	1	AET00427	map00130
Pentose phosphate pathway	8	aldolase	ec:4.1.2.13	1	AET00853	map00030
Pentose phosphate pathway	8	isomerase	ec:5.3.1.6	1	AES62800	map00030
Pentose phosphate pathway	8	dehydrogenase (NADP+)	ec:1.2.1.9	2	AES92549, AES92547	map00030
Pentose phosphate pathway	8	deoxyribokinase	ec:2.7.1.15	1	AES80024	map00030
Pentose phosphate pathway	8	3-epimerase	ec:5.1.3.1	1	KEH31945	map00030
Pentose phosphate pathway	8	dehydrogenase (NADP+-dependent, decarboxylating)	ec:1.1.1.44	1	KEH26677	map00030
Pentose phosphate pathway	8	dehydrogenase (NADP+)	ec:1.1.1.49	1	AES77972	map00030
Aminobenzoate degradation	41	phosphatase	ec:3.1.3.2	4	KEH34966, AES71222, KEH34965, KEH34806	map00627
Aminobenzoate degradation	41	monooxygenase	ec:1.14.14.1	1	AES71678	map00627
Aminobenzoate degradation	41	nitrophenyl phosphatase	ec:3.1.3.41	39	KEH34966, KEH31214, KEH31215, AES61999, KEH34965, KEH39716, AES90833, KEH34806, KEH36444, KEH35893, AES63451, AES73519, AES73518, AES67156, KEH35931, KEH39520, AES79632, AES77495, KEH24330, AES79454, AES60830, AES58696, AES82401, AES59502, KEH38997, AES64574, KEH39525, AES73707, AES64573, AES62650, AES67862, AES67861, KEH39521, KEH39522, KEH39523, KEH39524, AES73708, AES71222, AES73426	map00627
Aminobenzoate degradation	41	4-monooxygenase	ec:1.14.13.12	1	AES73494	map00627
Steroid biosynthesis	2	reductase	ec:1.3.1.70	1	KEH42106	map00100
Steroid biosynthesis	2	monooxygenase	ec:1.14.13.72	1	KEH43610	map00100
Chloroalkane and chloroalkene degradation	5	epoxide hydrolase	ec:3.3.2.10	1	AES82458	map00625
Chloroalkane and chloroalkene degradation	5	dehydrogenase (NAD+)	ec:1.2.1.3	4	KEH35080, KEH35081, AES91125, AES65559	map00625
Glutathione metabolism	8	peroxidase	ec:1.11.1.9	1	AES59125	map00480
Glutathione metabolism	8	reductase	ec:1.17.4.1	2	AET04641, AET04642	map00480
Glutathione metabolism	8	transferase	ec:2.5.1.18	3	KEH32725, KEH28979, KEH32726	map00480
Glutathione metabolism	8	dehydrogenase (NADP+-dependent, decarboxylating)	ec:1.1.1.44	1	KEH26677	map00480
Glutathione metabolism	8	dehydrogenase (NADP+)	ec:1.1.1.49	1	AES77972	map00480
Glutathione metabolism	8	glutathione peroxidase	ec:1.11.1.12	1	AES59125	map00480
Carbon fixation pathways in prokaryotes	9	carboxylase	ec:6.4.1.2	1	AES77633	map00720
Carbon fixation pathways in prokaryotes	9	carboxylase	ec:4.1.1.31	2	KEH19560, KEH19559	map00720
Carbon fixation pathways in prokaryotes	9	hydratase	ec:4.2.1.3	1	AES61065	map00720
Carbon fixation pathways in prokaryotes	9	hydratase	ec:4.2.1.2	1	AES61723	map00720
Carbon fixation pathways in prokaryotes	9	ligase	ec:6.2.1.1	2	KEH38022, KEH28754	map00720
Carbon fixation pathways in prokaryotes	9	citrate synthase	ec:2.3.3.8	2	KEH27751, AES96157	map00720
Tryptophan metabolism	6	monooxygenase	ec:1.14.14.1	1	AES71678	map00380
Tryptophan metabolism	6	dehydrogenase (NAD+)	ec:1.2.1.3	4	KEH35080, KEH35081, AES91125, AES65559	map00380
Tryptophan metabolism	6	oxidase	ec:1.4.3.22	1	KEH32233	map00380
Butirosin and neomycin biosynthesis	4	hexokinase type IV glucokinase	ec:2.7.1.1	4	AET05183, AES80024, KEH21333, KEH21332	map00524
Pyruvate metabolism	16	dehydrogenase	ec:1.8.1.4	1	KEH32370	map00620
Pyruvate metabolism	16	carboxylase	ec:6.4.1.2	1	AES77633	map00620
Pyruvate metabolism	16	synthase	ec:2.3.3.13	1	AES63078	map00620
Pyruvate metabolism	16	carboxylase	ec:4.1.1.31	2	KEH19560, KEH19559	map00620
Pyruvate metabolism	16	hydratase	ec:4.2.1.2	1	AES61723	map00620
Pyruvate metabolism	16	kinase	ec:2.7.1.40	3	KEH24100, KEH24101, KEH24102	map00620
Pyruvate metabolism	16	dehydrogenase (NAD+)	ec:1.2.1.3	4	KEH35080, KEH35081, AES91125, AES65559	map00620
Pyruvate metabolism	16	ligase	ec:6.2.1.1	2	KEH38022, KEH28754	map00620
Pyruvate metabolism	16	lyase	ec:4.4.1.5	1	AET01913	map00620
Selenocompound metabolism	4	gamma-lyase	ec:4.4.1.11	1	KEH42908	map00450
Selenocompound metabolism	4	S-methyltransferase	ec:2.1.1.12	1	AES63119	map00450
Selenocompound metabolism	4	gamma-synthase	ec:2.5.1.48	1	KEH42908	map00450
Selenocompound metabolism	4	ligase	ec:6.1.1.10	2	KEH18414, AES89605	map00450
Streptomycin biosynthesis	5	hexokinase type IV glucokinase	ec:2.7.1.1	4	AET05183, AES80024, KEH21333, KEH21332	map00521
Streptomycin biosynthesis	5	phosphatase	ec:3.1.3.25	1	AES77495	map00521
Valine, leucine and isoleucine degradation	11	dehydrogenase	ec:1.8.1.4	1	KEH32370	map00280
Valine, leucine and isoleucine degradation	11	carboxylase	ec:6.4.1.4	1	AES60851	map00280
Valine, leucine and isoleucine degradation	11	dehydrogenase (CoA-acylating)	ec:1.2.1.27	3	AES63536, KEH36458, KEH36457	map00280
Valine, leucine and isoleucine degradation	11	dehydrogenase (NAD+)	ec:1.2.1.3	4	KEH35080, KEH35081, AES91125, AES65559	map00280
Valine, leucine and isoleucine degradation	11	dehydrogenase (2-methylpropanoyl-transferring)	ec:1.2.4.4	2	KEH35602, AES72879	map00280
Amino sugar and nucleotide sugar metabolism	35	uridylyltransferase	ec:2.7.7.64	2	AES99138, AES99139	map00520
Amino sugar and nucleotide sugar metabolism	35	hexosaminidase	ec:3.2.1.52	2	KEH21878, KEH44495	map00520
Amino sugar and nucleotide sugar metabolism	35	end alpha-L-arabinofuranosidase	ec:3.2.1.55	1	KEH39165	map00520
Amino sugar and nucleotide sugar metabolism	35	uridylyltransferase	ec:2.7.7.12	2	AES75191, KEH25603	map00520
Amino sugar and nucleotide sugar metabolism	35	hexokinase type IV glucokinase	ec:2.7.1.1	4	AET05183, AES80024, KEH21333, KEH21332	map00520
Amino sugar and nucleotide sugar metabolism	35	fructokinase (phosphorylating)	ec:2.7.1.4	1	AES80024	map00520
Amino sugar and nucleotide sugar metabolism	35	reductase	ec:1.6.2.2	4	AET01995, AET01996, AET01997, KEH18604	map00520
Amino sugar and nucleotide sugar metabolism	35	4-epimerase	ec:5.1.3.2	2	KEH37131, KEH37130	map00520
Amino sugar and nucleotide sugar metabolism	35	synthase	ec:2.4.2.24	1	KEH40956	map00520
Amino sugar and nucleotide sugar metabolism	35	2-epimerase	ec:5.1.3.8	3	KEH32273, AES91803, AES91804	map00520
Amino sugar and nucleotide sugar metabolism	35	4-epimerase	ec:5.1.3.5	2	KEH37131, KEH37130	map00520
Amino sugar and nucleotide sugar metabolism	35	uridylyltransferase	ec:2.7.7.9	2	AES99138, AES99139	map00520
Amino sugar and nucleotide sugar metabolism	35	mannose phosphomutase	ec:5.4.2.8	2	AES62147, AES62148	map00520
Amino sugar and nucleotide sugar metabolism	35	6-dehydrogenase	ec:1.1.1.22	1	KEH31997	map00520
Amino sugar and nucleotide sugar metabolism	35	4-alpha-galacturonosyltransferase	ec:2.4.1.43	9	AES72587, KEH23315, AES79920, KEH33762, KEH23314, KEH23313, KEH23312, KEH33763, KEH23311	map00520
Amino sugar and nucleotide sugar metabolism	35	1,4-beta-xylosidase	ec:3.2.1.37	1	AES95902	map00520
Amino sugar and nucleotide sugar metabolism	35	chitodextrinase	ec:3.2.1.14	1	KEH32180	map00520
Aflatoxin biosynthesis	1	carboxylase	ec:6.4.1.2	1	AES77633	map00254
Tyrosine metabolism	9	O-methyltransferase	ec:2.1.1.6	1	AES72848	map00350
Tyrosine metabolism	9	decarboxylase	ec:4.1.1.25	1	KEH37042	map00350
Tyrosine metabolism	9	hydrolase	ec:3.7.1.5	2	KEH32297, KEH32296	map00350
Tyrosine metabolism	9	tautomerase	ec:5.3.2.1	1	KEH28840	map00350
Tyrosine metabolism	9	decarboxylase	ec:4.1.1.68	1	KEH32297	map00350
Tyrosine metabolism	9	isomerase	ec:5.2.1.2	2	KEH32725, KEH32726	map00350
Tyrosine metabolism	9	oxidase	ec:1.4.3.21	2	AES71670, KEH32233	map00350
Tetracycline biosynthesis	1	carboxylase	ec:6.4.1.2	1	AES77633	map00253
Aminoacyl-tRNA biosynthesis	8	ligase	ec:6.1.1.19	1	KEH36095	map00970
Aminoacyl-tRNA biosynthesis	8	ligase	ec:6.1.1.16	2	AES76149, KEH26774	map00970
Aminoacyl-tRNA biosynthesis	8	ligase	ec:6.1.1.10	2	KEH18414, AES89605	map00970
Aminoacyl-tRNA biosynthesis	8	ligase	ec:6.1.1.2	2	KEH17906, KEH17905	map00970
Aminoacyl-tRNA biosynthesis	8	ligase	ec:6.1.1.5	1	KEH37262	map00970
Stilbenoid, diarylheptanoid and gingerol biosynthesis	4	synthase	ec:2.3.1.95	1	KEH35361	map00945
Stilbenoid, diarylheptanoid and gingerol biosynthesis	4	O-methyltransferase	ec:2.1.1.104	2	KEH31473, KEH31472	map00945
Stilbenoid, diarylheptanoid and gingerol biosynthesis	4	O-hydroxycinnamoyltransferase	ec:2.3.1.133	1	AES67350	map00945
Flavone and flavonol biosynthesis	4	3',5'-hydroxylase	ec:1.14.13.88	4	AET04574, KEH31676, KEH33357, KEH34015	map00944
Alanine, aspartate and glutamate metabolism	5	synthase (NADH)	ec:1.4.1.14	1	KEH40309	map00250
Alanine, aspartate and glutamate metabolism	5	synthase (glutamine-hydrolysing)	ec:6.3.5.5	3	AES91063, AES67407, AES91062	map00250
Alanine, aspartate and glutamate metabolism	5	glutaminase I	ec:3.5.1.2	1	KEH18038	map00250
Flavonoid biosynthesis	14	synthase	ec:2.3.1.74	1	KEH35361	map00941
Flavonoid biosynthesis	14	O-methyltransferase	ec:2.1.1.104	2	KEH31473, KEH31472	map00941
Flavonoid biosynthesis	14	synthase	ec:1.14.11.23	1	AES97738	map00941
Flavonoid biosynthesis	14	oxygenase	ec:1.14.11.19	2	KEH22932, KEH22931	map00941
Flavonoid biosynthesis	14	4-reductase	ec:1.1.1.219	2	AES64689, KEH37007	map00941
Flavonoid biosynthesis	14	3-dioxygenase	ec:1.14.11.9	1	AES97738	map00941
Flavonoid biosynthesis	14	O-hydroxycinnamoyltransferase	ec:2.3.1.133	1	AES67350	map00941
Flavonoid biosynthesis	14	3',5'-hydroxylase	ec:1.14.13.88	4	AET04574, KEH31676, KEH33357, KEH34015	map00941
Flavonoid biosynthesis	14	reductase	ec:1.17.1.3	1	AES62081	map00941
Biosynthesis of unsaturated fatty acids	1	oxidase	ec:1.3.3.6	1	KEH23188	map01040
Phenylpropanoid biosynthesis	17	O-methyltransferase	ec:2.1.1.104	2	KEH31473, KEH31472	map00940
Phenylpropanoid biosynthesis	17	lactoperoxidase	ec:1.11.1.7	11	AES64748, AES94794, AES59125, AES72713, KEH30579, KEH37049, AES66127, AET05548, AES89441, KEH38797, AES61393	map00940
Phenylpropanoid biosynthesis	17	ammonia-lyase	ec:4.3.1.24	1	AES62128	map00940
Phenylpropanoid biosynthesis	17	ammonia-lyase	ec:4.3.1.25	1	AES62128	map00940
Phenylpropanoid biosynthesis	17	O-hydroxycinnamoyltransferase	ec:2.3.1.133	1	AES67350	map00940
Phenylpropanoid biosynthesis	17	gentiobiase	ec:3.2.1.21	2	AES80870, KEH23536	map00940
Ascorbate and aldarate metabolism	12	uridylyltransferase	ec:2.7.7.64	2	AES99138, AES99139	map00053
Ascorbate and aldarate metabolism	12	dehydrogenase (NAD+)	ec:1.2.1.3	4	KEH35080, KEH35081, AES91125, AES65559	map00053
Ascorbate and aldarate metabolism	12	oxidase	ec:1.10.3.3	5	AES94783, AES68471, KEH35105, KEH40258, KEH35103	map00053
Ascorbate and aldarate metabolism	12	6-dehydrogenase	ec:1.1.1.22	1	KEH31997	map00053
Pantothenate and CoA biosynthesis	6	hydroxymethyltransferase	ec:2.1.2.11	1	KEH29480	map00770
Pantothenate and CoA biosynthesis	6	decarboxylase	ec:4.1.1.36	2	AET02132, KEH19023	map00770
Pantothenate and CoA biosynthesis	6	N-carbamoyl-beta-alanine amidohydrolase	ec:3.5.1.6	3	AES90587, AES90585, AES90586	map00770
Galactose metabolism	23	uridylyltransferase	ec:2.7.7.64	2	AES99138, AES99139	map00052
Galactose metabolism	23	uridylyltransferase	ec:2.7.7.12	2	AES75191, KEH25603	map00052
Galactose metabolism	23	hexokinase type IV glucokinase	ec:2.7.1.1	4	AET05183, AES80024, KEH21333, KEH21332	map00052
Galactose metabolism	23	4-epimerase	ec:5.1.3.2	2	KEH37131, KEH37130	map00052
Galactose metabolism	23	galactosyltransferase	ec:2.4.1.67	3	AET00866, AET00867, AET04367	map00052
Galactose metabolism	23	uridylyltransferase	ec:2.7.7.9	2	AES99138, AES99139	map00052
Galactose metabolism	23	invertase	ec:3.2.1.26	5	KEH39515, AES98262, KEH32363, KEH32364, AES67844	map00052
Galactose metabolism	23	lactase (ambiguous)	ec:3.2.1.23	5	KEH35626, AES95050, AES72933, AES59331, AET04139	map00052
Arginine biosynthesis	2	arginine amidinase	ec:3.5.3.1	1	AES87366	map00220
Arginine biosynthesis	2	glutaminase I	ec:3.5.1.2	1	KEH18038	map00220
Fructose and mannose metabolism	10	aldolase	ec:4.1.2.13	1	AET00853	map00051
Fructose and mannose metabolism	10	isomerase	ec:5.3.1.6	1	AES62800	map00051
Fructose and mannose metabolism	10	hexokinase type IV glucokinase	ec:2.7.1.1	4	AET05183, AES80024, KEH21333, KEH21332	map00051
Fructose and mannose metabolism	10	fructokinase (phosphorylating)	ec:2.7.1.4	1	AES80024	map00051
Fructose and mannose metabolism	10	diphosphatase	ec:3.6.1.21	2	KEH31664, AES90973	map00051
Fructose and mannose metabolism	10	mannose phosphomutase	ec:5.4.2.8	2	AES62147, AES62148	map00051
One carbon pool by folate	2	formyltransferase	ec:2.1.2.3	1	AET00779	map00670
One carbon pool by folate	2	formimidoyltransferase	ec:2.1.2.5	1	KEH39072	map00670
Nitrogen metabolism	1	synthase (NADH)	ec:1.4.1.14	1	KEH40309	map00910
Riboflavin metabolism	1	kinase	ec:2.7.1.26	1	AES92314	map00740
Styrene degradation	2	isomerase	ec:5.2.1.2	2	KEH32725, KEH32726	map00643
Citrate cycle (TCA cycle)	5	dehydrogenase	ec:1.8.1.4	1	KEH32370	map00020
Citrate cycle (TCA cycle)	5	hydratase	ec:4.2.1.3	1	AES61065	map00020
Citrate cycle (TCA cycle)	5	hydratase	ec:4.2.1.2	1	AES61723	map00020
Citrate cycle (TCA cycle)	5	citrate synthase	ec:2.3.3.8	2	KEH27751, AES96157	map00020
Propanoate metabolism	9	dehydrogenase	ec:1.8.1.4	1	KEH32370	map00640
Propanoate metabolism	9	carboxylase	ec:6.4.1.2	1	AES77633	map00640
Propanoate metabolism	9	dehydrogenase (CoA-acylating)	ec:1.2.1.27	3	AES63536, KEH36458, KEH36457	map00640
Propanoate metabolism	9	ligase	ec:6.2.1.1	2	KEH38022, KEH28754	map00640
Propanoate metabolism	9	dehydrogenase (2-methylpropanoyl-transferring)	ec:1.2.4.4	2	KEH35602, AES72879	map00640
D-Glutamine and D-glutamate metabolism	1	glutaminase I	ec:3.5.1.2	1	KEH18038	map00471
Carbon fixation in photosynthetic organisms	6	aldolase	ec:4.1.2.13	1	AET00853	map00710
Carbon fixation in photosynthetic organisms	6	isomerase	ec:5.3.1.6	1	AES62800	map00710
Carbon fixation in photosynthetic organisms	6	carboxylase	ec:4.1.1.31	2	KEH19560, KEH19559	map00710
Carbon fixation in photosynthetic organisms	6	dehydrogenase (NAD(P)+) (phosphorylating)	ec:1.2.1.59	1	AES92547	map00710
Carbon fixation in photosynthetic organisms	6	3-epimerase	ec:5.1.3.1	1	KEH31945	map00710
Carbon fixation in photosynthetic organisms	6	dehydrogenase (NADP+) (phosphorylating)	ec:1.2.1.13	1	AES92547	map00710
Various types of N-glycan biosynthesis	4	hexosaminidase	ec:3.2.1.52	2	KEH21878, KEH44495	map00513
Various types of N-glycan biosynthesis	4	alpha-1,3-mannosyltransferase	ec:2.4.1.132	2	KEH36198, KEH36197	map00513
Phosphonate and phosphinate metabolism	1	cytidylyltransferase	ec:2.7.7.15	1	AES65136	map00440
Betalain biosynthesis	1	O-methyltransferase	ec:2.1.1.6	1	AES72848	map00965
Other glycan degradation	9	psychosine hydrolase	ec:3.2.1.45	2	KEH42645, AES60952	map00511
Other glycan degradation	9	hexosaminidase	ec:3.2.1.52	2	KEH21878, KEH44495	map00511
Other glycan degradation	9	lactase (ambiguous)	ec:3.2.1.23	5	KEH35626, AES95050, AES72933, AES59331, AET04139	map00511
Cysteine and methionine metabolism	3	gamma-lyase	ec:4.4.1.11	1	KEH42908	map00270
Cysteine and methionine metabolism	3	gamma-synthase	ec:2.5.1.48	1	KEH42908	map00270
Cysteine and methionine metabolism	3	O-acetyltransferase	ec:2.3.1.30	2	KEH27614, AES95277	map00270
N-Glycan biosynthesis	2	alpha-1,3-mannosyltransferase	ec:2.4.1.132	2	KEH36198, KEH36197	map00510
Histidine metabolism	10	formimidoyltransferase	ec:2.1.2.5	1	KEH39072	map00340
Histidine metabolism	10	dehydrogenase (NAD+)	ec:1.2.1.3	4	KEH35080, KEH35081, AES91125, AES65559	map00340
Histidine metabolism	10	diphosphatase	ec:3.6.1.31	3	KEH23505, KEH23504, KEH23503	map00340
Histidine metabolism	10	phosphoribosyltransferase	ec:2.4.2.17	1	AES92497	map00340
Histidine metabolism	10	cyclohydrolase	ec:3.5.4.19	3	KEH23505, KEH23504, KEH23503	map00340
Histidine metabolism	10	oxidase	ec:1.4.3.22	1	KEH32233	map00340
Tropane, piperidine and pyridine alkaloid biosynthesis	2	oxidase	ec:1.4.3.21	2	AES71670, KEH32233	map00960
beta-Alanine metabolism	9	dehydrogenase (NAD+)	ec:1.2.1.3	4	KEH35080, KEH35081, AES91125, AES65559	map00410
beta-Alanine metabolism	9	dehydrogenase	ec:1.2.1.19	2	KEH35080, KEH35081	map00410
beta-Alanine metabolism	9	N-carbamoyl-beta-alanine amidohydrolase	ec:3.5.1.6	3	AES90587, AES90585, AES90586	map00410
beta-Alanine metabolism	9	oxidase	ec:1.4.3.21	2	AES71670, KEH32233	map00410
Biosynthesis of antibiotics	66	dehydrogenase	ec:1.8.1.4	1	KEH32370	map01130
Biosynthesis of antibiotics	66	cyclo-ligase	ec:6.3.3.1	2	AET04762, KEH20906	map01130
Biosynthesis of antibiotics	66	formyltransferase	ec:2.1.2.3	1	AET00779	map01130
Biosynthesis of antibiotics	66	carboxylase	ec:6.4.1.2	1	AES77633	map01130
Biosynthesis of antibiotics	66	aldolase	ec:4.1.2.13	1	AET00853	map01130
Biosynthesis of antibiotics	66	isomerase	ec:5.3.1.6	1	AES62800	map01130
Biosynthesis of antibiotics	66	uridylyltransferase	ec:2.7.7.64	2	AES99138, AES99139	map01130
Biosynthesis of antibiotics	66	phosphatase	ec:3.1.3.3	1	AES79454	map01130
Biosynthesis of antibiotics	66	dehydrogenase (NADP+, L-glutamate-forming)	ec:1.5.1.10	4	AES92127, AES92126, KEH32411, KEH32410	map01130
Biosynthesis of antibiotics	66	hydratase	ec:4.2.1.3	1	AES61065	map01130
Biosynthesis of antibiotics	66	hydratase	ec:4.2.1.2	1	AES61723	map01130
Biosynthesis of antibiotics	66	arginine amidinase	ec:3.5.3.1	1	AES87366	map01130
Biosynthesis of antibiotics	66	gamma-synthase	ec:2.5.1.48	1	KEH42908	map01130
Biosynthesis of antibiotics	66	synthase	ec:4.1.3.27	1	KEH34470	map01130
Biosynthesis of antibiotics	66	dehydrogenase	ec:1.2.1.31	1	AES65559	map01130
Biosynthesis of antibiotics	66	5-kinase	ec:2.7.2.11	6	KEH23002, KEH29009, KEH29007, KEH29008, KEH29005, KEH29006	map01130
Biosynthesis of antibiotics	66	kinase	ec:2.7.1.40	3	KEH24100, KEH24101, KEH24102	map01130
Biosynthesis of antibiotics	66	deaminase	ec:3.5.4.6	1	AES91887	map01130
Biosynthesis of antibiotics	66	dehydrogenase	ec:1.2.1.41	6	KEH23002, KEH29009, KEH29007, KEH29008, KEH29005, KEH29006	map01130
Biosynthesis of antibiotics	66	synthase (NADH)	ec:1.4.1.14	1	KEH40309	map01130
Biosynthesis of antibiotics	66	dehydrogenase (NADP+)	ec:1.3.1.13	3	AES91662, KEH32147, KEH32146	map01130
Biosynthesis of antibiotics	66	dehydrogenase	ec:1.3.1.12	3	AES91662, KEH32147, KEH32146	map01130
Biosynthesis of antibiotics	66	hexokinase type IV glucokinase	ec:2.7.1.1	4	AET05183, AES80024, KEH21333, KEH21332	map01130
Biosynthesis of antibiotics	66	dehydrogenase (NAD+)	ec:1.2.1.3	4	KEH35080, KEH35081, AES91125, AES65559	map01130
Biosynthesis of antibiotics	66	dehydrogenase (NAD(P)+) (phosphorylating)	ec:1.2.1.59	1	AES92547	map01130
Biosynthesis of antibiotics	66	reductase	ec:1.3.1.70	1	KEH42106	map01130
Biosynthesis of antibiotics	66	dehydratase	ec:4.2.1.51	3	AES67216, AES67215, AES67214	map01130
Biosynthesis of antibiotics	66	ligase	ec:6.2.1.1	2	KEH38022, KEH28754	map01130
Biosynthesis of antibiotics	66	3-epimerase	ec:5.1.3.1	1	KEH31945	map01130
Biosynthesis of antibiotics	66	aldolase	ec:4.1.2.5	3	AES61223, AES61224, AES61221	map01130
Biosynthesis of antibiotics	66	dehydrogenase (NADP+-dependent, decarboxylating)	ec:1.1.1.44	1	KEH26677	map01130
Biosynthesis of antibiotics	66	phosphatase	ec:3.1.3.25	1	AES77495	map01130
Biosynthesis of antibiotics	66	dehydrogenase (NADP+)	ec:1.1.1.49	1	AES77972	map01130
Biosynthesis of antibiotics	66	synthase	ec:4.3.3.7	1	KEH19032	map01130
Biosynthesis of antibiotics	66	uridylyltransferase	ec:2.7.7.9	2	AES99138, AES99139	map01130
Biosynthesis of antibiotics	66	O-acetyltransferase	ec:2.3.1.30	2	KEH27614, AES95277	map01130
Biosynthesis of antibiotics	66	monooxygenase	ec:1.14.13.72	1	KEH43610	map01130
Biosynthesis of antibiotics	66	citrate synthase	ec:2.3.3.8	2	KEH27751, AES96157	map01130
Biosynthesis of antibiotics	66	dehydrogenase (NADP+, L-lysine-forming)	ec:1.5.1.8	4	AES92127, AES92126, KEH32411, KEH32410	map01130
Biosynthesis of antibiotics	66	dehydrogenase (2-methylpropanoyl-transferring)	ec:1.2.4.4	2	KEH35602, AES72879	map01130
Biosynthesis of antibiotics	66	cyclohydrolase	ec:3.5.4.10	1	AET00779	map01130
Biosynthesis of antibiotics	66	mutase	ec:5.4.99.5	6	AES59085, AES67216, AES67215, AES67214, AES59089, AES59088	map01130
