# Supplementary material for: Genome-wide DNA Methylation analysis in response to salinity in the model plant caliph medic (Medicago truncatula)
Source: BMC Genomics. 2018 Jan 24;19:78. doi: 10.1186/s12864-018-4484-5 (PMC5781308; doi:10.1186/s12864-018-4484-5)
Supplement: Supplementary file 10 — Functional annotation and gene ontology of differentially methylated genes for the mCG sequence context based on coding sequences. (XLSX 425 kb) [file 12864_2018_4484_MOESM10_ESM.xlsx]

## Sheet: Sheet1
Table S5. Functional annotation and gene ontology of differentially methylated genes for the mCG sequence context based on coding sequences.
SeqName	Description	Length	#Hits	e-Value	sim mean	#GO	GO Names list	Enzyme Codes list	InterPro IDs
KEH17842	transmembrane protein, putative	369	1	5.7e-62	1	1	C:integral component of membrane	-	NON_CYTOPLASMIC_DOMAIN (PHOBIUS); TRANSMEMBRANE (PHOBIUS); NON_CYTOPLASMIC_DOMAIN (PHOBIUS); TRANSMEMBRANE (PHOBIUS); CYTOPLASMIC_DOMAIN (PHOBIUS); TMhelix (TMHMM); TMhelix (TMHMM)
KEH17888	SKP1 family, tetramerization domain protein	963	20	9.7e-180	0.695	1	P:ubiquitin-dependent protein catabolic process	-	Coil (COILS); IPR001232 (SMART); IPR016073 (PFAM); IPR016072 (PFAM); G3DSA:3.30.710.10 (GENE3D); PTHR11165:SF61 (PANTHER); PTHR11165 (PANTHER); IPR016072 (SUPERFAMILY); IPR011333 (SUPERFAMILY)
KEH17946	Serine/Threonine kinase family protein	381	20	3.7e-72	0.868	7	F:ATP binding; P:regulation of cell cycle; P:protein autophosphorylation; F:cyclin-dependent protein serine/threonine kinase activity; P:regulation of cell cycle; P:serine family amino acid metabolic process; C:plasma membrane	EC:2.7.11; EC:2.7.11.22	IPR000719 (PFAM); G3DSA:3.30.200.20 (GENE3D); PTHR24056 (PANTHER); PTHR24056:SF209 (PANTHER); IPR000719 (PROSITE_PROFILES); IPR011009 (SUPERFAMILY)
KEH17996	-	501	0	-	-	-		-	PTHR31248 (PANTHER)
KEH17997	-	483	0	-	-	-		-	PTHR31248 (PANTHER)
KEH18009	transmembrane protein, putative	282	15	4.3e-57	0.7153	1	C:integral component of membrane	-	TMhelix (TMHMM)
KEH18068	seven transmembrane MLO family protein	1563	20	0	0.8285	5	P:response to biotic stimulus; F:calmodulin binding; C:integral component of membrane; P:defense response; C:plasma membrane	-	IPR004326 (PFAM); PTHR31942 (PANTHER); TRANSMEMBRANE (PHOBIUS); CYTOPLASMIC_DOMAIN (PHOBIUS); TRANSMEMBRANE (PHOBIUS); NON_CYTOPLASMIC_DOMAIN (PHOBIUS); NON_CYTOPLASMIC_DOMAIN (PHOBIUS); TRANSMEMBRANE (PHOBIUS); TRANSMEMBRANE (PHOBIUS); TRANSMEMBRANE (PHOBIUS); NON_CYTOPLASMIC_DOMAIN (PHOBIUS); NON_CYTOPLASMIC_DOMAIN (PHOBIUS); CYTOPLASMIC_DOMAIN (PHOBIUS); CYTOPLASMIC_DOMAIN (PHOBIUS); TRANSMEMB…
AET01383	RNA polymerase II, Rpb4, core protein	417	20	1.8e-94	0.98	8	F:nucleotide binding; P:pyrimidine nucleobase metabolic process; F:DNA-directed RNA polymerase activity; P:RNA splicing, via endonucleolytic cleavage and ligation; P:transcription from RNA polymerase II promoter; P:purine nucleobase metabolic process; C:nucleolus; C:DNA-directed RNA polymerase II, core complex	EC:2.7.7.6	IPR006590 (SMART); IPR005574 (PFAM); PTHR21297 (PANTHER); IPR010997 (SUPERFAMILY)
KEH18165	transmembrane protein, putative	330	20	1e-56	0.632	2	C:integral component of membrane; P:defense response	-	TRANSMEMBRANE (PHOBIUS); CYTOPLASMIC_DOMAIN (PHOBIUS); NON_CYTOPLASMIC_DOMAIN (PHOBIUS); TRANSMEMBRANE (PHOBIUS); NON_CYTOPLASMIC_DOMAIN (PHOBIUS); TMhelix (TMHMM); TMhelix (TMHMM)
AET01446	G-type lectin S-receptor-like Serine/Threonine-kinase	2481	20	0	0.8495	7	F:ATP binding; F:protein binding; P:recognition of pollen; P:serine family amino acid metabolic process; F:protein serine/threonine kinase activity; F:carbohydrate binding; P:protein phosphorylation	EC:2.7.11	IPR001480 (SMART); IPR024171 (PIRSF); IPR002290 (SMART); IPR003609 (SMART); IPR000858 (PFAM); IPR013320 (G3DSA:2.60.120.GENE3D); IPR001480 (PFAM); G3DSA:1.10.510.10 (GENE3D); IPR001245 (PFAM); IPR001480 (G3DSA:2.90.10.GENE3D); G3DSA:3.30.200.20 (GENE3D); IPR003609 (PFAM); PTHR27002 (PANTHER); PTHR27002:SF157 (PANTHER); IPR008271 (PROSITE_PATTERNS); TRANSMEMBRANE (PHOBIUS); CYTOPLASMIC_DOMAIN (PHO…
AET01543	receptor-like kinase	699	20	3.1e-171	0.839	5	F:ATP binding; P:peptidyl-tyrosine phosphorylation; F:protein tyrosine kinase activity; P:serine family amino acid metabolic process; F:protein serine/threonine kinase activity	EC:2.7.10; EC:2.7.11	IPR002290 (SMART); IPR000719 (PFAM); G3DSA:1.10.510.10 (GENE3D); PTHR27003 (PANTHER); PTHR27003:SF105 (PANTHER); IPR008271 (PROSITE_PATTERNS); IPR000719 (PROSITE_PROFILES); IPR011009 (SUPERFAMILY)
KEH18300	F-box/FBD-like domain protein, putative	1662	20	0	0.752	1	F:protein binding	-	IPR032675 (G3DSA:3.80.10.GENE3D); PTHR32212 (PANTHER); PTHR32212:SF56 (PANTHER); IPR001810 (SUPERFAMILY); SSF52047 (SUPERFAMILY)
KEH18301	F-box/FBD-like domain protein, putative	1521	20	0	0.764	1	F:protein binding	-	IPR032675 (G3DSA:3.80.10.GENE3D); PTHR32212:SF56 (PANTHER); PTHR32212 (PANTHER); SSF52047 (SUPERFAMILY); IPR001810 (SUPERFAMILY)
KEH18305	protein phosphatase 2A 55 kDa regulatory subunit B	1551	20	0	0.9595	5	F:protein binding; P:signal transduction; P:regulation of protein phosphatase type 2A activity; C:protein phosphatase type 2A complex; F:protein phosphatase type 2A regulator activity	-	IPR000009 (PRINTS); IPR001680 (SMART); IPR000009 (PIRSF); IPR015943 (G3DSA:2.130.10.GENE3D); PTHR11871:SF11 (PANTHER); IPR000009 (PANTHER); IPR019775 (PROSITE_PATTERNS); IPR018067 (PROSITE_PATTERNS); IPR018067 (PROSITE_PATTERNS); IPR017986 (SUPERFAMILY)
KEH18306	protein phosphatase 2A 55 kDa regulatory subunit B	1548	20	0	0.958	5	F:protein binding; P:signal transduction; P:regulation of protein phosphatase type 2A activity; C:protein phosphatase type 2A complex; F:protein phosphatase type 2A regulator activity	-	IPR000009 (PRINTS); IPR001680 (SMART); IPR000009 (PIRSF); IPR015943 (G3DSA:2.130.10.GENE3D); IPR000009 (PANTHER); PTHR11871:SF11 (PANTHER); IPR018067 (PROSITE_PATTERNS); IPR018067 (PROSITE_PATTERNS); IPR019775 (PROSITE_PATTERNS); IPR017986 (SUPERFAMILY)
KEH18307	protein phosphatase 2A 55 kDa regulatory subunit B	1548	20	0	0.96	5	F:protein binding; P:signal transduction; P:regulation of protein phosphatase type 2A activity; C:protein phosphatase type 2A complex; F:protein phosphatase type 2A regulator activity	-	IPR000009 (PRINTS); IPR000009 (PIRSF); IPR001680 (SMART); IPR015943 (G3DSA:2.130.10.GENE3D); IPR000009 (PANTHER); PTHR11871:SF11 (PANTHER); IPR019775 (PROSITE_PATTERNS); IPR018067 (PROSITE_PATTERNS); IPR018067 (PROSITE_PATTERNS); IPR017986 (SUPERFAMILY)
AET01574	LOB domain protein	912	20	5.2e-157	0.79	1	P:biological_process	-	Coil (COILS); IPR004883 (PFAM); PTHR31301:SF27 (PANTHER); PTHR31301 (PANTHER); IPR004883 (PROSITE_PROFILES)
KEH18498	transmembrane protein, putative	702	20	1.5e-154	0.714	1	C:integral component of membrane	-	TRANSMEMBRANE (PHOBIUS); CYTOPLASMIC_DOMAIN (PHOBIUS); NON_CYTOPLASMIC_DOMAIN (PHOBIUS); TMhelix (TMHMM)
KEH18669	cyclic nucleotide-gated ion channel-like protein	2169	20	0	0.8435	8	F:voltage-gated potassium channel activity; C:transcription factor complex; F:transcription factor activity, sequence-specific DNA binding; P:potassium ion transmembrane transport; C:voltage-gated potassium channel complex; P:regulation of transcription, DNA-templated; F:sequence-specific DNA binding; P:regulation of transcription, DNA-templated	-	Coil (COILS); IPR000595 (SMART); G3DSA:1.10.287.70 (GENE3D); IPR000595 (PFAM); G3DSA:1.10.287.630 (GENE3D); IPR014710 (G3DSA:2.60.120.GENE3D); IPR005821 (PFAM); PTHR10217 (PANTHER); PTHR10217:SF465 (PANTHER); TRANSMEMBRANE (PHOBIUS); TRANSMEMBRANE (PHOBIUS); TRANSMEMBRANE (PHOBIUS); CYTOPLASMIC_DOMAIN (PHOBIUS); TRANSMEMBRANE (PHOBIUS); NON_CYTOPLASMIC_DOMAIN (PHOBIUS); NON_CYTOPLASMIC_DOMAIN (PH…
KEH18850	hypothetical protein MTR_8g030733	447	20	8.8e-91	0.619	2	F:nucleic acid binding; F:zinc ion binding	-	SignalP-noTM (SIGNALP_EUK)
AET02159	hypothetical protein MTR_8g035940	327	20	1.2e-73	0.691	-		-	PTHR33237:SF6 (PANTHER); PTHR33237 (PANTHER)
KEH19060	SURP and G-patch domain protein	222	20	7.4e-45	0.967	2	F:RNA binding; P:RNA processing	-	IPR000467 (SMART); IPR000467 (PFAM); PTHR23340 (PANTHER); IPR000467 (PROSITE_PROFILES)
AET02308	transmembrane protein, putative	390	1	2.6e-90	1	1	C:integral component of membrane	-	CYTOPLASMIC_DOMAIN (PHOBIUS); TRANSMEMBRANE (PHOBIUS); NON_CYTOPLASMIC_DOMAIN (PHOBIUS); TMhelix (TMHMM)
AET02443	transcription factor IIB	657	20	2.7e-159	0.9865	1	P:biological_process	-	IPR007714 (PFAM); IPR007714 (PANTHER)
AET02604	isoprenylcysteine carboxyl methyltransferase	1266	20	0	0.775	2	F:methyltransferase activity; P:methylation	-	IPR007318 (PFAM); PTHR12714:SF11 (PANTHER); PTHR12714 (PANTHER); CYTOPLASMIC_DOMAIN (PHOBIUS); TRANSMEMBRANE (PHOBIUS); CYTOPLASMIC_DOMAIN (PHOBIUS); TRANSMEMBRANE (PHOBIUS); NON_CYTOPLASMIC_DOMAIN (PHOBIUS); NON_CYTOPLASMIC_DOMAIN (PHOBIUS); NON_CYTOPLASMIC_DOMAIN (PHOBIUS); CYTOPLASMIC_DOMAIN (PHOBIUS); TRANSMEMBRANE (PHOBIUS); TRANSMEMBRANE (PHOBIUS); TRANSMEMBRANE (PHOBIUS); CYTOPLASMIC_DOMAI…
AET02786	Serine/Threonine-kinase	1125	20	0	0.727	3	P:phosphorylation; F:binding; F:kinase activity	-	IPR001480 (SMART); IPR001480 (G3DSA:2.90.10.GENE3D); IPR001480 (PFAM); PTHR27002:SF116 (PANTHER); PTHR27002 (PANTHER); SIGNAL_PEPTIDE_H_REGION (PHOBIUS); NON_CYTOPLASMIC_DOMAIN (PHOBIUS); SIGNAL_PEPTIDE (PHOBIUS); SIGNAL_PEPTIDE_N_REGION (PHOBIUS); SIGNAL_PEPTIDE_C_REGION (PHOBIUS); IPR001480 (PROSITE_PROFILES); SignalP-noTM (SIGNALP_EUK); IPR001480 (SUPERFAMILY)
KEH19383	transducin/WD-like repeat-protein	1284	20	0	0.71	1	F:protein binding	-	Coil (COILS); IPR001680 (SMART); IPR015943 (G3DSA:2.130.10.GENE3D); IPR001680 (PFAM); PTHR18763 (PANTHER); PTHR18763:SF3 (PANTHER); IPR019775 (PROSITE_PATTERNS); IPR017986 (PROSITE_PROFILES); IPR001680 (PROSITE_PROFILES); IPR011047 (SUPERFAMILY)
KEH19388	hypothetical protein MTR_8g057697	303	1	3.1e-65	1	-		-	no IPS match
KEH19620	Serine/Threonine kinase family protein	2511	20	0	0.705	6	F:ATP binding; P:recognition of pollen; P:serine family amino acid metabolic process; F:protein serine/threonine kinase activity; F:carbohydrate binding; P:protein phosphorylation	EC:2.7.11	IPR002290 (SMART); IPR001480 (SMART); IPR024171 (PIRSF); IPR001480 (PFAM); IPR001245 (PFAM); IPR000858 (PFAM); IPR013320 (G3DSA:2.60.120.GENE3D); IPR001480 (G3DSA:2.90.10.GENE3D); G3DSA:1.10.510.10 (GENE3D); IPR003609 (PFAM); G3DSA:3.30.200.20 (GENE3D); PTHR27002:SF135 (PANTHER); PTHR27002 (PANTHER); IPR008271 (PROSITE_PATTERNS); TRANSMEMBRANE (PHOBIUS); SIGNAL_PEPTIDE_H_REGION (PHOBIUS); SIGNAL_…
KEH19783	myb transcription factor	1311	20	0	0.688	5	F:DNA binding; C:transcription factor complex; F:transcription factor activity, sequence-specific DNA binding; P:regulation of transcription, DNA-templated; P:cell cycle	-	IPR001005 (SMART); IPR009057 (G3DSA:1.10.10.GENE3D); PF13921 (PFAM); IPR009057 (G3DSA:1.10.10.GENE3D); IPR028311 (PTHR10641:PANTHER); PTHR10641 (PANTHER); IPR017930 (PROSITE_PROFILES); IPR009057 (SUPERFAMILY)
AET03071	paired amphipathic helix protein	612	20	2.4e-147	0.5755	1	P:regulation of transcription, DNA-templated	-	IPR003822 (G3DSA:1.20.1160.GENE3D); IPR003822 (PFAM); PTHR12346 (PANTHER); IPR003822 (PROSITE_PROFILES); IPR003822 (SUPERFAMILY); IPR003822 (SUPERFAMILY)
AET03151	F-box protein interaction domain protein	1428	20	0	0.618	1	F:protein binding	-	G3DSA:1.20.1280.50 (GENE3D); IPR006527 (PFAM); IPR017451 (TIGRFAM); PTHR31790 (PANTHER); IPR001810 (SUPERFAMILY)
AET03204	D-aminoacyl-tRNA deacylase	942	20	0	0.9105	6	F:D-aminoacyl-tRNA deacylase activity; P:response to high light intensity; C:cytosol; P:D-amino acid catabolic process; P:response to hydrogen peroxide; P:response to toxic substance	EC:3.1.1.1	IPR018033 (PIRSF); G3DSA:3.40.50.10700 (GENE3D); IPR007508 (PFAM); G3DSA:3.40.630.50 (GENE3D); PTHR34667 (PANTHER); PTHR34667:SF1 (PANTHER); SSF142535 (SUPERFAMILY)
KEH20058	D-aminoacyl-tRNA deacylase	816	20	3.2e-168	0.935	6	F:D-aminoacyl-tRNA deacylase activity; P:response to high light intensity; C:cytosol; P:D-amino acid catabolic process; P:response to hydrogen peroxide; P:response to toxic substance	EC:3.1.1.1	IPR018033 (PIRSF); IPR007508 (PFAM); G3DSA:3.40.630.50 (GENE3D); G3DSA:3.40.50.10700 (GENE3D); PTHR34667:SF1 (PANTHER); PTHR34667 (PANTHER); SSF142535 (SUPERFAMILY)
KEH20059	D-aminoacyl-tRNA deacylase	729	20	4.1e-154	0.932	6	F:D-aminoacyl-tRNA deacylase activity; P:response to high light intensity; C:cytosol; P:D-amino acid catabolic process; P:response to hydrogen peroxide; P:response to toxic substance	EC:3.1.1.1	IPR007508 (PFAM); G3DSA:3.40.630.50 (GENE3D); PTHR34667 (PANTHER); PTHR34667:SF1 (PANTHER); SSF142535 (SUPERFAMILY)
AET03407	hypothetical protein MTR_8g069240	612	20	2.5e-139	0.7485	4	F:nucleic acid binding; F:RNA-directed DNA polymerase activity; F:zinc ion binding; P:RNA-dependent DNA replication	EC:2.7.7.49	no IPS match
KEH20184	disease resistance protein (TIR-NBS-LRR class)	3207	20	0	0.803	8	F:ATP binding; F:protein binding; P:signal transduction; F:ADP binding; P:biosynthetic process; F:sucrose synthase activity; P:starch metabolic process; P:sucrose metabolic process	EC:2.4.1.13; EC:2.4.1	PR00364 (PRINTS); IPR000157 (SMART); IPR027417 (G3DSA:3.40.50.GENE3D); IPR000157 (PFAM); IPR000157 (G3DSA:3.40.50.GENE3D); IPR002182 (PFAM); IPR032675 (G3DSA:3.80.10.GENE3D); PTHR11017 (PANTHER); PTHR11017:SF171 (PANTHER); IPR000157 (PROSITE_PROFILES); IPR027417 (SUPERFAMILY); IPR000157 (SUPERFAMILY); IPR011991 (SUPERFAMILY); IPR032675 (SUPERFAMILY)
KEH20231	endoribonuclease dicer-like protein	3660	20	0	0.8595	9	P:RNA phosphodiester bond hydrolysis, endonucleolytic; F:DNA binding; F:ATP binding; F:RNA binding; F:ribonuclease III activity; F:protein binding; P:regulation of RNA metabolic process; F:helicase activity; P:RNA processing	EC:3.1.30; EC:3.6.1; EC:3.1; EC:3.1.26; EC:3.1.26.3; EC:3.6.1.15	IPR001650 (SMART); IPR000999 (SMART); IPR014001 (SMART); IPR003100 (SMART); IPR000999 (G3DSA:1.10.1520.GENE3D); IPR005034 (PFAM); IPR027417 (G3DSA:3.40.50.GENE3D); IPR001650 (PFAM); IPR000999 (PFAM); G3DSA:2.170.260.10 (GENE3D); IPR027417 (G3DSA:3.40.50.GENE3D); IPR000999 (G3DSA:1.10.1520.GENE3D); IPR011545 (PFAM); IPR003100 (PFAM); PTHR14950 (PANTHER); PTHR14950:SF19 (PANTHER); IPR000999 (PROSIT…
KEH20251	aldo/keto reductase family oxidoreductase	948	20	0	0.9155	6	P:gluconeogenesis; P:caprolactam catabolic process; P:glycerolipid metabolic process; P:glycolytic process; P:oxidation-reduction process; F:alcohol dehydrogenase (NADP+) activity	EC:1.1.1; EC:1.1.1.2	IPR020471 (PRINTS); IPR020471 (PIRSF); IPR023210 (PFAM); IPR023210 (G3DSA:3.20.20.GENE3D); IPR001395 (PANTHER); PTHR11732:SF223 (PANTHER); IPR018170 (PROSITE_PATTERNS); IPR018170 (PROSITE_PATTERNS); IPR018170 (PROSITE_PATTERNS); IPR023210 (SUPERFAMILY)
KEH20352	transducin/WD40 repeat protein	3165	20	0	0.8735	1	F:protein binding	-	Coil (COILS); IPR001680 (SMART); IPR015943 (G3DSA:2.130.10.GENE3D); G3DSA:1.20.5.110 (GENE3D); IPR013905 (PFAM); IPR015943 (G3DSA:2.130.10.GENE3D); PTHR10241:SF27 (PANTHER); PTHR10241 (PANTHER); IPR017986 (SUPERFAMILY); IPR017986 (SUPERFAMILY)
AET03642	long-chain acyl-CoA synthetase	1824	20	0	0.881	3	P:gibberellin biosynthetic process; P:gibberellic acid mediated signaling pathway; F:ligase activity	-	G3DSA:3.40.50.980 (GENE3D); G3DSA:3.40.50.980 (GENE3D); IPR025110 (PFAM); IPR000873 (PFAM); G3DSA:3.30.300.30 (GENE3D); G3DSA:2.30.38.10 (GENE3D); PTHR24095 (PANTHER); PTHR24095:SF176 (PANTHER); IPR020845 (PROSITE_PATTERNS); SSF56801 (SUPERFAMILY)
KEH20360	long-chain acyl-CoA synthetase	1470	20	0	0.9075	3	P:gibberellin biosynthetic process; P:gibberellic acid mediated signaling pathway; F:ligase activity	-	G3DSA:3.40.50.980 (GENE3D); G3DSA:3.40.50.980 (GENE3D); G3DSA:2.30.38.10 (GENE3D); IPR000873 (PFAM); IPR025110 (PFAM); G3DSA:3.30.300.30 (GENE3D); PTHR24095:SF176 (PANTHER); PTHR24095 (PANTHER); IPR020845 (PROSITE_PATTERNS); SSF56801 (SUPERFAMILY)
AET03885	transcription initiation factor IIE, putative	1440	20	0	0.8325	5	F:translation initiation factor activity; F:sequence-specific DNA binding; C:ribosome; P:regulation of translational initiation; P:transcription initiation from RNA polymerase II promoter	-	Coil (COILS); IPR002853 (SMART); IPR024550 (PFAM); IPR011991 (G3DSA:1.10.10.GENE3D); IPR013083 (G3DSA:3.30.40.GENE3D); PTHR13097 (PANTHER); PTHR13097:SF7 (PANTHER); CYTOPLASMIC_DOMAIN (PHOBIUS); NON_CYTOPLASMIC_DOMAIN (PHOBIUS); TRANSMEMBRANE (PHOBIUS); IPR017919 (PROSITE_PROFILES); TMhelix (TMHMM)
AET04015	autophagy-like protein	657	20	7.2e-138	0.929	1	P:biological_process	-	IPR012445 (PFAM); PTHR13292:SF0 (PANTHER); IPR012445 (PANTHER)
KEH20491	autophagy-like protein	585	20	3.5e-117	0.926	1	P:biological_process	-	IPR012445 (PFAM); IPR012445 (PANTHER); PTHR13292:SF0 (PANTHER)
KEH20532	hypothetical protein MTR_8g079890	573	20	1.7e-122	0.7625	-		-	PTHR22536 (PANTHER)
KEH20637	transcription termination factor family protein	1137	20	0	0.799	3	C:mitochondrion; F:double-stranded DNA binding; P:regulation of transcription, DNA-templated	-	IPR003690 (SMART); IPR003690 (PFAM); PTHR13068 (PANTHER); PTHR13068:SF18 (PANTHER); SIGNAL_PEPTIDE_N_REGION (PHOBIUS); SIGNAL_PEPTIDE (PHOBIUS); SIGNAL_PEPTIDE_H_REGION (PHOBIUS); NON_CYTOPLASMIC_DOMAIN (PHOBIUS); SIGNAL_PEPTIDE_C_REGION (PHOBIUS); SignalP-TM (SIGNALP_GRAM_POSITIVE)
AET04171	hypothetical protein MTR_8g085540	210	10	9.7e-43	0.695	2	P:metabolic process; F:transferase activity	-	no IPS match
KEH20691	hypothetical protein MTR_8g487670	261	1	2.6e-55	1	-		-	SIGNAL_PEPTIDE_C_REGION (PHOBIUS); SIGNAL_PEPTIDE_H_REGION (PHOBIUS); NON_CYTOPLASMIC_DOMAIN (PHOBIUS); SIGNAL_PEPTIDE (PHOBIUS); SIGNAL_PEPTIDE_N_REGION (PHOBIUS)
AET04574	cytochrome P450 family 71 protein	1434	20	0	0.8625	4	F:iron ion binding; P:oxidation-reduction process; F:flavonoid 3',5'-hydroxylase activity; F:heme binding	EC:1.14.13; EC:1.14.13.88	IPR002401 (PRINTS); IPR001128 (PRINTS); IPR001128 (PFAM); IPR001128 (G3DSA:1.10.630.GENE3D); PTHR24298 (PANTHER); PTHR24298:SF157 (PANTHER); IPR017972 (PROSITE_PATTERNS); NON_CYTOPLASMIC_DOMAIN (PHOBIUS); SIGNAL_PEPTIDE (PHOBIUS); SIGNAL_PEPTIDE_H_REGION (PHOBIUS); SIGNAL_PEPTIDE_C_REGION (PHOBIUS); SIGNAL_PEPTIDE_N_REGION (PHOBIUS); SignalP-TM (SIGNALP_EUK); IPR001128 (SUPERFAMILY); TMhelix (TMH…
AET04693	GRAS family transcription factor	1524	20	0	0.7225	1	P:regulation of transcription, DNA-templated	-	IPR005202 (PFAM); PTHR31636:SF55 (PANTHER); PTHR31636 (PANTHER); IPR005202 (PROSITE_PROFILES)
AET04992	cysteine proteinase inhibitor, putative	672	20	2.9e-164	0.659	4	F:peptidase inhibitor activity; F:cysteine-type endopeptidase inhibitor activity; P:negative regulation of endopeptidase activity; P:negative regulation of peptidase activity	-	G3DSA:3.10.450.10 (GENE3D); IPR020381 (PRODOM); SSF54403 (SUPERFAMILY)
KEH21217	long-chain fatty acyl CoA ligase	1980	20	0	0.901	2	P:long-chain fatty acid metabolic process; F:long-chain fatty acid-CoA ligase activity	EC:6.2.1.3; EC:6.2.1	G3DSA:3.40.50.980 (GENE3D); IPR000873 (PFAM); G3DSA:3.40.50.980 (GENE3D); G3DSA:2.30.38.10 (GENE3D); PTHR24096 (PANTHER); PTHR24096:SF187 (PANTHER); IPR020845 (PROSITE_PATTERNS); SSF56801 (SUPERFAMILY)
KEH21242	hypothetical protein MTR_8g099580	930	20	0	0.6655	3	F:nucleic acid binding; P:metabolic process; F:transferase activity	-	PTHR33033 (PANTHER)
AET05420	nuclear pore complex Nup155-like protein	4455	20	0	0.915	9	P:RNA methylation; P:nucleocytoplasmic transport; C:chloroplast; C:plasmodesma; F:structural constituent of nuclear pore; C:nucleolus; F:nucleocytoplasmic transporter activity; C:plasma membrane; C:nuclear pore	-	IPR014908 (PFAM); IPR007187 (PFAM); PTHR10350:SF6 (PANTHER); IPR004870 (PANTHER)
KEH39702	hypothetical protein MTR_1g004930	1053	2	0	0.91	-		-	no IPS match
AES58696	haloacid dehalogenase-like hydrolase	1725	20	0	0.8705	9	C:chloroplast; F:trehalose-phosphatase activity; P:protein dephosphorylation; P:proteolysis; P:trehalose biosynthetic process; P:rRNA processing; F:metalloendopeptidase activity; P:starch metabolic process; P:sucrose metabolic process	EC:3.4.24; EC:3.1; EC:3.1.3.12; EC:3.1.3.41	IPR002036 (PFAM); G3DSA:3.30.1240.10 (GENE3D); IPR023091 (G3DSA:3.40.390.GENE3D); IPR023214 (G3DSA:3.40.50.GENE3D); IPR000150 (TIGRFAM); IPR002036 (TIGRFAM); IPR006379 (TIGRFAM); IPR023214 (PFAM); PTHR10000:SF8 (PANTHER); PTHR10000 (PANTHER); IPR000150 (PROSITE_PATTERNS); IPR020549 (PROSITE_PATTERNS); PS01229 (PROSITE_PATTERNS); IPR002036 (HAMAP); IPR023214 (SUPERFAMILY); SSF55486 (SUPERFAMILY)
KEH39716	haloacid dehalogenase-like hydrolase	1662	20	0	0.838	9	C:chloroplast; F:trehalose-phosphatase activity; P:protein dephosphorylation; P:proteolysis; P:trehalose biosynthetic process; P:rRNA processing; F:metalloendopeptidase activity; P:starch metabolic process; P:sucrose metabolic process	EC:3.4.24; EC:3.1; EC:3.1.3.12; EC:3.1.3.41	G3DSA:3.30.1240.10 (GENE3D); IPR000150 (TIGRFAM); IPR002036 (PFAM); IPR006379 (TIGRFAM); IPR023214 (PFAM); IPR002036 (TIGRFAM); IPR023091 (G3DSA:3.40.390.GENE3D); IPR023214 (G3DSA:3.40.50.GENE3D); PTHR10000:SF8 (PANTHER); PTHR10000 (PANTHER); IPR000150 (PROSITE_PATTERNS); PS01229 (PROSITE_PATTERNS); IPR020549 (PROSITE_PATTERNS); IPR002036 (HAMAP); IPR023214 (SUPERFAMILY); SSF55486 (SUPERFAMILY)
AES58725	pentatricopeptide (PPR) repeat protein	2007	20	0	0.834	4	F:zinc ion binding; F:protein binding; P:metabolic process; F:microtubule-severing ATPase activity	EC:3.6.1; EC:3.6.1.3; EC:3.6.1.15; EC:3.6.4.3	IPR002885 (TIGRFAM); IPR032867 (PFAM); IPR002885 (PFAM); IPR002885 (PFAM); IPR011990 (G3DSA:1.25.40.GENE3D); PTHR24015 (PANTHER); PTHR24015:SF897 (PANTHER); IPR002885 (PROSITE_PROFILES); SignalP-TM (SIGNALP_GRAM_POSITIVE)
AES58869	Myb/SANT-like DNA-binding domain protein	960	20	0	0.7215	8	C:nucleus; F:DNA binding; C:transcription factor complex; F:transcription factor activity, sequence-specific DNA binding; C:plasmodesma; P:positive regulation of transcription, DNA-templated; P:regulation of transcription, DNA-templated; P:post-translational protein modification	-	Coil (COILS); PF13837 (PFAM); PTHR33492:SF4 (PANTHER); PTHR33492 (PANTHER); IPR017877 (PROSITE_PROFILES)
AES58903	viral A-type inclusion protein, putative	8511	20	0	0.733	-		-	Coil (COILS); Coil (COILS); Coil (COILS); Coil (COILS); Coil (COILS); Coil (COILS); Coil (COILS); Coil (COILS); Coil (COILS); Coil (COILS); Coil (COILS); Coil (COILS); Coil (COILS); Coil (COILS); Coil (COILS); Coil (COILS); Coil (COILS); Coil (COILS); Coil (COILS); Coil (COILS); Coil (COILS); Coil (COILS); Coil (COILS); Coil (COILS); Coil (COILS); PTHR11915 (PANTHER); PTHR11915:SF275 (PANTHER); T…
AES58904	exocyst complex exo70-like protein	2058	20	0	0.9165	3	C:cytosol; P:exocytosis; C:exocyst	-	IPR004140 (PFAM); PTHR12542:SF16 (PANTHER); IPR004140 (PANTHER); IPR016159 (SUPERFAMILY)
KEH39766	phosphoenolpyruvate carboxylase	1113	20	0	0.648	4	P:gluconeogenesis; P:reductive tricarboxylic acid cycle; P:carbon fixation; F:phosphoenolpyruvate carboxylase activity	EC:4.1.1; EC:4.1.1.31	IPR021135 (PRINTS); IPR021135 (PFAM); PTHR30523:SF8 (PANTHER); PTHR30523 (PANTHER); IPR015813 (SUPERFAMILY)
KEH39775	core-2/I-branching enzyme	1128	20	0	0.8515	3	F:acetylglucosaminyltransferase activity; C:membrane; P:metabolic process	EC:2.4.1	IPR003406 (PFAM); PTHR31042:SF22 (PANTHER); PTHR31042 (PANTHER); CYTOPLASMIC_DOMAIN (PHOBIUS); NON_CYTOPLASMIC_DOMAIN (PHOBIUS); TRANSMEMBRANE (PHOBIUS); TMhelix (TMHMM)
KEH39776	core-2/I-branching enzyme	1200	20	0	0.85	3	F:acetylglucosaminyltransferase activity; C:membrane; P:metabolic process	EC:2.4.1	IPR003406 (PFAM); PTHR31042 (PANTHER); PTHR31042:SF22 (PANTHER); TRANSMEMBRANE (PHOBIUS); NON_CYTOPLASMIC_DOMAIN (PHOBIUS); CYTOPLASMIC_DOMAIN (PHOBIUS); TMhelix (TMHMM)
AES58930	F-box/RNI/FBD-like domain protein	1098	20	0	0.6695	1	F:protein binding	-	IPR032675 (G3DSA:3.80.10.GENE3D); IPR013101 (PFAM); IPR001810 (PFAM); PTHR32212:SF134 (PANTHER); PTHR32212 (PANTHER); IPR001810 (PROSITE_PROFILES); SSF52047 (SUPERFAMILY); IPR001810 (SUPERFAMILY)
KEH39873	hypothetical protein MTR_1g014445	402	4	1e-73	0.69	2	P:histone lysine methylation; F:histone-lysine N-methyltransferase activity	-	no IPS match
AES59131	lamin-B receptor of tudor domain protein	2793	20	0	0.6655	1	F:binding	-	G3DSA:2.30.30.140 (GENE3D); PTHR12663 (PANTHER); PTHR12663:SF3 (PANTHER); IPR016024 (SUPERFAMILY); SSF63748 (SUPERFAMILY)
AES59108	enoyl-CoA hydratase/isomerase	1230	20	0	0.8815	18	F:hydro-lyase activity; P:photomorphogenesis; P:signal transduction; P:pyrimidine ribonucleotide biosynthetic process; P:leucine catabolic process; P:valine catabolic process; P:animal organ development; P:isoleucine catabolic process; F:peptidase activity; F:3-hydroxyisobutyryl-CoA hydrolase activity; F:signal transducer activity; P:auxin transport; P:histone lysine methylation; P:regulation of …	EC:3.1.2.4; EC:3.1.2	Coil (COILS); IPR032259 (PFAM); IPR029045 (G3DSA:3.90.226.GENE3D); PTHR11941:SF96 (PANTHER); PTHR11941 (PANTHER); SignalP-TM (SIGNALP_GRAM_POSITIVE); IPR029045 (SUPERFAMILY)
KEH39909	transmembrane protein, putative	345	20	1.8e-75	0.595	1	C:integral component of membrane	-	TRANSMEMBRANE (PHOBIUS); CYTOPLASMIC_DOMAIN (PHOBIUS); NON_CYTOPLASMIC_DOMAIN (PHOBIUS); TMhelix (TMHMM)
AES59202	hypothetical protein MTR_1g015650	888	20	8e-129	0.8025	-		-	PTHR33172 (PANTHER); PTHR33172:SF6 (PANTHER)
AES59232	hypothetical protein MTR_1g016000	165	20	6.2e-30	0.765	3	P:biological_process; F:RNA-directed DNA polymerase activity; C:chloroplast	-	no IPS match
AES59239	cytosolic Fe-S cluster assembly factor NUBP1-like protein	1068	20	0	0.9485	9	F:ATP binding; F:protein homodimerization activity; F:metal ion binding; C:integral component of membrane; F:zinc ion transmembrane transporter activity; C:cytosol; F:4 iron, 4 sulfur cluster binding; P:zinc II ion transmembrane transport; P:iron-sulfur cluster assembly	-	IPR027417 (G3DSA:3.40.50.GENE3D); IPR019591 (PFAM); IPR019591 (PANTHER); IPR000808 (PROSITE_PATTERNS); IPR019591 (HAMAP); IPR028601 (HAMAP); IPR027417 (SUPERFAMILY)
KEH39926	cytosolic Fe-S cluster assembly factor NUBP1-like protein	927	20	0	0.9445	9	F:ATP binding; F:protein homodimerization activity; F:metal ion binding; C:integral component of membrane; F:zinc ion transmembrane transporter activity; C:cytosol; F:4 iron, 4 sulfur cluster binding; P:zinc II ion transmembrane transport; P:iron-sulfur cluster assembly	-	IPR027417 (G3DSA:3.40.50.GENE3D); IPR019591 (PFAM); IPR019591 (PANTHER); IPR000808 (PROSITE_PATTERNS); IPR019591 (HAMAP); IPR027417 (SUPERFAMILY)
AES59240	ZIP zinc/iron transport family protein	1125	20	0	0.758	3	C:integral component of membrane; F:zinc ion transmembrane transporter activity; P:zinc II ion transmembrane transport	-	IPR003689 (PFAM); IPR004698 (TIGRFAM); PTHR11040 (PANTHER); PTHR11040:SF52 (PANTHER); TRANSMEMBRANE (PHOBIUS); TRANSMEMBRANE (PHOBIUS); TRANSMEMBRANE (PHOBIUS); TRANSMEMBRANE (PHOBIUS); NON_CYTOPLASMIC_DOMAIN (PHOBIUS); CYTOPLASMIC_DOMAIN (PHOBIUS); NON_CYTOPLASMIC_DOMAIN (PHOBIUS); TRANSMEMBRANE (PHOBIUS); CYTOPLASMIC_DOMAIN (PHOBIUS); TRANSMEMBRANE (PHOBIUS); NON_CYTOPLASMIC_DOMAIN (PHOBIUS); N…
AES59261	hypothetical protein MTR_1g016330	159	1	4.8e-28	1	-		-	no IPS match
AES59277	BEL1-like homeodomain protein	1575	20	0	0.747	34	P:chlorophyll biosynthetic process; P:aromatic amino acid family metabolic process; P:jasmonic acid biosynthetic process; P:embryo development ending in seed dormancy; P:negative regulation of cell proliferation; P:shoot organ boundary specification; P:glycine catabolic process; P:vitamin metabolic process; P:nucleotide metabolic process; P:unsaturated fatty acid biosynthetic process; P:positive …	-	IPR001356 (SMART); IPR006563 (SMART); IPR008422 (PFAM); IPR006563 (PFAM); IPR009057 (G3DSA:1.10.10.GENE3D); PTHR11850:SF92 (PANTHER); PTHR11850 (PANTHER); IPR001356 (PROSITE_PROFILES); IPR009057 (SUPERFAMILY)
AES59290	RNA-binding KH domain protein	1884	20	0	0.7215	1	F:RNA binding	-	IPR004087 (SMART); IPR004088 (PFAM); IPR004088 (G3DSA:3.30.1370.GENE3D); IPR004088 (G3DSA:3.30.1370.GENE3D); PTHR10288:SF171 (PANTHER); PTHR10288 (PANTHER); IPR004088 (PROSITE_PROFILES); IPR004088 (SUPERFAMILY); IPR004088 (SUPERFAMILY)
KEH39952	carboxyl-terminal peptidase	1263	20	0	0.763	-		-	IPR025521 (PFAM); IPR004314 (PFAM); PTHR31589:SF12 (PANTHER); PTHR31589 (PANTHER); SIGNAL_PEPTIDE (PHOBIUS); NON_CYTOPLASMIC_DOMAIN (PHOBIUS); SIGNAL_PEPTIDE_N_REGION (PHOBIUS); SIGNAL_PEPTIDE_H_REGION (PHOBIUS); SIGNAL_PEPTIDE_C_REGION (PHOBIUS); SignalP-noTM (SIGNALP_EUK)
KEH39975	ERD (early-responsive to dehydration stress) family protein	1818	20	0	0.861	5	P:glycogen metabolic process; C:membrane; F:4-alpha-glucanotransferase activity; P:starch metabolic process; P:sucrose metabolic process	EC:2.4.1.25	IPR003864 (PFAM); IPR032880 (PFAM); PTHR13018:SF31 (PANTHER); PTHR13018 (PANTHER); CYTOPLASMIC_DOMAIN (PHOBIUS); TRANSMEMBRANE (PHOBIUS); CYTOPLASMIC_DOMAIN (PHOBIUS); CYTOPLASMIC_DOMAIN (PHOBIUS); NON_CYTOPLASMIC_DOMAIN (PHOBIUS); TRANSMEMBRANE (PHOBIUS); NON_CYTOPLASMIC_DOMAIN (PHOBIUS); NON_CYTOPLASMIC_DOMAIN (PHOBIUS); CYTOPLASMIC_DOMAIN (PHOBIUS); TRANSMEMBRANE (PHOBIUS); NON_CYTOPLASMIC_DOM…
KEH39976	ERD (early-responsive to dehydration stress) family protein	2307	20	0	0.847	5	P:glycogen metabolic process; C:membrane; F:4-alpha-glucanotransferase activity; P:starch metabolic process; P:sucrose metabolic process	EC:2.4.1.25	Coil (COILS); IPR032880 (PFAM); IPR003864 (PFAM); PTHR13018:SF31 (PANTHER); PTHR13018 (PANTHER); TRANSMEMBRANE (PHOBIUS); TRANSMEMBRANE (PHOBIUS); TRANSMEMBRANE (PHOBIUS); NON_CYTOPLASMIC_DOMAIN (PHOBIUS); TRANSMEMBRANE (PHOBIUS); TRANSMEMBRANE (PHOBIUS); CYTOPLASMIC_DOMAIN (PHOBIUS); CYTOPLASMIC_DOMAIN (PHOBIUS); TRANSMEMBRANE (PHOBIUS); CYTOPLASMIC_DOMAIN (PHOBIUS); TRANSMEMBRANE (PHOBIUS); NON…
AES59293	40S ribosomal protein S11-1	486	20	7.4e-96	0.935	7	F:structural constituent of ribosome; C:membrane; C:cytosol; P:ribosome biogenesis; C:ribosome; F:rRNA binding; P:translation	-	IPR000266 (PRINTS); IPR032440 (PFAM); IPR000266 (PFAM); IPR028333 (TIGRFAM); IPR012340 (G3DSA:2.40.50.GENE3D); PTHR10744:SF10 (PANTHER); IPR000266 (PANTHER); IPR019979 (PROSITE_PATTERNS); IPR000266 (PRODOM); IPR000266 (HAMAP); IPR012340 (SUPERFAMILY)
AES59294	hypothetical protein MTR_1g017790	408	11	3.8e-95	0.7782	1	F:hydrolase activity	-	no IPS match
AES59302	transducin/WD-like repeat-protein	2445	20	0	0.7335	1	F:protein binding	-	IPR001680 (SMART); IPR015943 (G3DSA:2.130.10.GENE3D); IPR015943 (G3DSA:2.130.10.GENE3D); IPR001680 (PFAM); PTHR22847 (PANTHER); IPR019775 (PROSITE_PATTERNS); IPR001680 (PROSITE_PROFILES); IPR017986 (PROSITE_PROFILES); IPR017986 (SUPERFAMILY); IPR017986 (SUPERFAMILY); IPR017986 (SUPERFAMILY)
AES59443	WEAK movement UNDER BLUE LIGHT-like protein	2760	20	0	0.756	-		-	Coil (COILS); Coil (COILS); Coil (COILS); Coil (COILS); Coil (COILS); IPR008545 (PFAM); G3DSA:1.20.1600.10 (GENE3D); PTHR32054 (PANTHER); PTHR32054:SF2 (PANTHER)
KEH40107	cytochrome P450 family 709 protein	1512	20	0	0.764	7	F:iron ion binding; F:oxidoreductase activity, acting on paired donors, with incorporation or reduction of molecular oxygen; F:secologanin synthase activity; P:oxidation-reduction process; P:indole biosynthetic process; F:monooxygenase activity; F:heme binding	EC:1.3.3.9	IPR001128 (PRINTS); IPR002401 (PRINTS); IPR001128 (PFAM); IPR001128 (G3DSA:1.10.630.GENE3D); PTHR24282:SF45 (PANTHER); PTHR24282 (PANTHER); SIGNAL_PEPTIDE_N_REGION (PHOBIUS); SIGNAL_PEPTIDE_C_REGION (PHOBIUS); SIGNAL_PEPTIDE_H_REGION (PHOBIUS); SIGNAL_PEPTIDE (PHOBIUS); NON_CYTOPLASMIC_DOMAIN (PHOBIUS); IPR001128 (SUPERFAMILY); TMhelix (TMHMM)
KEH40116	transmembrane protein, putative	348	1	2.3e-80	1	1	C:integral component of membrane	-	CYTOPLASMIC_DOMAIN (PHOBIUS); TRANSMEMBRANE (PHOBIUS); NON_CYTOPLASMIC_DOMAIN (PHOBIUS); TMhelix (TMHMM)
KEH40171	ornithine carbamoyltransferase	1104	20	0	0.884	9	C:chloroplast stroma; P:arginine biosynthetic process; P:purine nucleotide biosynthetic process; P:proline metabolic process; P:ornithine metabolic process; F:amino acid binding; P:plant ovule development; F:ornithine carbamoyltransferase activity; C:ornithine carbamoyltransferase complex	EC:2.1.3.3	IPR006130 (PRINTS); IPR002292 (PRINTS); IPR006131 (PFAM); IPR002292 (TIGRFAM); IPR006132 (PFAM); IPR006130 (G3DSA:3.40.50.GENE3D); IPR006130 (G3DSA:3.40.50.GENE3D); PTHR11405 (PANTHER); PTHR11405:SF1 (PANTHER); IPR024904 (HAMAP); IPR006130 (SUPERFAMILY)
AES59600	zinc finger, LRP1 type protein	759	20	4.5e-107	0.6825	-		-	Coil (COILS); IPR007818 (PFAM); IPR006510 (TIGRFAM); PTHR31604:SF6 (PANTHER); PTHR31604 (PANTHER)
AES59628	hypothetical protein MTR_1g023550	423	20	1.3e-96	0.8145	4	P:obsolete electron transport; C:cytochrome b6f complex; F:electron transporter, transferring electrons within cytochrome b6/f complex of photosystem II activity; P:cytochrome complex assembly	-	no IPS match
AES59638	GAGA-binding transcriptional activator BBR/BPC6-like protein	1023	20	0	0.874	6	C:transcription factor complex; F:transcription factor activity, sequence-specific DNA binding; F:protein homodimerization activity; P:regulation of transcription, DNA-templated; P:regulation of transcription, DNA-templated; P:response to ethylene	-	Coil (COILS); IPR010409 (PFAM); IPR010409 (PANTHER); PTHR31421:SF2 (PANTHER)
KEH40222	elongation factor Tu GTP-binding domain protein	450	20	2.7e-105	0.882	8	F:GTP binding; P:regulation of translational elongation; F:translation elongation factor activity; P:sulfur compound metabolic process; F:GTPase activity; F:sulfate adenylyltransferase (ATP) activity; P:purine nucleobase metabolic process; C:ribosome	EC:3.6.1; EC:2.7.7.4; EC:2.7.7; EC:3.6.1.15	IPR000795 (PRINTS); PF00009 (PFAM); IPR027417 (G3DSA:3.40.50.GENE3D); PTHR23115 (PANTHER); PTHR23115:SF157 (PANTHER); IPR031157 (PROSITE_PATTERNS); IPR000795 (PROSITE_PROFILES); IPR027417 (SUPERFAMILY)
KEH40280	peptide/nitrate transporter plant	1707	20	0	0.754	3	P:oligopeptide transport; C:integral component of membrane; F:transporter activity	-	IPR000109 (PFAM); G3DSA:1.20.1250.20 (GENE3D); IPR000109 (PANTHER); PTHR11654:SF161 (PANTHER); IPR018456 (PROSITE_PATTERNS); TRANSMEMBRANE (PHOBIUS); TRANSMEMBRANE (PHOBIUS); CYTOPLASMIC_DOMAIN (PHOBIUS); NON_CYTOPLASMIC_DOMAIN (PHOBIUS); TRANSMEMBRANE (PHOBIUS); CYTOPLASMIC_DOMAIN (PHOBIUS); NON_CYTOPLASMIC_DOMAIN (PHOBIUS); NON_CYTOPLASMIC_DOMAIN (PHOBIUS); TRANSMEMBRANE (PHOBIUS); TRANSMEMBRAN…
KEH40298	RNA recognition motif protein	1449	20	0	0.8295	15	P:photomorphogenesis; P:pyrimidine ribonucleotide biosynthetic process; P:megagametogenesis; P:endonucleolytic cleavage involved in rRNA processing; P:cotyledon development; C:nucleoplasm; F:nucleotide binding; P:mRNA export from nucleus; P:cell division; F:RNA binding; C:intracellular ribonucleoprotein complex; P:protein import into nucleus; C:cell wall; C:cytosol; P:cullin deneddylation	-	Coil (COILS); IPR002344 (PRINTS); IPR000504 (SMART); IPR006630 (SMART); IPR006630 (PFAM); IPR000504 (PFAM); IPR012677 (G3DSA:3.30.70.GENE3D); IPR012677 (G3DSA:3.30.70.GENE3D); IPR011991 (G3DSA:1.10.10.GENE3D); IPR014886 (PFAM); PTHR22792:SF64 (PANTHER); PTHR22792 (PANTHER); IPR000504 (PROSITE_PROFILES); IPR006630 (PROSITE_PROFILES); IPR012677 (SUPERFAMILY); IPR011991 (SUPERFAMILY)
KEH40334	stress-induced receptor-like kinase	1785	20	0	0.766	3	F:ATP binding; F:protein kinase activity; P:protein phosphorylation	-	Coil (COILS); IPR002290 (SMART); IPR013320 (G3DSA:2.60.120.GENE3D); G3DSA:3.30.200.20 (GENE3D); G3DSA:1.10.510.10 (GENE3D); IPR001245 (PFAM); PTHR27009 (PANTHER); PTHR27009:SF19 (PANTHER); IPR008271 (PROSITE_PATTERNS); IPR017441 (PROSITE_PATTERNS); SIGNAL_PEPTIDE_N_REGION (PHOBIUS); SIGNAL_PEPTIDE_H_REGION (PHOBIUS); SIGNAL_PEPTIDE_C_REGION (PHOBIUS); SIGNAL_PEPTIDE (PHOBIUS); CYTOPLASMIC_DOMAIN …
KEH40463	potassium transporter-like protein	396	20	5.8e-90	0.8275	3	F:potassium ion transmembrane transporter activity; P:potassium ion transmembrane transport; C:integral component of membrane	-	IPR003855 (PFAM); PTHR30540:SF8 (PANTHER); PTHR30540 (PANTHER); TRANSMEMBRANE (PHOBIUS); CYTOPLASMIC_DOMAIN (PHOBIUS); TRANSMEMBRANE (PHOBIUS); NON_CYTOPLASMIC_DOMAIN (PHOBIUS); CYTOPLASMIC_DOMAIN (PHOBIUS); NON_CYTOPLASMIC_DOMAIN (PHOBIUS); TRANSMEMBRANE (PHOBIUS)
KEH40473	GRAS family transcription factor	1779	20	0	0.8615	1	P:regulation of transcription, DNA-templated	-	IPR005202 (PFAM); PTHR31636 (PANTHER); IPR030011 (PTHR31636:PANTHER); IPR005202 (PROSITE_PROFILES)
KEH40514	eukaryotic aspartyl protease family protein	1248	20	0	0.864	3	F:aspartic-type endopeptidase activity; P:proteolysis; F:transferase activity	EC:3.4.23	IPR001461 (PRINTS); IPR021109 (G3DSA:2.40.70.GENE3D); IPR021109 (G3DSA:2.40.70.GENE3D); IPR032861 (PFAM); IPR032799 (PFAM); PTHR13683:SF316 (PANTHER); IPR001461 (PANTHER); SIGNAL_PEPTIDE_N_REGION (PHOBIUS); SIGNAL_PEPTIDE_C_REGION (PHOBIUS); SIGNAL_PEPTIDE_H_REGION (PHOBIUS); SIGNAL_PEPTIDE (PHOBIUS); NON_CYTOPLASMIC_DOMAIN (PHOBIUS); SignalP-TM (SIGNALP_GRAM_POSITIVE); SignalP-noTM (SIGNALP_EUK)…
KEH40515	eukaryotic aspartyl protease family protein	1326	20	0	0.856	3	F:aspartic-type endopeptidase activity; P:proteolysis; F:transferase activity	EC:3.4.23	IPR001461 (PRINTS); IPR032799 (PFAM); IPR021109 (G3DSA:2.40.70.GENE3D); IPR032861 (PFAM); IPR021109 (G3DSA:2.40.70.GENE3D); PTHR13683:SF316 (PANTHER); IPR001461 (PANTHER); SIGNAL_PEPTIDE_H_REGION (PHOBIUS); SIGNAL_PEPTIDE_C_REGION (PHOBIUS); SIGNAL_PEPTIDE (PHOBIUS); SIGNAL_PEPTIDE_N_REGION (PHOBIUS); NON_CYTOPLASMIC_DOMAIN (PHOBIUS); SignalP-TM (SIGNALP_GRAM_NEGATIVE); SignalP-TM (SIGNALP_GRAM_P…
AES59916	armadillo/beta-catenin-like repeat protein, putative	2481	20	0	0.8415	3	C:chloroplast stroma; F:protein binding; P:proteasome assembly	-	IPR000225 (SMART); IPR011989 (G3DSA:1.25.10.GENE3D); IPR019538 (PFAM); PTHR23315 (PANTHER); PTHR23315:SF90 (PANTHER); IPR000225 (PROSITE_PROFILES); SignalP-TM (SIGNALP_GRAM_POSITIVE); IPR016024 (SUPERFAMILY); IPR016024 (SUPERFAMILY)
KEH40568	armadillo/beta-catenin-like repeat protein, putative	1902	20	0	0.866	3	C:chloroplast stroma; F:protein binding; P:proteasome assembly	-	IPR000225 (SMART); IPR019538 (PFAM); IPR011989 (G3DSA:1.25.10.GENE3D); PTHR23315:SF90 (PANTHER); PTHR23315 (PANTHER); IPR000225 (PROSITE_PROFILES); SignalP-TM (SIGNALP_GRAM_POSITIVE); IPR016024 (SUPERFAMILY)
KEH40569	armadillo/beta-catenin-like repeat protein, putative	1617	20	0	0.8915	3	C:chloroplast stroma; F:protein binding; P:proteasome assembly	-	IPR000225 (SMART); IPR019538 (PFAM); IPR011989 (G3DSA:1.25.10.GENE3D); PTHR23315:SF90 (PANTHER); PTHR23315 (PANTHER); IPR000225 (PROSITE_PROFILES); SignalP-TM (SIGNALP_GRAM_POSITIVE); IPR016024 (SUPERFAMILY)
KEH40613	hypothetical protein MTR_1g032320	723	20	1e-152	0.6635	2	F:RNA-directed DNA polymerase activity; P:RNA-dependent DNA replication	EC:2.7.7.49	PTHR19446:SF370 (PANTHER); PTHR19446 (PANTHER); TRANSMEMBRANE (PHOBIUS); CYTOPLASMIC_DOMAIN (PHOBIUS); TRANSMEMBRANE (PHOBIUS); TRANSMEMBRANE (PHOBIUS); NON_CYTOPLASMIC_DOMAIN (PHOBIUS); CYTOPLASMIC_DOMAIN (PHOBIUS); NON_CYTOPLASMIC_DOMAIN (PHOBIUS)
KEH40700	hydroxyproline-rich glycoprotein family protein	1962	20	0	0.731	-		-	IPR027450 (G3DSA:2.60.120.GENE3D); PTHR31447 (PANTHER); PTHR31447:SF0 (PANTHER); SSF51197 (SUPERFAMILY)
KEH40711	hypothetical protein MTR_1g033660	648	1	1.7e-128	1	-		-	no IPS match
KEH40713	DUF4283 domain protein	1731	20	0	0.5625	5	F:nucleotide binding; F:nucleic acid binding; P:nucleic acid phosphodiester bond hydrolysis; F:exonuclease activity; F:endonuclease activity	-	IPR025558 (PFAM)
KEH40787	ATP-dependent helicase family protein	2238	20	0	0.8855	3	F:ATP binding; P:metabolic process; F:helicase activity	EC:3.6.1; EC:3.6.1.15	IPR014001 (SMART); IPR001650 (SMART); IPR027417 (G3DSA:3.40.50.GENE3D); IPR001650 (PFAM); IPR027417 (G3DSA:3.40.50.GENE3D); IPR000330 (PFAM); PTHR10799 (PANTHER); IPR001650 (PROSITE_PROFILES); IPR014001 (PROSITE_PROFILES); IPR027417 (SUPERFAMILY); IPR027417 (SUPERFAMILY)
KEH40839	cytochrome P450 family protein	1506	20	0	0.798	5	F:iron ion binding; F:oxidoreductase activity, acting on paired donors, with incorporation or reduction of molecular oxygen; P:oxidation-reduction process; F:monooxygenase activity; F:heme binding	-	IPR001128 (PRINTS); IPR002401 (PRINTS); IPR001128 (G3DSA:1.10.630.GENE3D); IPR001128 (PFAM); PTHR24296:SF1 (PANTHER); PTHR24296 (PANTHER); IPR017972 (PROSITE_PATTERNS); SIGNAL_PEPTIDE_H_REGION (PHOBIUS); SIGNAL_PEPTIDE_N_REGION (PHOBIUS); NON_CYTOPLASMIC_DOMAIN (PHOBIUS); SIGNAL_PEPTIDE_C_REGION (PHOBIUS); SIGNAL_PEPTIDE (PHOBIUS); IPR001128 (SUPERFAMILY); TMhelix (TMHMM); TMhelix (TMHMM)
KEH40916	myosin heavy chain	4368	20	0	0.806	5	C:myosin complex; F:ATP binding; F:actin binding; P:metabolic process; F:motor activity	EC:3.6.1; EC:3.6.1.15	Coil (COILS); Coil (COILS); Coil (COILS); IPR001609 (PRINTS); IPR000048 (SMART); IPR001609 (SMART); IPR027417 (G3DSA:3.40.50.GENE3D); IPR002710 (PFAM); IPR004009 (PFAM); G3DSA:1.20.5.190 (GENE3D); IPR001609 (PFAM); IPR000048 (PFAM); PTHR13140:SF256 (PANTHER); PTHR13140 (PANTHER); IPR001609 (PROSITE_PROFILES); IPR002710 (PROSITE_PROFILES); IPR000048 (PROSITE_PROFILES); IPR027417 (SUPERFAMILY); IPR…
AES59954	hypothetical protein MTR_1g038280	174	8	2.7e-33	0.7188	4	F:nucleic acid binding; F:zinc ion binding; F:metal ion binding; P:DNA integration	-	no IPS match
KEH41022	hypothetical protein MTR_1g040865	888	20	0	0.524	4	F:nucleic acid binding; F:RNA-directed DNA polymerase activity; F:RNA binding; P:RNA-dependent DNA replication	-	Coil (COILS); PTHR19446 (PANTHER); PTHR19446:SF384 (PANTHER)
AES60298	hypothetical protein MTR_1g043340	312	20	1e-57	0.8175	2	F:DNA binding; P:regulation of transcription, DNA-templated	-	no IPS match
KEH41139	Rpp4C4, putative	3309	20	0	0.555	3	F:nucleotide binding; F:ATP binding; F:ADP binding	-	Coil (COILS); IPR032675 (G3DSA:3.80.10.GENE3D); PTHR33463 (PANTHER); PTHR33463:SF3 (PANTHER); SSF52047 (SUPERFAMILY); SSF52047 (SUPERFAMILY); SSF52047 (SUPERFAMILY); SSF52047 (SUPERFAMILY)
KEH41241	EF hand calcium-binding family protein	426	20	5.8e-95	0.82	1	F:calcium ion binding	-	IPR002048 (SMART); IPR011992 (G3DSA:1.10.238.GENE3D); IPR002048 (PFAM); IPR011992 (G3DSA:1.10.238.GENE3D); PTHR10891 (PANTHER); PTHR10891:SF573 (PANTHER); IPR018247 (PROSITE_PATTERNS); IPR002048 (PROSITE_PROFILES); IPR011992 (SUPERFAMILY)
KEH41528	hypothetical protein MTR_1g052030	231	5	3.3e-47	0.832	1	F:nuclease activity	EC:3.1	no IPS match
KEH41608	transmembrane protein, putative	273	20	1.8e-46	0.7995	3	F:RNA-directed DNA polymerase activity; C:integral component of membrane; P:RNA-dependent DNA replication	EC:2.7.7.49	TMhelix (TMHMM); TMhelix (TMHMM)
KEH41649	hypothetical protein MTR_1g053295	462	20	7.9e-110	0.7885	-		-	no IPS match
KEH41677	transmembrane protein, putative	750	1	0	1	1	C:integral component of membrane	-	NON_CYTOPLASMIC_DOMAIN (PHOBIUS); CYTOPLASMIC_DOMAIN (PHOBIUS); TRANSMEMBRANE (PHOBIUS); TMhelix (TMHMM)
KEH41697	emsy amine-terminus (ENT)/plant tudor-like domain protein	1068	20	0	0.8595	-		-	Coil (COILS); IPR014002 (SMART); G3DSA:2.30.30.140 (GENE3D); IPR005491 (PFAM); PTHR33432 (PANTHER); PTHR33432:SF6 (PANTHER); IPR005491 (PROSITE_PROFILES); SSF63748 (SUPERFAMILY); SSF158639 (SUPERFAMILY)
KEH41724	zinc finger, C3HC4 type (RING finger) protein	609	20	3e-146	0.6775	2	F:zinc ion binding; F:protein binding	-	IPR001841 (SMART); IPR018957 (PFAM); IPR013083 (G3DSA:3.30.40.GENE3D); PTHR12313:SF14 (PANTHER); PTHR12313 (PANTHER); IPR017907 (PROSITE_PATTERNS); IPR001841 (PROSITE_PROFILES); SSF57850 (SUPERFAMILY)
KEH41738	hypothetical protein MTR_1g054365	828	10	0	0.618	-		-	Coil (COILS); Coil (COILS)
KEH41777	RNA recognition motif	663	20	4.8e-61	0.9435	2	F:nucleotide binding; F:nucleic acid binding	-	IPR000504 (SMART); IPR012677 (G3DSA:3.30.70.GENE3D); IPR000504 (PFAM); PTHR23147:SF6 (PANTHER); PTHR23147 (PANTHER); IPR000504 (PROSITE_PROFILES); IPR012677 (SUPERFAMILY)
KEH41788	adenine nucleotide alpha hydrolase superfamily protein	534	20	5.8e-128	0.7885	3	P:metabolic process; P:response to stress; F:hydrolase activity	-	IPR006015 (PRINTS); IPR006016 (PFAM); IPR014729 (G3DSA:3.40.50.GENE3D); PTHR31964 (PANTHER); PTHR31964:SF15 (PANTHER); SSF52402 (SUPERFAMILY)
KEH41796	hypothetical protein MTR_1g054840	531	20	2.6e-110	0.7105	6	F:ATP binding; F:protein kinase activity; P:phosphorylation; C:ribosome; P:protein phosphorylation; F:kinase activity	-	IPR012340 (G3DSA:2.40.50.GENE3D); PTHR23273 (PANTHER); IPR012340 (SUPERFAMILY)
KEH41864	MD-like lipid recognition domain protein/ML domain protein	468	20	1.3e-97	0.8825	-		-	IPR003172 (SMART); G3DSA:2.70.220.10 (GENE3D); IPR003172 (PFAM); PTHR11306:SF13 (PANTHER); PTHR11306 (PANTHER); SIGNAL_PEPTIDE_N_REGION (PHOBIUS); NON_CYTOPLASMIC_DOMAIN (PHOBIUS); SIGNAL_PEPTIDE_C_REGION (PHOBIUS); SIGNAL_PEPTIDE_H_REGION (PHOBIUS); SIGNAL_PEPTIDE (PHOBIUS); SignalP-noTM (SIGNALP_EUK); SignalP-TM (SIGNALP_GRAM_POSITIVE); SignalP-noTM (SIGNALP_GRAM_NEGATIVE); IPR014756 (SUPERFAMI…
AES62702	1-cys peroxiredoxin PER1	804	20	5e-145	0.976	5	F:peroxidase activity; P:response to oxidative stress; P:obsolete peroxidase reaction; P:oxidation-reduction process; F:peroxiredoxin activity	EC:1.11.1.15; EC:1.11.1.7	IPR012336 (G3DSA:3.40.30.GENE3D); IPR000866 (PFAM); IPR019479 (PFAM); PTHR10681 (PANTHER); PTHR10681:SF108 (PANTHER); IPR012336 (PROSITE_PROFILES); SignalP-TM (SIGNALP_GRAM_POSITIVE); IPR012336 (SUPERFAMILY)
KEH41995	O-linked N-acetylglucosamine transferase, putative	2772	20	0	0.925	14	P:nuclear-transcribed mRNA catabolic process; P:RNA processing; P:cytokinin-activated signaling pathway; P:post-translational protein modification; P:mitotic cell cycle; P:methylation-dependent chromatin silencing; P:negative regulation of gibberellic acid mediated signaling pathway; C:nucleus; F:protein binding; P:positive regulation of transcription, DNA-templated; F:protein N-acetylglucosaminy…	EC:2.4.1.94; EC:2.4.1	IPR006597 (SMART); IPR019734 (SMART); PF13424 (PFAM); IPR011990 (PFAM); IPR011990 (G3DSA:1.25.40.GENE3D); IPR001440 (PFAM); IPR011990 (G3DSA:1.25.40.GENE3D); IPR029489 (PFAM); IPR011990 (G3DSA:1.25.40.GENE3D); PTHR23083 (PANTHER); PTHR23083:SF397 (PANTHER); IPR013026 (PROSITE_PROFILES); IPR019734 (PROSITE_PROFILES); IPR011990 (SUPERFAMILY); IPR011990 (SUPERFAMILY); IPR011990 (SUPERFAMILY)
KEH42018	eukaryotic-type carbonic anhydrase	606	20	5.9e-146	0.8255	4	F:metal ion binding; P:nitrogen compound metabolic process; F:carbonate dehydratase activity; P:one-carbon metabolic process	EC:4.2.1.1	IPR001148 (SMART); IPR001148 (G3DSA:3.10.200.GENE3D); IPR001148 (PFAM); PTHR18952:SF100 (PANTHER); IPR023561 (PANTHER); IPR001148 (PROSITE_PROFILES); IPR001148 (SUPERFAMILY)
AES60668	polyadenylate-binding plant protein, putative	1569	20	0	0.7465	2	F:nucleotide binding; F:RNA binding	-	IPR000504 (SMART); IPR012677 (G3DSA:3.30.70.GENE3D); IPR000504 (PFAM); IPR006515 (TIGRFAM); IPR012677 (G3DSA:3.30.70.GENE3D); PTHR24012 (PANTHER); PTHR24012:SF455 (PANTHER); IPR000504 (PROSITE_PROFILES); IPR012677 (SUPERFAMILY); IPR012677 (SUPERFAMILY); IPR012677 (SUPERFAMILY)
KEH42116	hypothetical protein MTR_1g062290	534	20	2.9e-119	0.6325	4	F:nucleic acid binding; P:nucleic acid phosphodiester bond hydrolysis; F:exonuclease activity; F:endonuclease activity	EC:3.1	no IPS match
KEH42202	thylakoid lumenal 15.0 kDa protein	663	20	1.8e-135	0.892	-		-	PTHR35514:SF1 (PANTHER); PTHR35514 (PANTHER)
KEH42203	thylakoid lumenal 15.0 kDa protein	720	20	9.7e-152	0.9035	-		-	PTHR35514 (PANTHER); PTHR35514:SF1 (PANTHER)
AES60701	DUF4283 domain protein	492	20	1.6e-116	0.7335	4	F:nucleic acid binding; F:RNA-directed DNA polymerase activity; F:zinc ion binding; P:RNA-dependent DNA replication	EC:2.7.7.49	no IPS match
KEH42222	cystathionine beta-lyase	1404	20	0	0.8955	12	C:chloroplast stroma; F:pyridoxal phosphate binding; P:RNA splicing, via endonucleolytic cleavage and ligation; F:L-cystine L-cysteine-lyase (deaminating); P:L-serine metabolic process; F:L-cysteine desulfhydrase activity; F:cystathionine beta-lyase activity; P:L-methionine biosynthetic process from L-homoserine via cystathionine; P:cysteine metabolic process; F:cystathionine gamma-lyase activity…	EC:4.4.1.8; EC:4.4.1.1	IPR000277 (PFAM); IPR006238 (TIGRFAM); IPR015421 (G3DSA:3.40.640.GENE3D); IPR015422 (G3DSA:3.90.1150.GENE3D); PTHR11808:SF50 (PANTHER); IPR000277 (PANTHER); IPR000277 (PROSITE_PATTERNS); IPR015424 (SUPERFAMILY)
KEH42223	cystathionine beta-lyase	1407	20	0	0.9025	12	C:chloroplast stroma; F:pyridoxal phosphate binding; P:RNA splicing, via endonucleolytic cleavage and ligation; F:L-cystine L-cysteine-lyase (deaminating); P:L-serine metabolic process; F:L-cysteine desulfhydrase activity; F:cystathionine beta-lyase activity; P:L-methionine biosynthetic process from L-homoserine via cystathionine; P:cysteine metabolic process; F:cystathionine gamma-lyase activity…	EC:4.4.1.8; EC:4.4.1.1	IPR006238 (TIGRFAM); IPR000277 (PFAM); IPR015422 (G3DSA:3.90.1150.GENE3D); IPR015421 (G3DSA:3.40.640.GENE3D); IPR000277 (PANTHER); PTHR11808:SF50 (PANTHER); IPR000277 (PROSITE_PATTERNS); IPR015424 (SUPERFAMILY)
KEH42349	DNA-binding protein, putative	1302	20	0	0.7815	1	F:DNA binding	-	PTHR24098 (PANTHER); PTHR24098:SF18 (PANTHER)
KEH42350	DNA-binding protein, putative	1389	20	0	0.7795	1	F:DNA binding	-	PTHR24098:SF18 (PANTHER); PTHR24098 (PANTHER)
KEH42351	DNA-binding protein, putative	1623	20	0	0.8105	1	F:DNA binding	-	IPR032308 (PFAM); PTHR24098 (PANTHER); PTHR24098:SF18 (PANTHER)
KEH42352	DNA-binding protein, putative	1575	20	0	0.81	1	F:DNA binding	-	IPR032308 (PFAM); PTHR24098 (PANTHER); PTHR24098:SF18 (PANTHER)
KEH42525	structural maintenance of chromosomes protein	3651	20	0	0.892	7	C:nucleus; F:ATP binding; F:protein heterodimerization activity; P:mitotic sister chromatid cohesion; C:cohesin complex; F:chromatin binding; C:chromatin	-	Coil (COILS); Coil (COILS); Coil (COILS); Coil (COILS); Coil (COILS); Coil (COILS); Coil (COILS); Coil (COILS); IPR024704 (PIRSF); IPR010935 (SMART); IPR003395 (PFAM); IPR027417 (G3DSA:3.40.50.GENE3D); IPR010935 (PFAM); PTHR18937:SF177 (PANTHER); PTHR18937 (PANTHER); IPR027417 (SUPERFAMILY); IPR010935 (SUPERFAMILY); IPR027417 (SUPERFAMILY)
KEH42559	DUF4283 domain protein	483	20	1.5e-114	0.5995	1	F:binding	-	IPR025558 (PFAM); PTHR31286:SF7 (PANTHER); PTHR31286 (PANTHER)
KEH42562	auxin-induced 5NG4-like protein	1083	20	0	0.796	3	P:transmembrane transport; F:transmembrane transporter activity; C:integral component of membrane	-	IPR000620 (PFAM); IPR030184 (PANTHER); PTHR31218:SF46 (PANTHER); NON_CYTOPLASMIC_DOMAIN (PHOBIUS); CYTOPLASMIC_DOMAIN (PHOBIUS); TRANSMEMBRANE (PHOBIUS); TRANSMEMBRANE (PHOBIUS); TRANSMEMBRANE (PHOBIUS); CYTOPLASMIC_DOMAIN (PHOBIUS); CYTOPLASMIC_DOMAIN (PHOBIUS); TRANSMEMBRANE (PHOBIUS); NON_CYTOPLASMIC_DOMAIN (PHOBIUS); NON_CYTOPLASMIC_DOMAIN (PHOBIUS); TRANSMEMBRANE (PHOBIUS); TRANSMEMBRANE (PH…
KEH42577	myosin motor domain protein and Dil domain protein	2757	20	0	0.907	5	C:myosin complex; F:ATP binding; F:actin binding; P:metabolic process; F:motor activity	EC:3.6.1; EC:3.6.1.15	Coil (COILS); IPR001609 (PRINTS); IPR001609 (SMART); IPR000048 (SMART); IPR000048 (PFAM); IPR001609 (PFAM); PTHR13140:SF471 (PANTHER); PTHR13140 (PANTHER); IPR000048 (PROSITE_PROFILES); IPR001609 (PROSITE_PROFILES); IPR027417 (SUPERFAMILY); IPR027417 (SUPERFAMILY)
KEH42578	myosin motor domain protein and Dil domain protein	3057	20	0	0.904	5	C:myosin complex; F:ATP binding; F:actin binding; P:metabolic process; F:motor activity	EC:3.6.1; EC:3.6.1.15	Coil (COILS); IPR001609 (PRINTS); IPR001609 (SMART); IPR000048 (SMART); IPR000048 (PFAM); IPR001609 (PFAM); IPR004009 (PFAM); IPR027417 (G3DSA:3.40.50.GENE3D); PTHR13140 (PANTHER); PTHR13140:SF471 (PANTHER); IPR001609 (PROSITE_PROFILES); IPR000048 (PROSITE_PROFILES); IPR027417 (SUPERFAMILY); IPR027417 (SUPERFAMILY)
KEH42579	myosin motor domain protein and Dil domain protein	3156	20	0	0.904	5	C:myosin complex; F:ATP binding; F:actin binding; P:metabolic process; F:motor activity	EC:3.6.1; EC:3.6.1.15	Coil (COILS); IPR001609 (PRINTS); IPR001609 (SMART); IPR000048 (SMART); IPR000048 (PFAM); IPR001609 (PFAM); IPR004009 (PFAM); IPR027417 (G3DSA:3.40.50.GENE3D); PTHR13140 (PANTHER); PTHR13140:SF471 (PANTHER); IPR000048 (PROSITE_PROFILES); IPR001609 (PROSITE_PROFILES); IPR027417 (SUPERFAMILY); IPR027417 (SUPERFAMILY)
KEH42580	myosin motor domain protein and Dil domain protein	3468	20	0	0.906	5	C:myosin complex; F:ATP binding; F:actin binding; P:metabolic process; F:motor activity	EC:3.6.1; EC:3.6.1.15	Coil (COILS); IPR001609 (PRINTS); IPR000048 (SMART); IPR001609 (SMART); IPR001609 (PFAM); IPR000048 (PFAM); IPR004009 (PFAM); PTHR13140 (PANTHER); PTHR13140:SF471 (PANTHER); IPR001609 (PROSITE_PROFILES); IPR000048 (PROSITE_PROFILES); IPR027417 (SUPERFAMILY); IPR027417 (SUPERFAMILY)
KEH42610	WRKY transcription factor	1083	20	0	0.8445	6	C:transcription factor complex; F:transcription factor activity, sequence-specific DNA binding; F:calmodulin binding; P:regulation of transcription, DNA-templated; F:sequence-specific DNA binding; P:regulation of transcription, DNA-templated	-	IPR003657 (SMART); IPR003657 (G3DSA:2.20.25.GENE3D); IPR003657 (PFAM); IPR018872 (PFAM); PTHR31282 (PANTHER); PTHR31282:SF12 (PANTHER); IPR003657 (PROSITE_PROFILES); IPR003657 (SUPERFAMILY)
AES60787	basic helix loop helix protein BHLH4	849	20	4.9e-165	0.8845	1	F:protein dimerization activity	-	IPR011598 (SMART); IPR011598 (PFAM); IPR011598 (G3DSA:4.10.280.GENE3D); PTHR16223:SF15 (PANTHER); PTHR16223 (PANTHER); IPR011598 (PROSITE_PROFILES); IPR011598 (SUPERFAMILY)
AES60788	basic helix loop helix protein BHLH4	858	20	3.1e-167	0.8785	1	F:protein dimerization activity	-	IPR011598 (SMART); IPR011598 (G3DSA:4.10.280.GENE3D); IPR011598 (PFAM); PTHR16223 (PANTHER); PTHR16223:SF15 (PANTHER); IPR011598 (PROSITE_PROFILES); IPR011598 (SUPERFAMILY)
AES60803	F-box plant-like protein	291	20	5.9e-63	0.6775	-		-	PTHR32212 (PANTHER); PTHR32212:SF94 (PANTHER)
AES60810	equilibrative nucleoside transporter 6	1269	20	0	0.8505	3	F:nucleoside transmembrane transporter activity; C:integral component of membrane; P:nucleoside transmembrane transport	-	IPR002259 (PIRSF); IPR002259 (PFAM); IPR030200 (PTHR10332:PANTHER); IPR002259 (PANTHER); TRANSMEMBRANE (PHOBIUS); TRANSMEMBRANE (PHOBIUS); NON_CYTOPLASMIC_DOMAIN (PHOBIUS); CYTOPLASMIC_DOMAIN (PHOBIUS); TRANSMEMBRANE (PHOBIUS); TRANSMEMBRANE (PHOBIUS); TRANSMEMBRANE (PHOBIUS); NON_CYTOPLASMIC_DOMAIN (PHOBIUS); TRANSMEMBRANE (PHOBIUS); NON_CYTOPLASMIC_DOMAIN (PHOBIUS); CYTOPLASMIC_DOMAIN (PHOBIUS)…
AES60811	SPFH/band 7/PHB domain membrane-associated family protein	1350	20	0	0.8735	5	P:root development; C:caveola; P:induction of tumor, nodule, or growth in other organism involved in symbiotic interaction; C:apical plasma membrane; P:nodulation	-	Coil (COILS); IPR001107 (PFAM); PTHR13806:SF23 (PANTHER); IPR027705 (PANTHER); IPR001107 (SUPERFAMILY)
AES60818	pentatricopeptide (PPR) repeat protein	3381	20	0	0.825	4	F:zinc ion binding; F:protein binding; P:metabolic process; F:microtubule-severing ATPase activity	EC:3.6.1; EC:3.6.1.3; EC:3.6.1.15; EC:3.6.4.3	IPR002885 (PFAM); IPR032867 (PFAM); IPR002885 (PFAM); IPR002885 (TIGRFAM); IPR011990 (G3DSA:1.25.40.GENE3D); IPR002885 (PFAM); PTHR24015 (PANTHER); PTHR24015:SF356 (PANTHER); IPR002885 (PROSITE_PROFILES)
AES60956	PWWP domain protein	2985	20	0	0.7135	2	F:oxidoreductase activity; P:metabolic process	-	Coil (COILS); IPR000313 (SMART); G3DSA:2.30.30.160 (GENE3D); IPR000313 (PFAM); PTHR22981:SF73 (PANTHER); PTHR22981 (PANTHER); IPR000313 (PROSITE_PROFILES); SSF63748 (SUPERFAMILY)
AES60957	nuclear transcription factor Y subunit B	531	20	1.3e-127	0.868	4	C:nucleus; F:protein heterodimerization activity; P:regulation of transcription, DNA-templated; F:sequence-specific DNA binding	-	PR00615 (PRINTS); IPR003958 (PFAM); IPR009072 (G3DSA:1.10.20.GENE3D); PTHR11064 (PANTHER); PTHR11064:SF27 (PANTHER); IPR003956 (PROSITE_PATTERNS); IPR009072 (SUPERFAMILY)
KEH42693	meprin and TRAF (MATH)-like domain protein	3396	20	0	0.8245	1	F:protein binding	-	Coil (COILS); IPR002083 (SMART); IPR002083 (PFAM); IPR008974 (G3DSA:2.60.210.GENE3D); PTHR24006 (PANTHER); IPR002083 (PROSITE_PROFILES); IPR008974 (SUPERFAMILY)
KEH42723	RING-H2 finger protein ATL16, putative	1047	20	0	0.7425	2	F:zinc ion binding; F:protein binding	-	Coil (COILS); IPR001841 (SMART); IPR013083 (G3DSA:3.30.40.GENE3D); IPR001841 (PFAM); PTHR14155 (PANTHER); PTHR14155:SF178 (PANTHER); NON_CYTOPLASMIC_DOMAIN (PHOBIUS); CYTOPLASMIC_DOMAIN (PHOBIUS); TRANSMEMBRANE (PHOBIUS); IPR001841 (PROSITE_PROFILES); SSF57850 (SUPERFAMILY); TMhelix (TMHMM)
KEH42818	trichome birefringence-like protein	1743	20	0	0.775	-		-	IPR026057 (PFAM); IPR025846 (PFAM); IPR029983 (PTHR32285:PANTHER); IPR029962 (PANTHER); CYTOPLASMIC_DOMAIN (PHOBIUS); TRANSMEMBRANE (PHOBIUS); NON_CYTOPLASMIC_DOMAIN (PHOBIUS); TMhelix (TMHMM)
KEH42828	P-loop nucleoside triphosphate hydrolase superfamily protein	1992	20	0	0.8975	4	F:ATP binding; C:chloroplast; P:metabolic process; F:hydrolase activity	-	IPR003593 (SMART); IPR027417 (G3DSA:3.40.50.GENE3D); IPR003959 (PFAM); PTHR20953 (PANTHER); PTHR20953:SF4 (PANTHER); IPR027417 (SUPERFAMILY)
KEH42876	hypothetical protein MTR_1g077500	231	2	4.5e-48	0.825	-		-	no IPS match
KEH42951	ARM repeat kinase family protein	603	20	8.2e-138	0.8955	3	F:ATP binding; F:protein kinase activity; P:protein phosphorylation	-	G3DSA:1.10.510.10 (GENE3D); PTHR12984:SF3 (PANTHER); PTHR12984 (PANTHER); IPR011009 (SUPERFAMILY)
AES61117	subtilisin-like serine protease	2301	20	0	0.8255	2	P:proteolysis; F:serine-type endopeptidase activity	EC:3.4.21	IPR015500 (PRINTS); IPR000209 (PFAM); IPR010259 (PFAM); IPR000209 (G3DSA:3.40.50.GENE3D); IPR010259 (G3DSA:3.30.70.GENE3D); PTHR10795:SF394 (PANTHER); IPR015500 (PANTHER); IPR023828 (PROSITE_PATTERNS); SIGNAL_PEPTIDE (PHOBIUS); SIGNAL_PEPTIDE_H_REGION (PHOBIUS); NON_CYTOPLASMIC_DOMAIN (PHOBIUS); SIGNAL_PEPTIDE_C_REGION (PHOBIUS); SIGNAL_PEPTIDE_N_REGION (PHOBIUS); SignalP-noTM (SIGNALP_EUK); IPR0…
AES61234	RNA-binding (RRM/RBD/RNP motif) family protein	2889	20	0	0.761	2	F:nucleotide binding; F:nucleic acid binding	-	Coil (COILS); IPR000504 (SMART); IPR000504 (PFAM); IPR012677 (G3DSA:3.30.70.GENE3D); IPR012677 (G3DSA:3.30.70.GENE3D); PTHR24012:SF411 (PANTHER); PTHR24012 (PANTHER); IPR000504 (PROSITE_PROFILES); IPR012677 (SUPERFAMILY); IPR012677 (SUPERFAMILY); IPR012677 (SUPERFAMILY); IPR012677 (SUPERFAMILY)
AES61238	FTSH extracellular protease family protein	3645	20	0	0.7985	6	F:ATP binding; C:plasmodesma; P:proteolysis; C:chloroplast envelope; P:regulation of apoptotic process; F:metalloendopeptidase activity	EC:3.4.24	Coil (COILS); IPR003593 (SMART); IPR000642 (PFAM); IPR027417 (G3DSA:3.40.50.GENE3D); IPR003959 (PFAM); PTHR23076 (PANTHER); PTHR23076:SF58 (PANTHER); NON_CYTOPLASMIC_DOMAIN (PHOBIUS); TRANSMEMBRANE (PHOBIUS); CYTOPLASMIC_DOMAIN (PHOBIUS); IPR001315 (PROSITE_PROFILES); IPR027417 (SUPERFAMILY); SSF140990 (SUPERFAMILY); TMhelix (TMHMM)
KEH42996	FTSH extracellular protease family protein	2820	20	0	0.768	6	F:ATP binding; C:plasmodesma; P:proteolysis; C:chloroplast envelope; P:regulation of apoptotic process; F:metalloendopeptidase activity	EC:3.4.24	Coil (COILS); IPR003593 (SMART); IPR027417 (G3DSA:3.40.50.GENE3D); IPR003959 (PFAM); PTHR23076 (PANTHER); PTHR23076:SF58 (PANTHER); TRANSMEMBRANE (PHOBIUS); CYTOPLASMIC_DOMAIN (PHOBIUS); NON_CYTOPLASMIC_DOMAIN (PHOBIUS); IPR027417 (SUPERFAMILY); TMhelix (TMHMM); TMhelix (TMHMM)
KEH43002	alba DNA/RNA-binding protein	393	20	1.1e-87	0.8865	3	F:nucleic acid binding; P:response to gamma radiation; P:double-strand break repair	-	IPR014560 (PIRSF); IPR002775 (PFAM); IPR002775 (G3DSA:3.30.110.GENE3D); PTHR31947:SF5 (PANTHER); PTHR31947 (PANTHER); IPR002775 (SUPERFAMILY)
AES61269	WNK kinase	2229	20	0	0.858	3	F:ATP binding; F:protein kinase activity; P:protein phosphorylation	-	IPR002290 (SMART); G3DSA:3.10.20.90 (GENE3D); IPR000719 (PFAM); G3DSA:3.30.200.20 (GENE3D); G3DSA:1.10.510.10 (GENE3D); PTHR13902 (PANTHER); PTHR13902:SF21 (PANTHER); IPR008271 (PROSITE_PATTERNS); IPR000719 (PROSITE_PROFILES); IPR011009 (SUPERFAMILY)
KEH43039	WNK kinase	1974	20	0	0.8475	3	F:ATP binding; F:protein kinase activity; P:protein phosphorylation	-	IPR002290 (SMART); G3DSA:3.10.20.90 (GENE3D); G3DSA:1.10.510.10 (GENE3D); IPR000719 (PFAM); PTHR13902:SF21 (PANTHER); PTHR13902 (PANTHER); IPR008271 (PROSITE_PATTERNS); IPR000719 (PROSITE_PROFILES); IPR011009 (SUPERFAMILY)
AES61286	O-acetylserine (thiol) lyase	972	20	0	0.91	4	F:beta-pyrazolylalanine synthase activity; C:cysteine synthase complex; F:cysteine synthase activity; P:cysteine biosynthetic process from serine	EC:2.5.1.47; EC:2.5.1.51	IPR001926 (PFAM); IPR005856 (TIGRFAM); IPR005859 (TIGRFAM); G3DSA:3.40.50.1100 (GENE3D); G3DSA:3.40.50.1100 (GENE3D); PTHR10314:SF97 (PANTHER); PTHR10314 (PANTHER); IPR001926 (SUPERFAMILY)
KEH43043	armadillo/beta-catenin-like repeat protein	4968	20	0	0.929	2	P:protein transport; F:binding	-	IPR032817 (PFAM); IPR015403 (PFAM); IPR032629 (PFAM); IPR011989 (G3DSA:1.25.10.GENE3D); IPR032691 (PFAM); PTHR10663 (PANTHER); PTHR10663:SF114 (PANTHER); IPR016024 (SUPERFAMILY)
AES61448	importin subunit alpha-1b	1602	20	0	0.96	7	C:nucleus; F:protein binding; C:cytoplasm; P:protein import into nucleus; P:metabolic process; F:protein transporter activity; F:ligase activity	-	IPR000225 (SMART); IPR024931 (PIRSF); IPR032413 (PFAM); IPR002652 (PFAM); IPR000225 (PFAM); IPR011989 (G3DSA:1.25.10.GENE3D); PTHR23316 (PANTHER); PTHR23316:SF29 (PANTHER); IPR000225 (PROSITE_PROFILES); IPR002652 (PROSITE_PROFILES); IPR016024 (SUPERFAMILY)
KEH43125	pentatricopeptide (PPR) repeat protein	2175	20	0	0.7605	1	F:protein binding	-	IPR002885 (PFAM); IPR002885 (PFAM); IPR011990 (G3DSA:1.25.40.GENE3D); IPR002885 (TIGRFAM); PTHR24015:SF804 (PANTHER); PTHR24015 (PANTHER); IPR002885 (PROSITE_PROFILES); IPR011990 (SUPERFAMILY)
KEH43154	50S ribosomal L15-like protein	843	20	0	0.8965	4	F:structural constituent of ribosome; P:ribosome biogenesis; C:large ribosomal subunit; P:translation	-	IPR005749 (TIGRFAM); G3DSA:3.100.10.10 (GENE3D); IPR021131 (PFAM); PTHR12934:SF12 (PANTHER); IPR005749 (PANTHER); SIGNAL_PEPTIDE (PHOBIUS); NON_CYTOPLASMIC_DOMAIN (PHOBIUS); SIGNAL_PEPTIDE_N_REGION (PHOBIUS); SIGNAL_PEPTIDE_C_REGION (PHOBIUS); SIGNAL_PEPTIDE_H_REGION (PHOBIUS); IPR030878 (HAMAP); SignalP-TM (SIGNALP_GRAM_POSITIVE); IPR021131 (SUPERFAMILY)
AES61710	kynurenine-oxoglutarate transaminase-like protein	1212	20	0	0.878	18	F:pyridoxal phosphate binding; P:L-phenylalanine biosynthetic process; F:L-phenylalanine:2-oxoglutarate aminotransferase activity; P:proline metabolic process; P:tyrosine biosynthetic process; P:aspartate metabolic process; F:L-aspartate:2-oxoglutarate aminotransferase activity; F:cysteine-S-conjugate beta-lyase activity; P:L-kynurenine metabolic process; P:cysteine metabolic process; P:alanine m…	EC:2.6.1.9; EC:2.6.1.57; EC:2.6.1.5; EC:2.6.1.7; EC:2.6.1.1; EC:4.4.1.13	IPR004839 (PFAM); IPR015421 (G3DSA:3.40.640.GENE3D); IPR015422 (G3DSA:3.90.1150.GENE3D); PTHR11751:SF388 (PANTHER); PTHR11751 (PANTHER); IPR004838 (PROSITE_PATTERNS); IPR015424 (SUPERFAMILY)
AES61778	complex 1 protein, LYR family protein	321	20	6.9e-70	0.854	-		-	IPR008011 (PFAM); PTHR13166 (PANTHER)
AES61794	hypothetical protein MTR_1g088650	570	20	2.2e-135	0.706	2	P:metabolic process; F:transferase activity	-	no IPS match
KEH43232	WD repeat phosphoinositide-interacting-like protein	1065	20	0	0.7905	8	P:protein import into peroxisome matrix; P:fatty acid beta-oxidation; F:protein binding; P:leaf senescence; P:cellular macromolecule catabolic process; P:autophagic cell death; C:cytosol; P:response to water deprivation	-	IPR001680 (SMART); IPR015943 (G3DSA:2.130.10.GENE3D); PTHR11227 (PANTHER); PTHR11227:SF25 (PANTHER); IPR017986 (SUPERFAMILY)
AES61862	E3 ubiquitin-protein ligase RF298-like protein, putative	2301	20	0	0.6845	4	F:zinc ion binding; F:protein binding; P:metabolic process; F:ligase activity	-	Coil (COILS); Coil (COILS); Coil (COILS); Coil (COILS); IPR013083 (G3DSA:3.30.40.GENE3D); PF13920 (PFAM); PTHR10044:SF98 (PANTHER); PTHR10044 (PANTHER); IPR001841 (PROSITE_PROFILES); SSF57850 (SUPERFAMILY)
KEH43282	E3 ubiquitin-protein ligase RF298-like protein, putative	2226	20	0	0.6845	4	F:zinc ion binding; F:protein binding; P:metabolic process; F:ligase activity	-	Coil (COILS); Coil (COILS); Coil (COILS); Coil (COILS); IPR013083 (G3DSA:3.30.40.GENE3D); PF13920 (PFAM); PTHR10044 (PANTHER); PTHR10044:SF98 (PANTHER); IPR001841 (PROSITE_PROFILES); SSF57850 (SUPERFAMILY)
AES61883	octicosapeptide/phox/Bem1p domain kinase superfamily protein	3543	20	0	0.7025	8	F:ATP binding; P:activation of MAPKK activity; F:protein serine/threonine/tyrosine kinase activity; F:protein binding; C:cytosol; F:MAP kinase kinase kinase activity; P:transmembrane receptor protein serine/threonine kinase signaling pathway; P:serine family amino acid metabolic process	EC:2.7.11.25; EC:2.7.11; EC:2.7.12.1	IPR001245 (PRINTS); IPR002290 (SMART); IPR000270 (SMART); IPR001245 (PFAM); IPR000270 (PFAM); G3DSA:3.30.200.20 (GENE3D); G3DSA:1.10.510.10 (GENE3D); PTHR23257 (PANTHER); PTHR23257:SF478 (PANTHER); IPR008271 (PROSITE_PATTERNS); IPR017441 (PROSITE_PATTERNS); IPR000719 (PROSITE_PROFILES); SSF54277 (SUPERFAMILY); IPR011009 (SUPERFAMILY)
AES61891	TFIIH basal transcription factor complex subunit, putative	1761	20	0	0.8585	3	P:transcription, DNA-templated; C:core TFIIH complex; P:nucleotide-excision repair	-	IPR005607 (SMART); IPR005607 (PFAM); IPR011993 (G3DSA:2.30.29.GENE3D); IPR027079 (PANTHER); IPR005607 (PROSITE_PROFILES); SSF140383 (SUPERFAMILY); SSF140383 (SUPERFAMILY); IPR011993 (SUPERFAMILY)
KEH43383	cytochrome P450 family protein	1458	20	0	0.838	5	F:iron ion binding; F:oxidoreductase activity, acting on paired donors, with incorporation or reduction of molecular oxygen; P:oxidation-reduction process; F:monooxygenase activity; F:heme binding	-	IPR001128 (PRINTS); IPR002401 (PRINTS); IPR001128 (G3DSA:1.10.630.GENE3D); IPR001128 (PFAM); PTHR24298 (PANTHER); PTHR24298:SF121 (PANTHER); IPR017972 (PROSITE_PATTERNS); SIGNAL_PEPTIDE_N_REGION (PHOBIUS); NON_CYTOPLASMIC_DOMAIN (PHOBIUS); SIGNAL_PEPTIDE_C_REGION (PHOBIUS); SIGNAL_PEPTIDE (PHOBIUS); SIGNAL_PEPTIDE_H_REGION (PHOBIUS); IPR001128 (SUPERFAMILY); TMhelix (TMHMM)
AES62031	PIF1-like helicase	381	20	1.8e-86	0.733	5	C:replication fork; P:DNA repair; F:DNA helicase activity; P:DNA duplex unwinding; P:telomere maintenance	EC:3.6.1; EC:3.6.1.15	IPR027417 (G3DSA:3.40.50.GENE3D); IPR010285 (PFAM); PTHR10492 (PANTHER); IPR027417 (SUPERFAMILY)
AES62093	protein decapping-like protein	1944	20	0	0.7525	7	F:protein homodimerization activity; P:deadenylation-independent decapping of nuclear-transcribed mRNA; P:positive regulation of cytoplasmic mRNA processing body assembly; C:cytoplasmic mRNA processing body; C:cytosol; P:protein N-linked glycosylation; P:negative regulation of translation	-	IPR019050 (PFAM); IPR025609 (PFAM); PTHR13586 (PANTHER); PTHR13586:SF0 (PANTHER); IPR025768 (PROSITE_PROFILES); IPR025762 (PROSITE_PROFILES); IPR025761 (PROSITE_PROFILES); IPR010920 (SUPERFAMILY)
KEH43486	vacuolar protein sorting-associated protein	1782	20	0	0.937	9	C:plant-type vacuole membrane; F:oxidoreductase activity; P:vacuole organization; P:Golgi organization; P:vesicle docking involved in exocytosis; C:cytosol; P:oxidation-reduction process; P:protein targeting to vacuole; P:Golgi vesicle transport	-	IPR001619 (PIRSF); G3DSA:3.90.830.10 (GENE3D); IPR027482 (G3DSA:3.40.50.GENE3D); IPR001619 (PFAM); IPR027121 (PTHR11679:PANTHER); IPR001619 (PANTHER); CYTOPLASMIC_DOMAIN (PHOBIUS); TRANSMEMBRANE (PHOBIUS); NON_CYTOPLASMIC_DOMAIN (PHOBIUS); IPR001619 (SUPERFAMILY)
KEH43487	vacuolar protein sorting-associated protein	1410	20	0	0.9505	7	C:plant-type vacuole membrane; P:vacuole organization; P:Golgi organization; P:vesicle docking involved in exocytosis; C:cytosol; P:protein targeting to vacuole; P:Golgi vesicle transport	-	IPR001619 (PFAM); G3DSA:3.90.830.10 (GENE3D); IPR027482 (G3DSA:3.40.50.GENE3D); IPR027121 (PTHR11679:PANTHER); IPR001619 (PANTHER); IPR001619 (SUPERFAMILY)
KEH43488	vacuolar protein sorting-associated protein	1791	20	0	0.939	9	C:plant-type vacuole membrane; F:oxidoreductase activity; P:vacuole organization; P:Golgi organization; P:vesicle docking involved in exocytosis; C:cytosol; P:oxidation-reduction process; P:protein targeting to vacuole; P:Golgi vesicle transport	-	IPR001619 (PIRSF); IPR027482 (G3DSA:3.40.50.GENE3D); G3DSA:3.90.830.10 (GENE3D); IPR001619 (PFAM); IPR001619 (PANTHER); IPR027121 (PTHR11679:PANTHER); NON_CYTOPLASMIC_DOMAIN (PHOBIUS); TRANSMEMBRANE (PHOBIUS); CYTOPLASMIC_DOMAIN (PHOBIUS); IPR001619 (SUPERFAMILY)
AES62224	DEAD-box ATP-dependent RNA helicase	1770	20	0	0.967	5	F:nucleic acid binding; F:ATP binding; F:zinc ion binding; P:metabolic process; F:helicase activity	EC:3.6.1; EC:3.6.1.15	Coil (COILS); Coil (COILS); IPR001650 (SMART); IPR001878 (SMART); IPR014001 (SMART); IPR001878 (PFAM); IPR001878 (G3DSA:4.10.60.GENE3D); IPR011545 (PFAM); IPR027417 (G3DSA:3.40.50.GENE3D); IPR001650 (PFAM); IPR027417 (G3DSA:3.40.50.GENE3D); PTHR24031 (PANTHER); PTHR24031:SF266 (PANTHER); IPR001878 (PROSITE_PROFILES); IPR014014 (PROSITE_PROFILES); IPR014001 (PROSITE_PROFILES); IPR001650 (PROSITE_P…
KEH43547	LRR receptor-like kinase family protein	2766	20	0	0.7725	5	F:ATP binding; F:protein binding; C:integral component of membrane; F:protein kinase activity; P:protein phosphorylation	-	PR00019 (PRINTS); IPR003591 (SMART); IPR001611 (PFAM); G3DSA:1.10.510.10 (GENE3D); IPR001245 (PFAM); IPR001611 (PFAM); IPR032675 (G3DSA:3.80.10.GENE3D); G3DSA:3.30.200.20 (GENE3D); PTHR27000:SF14 (PANTHER); PTHR27000 (PANTHER); TRANSMEMBRANE (PHOBIUS); SIGNAL_PEPTIDE_C_REGION (PHOBIUS); SIGNAL_PEPTIDE_H_REGION (PHOBIUS); SIGNAL_PEPTIDE_N_REGION (PHOBIUS); NON_CYTOPLASMIC_DOMAIN (PHOBIUS); CYTOPLA…
KEH43597	somatic embryogenesis receptor-like kinase	1884	20	0	0.976	13	P:pollen maturation; P:peptidyl-tyrosine phosphorylation; F:2-alkenal reductase [NAD(P)] activity; P:microsporogenesis; P:brassinosteroid mediated signaling pathway; P:transmembrane receptor protein tyrosine kinase signaling pathway; P:serine family amino acid metabolic process; F:protein serine/threonine kinase activity; F:ATP binding; F:transmembrane receptor protein tyrosine kinase activity; C…	EC:2.7.10; EC:2.7.10.1; EC:2.7.11; EC:1.3.1.74	IPR002290 (SMART); IPR032675 (G3DSA:3.80.10.GENE3D); IPR013320 (G3DSA:2.60.120.GENE3D); G3DSA:1.10.510.10 (GENE3D); IPR013210 (PFAM); G3DSA:3.30.200.20 (GENE3D); IPR000719 (PFAM); PTHR27001 (PANTHER); IPR031048 (PTHR27001:PANTHER); IPR017441 (PROSITE_PATTERNS); IPR008271 (PROSITE_PATTERNS); CYTOPLASMIC_DOMAIN (PHOBIUS); SIGNAL_PEPTIDE_N_REGION (PHOBIUS); SIGNAL_PEPTIDE (PHOBIUS); NON_CYTOPLASMIC_…
AES62307	nucleotide/sugar transporter family protein	963	20	0	0.9275	5	F:nucleotide-sugar transmembrane transporter activity; P:nucleotide-sugar transport; C:integral component of membrane; P:carbohydrate transport; P:nucleotide transmembrane transport	-	IPR004853 (PFAM); PTHR11132 (PANTHER); IPR031089 (PTHR11132:PANTHER); TRANSMEMBRANE (PHOBIUS); CYTOPLASMIC_DOMAIN (PHOBIUS); TRANSMEMBRANE (PHOBIUS); NON_CYTOPLASMIC_DOMAIN (PHOBIUS); CYTOPLASMIC_DOMAIN (PHOBIUS); CYTOPLASMIC_DOMAIN (PHOBIUS); TRANSMEMBRANE (PHOBIUS); TRANSMEMBRANE (PHOBIUS); TRANSMEMBRANE (PHOBIUS); NON_CYTOPLASMIC_DOMAIN (PHOBIUS); NON_CYTOPLASMIC_DOMAIN (PHOBIUS); CYTOPLASMIC_…
AES62584	peptidoglycan-binding LysM domain protein	201	20	1e-39	0.9105	-		-	no IPS match
AES62627	cytochrome P450 family protein	1527	20	0	0.844	5	F:iron ion binding; F:oxidoreductase activity, acting on paired donors, with incorporation or reduction of molecular oxygen; P:oxidation-reduction process; F:monooxygenase activity; F:heme binding	-	IPR001128 (PRINTS); IPR002401 (PRINTS); IPR001128 (G3DSA:1.10.630.GENE3D); IPR001128 (PFAM); PTHR24296 (PANTHER); PTHR24296:SF19 (PANTHER); CYTOPLASMIC_DOMAIN (PHOBIUS); NON_CYTOPLASMIC_DOMAIN (PHOBIUS); TRANSMEMBRANE (PHOBIUS); IPR001128 (SUPERFAMILY); TMhelix (TMHMM)
KEH43820	kinase interacting (KIP1-like) family protein	5340	20	0	0.826	2	P:phosphorylation; F:kinase activity	-	Coil (COILS); Coil (COILS); Coil (COILS); Coil (COILS); Coil (COILS); Coil (COILS); Coil (COILS); Coil (COILS); Coil (COILS); Coil (COILS); Coil (COILS); Coil (COILS); Coil (COILS); Coil (COILS); Coil (COILS); Coil (COILS); Coil (COILS); Coil (COILS); Coil (COILS); Coil (COILS); Coil (COILS); G3DSA:1.20.5.340 (GENE3D); IPR011684 (PFAM); PTHR32258:SF6 (PANTHER); PTHR32258 (PANTHER); SSF57997 (SUPE…
KEH43821	kinase interacting (KIP1-like) family protein	5235	20	0	0.824	2	P:phosphorylation; F:kinase activity	-	Coil (COILS); Coil (COILS); Coil (COILS); Coil (COILS); Coil (COILS); Coil (COILS); Coil (COILS); Coil (COILS); Coil (COILS); Coil (COILS); Coil (COILS); Coil (COILS); Coil (COILS); Coil (COILS); Coil (COILS); Coil (COILS); Coil (COILS); Coil (COILS); Coil (COILS); Coil (COILS); Coil (COILS); IPR011684 (PFAM); G3DSA:1.20.5.340 (GENE3D); PTHR32258:SF6 (PANTHER); PTHR32258 (PANTHER); SSF57997 (SUPE…
KEH43822	kinase interacting (KIP1-like) family protein	5331	20	0	0.826	2	P:phosphorylation; F:kinase activity	-	Coil (COILS); Coil (COILS); Coil (COILS); Coil (COILS); Coil (COILS); Coil (COILS); Coil (COILS); Coil (COILS); Coil (COILS); Coil (COILS); Coil (COILS); Coil (COILS); Coil (COILS); Coil (COILS); Coil (COILS); Coil (COILS); Coil (COILS); Coil (COILS); Coil (COILS); Coil (COILS); Coil (COILS); IPR011684 (PFAM); G3DSA:1.20.5.340 (GENE3D); PTHR32258 (PANTHER); PTHR32258:SF6 (PANTHER); SSF57997 (SUPE…
KEH43846	TCP family transcription factor	1470	20	0	0.71	-		-	IPR005333 (PFAM); PTHR31072:SF18 (PANTHER); PTHR31072 (PANTHER); IPR017887 (PROSITE_PROFILES); IPR017888 (PROSITE_PROFILES)
AES62670	sugar porter (SP) family MFS transporter	1503	20	0	0.875	4	F:substrate-specific transmembrane transporter activity; P:transmembrane transport; C:integral component of membrane; P:carbohydrate transport	-	IPR003663 (PRINTS); IPR003663 (TIGRFAM); IPR005828 (PFAM); G3DSA:1.20.1250.20 (GENE3D); PTHR23500 (PANTHER); PTHR23500:SF70 (PANTHER); IPR005829 (PROSITE_PATTERNS); NON_CYTOPLASMIC_DOMAIN (PHOBIUS); TRANSMEMBRANE (PHOBIUS); CYTOPLASMIC_DOMAIN (PHOBIUS); NON_CYTOPLASMIC_DOMAIN (PHOBIUS); CYTOPLASMIC_DOMAIN (PHOBIUS); TRANSMEMBRANE (PHOBIUS); CYTOPLASMIC_DOMAIN (PHOBIUS); TRANSMEMBRANE (PHOBIUS); T…
KEH43933	late embryogenesis abundant hydroxyproline-rich glycoprotein	696	20	1.8e-172	0.774	-		-	IPR004864 (PFAM); PTHR31415 (PANTHER); PTHR31415:SF3 (PANTHER); CYTOPLASMIC_DOMAIN (PHOBIUS); TRANSMEMBRANE (PHOBIUS); NON_CYTOPLASMIC_DOMAIN (PHOBIUS); TMhelix (TMHMM)
KEH43940	protein transporter Sec23-like protein	2241	20	0	0.8285	4	F:zinc ion binding; P:ER to Golgi vesicle-mediated transport; P:intracellular protein transport; C:COPII vesicle coat	-	IPR006896 (PFAM); IPR006895 (PFAM); IPR006900 (PFAM); IPR029006 (G3DSA:3.40.20.GENE3D); IPR012990 (PFAM); IPR002035 (G3DSA:3.40.50.GENE3D); IPR007123 (PFAM); G3DSA:2.60.40.1670 (GENE3D); PTHR11141:SF4 (PANTHER); PTHR11141 (PANTHER); SSF81995 (SUPERFAMILY); IPR007123 (SUPERFAMILY); IPR006895 (SUPERFAMILY); IPR002035 (SUPERFAMILY); IPR006900 (SUPERFAMILY)
KEH44054	hypothetical protein MTR_1g107065	258	1	3.1e-55	1	-		-	no IPS match
KEH44102	DUF1168 family protein	507	20	7.7e-67	0.8915	1	P:biological_process	-	Coil (COILS); IPR009548 (PFAM); IPR009548 (PANTHER)
KEH44107	LRR receptor-like kinase family protein	2307	20	0	0.7705	6	F:ATP binding; P:peptidyl-tyrosine phosphorylation; F:protein binding; F:transmembrane receptor protein tyrosine kinase activity; C:integral component of membrane; P:transmembrane receptor protein tyrosine kinase signaling pathway	EC:2.7.10; EC:2.7.10.1; EC:2.7.11	G3DSA:3.30.200.20 (GENE3D); G3DSA:1.10.510.10 (GENE3D); IPR013210 (PFAM); IPR032675 (G3DSA:3.80.10.GENE3D); IPR001611 (PFAM); IPR000719 (PFAM); PTHR27008:SF42 (PANTHER); PTHR27008 (PANTHER); NON_CYTOPLASMIC_DOMAIN (PHOBIUS); SIGNAL_PEPTIDE_H_REGION (PHOBIUS); CYTOPLASMIC_DOMAIN (PHOBIUS); SIGNAL_PEPTIDE_N_REGION (PHOBIUS); TRANSMEMBRANE (PHOBIUS); SIGNAL_PEPTIDE_C_REGION (PHOBIUS); SIGNAL_PEPTIDE…
KEH44122	diphthine synthase-like protein	549	20	1.1e-101	0.8975	5	P:peptidyl-diphthamide biosynthetic process from peptidyl-histidine; P:pyrimidine ribonucleotide biosynthetic process; F:diphthine synthase activity; P:phosphatidylinositol biosynthetic process; P:methylation	EC:2.1.1.98	IPR014776 (G3DSA:3.30.950.GENE3D); IPR014777 (G3DSA:3.40.1010.GENE3D); IPR000878 (PFAM); IPR004551 (TIGRFAM); PTHR10882:SF0 (PANTHER); PTHR10882 (PANTHER); CYTOPLASMIC_DOMAIN (PHOBIUS); NON_CYTOPLASMIC_DOMAIN (PHOBIUS); TRANSMEMBRANE (PHOBIUS); IPR000878 (SUPERFAMILY)
AES62830	DUF295 family protein	1035	20	0	0.5875	2	P:metabolic process; F:ligase activity	-	IPR005174 (PFAM); PTHR11102 (PANTHER)
AES62846	cysteine-rich RLK (receptor-like kinase) protein	984	20	0	0.77	5	F:ATP binding; P:peptidyl-tyrosine phosphorylation; F:protein tyrosine kinase activity; P:serine family amino acid metabolic process; F:protein serine/threonine kinase activity	EC:2.7.10; EC:2.7.11	G3DSA:3.30.200.20 (GENE3D); IPR013320 (G3DSA:2.60.120.GENE3D); IPR000719 (PFAM); G3DSA:1.10.510.10 (GENE3D); PTHR27009:SF21 (PANTHER); PTHR27009 (PANTHER); IPR008266 (PROSITE_PATTERNS); IPR017441 (PROSITE_PATTERNS); SIGNAL_PEPTIDE_H_REGION (PHOBIUS); SIGNAL_PEPTIDE (PHOBIUS); SIGNAL_PEPTIDE_N_REGION (PHOBIUS); NON_CYTOPLASMIC_DOMAIN (PHOBIUS); SIGNAL_PEPTIDE_C_REGION (PHOBIUS); IPR000719 (PROSITE…
KEH44156	ATP-dependent RNA helicase DHX36-like protein	3669	20	0	0.897	4	F:nucleic acid binding; F:ATP binding; P:metabolic process; F:helicase activity	EC:3.6.1; EC:3.6.1.15	IPR014001 (SMART); IPR001650 (SMART); IPR007502 (SMART); IPR014720 (SMART); IPR011709 (PFAM); IPR027417 (G3DSA:3.40.50.GENE3D); IPR007502 (PFAM); IPR027417 (G3DSA:3.40.50.GENE3D); IPR014720 (PFAM); IPR011545 (PFAM); IPR014720 (G3DSA:3.30.160.GENE3D); IPR001650 (PFAM); PTHR18934 (PANTHER); PTHR18934:SF146 (PANTHER); IPR001650 (PROSITE_PROFILES); IPR014720 (PROSITE_PROFILES); IPR014001 (PROSITE_PRO…
KEH44157	ATP-dependent RNA helicase DHX36-like protein	3747	20	0	0.8975	4	F:nucleic acid binding; F:ATP binding; P:metabolic process; F:helicase activity	EC:3.6.1; EC:3.6.1.15	IPR014720 (SMART); IPR001650 (SMART); IPR007502 (SMART); IPR014001 (SMART); IPR014720 (G3DSA:3.30.160.GENE3D); IPR007502 (PFAM); IPR011709 (PFAM); IPR011545 (PFAM); IPR001650 (PFAM); IPR027417 (G3DSA:3.40.50.GENE3D); IPR014720 (PFAM); IPR027417 (G3DSA:3.40.50.GENE3D); PTHR18934:SF146 (PANTHER); PTHR18934 (PANTHER); IPR014720 (PROSITE_PROFILES); IPR001650 (PROSITE_PROFILES); IPR014001 (PROSITE_PRO…
AES62861	wall associated kinase-like protein	1944	20	0	0.738	3	F:ATP binding; F:protein kinase activity; P:protein phosphorylation	-	IPR002290 (SMART); IPR013320 (G3DSA:2.60.120.GENE3D); G3DSA:1.10.510.10 (GENE3D); G3DSA:3.30.200.20 (GENE3D); IPR001245 (PFAM); PTHR27005:SF28 (PANTHER); PTHR27005 (PANTHER); IPR017441 (PROSITE_PATTERNS); IPR008271 (PROSITE_PATTERNS); SIGNAL_PEPTIDE_N_REGION (PHOBIUS); SIGNAL_PEPTIDE (PHOBIUS); SIGNAL_PEPTIDE_H_REGION (PHOBIUS); NON_CYTOPLASMIC_DOMAIN (PHOBIUS); CYTOPLASMIC_DOMAIN (PHOBIUS); SIGN…
AES62862	wall associated kinase-like protein	1986	20	0	0.705	3	F:ATP binding; F:protein kinase activity; P:protein phosphorylation	-	IPR002290 (SMART); IPR013320 (G3DSA:2.60.120.GENE3D); G3DSA:3.30.200.20 (GENE3D); IPR000719 (PFAM); G3DSA:1.10.510.10 (GENE3D); PTHR27005:SF28 (PANTHER); PTHR27005 (PANTHER); IPR008271 (PROSITE_PATTERNS); IPR017441 (PROSITE_PATTERNS); TRANSMEMBRANE (PHOBIUS); SIGNAL_PEPTIDE_C_REGION (PHOBIUS); NON_CYTOPLASMIC_DOMAIN (PHOBIUS); CYTOPLASMIC_DOMAIN (PHOBIUS); SIGNAL_PEPTIDE_N_REGION (PHOBIUS); SIGNA…
AES62871	protein phosphatase 2C family protein	984	20	0	0.9545	3	F:protein serine/threonine phosphatase activity; C:protein serine/threonine phosphatase complex; P:protein dephosphorylation	EC:3.1.3.16; EC:3.1; EC:3.1.3.41	IPR001932 (SMART); IPR001932 (SMART); IPR001932 (PFAM); IPR001932 (G3DSA:3.60.40.GENE3D); IPR015655 (PANTHER); PTHR13832:SF158 (PANTHER); IPR001932 (PROSITE_PROFILES); IPR001932 (SUPERFAMILY)
AES62879	metallo-beta-lactamase superfamily protein	1572	20	0	0.9	3	P:metabolic process; C:plastid; F:hydrolase activity	-	IPR001279 (SMART); IPR001279 (G3DSA:3.60.15.GENE3D); PTHR23131:SF2 (PANTHER); PTHR23131 (PANTHER); CYTOPLASMIC_DOMAIN (PHOBIUS); TRANSMEMBRANE (PHOBIUS); NON_CYTOPLASMIC_DOMAIN (PHOBIUS); IPR000086 (PROSITE_PROFILES); IPR001279 (SUPERFAMILY); TMhelix (TMHMM)
KEH44201	metallo-beta-lactamase superfamily protein	1461	20	0	0.904	3	P:metabolic process; C:plastid; F:hydrolase activity	-	IPR001279 (SMART); IPR001279 (G3DSA:3.60.15.GENE3D); PTHR23131 (PANTHER); PTHR23131:SF2 (PANTHER); IPR000086 (PROSITE_PROFILES); IPR001279 (SUPERFAMILY)
KEH44202	metallo-beta-lactamase superfamily protein	1116	20	0	0.903	3	P:metabolic process; C:plastid; F:hydrolase activity	-	IPR001279 (SMART); IPR001279 (G3DSA:3.60.15.GENE3D); PTHR23131:SF2 (PANTHER); PTHR23131 (PANTHER); IPR000086 (PROSITE_PROFILES); IPR001279 (SUPERFAMILY)
KEH44203	metallo-beta-lactamase superfamily protein	1431	20	0	0.907	3	P:metabolic process; C:plastid; F:hydrolase activity	-	IPR001279 (SMART); IPR001279 (G3DSA:3.60.15.GENE3D); PTHR23131 (PANTHER); PTHR23131:SF2 (PANTHER); IPR000086 (PROSITE_PROFILES); IPR001279 (SUPERFAMILY)
KEH44204	metallo-beta-lactamase superfamily protein	1557	20	0	0.866	3	P:metabolic process; C:plastid; F:hydrolase activity	-	IPR001279 (SMART); IPR001279 (G3DSA:3.60.15.GENE3D); PTHR23131 (PANTHER); PTHR23131:SF2 (PANTHER); IPR000086 (PROSITE_PROFILES); IPR001279 (SUPERFAMILY)
KEH44205	metallo-beta-lactamase superfamily protein	1527	20	0	0.8665	3	P:metabolic process; C:plastid; F:hydrolase activity	-	IPR001279 (SMART); IPR001279 (G3DSA:3.60.15.GENE3D); PTHR23131 (PANTHER); PTHR23131:SF2 (PANTHER); IPR000086 (PROSITE_PROFILES); IPR001279 (SUPERFAMILY)
KEH44206	metallo-beta-lactamase superfamily protein	1155	20	0	0.8875	3	P:metabolic process; C:plastid; F:hydrolase activity	-	IPR001279 (SMART); IPR001279 (G3DSA:3.60.15.GENE3D); PTHR23131:SF2 (PANTHER); PTHR23131 (PANTHER); IPR000086 (PROSITE_PROFILES); IPR001279 (SUPERFAMILY)
KEH44262	P-loop nucleoside triphosphate hydrolase superfamily protein	1449	20	0	0.852	4	F:ATP binding; C:chloroplast; P:metabolic process; F:hydrolase activity	-	IPR003593 (SMART); PF13238 (PFAM); IPR027417 (G3DSA:3.40.50.GENE3D); PTHR20953 (PANTHER); PTHR20953:SF2 (PANTHER); IPR027417 (SUPERFAMILY)
KEH44263	P-loop nucleoside triphosphate hydrolase superfamily protein	2061	20	0	0.8455	4	F:ATP binding; C:chloroplast; P:metabolic process; F:hydrolase activity	-	IPR003593 (SMART); IPR027417 (G3DSA:3.40.50.GENE3D); PF13238 (PFAM); PTHR20953 (PANTHER); PTHR20953:SF2 (PANTHER); IPR027417 (SUPERFAMILY)
KEH44283	hypothetical protein MTR_1g111720	411	20	5.6e-87	0.681	1	P:regulation of transcription, DNA-templated	-	no IPS match
KEH44299	PREDICTED: 40S ribosomal protein S27-2	261	20	6.1e-45	0.995	11	P:RNA methylation; C:plasmodesma; F:structural constituent of ribosome; C:cytosolic small ribosomal subunit; F:metal ion binding; C:cell wall; P:plant-type cell wall organization; P:ribosomal small subunit assembly; P:cell wall modification; F:poly(A) RNA binding; P:translation	-	IPR000592 (PFAM); IPR023407 (G3DSA:2.20.25.GENE3D); IPR000592 (PANTHER); IPR000592 (PROSITE_PATTERNS); IPR000592 (PRODOM); IPR000592 (HAMAP); IPR011332 (SUPERFAMILY)
KEH44340	pyruvate carrier-like protein	327	20	5.1e-66	0.95	8	P:glycolytic process; P:mitochondrial pyruvate transport; P:response to cadmium ion; C:vacuolar membrane; P:aerobic respiration; C:mitochondrial inner membrane; C:plasma membrane; P:postreplication repair	-	IPR005336 (PFAM); PTHR14154:SF16 (PANTHER); PTHR14154 (PANTHER); NON_CYTOPLASMIC_DOMAIN (PHOBIUS); TRANSMEMBRANE (PHOBIUS); CYTOPLASMIC_DOMAIN (PHOBIUS)
KEH44353	transmembrane protein, putative	897	20	2.8e-171	0.4965	1	C:integral component of membrane	-	G3DSA:3.30.710.10 (GENE3D); PTHR11165 (PANTHER); CYTOPLASMIC_DOMAIN (PHOBIUS); NON_CYTOPLASMIC_DOMAIN (PHOBIUS); TRANSMEMBRANE (PHOBIUS); TRANSMEMBRANE (PHOBIUS); CYTOPLASMIC_DOMAIN (PHOBIUS); TMhelix (TMHMM); TMhelix (TMHMM)
KEH44377	translation initiation factor IF-3	2850	20	0	0.6155	4	F:translation initiation factor activity; F:protein binding; C:ribosome; P:regulation of translational initiation	-	IPR002110 (SMART); IPR020683 (PFAM); IPR001288 (TIGRFAM); IPR019815 (PFAM); IPR020683 (G3DSA:1.25.40.GENE3D); IPR019814 (PFAM); IPR019814 (G3DSA:3.10.20.GENE3D); IPR019815 (G3DSA:3.30.110.GENE3D); PTHR24161:SF22 (PANTHER); PTHR24161 (PANTHER); TRANSMEMBRANE (PHOBIUS); CYTOPLASMIC_DOMAIN (PHOBIUS); NON_CYTOPLASMIC_DOMAIN (PHOBIUS); IPR002110 (PROSITE_PROFILES); IPR020683 (PROSITE_PROFILES); IPR019…
AES62981	transmembrane protein, putative	315	1	1.5e-65	1	1	C:integral component of membrane	-	TMhelix (TMHMM)
AES63053	casein kinase I-like protein	2031	20	0	0.917	4	F:ATP binding; P:serine family amino acid metabolic process; F:protein serine/threonine kinase activity; P:protein phosphorylation	EC:2.7.11	IPR002290 (SMART); G3DSA:1.10.510.10 (GENE3D); IPR000719 (PFAM); G3DSA:3.30.200.20 (GENE3D); PTHR11909 (PANTHER); PTHR11909:SF146 (PANTHER); IPR008271 (PROSITE_PATTERNS); IPR017441 (PROSITE_PATTERNS); IPR000719 (PROSITE_PROFILES); IPR011009 (SUPERFAMILY)
AES63274	pumilio-family RNA-binding repeatprotein	1305	20	0	0.6505	1	F:RNA binding	-	IPR001313 (SMART); IPR011989 (G3DSA:1.25.10.GENE3D); IPR001313 (PFAM); PTHR12537 (PANTHER); PTHR12537:SF63 (PANTHER); IPR001313 (PROSITE_PROFILES); IPR001313 (PROSITE_PROFILES); IPR016024 (SUPERFAMILY)
AES63280	DEAD-box RNA helicase family protein	3345	20	0	0.874	4	F:nucleic acid binding; F:ATP binding; P:metabolic process; F:helicase activity	EC:3.6.1; EC:3.6.1.15	Coil (COILS); Coil (COILS); IPR014001 (SMART); IPR001650 (SMART); IPR011545 (PFAM); IPR027417 (G3DSA:3.40.50.GENE3D); IPR001650 (PFAM); IPR027417 (G3DSA:3.40.50.GENE3D); PTHR24031 (PANTHER); PTHR24031:SF25 (PANTHER); IPR000629 (PROSITE_PATTERNS); IPR014014 (PROSITE_PROFILES); IPR001650 (PROSITE_PROFILES); IPR014001 (PROSITE_PROFILES); IPR027417 (SUPERFAMILY)
AES63362	tubby-F-box-like protein	1284	20	0	0.932	13	P:regulation of transcription, DNA-templated; P:response to fungus; P:regulation of transcription, DNA-templated; C:plasma membrane; C:plastid; C:nucleus; C:transcription factor complex; F:transcription factor activity, sequence-specific DNA binding; P:ER to Golgi vesicle-mediated transport; F:protein binding; C:cytosol; P:regulation of anion channel activity; P:amino acid import	-	IPR000007 (PRINTS); G3DSA:1.20.1280.50 (GENE3D); IPR001810 (PFAM); IPR000007 (PFAM); IPR000007 (G3DSA:3.20.90.GENE3D); PTHR16517:SF45 (PANTHER); PTHR16517 (PANTHER); IPR018066 (PROSITE_PATTERNS); IPR018066 (PROSITE_PATTERNS); IPR001810 (SUPERFAMILY); IPR025659 (SUPERFAMILY)
AES63442	dentin sialophosphoprotein-like protein, putative	1938	20	0	0.7825	-		-	PTHR33334 (PANTHER); PTHR33334:SF5 (PANTHER)
KEH36442	dentin sialophosphoprotein-like protein, putative	1986	20	0	0.7825	-		-	PTHR33334:SF5 (PANTHER); PTHR33334 (PANTHER)
AES63498	transcription factor	1035	20	0	0.626	1	F:protein dimerization activity	-	PTHR36066:SF2 (PANTHER); PTHR36066 (PANTHER)
AES63567	phosphate transporter 2-1	156	2	3.2e-27	1	4	F:inorganic phosphate transmembrane transporter activity; P:transmembrane transport; P:phosphate ion transport; C:membrane	-	IPR001204 (PFAM); TMhelix (TMHMM)
AES63668	G-type lectin S-receptor-like Serine/Threonine-kinase	2499	20	0	0.7535	6	F:ATP binding; P:recognition of pollen; P:serine family amino acid metabolic process; F:protein serine/threonine kinase activity; F:carbohydrate binding; P:protein phosphorylation	EC:2.7.11	IPR001480 (SMART); IPR002290 (SMART); IPR024171 (PIRSF); IPR003609 (SMART); IPR013320 (G3DSA:2.60.120.GENE3D); IPR000858 (PFAM); IPR003609 (PFAM); IPR001480 (PFAM); IPR001480 (G3DSA:2.90.10.GENE3D); G3DSA:3.30.200.20 (GENE3D); G3DSA:1.10.510.10 (GENE3D); IPR001245 (PFAM); PTHR27002:SF84 (PANTHER); PTHR27002 (PANTHER); IPR017441 (PROSITE_PATTERNS); IPR008271 (PROSITE_PATTERNS); CYTOPLASMIC_DOMAIN …
AES63758	toll-interleukin-resistance (TIR) domain protein	510	20	1.2e-121	0.8085	2	F:protein binding; P:signal transduction	-	IPR000157 (SMART); IPR000157 (G3DSA:3.40.50.GENE3D); IPR000157 (PFAM); PTHR31008 (PANTHER); IPR000157 (PROSITE_PROFILES); IPR000157 (SUPERFAMILY)
AES63916	hypothetical protein MTR_2g014790	423	20	7.2e-67	0.859	1	F:DNA binding	-	no IPS match
KEH36621	GDP-fucose protein O-fucosyltransferase	1854	20	0	0.8175	2	F:transferase activity, transferring glycosyl groups; P:metabolic process	-	IPR024709 (PIRSF); IPR019378 (PFAM); PTHR31933 (PANTHER); PTHR31933:SF2 (PANTHER); CYTOPLASMIC_DOMAIN (PHOBIUS); NON_CYTOPLASMIC_DOMAIN (PHOBIUS); TRANSMEMBRANE (PHOBIUS); TMhelix (TMHMM)
KEH36631	cellulose synthase-like protein	2940	20	0	0.9195	9	F:metal ion binding; C:integral component of membrane; F:cellulose synthase (UDP-forming) activity; P:cellulose biosynthetic process; P:UDP-glucose metabolic process; P:cell wall organization; P:starch metabolic process; C:plasma membrane; P:sucrose metabolic process	EC:2.4.1.12; EC:2.4.1	Coil (COILS); IPR013083 (G3DSA:3.30.40.GENE3D); IPR027934 (PFAM); IPR005150 (PFAM); PTHR13301:SF31 (PANTHER); PTHR13301 (PANTHER); TRANSMEMBRANE (PHOBIUS); TRANSMEMBRANE (PHOBIUS); TRANSMEMBRANE (PHOBIUS); NON_CYTOPLASMIC_DOMAIN (PHOBIUS); NON_CYTOPLASMIC_DOMAIN (PHOBIUS); CYTOPLASMIC_DOMAIN (PHOBIUS); NON_CYTOPLASMIC_DOMAIN (PHOBIUS); TRANSMEMBRANE (PHOBIUS); TRANSMEMBRANE (PHOBIUS); CYTOPLASMIC…
AES64129	heavy-metal-associated domain protein	876	20	2.5e-149	0.6615	2	F:metal ion binding; P:metal ion transport	-	IPR006121 (PFAM); G3DSA:3.30.70.100 (GENE3D); PTHR22814 (PANTHER); IPR006121 (PROSITE_PROFILES); IPR006121 (SUPERFAMILY)
AES64323	hypothetical protein MTR_2g021020	249	1	3.4e-36	1	-		-	no IPS match
AES64389	ribonuclease T2 family protein	576	20	9.8e-139	0.5615	3	P:RNA phosphodiester bond hydrolysis, endonucleolytic; F:RNA binding; F:ribonuclease T2 activity	EC:3.1.31; EC:3.1; EC:3.1.27; EC:3.1.27.1	IPR001568 (PFAM); IPR001568 (G3DSA:3.90.730.GENE3D); IPR001568 (PANTHER); IPR018188 (PROSITE_PATTERNS); IPR018188 (PROSITE_PATTERNS); IPR001568 (SUPERFAMILY)
AES64400	nucleosome assembly protein	648	20	1.4e-144	0.5195	2	C:nucleus; P:nucleosome assembly	-	IPR002164 (PFAM); IPR002164 (PANTHER); PTHR11875:SF7 (PANTHER); SSF143113 (SUPERFAMILY)
AES64428	hypothetical protein MTR_2g025290	684	20	4.1e-169	0.764	-		-	PTHR33184 (PANTHER); PTHR33184:SF10 (PANTHER)
KEH36954	F-box protein interaction domain protein	1212	20	0	0.7505	1	F:protein binding	-	IPR001810 (SMART); IPR001810 (PFAM); IPR017451 (TIGRFAM); G3DSA:1.20.1280.50 (GENE3D); IPR006527 (PFAM); PTHR31790:SF24 (PANTHER); PTHR31790 (PANTHER); IPR001810 (PROSITE_PROFILES); IPR001810 (SUPERFAMILY); IPR011043 (SUPERFAMILY)
AES64498	transmembrane protein, putative	243	20	3.2e-49	0.717	3	C:integral component of membrane; P:phosphorylation; F:kinase activity	-	PTHR27004:SF1 (PANTHER); PTHR27004 (PANTHER); NON_CYTOPLASMIC_DOMAIN (PHOBIUS); CYTOPLASMIC_DOMAIN (PHOBIUS); TRANSMEMBRANE (PHOBIUS); TMhelix (TMHMM)
AES64524	NADH-ubiquinone oxidoreductase complex I, 21 kDa subunit	306	20	2.3e-65	0.953	5	C:mitochondrial respiratory chain complex I; P:photorespiration; P:proteasome core complex assembly; P:ubiquitin-dependent protein catabolic process; P:response to misfolded protein	-	IPR019721 (PFAM); PTHR34062 (PANTHER); NON_CYTOPLASMIC_DOMAIN (PHOBIUS); NON_CYTOPLASMIC_DOMAIN (PHOBIUS); TRANSMEMBRANE (PHOBIUS); TRANSMEMBRANE (PHOBIUS); CYTOPLASMIC_DOMAIN (PHOBIUS); TMhelix (TMHMM); TMhelix (TMHMM)
KEH36967	NADH-ubiquinone oxidoreductase complex I, 21 kDa subunit	288	20	4.6e-60	0.9525	-		-	IPR019721 (PFAM); PTHR34062 (PANTHER); TRANSMEMBRANE (PHOBIUS); TRANSMEMBRANE (PHOBIUS); CYTOPLASMIC_DOMAIN (PHOBIUS); NON_CYTOPLASMIC_DOMAIN (PHOBIUS); NON_CYTOPLASMIC_DOMAIN (PHOBIUS); TMhelix (TMHMM); TMhelix (TMHMM)
AES64586	phototropic-responsive NPH3 family protein	1722	20	0	0.8445	1	F:protein binding	-	IPR027356 (PFAM); G3DSA:3.30.710.10 (GENE3D); IPR000210 (PFAM); PTHR32370 (PANTHER); PTHR32370:SF19 (PANTHER); IPR027356 (PROSITE_PROFILES); IPR011333 (SUPERFAMILY)
KEH36999	phototropic-responsive NPH3 family protein	1506	20	0	0.842	-		-	IPR027356 (PFAM); PTHR32370:SF19 (PANTHER); PTHR32370 (PANTHER); IPR027356 (PROSITE_PROFILES)
AES64590	hypothetical protein MTR_2g027490	168	1	9.3e-32	1	-		-	no IPS match
AES64628	hypothetical protein MTR_2g027920	441	13	1.3e-40	0.9138	1	F:RNA binding	-	SIGNAL_PEPTIDE_C_REGION (PHOBIUS); NON_CYTOPLASMIC_DOMAIN (PHOBIUS); SIGNAL_PEPTIDE_N_REGION (PHOBIUS); SIGNAL_PEPTIDE_H_REGION (PHOBIUS); SIGNAL_PEPTIDE (PHOBIUS); SignalP-noTM (SIGNALP_EUK)
AES64661	transmembrane protein, putative	600	20	8.6e-128	0.704	6	F:GTP binding; P:regulation of translational elongation; F:translation elongation factor activity; F:GTPase activity; C:integral component of membrane; C:ribosome	EC:3.6.1; EC:3.6.1.15	G3DSA:2.40.30.10 (GENE3D); PTHR23115 (PANTHER); PTHR23115:SF162 (PANTHER); CYTOPLASMIC_DOMAIN (PHOBIUS); TRANSMEMBRANE (PHOBIUS); TRANSMEMBRANE (PHOBIUS); NON_CYTOPLASMIC_DOMAIN (PHOBIUS); CYTOPLASMIC_DOMAIN (PHOBIUS); IPR009000 (SUPERFAMILY); TMhelix (TMHMM); TMhelix (TMHMM)
KEH37040	hypothetical protein MTR_2g029410	885	20	0	0.578	9	F:ATP binding; F:RNA-directed DNA polymerase activity; F:ATPase activity, coupled to transmembrane movement of substances; P:transmembrane transport; P:metabolic process; C:integral component of membrane; P:RNA-dependent DNA replication; P:transport; F:hydrolase activity	-	PTHR19446 (PANTHER); PTHR19446:SF370 (PANTHER); CYTOPLASMIC_DOMAIN (PHOBIUS); TRANSMEMBRANE (PHOBIUS); NON_CYTOPLASMIC_DOMAIN (PHOBIUS)
AES64746	peroxidase family protein	1068	20	0	0.8995	8	F:peroxidase activity; P:response to oxidative stress; F:metal ion binding; P:obsolete peroxidase reaction; P:oxidation-reduction process; C:extracellular region; F:heme binding; P:hydrogen peroxide catabolic process	EC:1.11.1.7	IPR002016 (PRINTS); IPR000823 (PRINTS); IPR002016 (PFAM); G3DSA:1.10.520.10 (GENE3D); G3DSA:1.10.420.10 (GENE3D); PTHR31388:SF22 (PANTHER); PTHR31388 (PANTHER); IPR019793 (PROSITE_PATTERNS); NON_CYTOPLASMIC_DOMAIN (PHOBIUS); SIGNAL_PEPTIDE_N_REGION (PHOBIUS); SIGNAL_PEPTIDE (PHOBIUS); SIGNAL_PEPTIDE_H_REGION (PHOBIUS); SIGNAL_PEPTIDE_C_REGION (PHOBIUS); IPR002016 (PROSITE_PROFILES); SignalP-TM (S…
KEH37051	peroxidase family protein	864	20	0	0.9085	8	F:peroxidase activity; P:response to oxidative stress; F:metal ion binding; P:obsolete peroxidase reaction; P:oxidation-reduction process; C:extracellular region; F:heme binding; P:hydrogen peroxide catabolic process	EC:1.11.1.7	IPR000823 (PRINTS); IPR002016 (PRINTS); IPR002016 (PFAM); G3DSA:1.10.520.10 (GENE3D); G3DSA:1.10.420.10 (GENE3D); PTHR31388 (PANTHER); PTHR31388:SF22 (PANTHER); IPR019793 (PROSITE_PATTERNS); IPR002016 (PROSITE_PROFILES); IPR010255 (SUPERFAMILY)
AES64768	leguminosin group486 secreted peptide	432	20	7.6e-101	0.8055	-		-	IPR010264 (PFAM); PTHR31232 (PANTHER); PTHR31232:SF8 (PANTHER); SIGNAL_PEPTIDE_C_REGION (PHOBIUS); NON_CYTOPLASMIC_DOMAIN (PHOBIUS); SIGNAL_PEPTIDE_H_REGION (PHOBIUS); SIGNAL_PEPTIDE_N_REGION (PHOBIUS); SIGNAL_PEPTIDE (PHOBIUS); SignalP-TM (SIGNALP_GRAM_POSITIVE); TMhelix (TMHMM)
AES64778	hypothetical protein MTR_2g030210	375	20	9.7e-87	0.6005	-		-	PTHR32133 (PANTHER); PTHR32133:SF135 (PANTHER)
AES64851	fatty acid 2-hydroxylase-like protein	714	20	1.2e-173	0.925	5	F:iron ion binding; F:oxidoreductase activity; C:integral component of membrane; P:oxidation-reduction process; P:fatty acid biosynthetic process	-	IPR006694 (PFAM); PTHR12863:SF3 (PANTHER); PTHR12863 (PANTHER); NON_CYTOPLASMIC_DOMAIN (PHOBIUS); TRANSMEMBRANE (PHOBIUS); CYTOPLASMIC_DOMAIN (PHOBIUS); NON_CYTOPLASMIC_DOMAIN (PHOBIUS); TRANSMEMBRANE (PHOBIUS); TRANSMEMBRANE (PHOBIUS); CYTOPLASMIC_DOMAIN (PHOBIUS); CYTOPLASMIC_DOMAIN (PHOBIUS); TRANSMEMBRANE (PHOBIUS); TMhelix (TMHMM); TMhelix (TMHMM)
KEH37077	fatty acid 2-hydroxylase-like protein	750	20	0	0.9235	5	F:iron ion binding; F:oxidoreductase activity; C:integral component of membrane; P:oxidation-reduction process; P:fatty acid biosynthetic process	-	IPR006694 (PFAM); PTHR12863:SF3 (PANTHER); PTHR12863 (PANTHER); TRANSMEMBRANE (PHOBIUS); CYTOPLASMIC_DOMAIN (PHOBIUS); NON_CYTOPLASMIC_DOMAIN (PHOBIUS); TRANSMEMBRANE (PHOBIUS); NON_CYTOPLASMIC_DOMAIN (PHOBIUS); CYTOPLASMIC_DOMAIN (PHOBIUS); CYTOPLASMIC_DOMAIN (PHOBIUS); TRANSMEMBRANE (PHOBIUS); TRANSMEMBRANE (PHOBIUS); TMhelix (TMHMM); TMhelix (TMHMM)
KEH37096	F-box protein interaction domain protein	1170	20	0	0.7445	1	F:protein binding	-	IPR001810 (SMART); IPR017451 (TIGRFAM); IPR001810 (PFAM); G3DSA:1.20.1280.50 (GENE3D); PTHR31790 (PANTHER); PTHR31790:SF24 (PANTHER); TRANSMEMBRANE (PHOBIUS); CYTOPLASMIC_DOMAIN (PHOBIUS); NON_CYTOPLASMIC_DOMAIN (PHOBIUS); IPR001810 (PROSITE_PROFILES); IPR001810 (SUPERFAMILY)
KEH37167	PIF1-like helicase	465	20	1.2e-107	0.59	5	C:replication fork; P:DNA repair; F:DNA helicase activity; P:DNA duplex unwinding; P:telomere maintenance	EC:3.6.1; EC:3.6.1.15	IPR010285 (PFAM); IPR027417 (G3DSA:3.40.50.GENE3D); PTHR10492 (PANTHER); IPR027417 (SUPERFAMILY)
KEH37251	hypothetical protein MTR_2g436640	519	12	8.6e-77	0.7683	6	C:cell; P:obsolete electron transport; F:protein disulfide oxidoreductase activity; F:electron carrier activity; P:cell redox homeostasis; P:oxidation-reduction process	-	PTHR10168 (PANTHER); PTHR10168:SF110 (PANTHER)
KEH37291	transcription termination factor family protein	1164	20	0	0.7345	3	C:mitochondrion; F:double-stranded DNA binding; P:regulation of transcription, DNA-templated	-	IPR003690 (SMART); IPR003690 (PFAM); PTHR13068:SF28 (PANTHER); PTHR13068 (PANTHER)
AES65152	cold-regulated protein	462	20	2.5e-108	0.734	1	F:protein binding	-	IPR000008 (SMART); IPR000008 (PFAM); IPR000008 (G3DSA:2.60.40.GENE3D); PTHR32246 (PANTHER); PTHR32246:SF18 (PANTHER); IPR000008 (PROSITE_PROFILES); IPR000008 (SUPERFAMILY)
AES65194	galactose oxidase/kelch repeat protein	1839	20	0	0.941	16	P:protein import into peroxisome matrix; F:blue light photoreceptor activity; F:scavenger receptor activity; P:blue light signaling pathway; P:receptor-mediated endocytosis; C:nucleus; P:fatty acid beta-oxidation; F:protein binding; P:flower development; C:membrane; P:entrainment of circadian clock by photoperiod; C:cytosol; P:SCF-dependent proteasomal ubiquitin-dependent protein catabolic proces…	-	IPR001610 (SMART); G3DSA:3.30.450.20 (GENE3D); IPR015915 (G3DSA:2.120.10.GENE3D); PF13418 (PFAM); IPR011498 (PFAM); PF13415 (PFAM); IPR001810 (PFAM); G3DSA:1.20.1280.50 (GENE3D); IPR000014 (PFAM); IPR000014 (TIGRFAM); PTHR23244:SF326 (PANTHER); PTHR23244 (PANTHER); IPR000014 (PROSITE_PROFILES); IPR001190 (PROSITE_PROFILES); SSF117281 (SUPERFAMILY); IPR000014 (SUPERFAMILY); IPR001810 (SUPERFAMILY)
KEH37426	Defensin fusion	390	20	3.1e-77	0.6675	-		-	SIGNAL_PEPTIDE_C_REGION (PHOBIUS); SIGNAL_PEPTIDE_N_REGION (PHOBIUS); NON_CYTOPLASMIC_DOMAIN (PHOBIUS); SIGNAL_PEPTIDE_H_REGION (PHOBIUS); SIGNAL_PEPTIDE (PHOBIUS); SignalP-noTM (SIGNALP_EUK)
KEH37756	photosystem II core complex protein psbY, putative	435	20	4.1e-79	0.643	4	C:photosystem II; C:integral component of membrane; F:manganese ion binding; P:photosynthesis	-	IPR009388 (PFAM); PTHR34790:SF1 (PANTHER); PTHR34790 (PANTHER); TMhelix (TMHMM)
AES65790	inositol transporter 4	1743	20	0	0.9055	3	F:substrate-specific transmembrane transporter activity; P:transmembrane transport; C:integral component of membrane	-	IPR003663 (PRINTS); G3DSA:1.20.1250.20 (GENE3D); IPR003663 (TIGRFAM); IPR005828 (PFAM); PTHR23500:SF149 (PANTHER); PTHR23500 (PANTHER); IPR005829 (PROSITE_PATTERNS); NON_CYTOPLASMIC_DOMAIN (PHOBIUS); TRANSMEMBRANE (PHOBIUS); TRANSMEMBRANE (PHOBIUS); TRANSMEMBRANE (PHOBIUS); NON_CYTOPLASMIC_DOMAIN (PHOBIUS); TRANSMEMBRANE (PHOBIUS); NON_CYTOPLASMIC_DOMAIN (PHOBIUS); CYTOPLASMIC_DOMAIN (PHOBIUS); C…
AES65945	late embryogenesis abundant protein (LEA) family protein	195	20	1.1e-33	0.889	-		-	PTHR34191:SF2 (PANTHER); PTHR34191 (PANTHER)
AES66352	Nodule Cysteine-Rich (NCR) secreted peptide	177	18	3.8e-33	0.6028	2	F:metal ion binding; P:nodule morphogenesis	-	IPR009810 (PFAM); CYTOPLASMIC_DOMAIN (PHOBIUS); TRANSMEMBRANE (PHOBIUS); NON_CYTOPLASMIC_DOMAIN (PHOBIUS); SignalP-TM (SIGNALP_EUK); TMhelix (TMHMM)
KEH38283	histidine kinase cytokinin receptor	768	20	1.4e-166	0.769	14	F:protein kinase binding; C:protein histidine kinase complex; F:cytokinin receptor activity; P:response to hexose; P:signal transduction by protein phosphorylation; C:intracellular; P:response to sucrose; F:phosphorelay sensor kinase activity; P:response to external stimulus; P:cellular response to organic substance; P:phosphorelay signal transduction system; C:membrane; P:cellular response to st…	EC:2.7.3; EC:2.7.13.3	IPR006189 (PFAM); IPR003661 (G3DSA:1.10.287.GENE3D); IPR003594 (G3DSA:3.30.565.GENE3D); PTHR24423 (PANTHER); PTHR24423:SF517 (PANTHER); NON_CYTOPLASMIC_DOMAIN (PHOBIUS); TRANSMEMBRANE (PHOBIUS); CYTOPLASMIC_DOMAIN (PHOBIUS); IPR006189 (PROSITE_PROFILES); IPR003661 (SUPERFAMILY); TMhelix (TMHMM); TMhelix (TMHMM)
KEH38469	cytochrome P450 family 709 protein	1551	20	0	0.874	7	P:acyl-CoA metabolic process; F:acyl-CoA oxidase activity; F:iron ion binding; F:oxidoreductase activity, acting on paired donors, with incorporation or reduction of molecular oxygen; P:oxidation-reduction process; F:monooxygenase activity; F:heme binding	EC:1.3.3.6	IPR002401 (PRINTS); IPR001128 (PRINTS); IPR001128 (G3DSA:1.10.630.GENE3D); IPR001128 (PFAM); PTHR24282:SF53 (PANTHER); PTHR24282 (PANTHER); IPR017972 (PROSITE_PATTERNS); NON_CYTOPLASMIC_DOMAIN (PHOBIUS); CYTOPLASMIC_DOMAIN (PHOBIUS); TRANSMEMBRANE (PHOBIUS); IPR001128 (SUPERFAMILY); TMhelix (TMHMM)
KEH38483	unknown	276	20	5.3e-61	0.9375	3	C:protein histidine kinase complex; F:protein histidine kinase activity; P:peptidyl-histidine phosphorylation	EC:2.7.13.3	IPR012946 (SMART); IPR012946 (PFAM); PTHR31044:SF19 (PANTHER); PTHR31044 (PANTHER)
KEH38497	late nodulin	303	20	3e-68	0.819	4	F:ATP binding; F:metal ion binding; F:ADP binding; P:nodule morphogenesis	-	IPR009810 (PFAM); NON_CYTOPLASMIC_DOMAIN (PHOBIUS); SIGNAL_PEPTIDE_C_REGION (PHOBIUS); SIGNAL_PEPTIDE (PHOBIUS); SIGNAL_PEPTIDE_N_REGION (PHOBIUS); SIGNAL_PEPTIDE_H_REGION (PHOBIUS); SignalP-noTM (SIGNALP_EUK)
KEH38500	F-box/RNI/FBD-like domain protein	1446	20	0	0.6525	1	F:protein binding	-	IPR006566 (PFAM); G3DSA:1.20.1280.50 (GENE3D); PTHR32212:SF94 (PANTHER); PTHR32212 (PANTHER); IPR001810 (SUPERFAMILY)
KEH38564	Pmr5/Cas1p GDSL/SGNH-like acyl-esterase family protein	1047	20	0	0.856	-		-	IPR025846 (PFAM); IPR026057 (PFAM); IPR029962 (PANTHER); PTHR32285:SF30 (PANTHER); NON_CYTOPLASMIC_DOMAIN (PHOBIUS); SIGNAL_PEPTIDE_C_REGION (PHOBIUS); SIGNAL_PEPTIDE (PHOBIUS); SIGNAL_PEPTIDE_H_REGION (PHOBIUS); SIGNAL_PEPTIDE_N_REGION (PHOBIUS); SignalP-TM (SIGNALP_GRAM_POSITIVE); SignalP-noTM (SIGNALP_GRAM_NEGATIVE); SignalP-noTM (SIGNALP_EUK)
AES66480	LRR receptor-like kinase	1347	20	0	0.8405	3	F:ATP binding; F:protein kinase activity; P:protein phosphorylation	-	IPR002290 (SMART); IPR021720 (PFAM); G3DSA:3.30.200.20 (GENE3D); G3DSA:1.10.510.10 (GENE3D); IPR000719 (PFAM); PTHR27006:SF11 (PANTHER); PTHR27006 (PANTHER); IPR008271 (PROSITE_PATTERNS); CYTOPLASMIC_DOMAIN (PHOBIUS); TRANSMEMBRANE (PHOBIUS); NON_CYTOPLASMIC_DOMAIN (PHOBIUS); IPR000719 (PROSITE_PROFILES); IPR011009 (SUPERFAMILY); TMhelix (TMHMM)
AES66725	ARF GTPase activator	1425	20	0	0.835	3	F:metal ion binding; F:GTPase activator activity; P:positive regulation of GTPase activity	-	IPR001164 (PRINTS); IPR001164 (SMART); IPR001164 (PFAM); PTHR23180 (PANTHER); PTHR23180:SF160 (PANTHER); IPR001164 (PROSITE_PROFILES); SSF57863 (SUPERFAMILY)
AES66726	ARF GTPase activator	1272	20	0	0.8155	3	F:metal ion binding; F:GTPase activator activity; P:positive regulation of GTPase activity	-	IPR001164 (SMART); IPR001164 (PFAM); PTHR23180:SF160 (PANTHER); PTHR23180 (PANTHER); IPR001164 (PROSITE_PROFILES); SSF57863 (SUPERFAMILY)
AES66727	ARF GTPase activator	1167	20	0	0.8015	3	F:metal ion binding; F:GTPase activator activity; P:positive regulation of GTPase activity	-	PTHR23180 (PANTHER); PTHR23180:SF160 (PANTHER)
AES66978	hypothetical protein MTR_2g084170	189	9	4.3e-27	0.8189	-		-	no IPS match
AES67092	NAC transcription factor-like protein	750	20	0	0.75	3	C:nucleus; F:DNA binding; P:regulation of transcription, DNA-templated	-	IPR003441 (PFAM); PTHR31989:SF4 (PANTHER); PTHR31989 (PANTHER); IPR003441 (PROSITE_PROFILES); IPR003441 (SUPERFAMILY)
AES67310	dehydration-responsive element-binding protein	567	20	2.6e-122	0.8205	6	C:nucleus; F:DNA binding; C:transcription factor complex; F:transcription factor activity, sequence-specific DNA binding; P:regulation of transcription, DNA-templated; P:regulation of transcription, DNA-templated	-	IPR001471 (PRINTS); IPR001471 (SMART); IPR001471 (PFAM); IPR001471 (G3DSA:3.30.730.GENE3D); PTHR31241 (PANTHER); PTHR31241:SF2 (PANTHER); IPR001471 (PROSITE_PROFILES); IPR016177 (SUPERFAMILY)
KEH39036	diacylglycerol kinase domain protein	1599	20	0	0.8885	6	F:ATP binding; P:glycerolipid metabolic process; P:phospholipid catabolic process; F:diacylglycerol kinase activity; P:phosphorylation; P:protein kinase C-activating G-protein coupled receptor signaling pathway	EC:2.7.1.107	IPR001206 (SMART); IPR000756 (SMART); IPR000756 (PFAM); IPR001206 (PFAM); PTHR11255:SF29 (PANTHER); PTHR11255 (PANTHER); CYTOPLASMIC_DOMAIN (PHOBIUS); NON_CYTOPLASMIC_DOMAIN (PHOBIUS); TRANSMEMBRANE (PHOBIUS); IPR001206 (PROSITE_PROFILES); IPR016064 (SUPERFAMILY)
KEH39037	diacylglycerol kinase domain protein	1455	20	0	0.8895	6	F:ATP binding; P:glycerolipid metabolic process; P:phospholipid catabolic process; F:diacylglycerol kinase activity; P:phosphorylation; P:protein kinase C-activating G-protein coupled receptor signaling pathway	EC:2.7.1.107	IPR001206 (SMART); IPR000756 (SMART); IPR016961 (PIRSF); IPR001206 (PFAM); IPR000756 (PFAM); PTHR11255 (PANTHER); PTHR11255:SF29 (PANTHER); IPR001206 (PROSITE_PROFILES); IPR016064 (SUPERFAMILY)
KEH39113	expansin-like protein B1	777	20	0	0.865	4	P:metabolic process; C:extracellular region; P:sexual reproduction; F:hydrolase activity	-	IPR005795 (PRINTS); IPR007118 (PRINTS); IPR007112 (SMART); IPR007117 (PFAM); IPR009009 (PFAM); IPR007117 (G3DSA:2.60.40.GENE3D); IPR009009 (G3DSA:2.40.40.GENE3D); PTHR31692:SF5 (PANTHER); PTHR31692 (PANTHER); SIGNAL_PEPTIDE_N_REGION (PHOBIUS); SIGNAL_PEPTIDE_H_REGION (PHOBIUS); SIGNAL_PEPTIDE (PHOBIUS); NON_CYTOPLASMIC_DOMAIN (PHOBIUS); SIGNAL_PEPTIDE_C_REGION (PHOBIUS); IPR007112 (PROSITE_PROFIL…
AES67410	lateral organ boundaries (LOB) domain protein	597	20	3.8e-126	0.91	4	P:pyrimidine nucleobase metabolic process; P:glutamate metabolic process; F:carbamoyl-phosphate synthase (glutamine-hydrolyzing) activity; C:carbamoyl-phosphate synthase complex	EC:6.3.5.5	Coil (COILS); IPR004883 (PFAM); PTHR31301:SF14 (PANTHER); PTHR31301 (PANTHER); IPR004883 (PROSITE_PROFILES)
AES67466	beta-galactosidase-like protein	2532	20	0	0.8945	7	P:glycerolipid metabolic process; C:beta-galactosidase complex; P:galactose metabolic process; F:carbohydrate binding; F:beta-galactosidase activity; P:glycosaminoglycan catabolic process; P:glycosphingolipid metabolic process	EC:3.2.1.23; EC:3.2.1	IPR001944 (PRINTS); IPR008979 (G3DSA:2.60.120.GENE3D); IPR006104 (PFAM); IPR013781 (G3DSA:3.20.20.GENE3D); IPR031330 (PFAM); IPR000922 (PFAM); IPR008979 (G3DSA:2.60.120.GENE3D); IPR001944 (PANTHER); PTHR23421:SF58 (PANTHER); IPR019801 (PROSITE_PATTERNS); SIGNAL_PEPTIDE_N_REGION (PHOBIUS); SIGNAL_PEPTIDE (PHOBIUS); SIGNAL_PEPTIDE_H_REGION (PHOBIUS); NON_CYTOPLASMIC_DOMAIN (PHOBIUS); SIGNAL_PEPTIDE…
AES67478	hypothetical protein MTR_2g094150	519	20	7.2e-124	0.7145	2	F:nucleic acid binding; F:zinc ion binding	-	no IPS match
KEH39373	phosphatidylinositol N-acetylglucosaminyltransferase	1473	20	0	0.935	2	P:GPI anchor biosynthetic process; F:transferase activity, transferring glycosyl groups	-	IPR013234 (PFAM); IPR001296 (PFAM); G3DSA:3.40.50.2000 (GENE3D); PTHR12526 (PANTHER); PTHR12526:SF232 (PANTHER); NON_CYTOPLASMIC_DOMAIN (PHOBIUS); TRANSMEMBRANE (PHOBIUS); CYTOPLASMIC_DOMAIN (PHOBIUS); SSF53756 (SUPERFAMILY); TMhelix (TMHMM)
KEH39374	phosphatidylinositol N-acetylglucosaminyltransferase	1203	20	0	0.9405	2	P:GPI anchor biosynthetic process; F:phosphatidylinositol N-acetylglucosaminyltransferase activity	EC:2.4.1; EC:2.4.1.198	IPR013234 (PFAM); G3DSA:3.40.50.2000 (GENE3D); IPR001296 (PFAM); PTHR12526 (PANTHER); PTHR12526:SF232 (PANTHER); SSF53756 (SUPERFAMILY)
KEH39375	phosphatidylinositol N-acetylglucosaminyltransferase	1005	20	0	0.9435	2	P:GPI anchor biosynthetic process; F:phosphatidylinositol N-acetylglucosaminyltransferase activity	EC:2.4.1; EC:2.4.1.198	IPR013234 (PFAM); G3DSA:3.40.50.2000 (GENE3D); IPR001296 (PFAM); PTHR12526 (PANTHER); PTHR12526:SF232 (PANTHER); SSF53756 (SUPERFAMILY)
KEH39385	XH/XS domain protein, putative	1914	20	0	0.697	1	P:gene silencing by RNA	-	Coil (COILS); Coil (COILS); Coil (COILS); Coil (COILS); Coil (COILS); IPR005380 (PFAM); IPR005379 (PFAM); PTHR21596:SF23 (PANTHER); PTHR21596 (PANTHER)
AES67544	DNA-binding protein, putative	4122	20	0	0.802	17	P:sister chromatid cohesion; P:reciprocal meiotic recombination; P:positive regulation of cell proliferation; P:RNA processing; P:synapsis; P:telomere maintenance in response to DNA damage; P:mitotic cell cycle; P:meiotic DNA double-strand break formation; P:xylan biosynthetic process; F:DNA binding; P:multicellular organism reproduction; P:positive regulation of transcription, DNA-templated; P:g…	-	IPR024867 (PANTHER); PTHR13052:SF0 (PANTHER)
KEH39403	DNA-binding protein, putative	4041	20	0	0.7875	17	P:sister chromatid cohesion; P:reciprocal meiotic recombination; P:positive regulation of cell proliferation; P:RNA processing; P:synapsis; P:telomere maintenance in response to DNA damage; P:mitotic cell cycle; P:meiotic DNA double-strand break formation; P:xylan biosynthetic process; F:DNA binding; P:multicellular organism reproduction; P:positive regulation of transcription, DNA-templated; P:g…	-	IPR024867 (PANTHER); PTHR13052:SF0 (PANTHER)
KEH39439	cytosolic triosephosphate isomerase	762	20	2.7e-167	0.9365	28	C:chloroplast stroma; F:transferase activity, transferring acyl groups; P:inositol metabolic process; P:Golgi organization; P:photorespiration; P:fructose metabolic process; C:vacuolar membrane; P:water transport; C:plasmodesma; F:copper ion binding; P:glycerolipid metabolic process; C:apoplast; P:cysteine biosynthetic process; C:cytosol; P:response to misfolded protein; P:gluconeogenesis; P:resp…	EC:5.3.1.1	IPR000652 (TIGRFAM); IPR000652 (PFAM); IPR013785 (G3DSA:3.20.20.GENE3D); PTHR21139:SF6 (PANTHER); IPR000652 (PANTHER); IPR020861 (PROSITE_PATTERNS); IPR022896 (HAMAP); IPR000652 (PROSITE_PROFILES); IPR000652 (SUPERFAMILY)
KEH39452	GRAS family transcription factor	1971	20	0	0.7795	1	P:regulation of transcription, DNA-templated	-	IPR005202 (PFAM); PTHR31636:SF46 (PANTHER); PTHR31636 (PANTHER); IPR005202 (PROSITE_PROFILES)
AES68024	NADH-ubiquinone/plastoquinone (complex I) protein	768	20	1.3e-152	0.673	6	F:oxidoreductase activity; C:photosynthetic membrane; P:oxidation-reduction process; F:binding; P:cellular metabolic process; C:plastid	-	Coil (COILS); IPR001750 (PFAM); PTHR22773:SF92 (PANTHER); PTHR22773 (PANTHER); CYTOPLASMIC_DOMAIN (PHOBIUS); NON_CYTOPLASMIC_DOMAIN (PHOBIUS); TRANSMEMBRANE (PHOBIUS); TRANSMEMBRANE (PHOBIUS); CYTOPLASMIC_DOMAIN (PHOBIUS); NON_CYTOPLASMIC_DOMAIN (PHOBIUS); TRANSMEMBRANE (PHOBIUS); TMhelix (TMHMM); TMhelix (TMHMM)
AES68092	cytochrome C oxidase subunit 5b	453	20	7.7e-105	0.8415	5	F:cytochrome-c oxidase activity; C:respiratory chain complex IV; P:hydrogen ion transmembrane transport; P:mitochondrial electron transport, cytochrome c to oxygen; C:mitochondrial envelope	EC:1.9.3.1	IPR002124 (G3DSA:2.60.11.GENE3D); IPR002124 (PFAM); PTHR10122:SF3 (PANTHER); IPR002124 (PANTHER); IPR002124 (PRODOM); IPR002124 (PROSITE_PROFILES); SSF57802 (SUPERFAMILY)
KEH39594	embryo-specific protein	465	20	8.1e-94	0.6235	1	F:protein binding	-	IPR001024 (G3DSA:2.60.60.GENE3D); IPR010417 (PFAM); PTHR31718 (PANTHER); SIGNAL_PEPTIDE (PHOBIUS); SIGNAL_PEPTIDE_N_REGION (PHOBIUS); NON_CYTOPLASMIC_DOMAIN (PHOBIUS); SIGNAL_PEPTIDE_H_REGION (PHOBIUS); SIGNAL_PEPTIDE_C_REGION (PHOBIUS); SignalP-TM (SIGNALP_GRAM_POSITIVE); SignalP-noTM (SIGNALP_EUK); SignalP-noTM (SIGNALP_GRAM_NEGATIVE); IPR001024 (SUPERFAMILY)
AES68175	phox (PX) domain protein	2115	20	0	0.777	1	F:phosphatidylinositol binding	-	Coil (COILS); Coil (COILS); Coil (COILS); Coil (COILS); Coil (COILS); IPR001683 (SMART); IPR001683 (G3DSA:3.30.1520.GENE3D); IPR001683 (PFAM); PTHR10555:SF154 (PANTHER); PTHR10555 (PANTHER); IPR001683 (PROSITE_PROFILES); IPR001683 (SUPERFAMILY)
KEH39608	phox (PX) domain protein	1704	20	0	0.7805	1	F:phosphatidylinositol binding	-	Coil (COILS); Coil (COILS); Coil (COILS); Coil (COILS); Coil (COILS); IPR001683 (G3DSA:3.30.1520.GENE3D); PTHR10555 (PANTHER); PTHR10555:SF154 (PANTHER); IPR001683 (PROSITE_PROFILES); IPR001683 (SUPERFAMILY)
AES68196	F-box protein interaction domain protein	1221	20	0	0.6505	2	F:aspartic-type endopeptidase activity; P:proteolysis	-	IPR017451 (TIGRFAM); IPR006527 (PFAM); PTHR31790 (PANTHER)
KEH39636	hypothetical protein MTR_2g105000	174	1	1.8e-33	1	-		-	no IPS match
AES68317	hypothetical protein MTR_3g005880	711	20	1.1e-162	0.631	3	F:ubiquitin-protein transferase activity; F:metal ion binding; P:protein ubiquitination	-	SIGNAL_PEPTIDE_N_REGION (PHOBIUS); SIGNAL_PEPTIDE (PHOBIUS); SIGNAL_PEPTIDE_C_REGION (PHOBIUS); SIGNAL_PEPTIDE_H_REGION (PHOBIUS); NON_CYTOPLASMIC_DOMAIN (PHOBIUS)
AES68324	D-isomer specific 2-hydroxyacid dehydrogenase domain protein	1149	20	0	0.8795	6	F:NAD binding; F:phosphoglycerate dehydrogenase activity; P:L-serine biosynthetic process; P:oxidation-reduction process; P:glycine metabolic process; P:threonine metabolic process	EC:1.1.1.95	IPR016040 (G3DSA:3.40.50.GENE3D); IPR016040 (G3DSA:3.40.50.GENE3D); IPR006139 (PFAM); IPR006140 (PFAM); PTHR10996:SF108 (PANTHER); PTHR10996 (PANTHER); IPR029753 (PROSITE_PATTERNS); IPR016040 (SUPERFAMILY); SSF52283 (SUPERFAMILY)
AES68431	isoaspartyl peptidase/L-asparaginase	1062	20	0	0.895	2	P:asparagine metabolic process; F:N4-(beta-N-acetylglucosaminyl)-L-asparaginase activity	EC:3.5.1.26	IPR000246 (PFAM); PTHR10188:SF6 (PANTHER); IPR000246 (PANTHER); SIGNAL_PEPTIDE_C_REGION (PHOBIUS); SIGNAL_PEPTIDE_N_REGION (PHOBIUS); SIGNAL_PEPTIDE (PHOBIUS); SIGNAL_PEPTIDE_H_REGION (PHOBIUS); NON_CYTOPLASMIC_DOMAIN (PHOBIUS); SignalP-noTM (SIGNALP_EUK); IPR029055 (SUPERFAMILY)
KEH32842	isoaspartyl peptidase/L-asparaginase	765	20	0	0.906	2	P:metabolic process; F:hydrolase activity	-	IPR000246 (PFAM); IPR000246 (PANTHER); PTHR10188:SF6 (PANTHER); IPR029055 (SUPERFAMILY)
AES68436	prohibitin complex protein	837	20	7.7e-176	0.949	1	C:membrane	-	IPR000163 (PRINTS); IPR001107 (SMART); IPR001107 (PFAM); IPR000163 (PANTHER); IPR001107 (SUPERFAMILY)
KEH32938	multidrug resistance protein ABC transporter family protein	4956	20	0	0.8765	6	F:ATP binding; F:ATPase activity, coupled to transmembrane movement of substances; P:transmembrane transport; F:2-alkenal reductase [NAD(P)] activity; C:integral component of membrane; P:oxidation-reduction process	EC:1.3.1.74; EC:3.6.1; EC:3.6.1.3; EC:3.6.1.15	Coil (COILS); IPR003593 (SMART); IPR003439 (PFAM); IPR011527 (PFAM); G3DSA:1.20.1560.10 (GENE3D); IPR027417 (G3DSA:3.40.50.GENE3D); PTHR24223 (PANTHER); PTHR24223:SF251 (PANTHER); IPR017871 (PROSITE_PATTERNS); CYTOPLASMIC_DOMAIN (PHOBIUS); NON_CYTOPLASMIC_DOMAIN (PHOBIUS); TRANSMEMBRANE (PHOBIUS); CYTOPLASMIC_DOMAIN (PHOBIUS); NON_CYTOPLASMIC_DOMAIN (PHOBIUS); CYTOPLASMIC_DOMAIN (PHOBIUS); NON_CY…
AES69207	NB-ARC domain disease resistance protein, putative	3402	20	0	0.785	3	F:ATP binding; F:protein binding; F:ADP binding	-	Coil (COILS); PR00364 (PRINTS); IPR003591 (SMART); IPR002182 (PFAM); IPR032675 (G3DSA:3.80.10.GENE3D); IPR032675 (G3DSA:3.80.10.GENE3D); IPR027417 (G3DSA:3.40.50.GENE3D); PTHR23155 (PANTHER); PTHR23155:SF414 (PANTHER); IPR001611 (PROSITE_PROFILES); IPR027417 (SUPERFAMILY); IPR032675 (SUPERFAMILY); SSF52047 (SUPERFAMILY)
AES69447	cellulose synthase-like protein	3237	20	0	0.945	15	F:zinc ion binding; P:UDP-glucose metabolic process; P:plant-type secondary cell wall biogenesis; P:starch metabolic process; C:plasma membrane; P:plant-type primary cell wall biogenesis; P:sucrose metabolic process; C:trans-Golgi network; C:endosome; C:plasmodesma; F:protein binding; C:integral component of membrane; F:cellulose synthase (UDP-forming) activity; P:cellulose biosynthetic process; …	EC:2.4.1.12; EC:2.4.1	IPR005150 (PFAM); IPR013083 (G3DSA:3.30.40.GENE3D); IPR027934 (PFAM); PTHR13301 (PANTHER); PTHR13301:SF61 (PANTHER); CYTOPLASMIC_DOMAIN (PHOBIUS); CYTOPLASMIC_DOMAIN (PHOBIUS); TRANSMEMBRANE (PHOBIUS); NON_CYTOPLASMIC_DOMAIN (PHOBIUS); TRANSMEMBRANE (PHOBIUS); NON_CYTOPLASMIC_DOMAIN (PHOBIUS); NON_CYTOPLASMIC_DOMAIN (PHOBIUS); TRANSMEMBRANE (PHOBIUS); NON_CYTOPLASMIC_DOMAIN (PHOBIUS); TRANSMEMBRA…
AES69744	Serine/Threonine kinase family protein	1092	20	0	0.927	6	F:ATP binding; P:activation of MAPKK activity; F:MAP kinase kinase kinase activity; P:transmembrane receptor protein serine/threonine kinase signaling pathway; P:serine family amino acid metabolic process; C:intracellular	EC:2.7.11.25; EC:2.7.11	Coil (COILS); IPR001245 (PRINTS); IPR002290 (SMART); IPR001245 (PFAM); G3DSA:1.10.510.10 (GENE3D); G3DSA:3.30.200.20 (GENE3D); PTHR23257 (PANTHER); PTHR23257:SF541 (PANTHER); IPR008271 (PROSITE_PATTERNS); IPR000719 (PROSITE_PROFILES); IPR011009 (SUPERFAMILY)
AES69784	late embryogenesis abundant D-like protein	810	20	3e-171	0.6615	-		-	IPR007011 (PFAM); PTHR31174 (PANTHER)
KEH33300	LRR and NB-ARC domain disease resistance protein	3048	20	0	0.6705	2	F:ADP binding; F:hydrolase activity	-	PR00364 (PRINTS); IPR032675 (G3DSA:3.80.10.GENE3D); IPR032675 (G3DSA:3.80.10.GENE3D); IPR002182 (PFAM); IPR032675 (G3DSA:3.80.10.GENE3D); PTHR23155 (PANTHER); PTHR23155:SF563 (PANTHER); IPR032675 (SUPERFAMILY); IPR032675 (SUPERFAMILY); IPR027417 (SUPERFAMILY)
KEH33447	methyl-CpG-binding domain protein	1158	20	0	0.9495	4	C:nucleus; F:DNA binding; F:metal ion binding; P:phosphorelay signal transduction system	-	IPR001739 (SMART); IPR001739 (PFAM); G3DSA:3.40.50.2300 (GENE3D); IPR001789 (PFAM); IPR001739 (G3DSA:3.30.890.GENE3D); PTHR12396 (PANTHER); IPR001739 (PROSITE_PROFILES); IPR016177 (SUPERFAMILY); IPR011006 (SUPERFAMILY)
KEH33482	transcription initiation factor IIB	813	20	0	0.776	10	F:translation initiation factor activity; P:developmental process involved in reproduction; F:zinc ion binding; P:anatomical structure development; P:regulation of transcription, DNA-templated; P:DNA-templated transcription, initiation; F:TBP-class protein binding; C:ribosome; P:regulation of translational initiation; P:multicellular organismal process	-	IPR000812 (PRINTS); IPR013763 (SMART); G3DSA:2.20.25.10 (GENE3D); IPR013763 (G3DSA:1.10.472.GENE3D); IPR013763 (G3DSA:1.10.472.GENE3D); IPR013137 (PFAM); IPR013150 (PFAM); PTHR11618:SF27 (PANTHER); IPR000812 (PANTHER); IPR013137 (PROSITE_PROFILES); SSF57783 (SUPERFAMILY); IPR013763 (SUPERFAMILY); IPR013763 (SUPERFAMILY)
KEH33491	hypothetical protein MTR_3g040450	189	20	5.5e-36	0.9535	-		-	PTHR37204 (PANTHER); PTHR37204:SF1 (PANTHER)
KEH33492	hypothetical protein MTR_3g040450	447	20	7.8e-86	0.816	1	P:biological_process	-	PTHR37204 (PANTHER); PTHR37204:SF1 (PANTHER); SIGNAL_PEPTIDE (PHOBIUS); SIGNAL_PEPTIDE_C_REGION (PHOBIUS); SIGNAL_PEPTIDE_H_REGION (PHOBIUS); NON_CYTOPLASMIC_DOMAIN (PHOBIUS); SIGNAL_PEPTIDE_N_REGION (PHOBIUS); TMhelix (TMHMM)
KEH33556	Lipid transfer protein	354	20	5.5e-79	0.7055	2	P:lipid transport; F:lipid binding	-	IPR000528 (PRINTS); IPR016140 (SMART); G3DSA:1.10.110.10 (GENE3D); IPR016140 (PFAM); PTHR33076 (PANTHER); SIGNAL_PEPTIDE_N_REGION (PHOBIUS); SIGNAL_PEPTIDE_H_REGION (PHOBIUS); SIGNAL_PEPTIDE (PHOBIUS); NON_CYTOPLASMIC_DOMAIN (PHOBIUS); SIGNAL_PEPTIDE_C_REGION (PHOBIUS); SignalP-noTM (SIGNALP_GRAM_NEGATIVE); SignalP-TM (SIGNALP_GRAM_POSITIVE); SignalP-noTM (SIGNALP_EUK); IPR016140 (SUPERFAMILY)
AES70243	hypothetical protein MTR_3g050170	309	2	2.8e-49	0.96	-		-	SIGNAL_PEPTIDE_H_REGION (PHOBIUS); SIGNAL_PEPTIDE_N_REGION (PHOBIUS); SIGNAL_PEPTIDE (PHOBIUS); SIGNAL_PEPTIDE_C_REGION (PHOBIUS); NON_CYTOPLASMIC_DOMAIN (PHOBIUS); SignalP-TM (SIGNALP_GRAM_POSITIVE); SignalP-noTM (SIGNALP_EUK)
AES70277	hypothetical protein MTR_3g050760	261	1	3.5e-57	1	-		-	no IPS match
AES70399	DUF971 family protein	405	20	1.2e-92	0.8975	-		-	IPR010376 (PFAM); PTHR35303 (PANTHER)
KEH34052	disease resistance protein (TIR-NBS-LRR class), putative	1017	20	0	0.7575	2	P:signal transduction; F:ADP binding	-	IPR032675 (G3DSA:3.80.10.GENE3D); PTHR11017 (PANTHER); PTHR11017:SF162 (PANTHER); SSF52047 (SUPERFAMILY)
AES70685	subtilisin-like serine protease	2268	20	0	0.751	2	P:proteolysis; F:serine-type endopeptidase activity	EC:3.4.21	IPR015500 (PRINTS); IPR000209 (G3DSA:3.40.50.GENE3D); IPR000209 (PFAM); IPR010259 (PFAM); IPR010259 (G3DSA:3.30.70.GENE3D); IPR015500 (PANTHER); PTHR10795:SF3 (PANTHER); IPR023828 (PROSITE_PATTERNS); SIGNAL_PEPTIDE_C_REGION (PHOBIUS); SIGNAL_PEPTIDE_H_REGION (PHOBIUS); SIGNAL_PEPTIDE (PHOBIUS); SIGNAL_PEPTIDE_N_REGION (PHOBIUS); NON_CYTOPLASMIC_DOMAIN (PHOBIUS); SignalP-noTM (SIGNALP_EUK); IPR000…
AES70740	Nodule Cysteine-Rich (NCR) secreted peptide	195	20	1.3e-37	0.619	2	F:metal ion binding; P:nodule morphogenesis	-	IPR009810 (PFAM); CYTOPLASMIC_DOMAIN (PHOBIUS); NON_CYTOPLASMIC_DOMAIN (PHOBIUS); TRANSMEMBRANE (PHOBIUS); SignalP-TM (SIGNALP_EUK); TMhelix (TMHMM)
KEH34156	calmodulin-binding receptor-like cytoplasmic kinase	1362	20	0	0.805	5	F:ATP binding; P:serine family amino acid metabolic process; F:protein serine/threonine kinase activity; P:protein phosphorylation; C:plasma membrane	EC:2.7.11	IPR002290 (SMART); G3DSA:3.30.200.20 (GENE3D); G3DSA:1.10.510.10 (GENE3D); IPR013320 (G3DSA:2.60.120.GENE3D); IPR001245 (PFAM); PTHR27003 (PANTHER); PTHR27003:SF63 (PANTHER); IPR017441 (PROSITE_PATTERNS); IPR008271 (PROSITE_PATTERNS); IPR000719 (PROSITE_PROFILES); IPR011009 (SUPERFAMILY)
KEH34157	calmodulin-binding receptor-like cytoplasmic kinase	1026	20	0	0.884	5	F:ATP binding; P:serine family amino acid metabolic process; F:protein serine/threonine kinase activity; P:protein phosphorylation; C:plasma membrane	EC:2.7.11	PIRSF000654 (PIRSF); IPR002290 (SMART); IPR001245 (PFAM); G3DSA:3.30.200.20 (GENE3D); IPR013320 (G3DSA:2.60.120.GENE3D); G3DSA:1.10.510.10 (GENE3D); PTHR27003:SF63 (PANTHER); PTHR27003 (PANTHER); IPR008271 (PROSITE_PATTERNS); IPR017441 (PROSITE_PATTERNS); IPR000719 (PROSITE_PROFILES); IPR011009 (SUPERFAMILY)
KEH34237	pleckstrin-like (PH) domain protein	447	20	1.6e-104	0.8615	-		-	IPR001849 (SMART); IPR011993 (G3DSA:2.30.29.GENE3D); IPR001849 (PFAM); PTHR22903 (PANTHER); IPR001849 (PROSITE_PROFILES); IPR011993 (SUPERFAMILY)
KEH34241	leucine-rich receptor-like kinase family protein	2292	20	0	0.804	10	F:DNA binding; P:pyrimidine nucleobase metabolic process; F:DNA-directed RNA polymerase activity; F:protein binding; F:ribonucleoside binding; P:transcription, DNA-templated; P:phosphorylation; P:purine nucleobase metabolic process; C:nucleolus; F:kinase activity	EC:2.7.7.6	PR00019 (PRINTS); IPR003591 (SMART); IPR032675 (G3DSA:3.80.10.GENE3D); IPR013210 (PFAM); IPR001611 (PFAM); IPR032675 (G3DSA:3.80.10.GENE3D); PTHR27004 (PANTHER); PTHR27004:SF25 (PANTHER); IPR001611 (PROSITE_PROFILES); IPR032675 (SUPERFAMILY); IPR032675 (SUPERFAMILY); IPR032675 (SUPERFAMILY); IPR032675 (SUPERFAMILY)
KEH34269	peptidyl-prolyl cis-trans isomerase	612	20	2.9e-129	0.958	17	C:endoplasmic reticulum; F:peptide binding; C:multivesicular body; P:protein peptidyl-prolyl isomerization; C:extracellular region; P:protein folding; C:Golgi stack; P:protein targeting to vacuole; P:root development; C:chloroplast; F:peptidyl-prolyl cis-trans isomerase activity; C:plasmodesma; F:protein binding; P:systemic acquired resistance; C:membrane; C:cytosol; P:response to endoplasmic ret…	EC:5.2.1.8	IPR002130 (PRINTS); IPR024936 (PIRSF); IPR002130 (PFAM); IPR029000 (G3DSA:2.40.100.GENE3D); PTHR11071:SF291 (PANTHER); IPR024936 (PANTHER); IPR020892 (PROSITE_PATTERNS); SIGNAL_PEPTIDE_N_REGION (PHOBIUS); SIGNAL_PEPTIDE_H_REGION (PHOBIUS); SIGNAL_PEPTIDE_C_REGION (PHOBIUS); SIGNAL_PEPTIDE (PHOBIUS); NON_CYTOPLASMIC_DOMAIN (PHOBIUS); IPR002130 (PROSITE_PROFILES); SignalP-noTM (SIGNALP_GRAM_NEGATIV…
AES69551	hypothetical protein MTR_3g031350	399	1	4.3e-92	1	-		-	no IPS match
AES69536	methyltransferase	1485	20	0	0.793	2	F:methyltransferase activity; P:methylation	-	IPR006342 (PFAM); IPR029063 (G3DSA:3.40.50.GENE3D); IPR029063 (G3DSA:3.40.50.GENE3D); PTHR10108:SF885 (PANTHER); PTHR10108 (PANTHER); NON_CYTOPLASMIC_DOMAIN (PHOBIUS); CYTOPLASMIC_DOMAIN (PHOBIUS); TRANSMEMBRANE (PHOBIUS); IPR029063 (SUPERFAMILY); IPR029063 (SUPERFAMILY); TMhelix (TMHMM)
KEH34415	transcription factor bHLH93-like protein	477	20	2.1e-111	0.794	-		-	PTHR31945 (PANTHER); PTHR31945:SF8 (PANTHER)
AES70787	hypothetical protein MTR_3g062400	879	20	0	0.685	3	F:adenyl ribonucleotide binding; F:purine ribonucleoside binding; F:anion binding	-	Coil (COILS)
AES70959	ATP synthase subunit beta, putative	444	20	2.2e-103	0.74	6	C:proton-transporting ATP synthase complex, catalytic core F(1); F:nucleotide binding; F:ATPase activity; P:hydrogen ion transmembrane transport; P:ATP biosynthetic process; F:hydrolase activity, acting on acid anhydrides, catalyzing transmembrane movement of substances	EC:3.6.1; EC:3.6.1.3; EC:3.6.1.15	G3DSA:2.40.10.170 (GENE3D); PTHR15184:SF45 (PANTHER); PTHR15184 (PANTHER); SignalP-TM (SIGNALP_GRAM_POSITIVE); IPR004100 (SUPERFAMILY)
AES71067	lipase	1326	20	0	0.836	-		-	IPR006873 (PFAM); PTHR31300 (PANTHER); PTHR31300:SF2 (PANTHER)
AES71220	eukaryotic translation initiation factor 2 alpha	1023	20	0	0.936	4	F:translation initiation factor activity; C:ribosome; P:regulation of translational initiation; C:eukaryotic translation initiation factor 2 complex	-	IPR022967 (SMART); IPR024055 (G3DSA:3.30.70.GENE3D); IPR024054 (G3DSA:1.10.150.GENE3D); IPR003029 (PFAM); IPR011488 (PFAM); IPR012340 (G3DSA:2.40.50.GENE3D); PTHR10602 (PANTHER); PTHR10602:SF0 (PANTHER); IPR003029 (PROSITE_PROFILES); IPR024054 (SUPERFAMILY); IPR012340 (SUPERFAMILY); IPR024055 (SUPERFAMILY)
AES71243	cation/H+ exchanger 3	2484	20	0	0.734	5	P:potassium ion transport; P:sodium ion transport; C:integral component of membrane; F:monovalent cation:proton antiporter activity; P:hydrogen ion transmembrane transport	-	IPR006153 (PFAM); PTHR32468 (PANTHER); PTHR32468:SF32 (PANTHER); NON_CYTOPLASMIC_DOMAIN (PHOBIUS); CYTOPLASMIC_DOMAIN (PHOBIUS); CYTOPLASMIC_DOMAIN (PHOBIUS); CYTOPLASMIC_DOMAIN (PHOBIUS); TRANSMEMBRANE (PHOBIUS); NON_CYTOPLASMIC_DOMAIN (PHOBIUS); TRANSMEMBRANE (PHOBIUS); NON_CYTOPLASMIC_DOMAIN (PHOBIUS); TRANSMEMBRANE (PHOBIUS); TRANSMEMBRANE (PHOBIUS); NON_CYTOPLASMIC_DOMAIN (PHOBIUS); TRANSMEM…
AES71334	camphor resistance CrcB-like protein	1335	20	0	0.707	1	C:integral component of membrane	-	IPR003691 (PFAM); CYTOPLASMIC_DOMAIN (PHOBIUS); TRANSMEMBRANE (PHOBIUS); NON_CYTOPLASMIC_DOMAIN (PHOBIUS); CYTOPLASMIC_DOMAIN (PHOBIUS); NON_CYTOPLASMIC_DOMAIN (PHOBIUS); TRANSMEMBRANE (PHOBIUS); CYTOPLASMIC_DOMAIN (PHOBIUS); TRANSMEMBRANE (PHOBIUS); TRANSMEMBRANE (PHOBIUS); CYTOPLASMIC_DOMAIN (PHOBIUS); TRANSMEMBRANE (PHOBIUS); TRANSMEMBRANE (PHOBIUS); TRANSMEMBRANE (PHOBIUS); TRANSMEMBRANE (PHO…
AES71412	hypothetical protein MTR_3g076670	744	20	2.9e-164	0.591	1	C:integral component of membrane	-	no IPS match
KEH35070	myosin heavy chain kinase B-like protein	1245	20	0	0.764	3	F:protein binding; P:phosphorylation; F:kinase activity	-	IPR020472 (PRINTS); IPR001680 (SMART); IPR001680 (PFAM); IPR015943 (G3DSA:2.130.10.GENE3D); PTHR22844:SF159 (PANTHER); PTHR22844 (PANTHER); IPR001680 (PROSITE_PROFILES); IPR017986 (PROSITE_PROFILES); IPR017986 (SUPERFAMILY)
KEH35112	Nse1 non-SMC component of SMC5-6 complex family protein	1065	20	0	0.738	2	P:DNA repair; C:Smc5-Smc6 complex	-	IPR014857 (PFAM); IPR011513 (PFAM); IPR011513 (PANTHER); PTHR20973:SF0 (PANTHER)
AES71665	hypothetical protein MTR_3g080450	534	6	1.4e-126	0.7867	2	P:signal transduction; F:ADP binding	-	CYTOPLASMIC_DOMAIN (PHOBIUS); TRANSMEMBRANE (PHOBIUS); NON_CYTOPLASMIC_DOMAIN (PHOBIUS)
KEH35160	seed linoleate 9S-lipoxygenase	2577	20	0	0.829	6	F:protein binding; C:cytoplasm; F:metal ion binding; P:oxylipin biosynthetic process; F:linoleate 13S-lipoxygenase activity; P:oxidation-reduction process	EC:1.13.11; EC:1.13.11.12	Coil (COILS); IPR013819 (PRINTS); IPR001246 (PRINTS); IPR001024 (SMART); IPR027433 (G3DSA:4.10.372.GENE3D); G3DSA:3.10.450.60 (GENE3D); IPR001024 (G3DSA:2.60.60.GENE3D); G3DSA:4.10.375.10 (GENE3D); G3DSA:1.20.245.10 (GENE3D); IPR013819 (PFAM); IPR001024 (PFAM); IPR000907 (PANTHER); PTHR11771:SF48 (PANTHER); IPR020833 (PROSITE_PATTERNS); IPR020834 (PROSITE_PATTERNS); IPR001024 (PROSITE_PROFILES); …
KEH35161	seed linoleate 9S-lipoxygenase	2361	20	0	0.843	6	F:protein binding; C:cytoplasm; F:metal ion binding; P:oxylipin biosynthetic process; F:linoleate 13S-lipoxygenase activity; P:oxidation-reduction process	EC:1.13.11; EC:1.13.11.12	Coil (COILS); IPR013819 (PRINTS); IPR001246 (PRINTS); IPR001024 (SMART); IPR027433 (G3DSA:4.10.372.GENE3D); IPR013819 (PFAM); IPR001024 (PFAM); G3DSA:4.10.375.10 (GENE3D); IPR001024 (G3DSA:2.60.60.GENE3D); G3DSA:1.20.245.10 (GENE3D); G3DSA:3.10.450.60 (GENE3D); IPR000907 (PANTHER); PTHR11771:SF48 (PANTHER); IPR020833 (PROSITE_PATTERNS); IPR020834 (PROSITE_PATTERNS); IPR013819 (PROSITE_PROFILES); …
KEH35175	hypothetical protein MTR_3g081300	222	1	4.2e-43	1	-		-	NON_CYTOPLASMIC_DOMAIN (PHOBIUS); CYTOPLASMIC_DOMAIN (PHOBIUS); TRANSMEMBRANE (PHOBIUS)
AES71942	polygalacturonase/glycoside hydrolase family protein	1191	20	0	0.7355	5	F:polygalacturonase activity; P:cell wall organization; C:extracellular region; P:starch metabolic process; P:sucrose metabolic process	EC:3.2.1.15	IPR006626 (SMART); IPR000743 (PFAM); IPR012334 (G3DSA:2.160.20.GENE3D); PTHR31375 (PANTHER); PTHR31375:SF42 (PANTHER); IPR000743 (PROSITE_PATTERNS); IPR011050 (SUPERFAMILY)
AES72414	glycolipid transfer protein (GLTP) family protein	669	20	9.7e-161	0.8905	4	F:glycolipid binding; C:cytoplasm; F:glycolipid transporter activity; P:glycolipid transport	-	IPR014830 (G3DSA:1.10.3520.GENE3D); IPR014830 (PFAM); PTHR10219:SF34 (PANTHER); PTHR10219 (PANTHER); IPR014830 (SUPERFAMILY)
AES72415	glycolipid transfer protein (GLTP) family protein	474	20	1.5e-110	0.889	4	F:glycolipid binding; C:cytoplasm; F:glycolipid transporter activity; P:glycolipid transport	-	IPR014830 (PFAM); IPR014830 (G3DSA:1.10.3520.GENE3D); PTHR10219:SF34 (PANTHER); PTHR10219 (PANTHER); IPR014830 (SUPERFAMILY)
KEH35422	glycolipid transfer protein (GLTP) family protein	663	20	4.6e-159	0.889	4	F:glycolipid binding; C:cytoplasm; F:glycolipid transporter activity; P:glycolipid transport	-	IPR014830 (G3DSA:1.10.3520.GENE3D); IPR014830 (PFAM); PTHR10219 (PANTHER); PTHR10219:SF34 (PANTHER); NON_CYTOPLASMIC_DOMAIN (PHOBIUS); CYTOPLASMIC_DOMAIN (PHOBIUS); TRANSMEMBRANE (PHOBIUS); CYTOPLASMIC_DOMAIN (PHOBIUS); TRANSMEMBRANE (PHOBIUS); IPR014830 (SUPERFAMILY); TMhelix (TMHMM)
KEH35423	glycolipid transfer protein (GLTP) family protein	537	20	3.2e-116	0.8785	4	F:glycolipid binding; C:cytoplasm; F:glycolipid transporter activity; P:glycolipid transport	-	IPR014830 (G3DSA:1.10.3520.GENE3D); IPR014830 (PFAM); PTHR10219:SF34 (PANTHER); PTHR10219 (PANTHER); CYTOPLASMIC_DOMAIN (PHOBIUS); NON_CYTOPLASMIC_DOMAIN (PHOBIUS); TRANSMEMBRANE (PHOBIUS); TRANSMEMBRANE (PHOBIUS); CYTOPLASMIC_DOMAIN (PHOBIUS); IPR014830 (SUPERFAMILY)
KEH35424	glycolipid transfer protein (GLTP) family protein	468	20	2.2e-108	0.8935	4	F:glycolipid binding; C:cytoplasm; F:glycolipid transporter activity; P:glycolipid transport	-	IPR014830 (PFAM); IPR014830 (G3DSA:1.10.3520.GENE3D); PTHR10219:SF34 (PANTHER); PTHR10219 (PANTHER); CYTOPLASMIC_DOMAIN (PHOBIUS); TRANSMEMBRANE (PHOBIUS); NON_CYTOPLASMIC_DOMAIN (PHOBIUS); IPR014830 (SUPERFAMILY)
KEH35425	glycolipid transfer protein (GLTP) family protein	342	20	6.5e-66	0.8815	4	F:glycolipid binding; C:cytoplasm; F:glycolipid transporter activity; P:glycolipid transport	-	IPR014830 (PFAM); IPR014830 (G3DSA:1.10.3520.GENE3D); PTHR10219:SF34 (PANTHER); PTHR10219 (PANTHER); CYTOPLASMIC_DOMAIN (PHOBIUS); TRANSMEMBRANE (PHOBIUS); NON_CYTOPLASMIC_DOMAIN (PHOBIUS); CYTOPLASMIC_DOMAIN (PHOBIUS); TRANSMEMBRANE (PHOBIUS); IPR014830 (SUPERFAMILY)
AES72640	hypothetical protein MTR_3g092800	309	20	2.9e-56	0.7565	3	F:nucleic acid binding; P:DNA integration; C:intracellular	-	no IPS match
AES72710	hypothetical protein MTR_3g094610	237	1	6.2e-49	1	-		-	no IPS match
AES72901	UDP-N-acetylglucosamine transferase subunit alg13	522	20	5.1e-124	0.9185	3	F:carbohydrate binding; F:N-acetylglucosaminyldiphosphodolichol N-acetylglucosaminyltransferase activity; P:lipid glycosylation	EC:2.4.1.141; EC:2.4.1	IPR007235 (PFAM); G3DSA:3.40.50.2000 (GENE3D); PTHR12867 (PANTHER); SSF53756 (SUPERFAMILY)
AES72984	transcription factor, putative	204	18	1e-28	0.8878	5	C:transcription factor complex; F:transcription factor activity, sequence-specific DNA binding; P:regulation of transcription, DNA-templated; P:petal morphogenesis; P:regulation of transcription, DNA-templated	-	PTHR36066:SF1 (PANTHER); PTHR36066 (PANTHER)
AES73337	papain family cysteine protease	1425	20	0	0.829	4	F:2-alkenal reductase [NAD(P)] activity; P:proteolysis; F:cysteine-type peptidase activity; P:oxidation-reduction process	EC:1.3.1.74; EC:3.4	IPR000668 (PRINTS); IPR000118 (SMART); IPR000668 (SMART); IPR013201 (SMART); IPR000668 (PFAM); IPR013201 (PFAM); IPR000118 (PFAM); G3DSA:3.90.70.10 (GENE3D); IPR013128 (PANTHER); PTHR12411:SF352 (PANTHER); IPR000169 (PROSITE_PATTERNS); IPR025660 (PROSITE_PATTERNS); IPR025661 (PROSITE_PATTERNS); SIGNAL_PEPTIDE_N_REGION (PHOBIUS); SIGNAL_PEPTIDE_H_REGION (PHOBIUS); SIGNAL_PEPTIDE_C_REGION (PHOBIUS)…
AES73720	SPOC domain/transcription elongation factor S-II, putative	3399	20	0	0.69	6	C:nucleus; F:zinc ion binding; P:regulation of translational elongation; F:translation elongation factor activity; P:transcription, DNA-templated; C:ribosome	-	IPR017890 (SMART); IPR012921 (PFAM); IPR003618 (PFAM); IPR003618 (G3DSA:1.10.472.GENE3D); IPR003618 (PROSITE_PROFILES); IPR003618 (SUPERFAMILY)
AES73881	class III homeodomain leucine zipper protein	2508	20	0	0.9505	29	P:regulation of chromosome organization; P:positive regulation of cell proliferation; P:cell wall macromolecule metabolic process; F:lipid binding; F:sequence-specific DNA binding; P:cell adhesion; P:regulation of transcription, DNA-templated; P:determination of bilateral symmetry; P:cell division; C:transcription factor complex; F:transcription factor activity, sequence-specific DNA binding; P:a…	-	Coil (COILS); IPR002913 (SMART); IPR001356 (SMART); IPR002913 (PFAM); IPR001356 (PFAM); IPR013978 (PFAM); IPR009057 (G3DSA:1.10.10.GENE3D); IPR023393 (G3DSA:3.30.530.GENE3D); PTHR24326 (PANTHER); PTHR24326:SF238 (PANTHER); IPR001356 (PROSITE_PROFILES); IPR002913 (PROSITE_PROFILES); SSF55961 (SUPERFAMILY); IPR009057 (SUPERFAMILY)
KEH36073	class III homeodomain leucine zipper protein	2130	20	0	0.952	29	P:regulation of chromosome organization; P:positive regulation of cell proliferation; P:cell wall macromolecule metabolic process; F:lipid binding; F:sequence-specific DNA binding; P:cell adhesion; P:regulation of transcription, DNA-templated; P:determination of bilateral symmetry; P:cell division; C:transcription factor complex; F:transcription factor activity, sequence-specific DNA binding; P:a…	-	Coil (COILS); IPR001356 (SMART); IPR002913 (SMART); IPR001356 (PFAM); IPR002913 (PFAM); IPR009057 (G3DSA:1.10.10.GENE3D); IPR023393 (G3DSA:3.30.530.GENE3D); PTHR24326:SF238 (PANTHER); PTHR24326 (PANTHER); IPR001356 (PROSITE_PROFILES); IPR002913 (PROSITE_PROFILES); SSF55961 (SUPERFAMILY); IPR009057 (SUPERFAMILY)
KEH36074	class III homeodomain leucine zipper protein	1785	20	0	0.957	29	P:regulation of chromosome organization; P:positive regulation of cell proliferation; P:cell wall macromolecule metabolic process; F:lipid binding; F:sequence-specific DNA binding; P:cell adhesion; P:regulation of transcription, DNA-templated; P:determination of bilateral symmetry; P:cell division; C:transcription factor complex; F:transcription factor activity, sequence-specific DNA binding; P:a…	-	IPR002913 (PFAM); IPR023393 (G3DSA:3.30.530.GENE3D); IPR013978 (PFAM); PTHR24326 (PANTHER); PTHR24326:SF238 (PANTHER); IPR002913 (PROSITE_PROFILES); SSF55961 (SUPERFAMILY)
KEH36075	class III homeodomain leucine zipper protein	2367	20	0	0.953	29	P:regulation of chromosome organization; P:positive regulation of cell proliferation; P:cell wall macromolecule metabolic process; F:lipid binding; F:sequence-specific DNA binding; P:cell adhesion; P:regulation of transcription, DNA-templated; P:determination of bilateral symmetry; P:cell division; C:transcription factor complex; F:transcription factor activity, sequence-specific DNA binding; P:a…	-	Coil (COILS); IPR001356 (SMART); IPR002913 (SMART); IPR002913 (PFAM); IPR001356 (PFAM); IPR023393 (G3DSA:3.30.530.GENE3D); IPR009057 (G3DSA:1.10.10.GENE3D); IPR013978 (PFAM); PTHR24326:SF238 (PANTHER); PTHR24326 (PANTHER); IPR002913 (PROSITE_PROFILES); IPR001356 (PROSITE_PROFILES); SSF55961 (SUPERFAMILY); IPR009057 (SUPERFAMILY)
KEH36134	pathogenesis-related thaumatin family protein	753	20	9.6e-153	0.844	-		-	IPR001938 (PRINTS); IPR001938 (SMART); IPR001938 (PIRSF); IPR001938 (PFAM); IPR001938 (G3DSA:2.60.110.GENE3D); IPR001938 (PANTHER); PTHR31048:SF10 (PANTHER); IPR017949 (PROSITE_PATTERNS); NON_CYTOPLASMIC_DOMAIN (PHOBIUS); SIGNAL_PEPTIDE_H_REGION (PHOBIUS); SIGNAL_PEPTIDE_N_REGION (PHOBIUS); SIGNAL_PEPTIDE_C_REGION (PHOBIUS); SIGNAL_PEPTIDE (PHOBIUS); IPR001938 (PROSITE_PROFILES); SignalP-noTM (SI…
AES74078	prolyl 4-hydroxylase alpha-like protein	843	20	0	0.8885	9	F:procollagen-proline 4-dioxygenase activity; F:L-ascorbic acid binding; C:trans-Golgi network; P:arginine metabolic process; C:endosome; F:iron ion binding; P:proline metabolic process; P:oxidation-reduction process; P:peptidyl-proline hydroxylation to 4-hydroxy-L-proline	EC:1.14.11; EC:1.14.11.2	IPR006620 (SMART); IPR005123 (PFAM); PTHR10869:SF78 (PANTHER); PTHR10869 (PANTHER); CYTOPLASMIC_DOMAIN (PHOBIUS); TRANSMEMBRANE (PHOBIUS); NON_CYTOPLASMIC_DOMAIN (PHOBIUS); IPR005123 (PROSITE_PROFILES); TMhelix (TMHMM)
AES74127	SWI/SNF complex subunit SWI3B-like protein	1452	20	0	0.7945	3	C:nucleus; F:DNA binding; F:protein binding	-	Coil (COILS); IPR001005 (SMART); IPR009057 (G3DSA:1.10.10.GENE3D); IPR032451 (PFAM); IPR011991 (G3DSA:1.10.10.GENE3D); IPR001005 (PFAM); IPR007526 (PFAM); PTHR12802 (PANTHER); PTHR12802:SF44 (PANTHER); IPR017884 (PROSITE_PROFILES); IPR007526 (PROSITE_PROFILES); IPR009057 (SUPERFAMILY); IPR009057 (SUPERFAMILY)
AES74274	COBRA-like protein 2 precursor	1341	20	0	0.8205	4	P:cellulose microfibril organization; F:carbohydrate binding; P:cell growth; C:anchored component of membrane	-	Coil (COILS); IPR006918 (PIRSF); IPR006918 (PFAM); PTHR31673:SF9 (PANTHER); PTHR31673 (PANTHER); CYTOPLASMIC_DOMAIN (PHOBIUS); NON_CYTOPLASMIC_DOMAIN (PHOBIUS); SIGNAL_PEPTIDE_C_REGION (PHOBIUS); SIGNAL_PEPTIDE_H_REGION (PHOBIUS); TRANSMEMBRANE (PHOBIUS); SIGNAL_PEPTIDE (PHOBIUS); SIGNAL_PEPTIDE_N_REGION (PHOBIUS); IPR006918 (PRODOM); SignalP-noTM (SIGNALP_EUK)
AES86567	brassinosteroid insensitive 1-associated receptor kinase, putative	792	20	0	0.652	2	F:protein kinase activity; P:phosphorylation	-	G3DSA:3.30.200.20 (GENE3D); G3DSA:1.10.510.10 (GENE3D); G3DSA:3.30.200.20 (GENE3D); PTHR27001:SF88 (PANTHER); PTHR27001 (PANTHER); IPR011009 (SUPERFAMILY)
AES86876	hypothetical protein MTR_4g016340	189	1	1.5e-29	1	-		-	no IPS match
AES87522	transmembrane protein, putative	456	1	6e-90	1	1	C:integral component of membrane	-	TRANSMEMBRANE (PHOBIUS); NON_CYTOPLASMIC_DOMAIN (PHOBIUS); CYTOPLASMIC_DOMAIN (PHOBIUS); TMhelix (TMHMM)
AES87479	hypothetical protein MTR_4g028040	693	20	1.3e-168	0.707	4	F:nucleic acid binding; F:zinc ion binding; F:metal ion binding; C:integral component of membrane	-	no IPS match
AES87548	regulator of chromosome condensation (RCC1) family protein, putative	3138	20	0	0.737	1	F:metal ion binding	-	Coil (COILS); IPR000408 (PRINTS); IPR000306 (SMART); IPR013591 (PFAM); IPR000306 (PFAM); IPR013083 (G3DSA:3.30.40.GENE3D); IPR000408 (PFAM); IPR009091 (G3DSA:2.130.10.GENE3D); PTHR22870:SF87 (PANTHER); PTHR22870 (PANTHER); IPR000408 (PROSITE_PATTERNS); IPR000408 (PROSITE_PROFILES); IPR017455 (PROSITE_PROFILES); IPR013591 (PROSITE_PROFILES); IPR009091 (SUPERFAMILY); IPR011011 (SUPERFAMILY)
AES87568	hypothetical protein MTR_4g030100	204	1	3.7e-40	1	-		-	no IPS match
AES87681	hypothetical protein MTR_4g032150	243	12	6.9e-50	0.7125	1	C:integral component of membrane	-	no IPS match
AES87707	SCF ubiquitin ligase, SKP1 component	528	20	3.6e-123	0.879	2	F:ligase activity; P:ubiquitin-dependent protein catabolic process	-	IPR016897 (PIRSF); IPR001232 (SMART); IPR016073 (PFAM); IPR016072 (PFAM); G3DSA:3.30.710.10 (GENE3D); PTHR11165 (PANTHER); IPR011333 (SUPERFAMILY); IPR016072 (SUPERFAMILY)
AES87831	Serine/Threonine-kinase CCR3-like protein	2241	20	0	0.709	7	F:ATP binding; F:protein homodimerization activity; P:ethylene biosynthetic process; P:serine family amino acid metabolic process; F:protein serine/threonine kinase activity; P:protein phosphorylation; P:response to chitin	EC:2.7.11	IPR002290 (SMART); G3DSA:3.30.200.20 (GENE3D); IPR013320 (G3DSA:2.60.120.GENE3D); IPR009091 (G3DSA:2.130.10.GENE3D); IPR000719 (PFAM); G3DSA:1.10.510.10 (GENE3D); PTHR27003 (PANTHER); PTHR27003:SF38 (PANTHER); IPR017441 (PROSITE_PATTERNS); IPR008271 (PROSITE_PATTERNS); TRANSMEMBRANE (PHOBIUS); TRANSMEMBRANE (PHOBIUS); SIGNAL_PEPTIDE (PHOBIUS); SIGNAL_PEPTIDE_H_REGION (PHOBIUS); NON_CYTOPLASMIC_DO…
AES87968	F-box/RNI/FBD-like domain protein	1254	20	0	0.661	1	F:protein binding	-	IPR006566 (SMART); IPR001810 (PFAM); IPR006566 (PFAM); IPR032675 (G3DSA:3.80.10.GENE3D); PTHR32212 (PANTHER); PTHR32212:SF126 (PANTHER); IPR001810 (SUPERFAMILY); SSF52047 (SUPERFAMILY)
KEH29583	hypothetical protein MTR_4g045813	189	9	2.4e-35	0.8011	1	C:integral component of membrane	-	no IPS match
KEH29768	hypothetical protein MTR_4g051555	270	9	1e-57	0.8289	2	F:nuclease activity; P:regulation of transcription, DNA-templated	EC:3.1	no IPS match
AES88300	hypothetical protein MTR_4g052090	993	20	0	0.4865	5	P:RNA phosphodiester bond hydrolysis, endonucleolytic; F:nucleic acid binding; F:RNA-DNA hybrid ribonuclease activity; F:RNA-directed DNA polymerase activity; P:RNA-dependent DNA replication	-	PTHR34023 (PANTHER)
KEH29913	UDP-D-apiose/UDP-D-xylose synthase	1173	20	0	0.959	5	F:coenzyme binding; F:UDP-glucuronate decarboxylase activity; P:starch metabolic process; P:sucrose metabolic process; P:nucleotide metabolic process	EC:4.1.1.35	IPR001509 (PFAM); G3DSA:3.90.25.10 (GENE3D); IPR016040 (G3DSA:3.40.50.GENE3D); PTHR10366:SF348 (PANTHER); PTHR10366 (PANTHER); IPR016040 (SUPERFAMILY)
KEH29914	UDP-D-apiose/UDP-D-xylose synthase	861	20	0	0.9685	5	F:coenzyme binding; F:UDP-glucuronate decarboxylase activity; P:starch metabolic process; P:sucrose metabolic process; P:nucleotide metabolic process	EC:4.1.1.35	G3DSA:3.90.25.10 (GENE3D); IPR016040 (G3DSA:3.40.50.GENE3D); IPR001509 (PFAM); PTHR10366 (PANTHER); PTHR10366:SF348 (PANTHER); IPR016040 (SUPERFAMILY)
KEH29915	UDP-D-apiose/UDP-D-xylose synthase	933	20	0	0.965	5	F:coenzyme binding; F:UDP-glucuronate decarboxylase activity; P:starch metabolic process; P:sucrose metabolic process; P:nucleotide metabolic process	EC:4.1.1.35	IPR001509 (PFAM); IPR016040 (G3DSA:3.40.50.GENE3D); PTHR10366 (PANTHER); PTHR10366:SF348 (PANTHER); IPR016040 (SUPERFAMILY)
KEH30024	enoyl-(acyl carrier) reductase	822	20	0	0.861	5	C:fatty acid synthase complex; P:acyl-carrier-protein biosynthetic process; F:3-oxoacyl-[acyl-carrier-protein] reductase (NADPH) activity; P:oxidation-reduction process; P:fatty acid biosynthetic process	EC:2.3.1.85; EC:1.1.1.100	IPR002347 (PRINTS); IPR002198 (PRINTS); IPR013968 (SMART); IPR016040 (G3DSA:3.40.50.GENE3D); IPR002198 (PFAM); PTHR24322:SF364 (PANTHER); PTHR24322 (PANTHER); IPR020904 (PROSITE_PATTERNS); IPR016040 (SUPERFAMILY)
AES88614	fasciclin-like arabinogalactan protein	879	20	5.5e-162	0.845	6	P:glycerolipid metabolic process; C:beta-galactosidase complex; P:galactose metabolic process; F:beta-galactosidase activity; P:glycosaminoglycan catabolic process; P:glycosphingolipid metabolic process	EC:3.2.1.23; EC:3.2.1	IPR000782 (SMART); IPR000782 (PFAM); IPR000782 (G3DSA:2.30.180.GENE3D); PTHR32077:SF7 (PANTHER); PTHR32077 (PANTHER); NON_CYTOPLASMIC_DOMAIN (PHOBIUS); SIGNAL_PEPTIDE (PHOBIUS); SIGNAL_PEPTIDE_H_REGION (PHOBIUS); TRANSMEMBRANE (PHOBIUS); SIGNAL_PEPTIDE_C_REGION (PHOBIUS); CYTOPLASMIC_DOMAIN (PHOBIUS); SIGNAL_PEPTIDE_N_REGION (PHOBIUS); IPR000782 (PROSITE_PROFILES); SignalP-noTM (SIGNALP_EUK); Sig…
AES88664	nodule-specific cysteine-rich peptide 62	171	20	1.4e-30	0.6665	2	F:metal ion binding; P:nodule morphogenesis	-	IPR009810 (PFAM); SIGNAL_PEPTIDE (PHOBIUS); NON_CYTOPLASMIC_DOMAIN (PHOBIUS); SIGNAL_PEPTIDE_H_REGION (PHOBIUS); SIGNAL_PEPTIDE_N_REGION (PHOBIUS); SIGNAL_PEPTIDE_C_REGION (PHOBIUS); SignalP-noTM (SIGNALP_EUK); TMhelix (TMHMM)
AES88700	arogenate/prephenate dehydratase	1128	20	0	0.878	11	P:carpel development; C:chloroplast; P:L-phenylalanine biosynthetic process; P:tryptophan biosynthetic process; P:L-phenylalanine biosynthetic process; P:anthocyanin accumulation in tissues in response to UV light; P:tyrosine biosynthetic process; F:amino acid binding; F:arogenate dehydratase activity; P:vernalization response; F:prephenate dehydratase activity	EC:4.2.1.51; EC:4.2.1.91	G3DSA:3.40.190.10 (GENE3D); G3DSA:3.30.70.260 (GENE3D); G3DSA:3.40.190.10 (GENE3D); IPR001086 (PFAM); PTHR21022:SF1 (PANTHER); PTHR21022 (PANTHER); IPR018528 (PROSITE_PATTERNS); IPR018528 (PROSITE_PATTERNS); IPR001086 (PROSITE_PROFILES); IPR002912 (PROSITE_PROFILES); SSF53850 (SUPERFAMILY); SSF55021 (SUPERFAMILY)
KEH30203	UDP-glucosyltransferase family protein	1347	20	0	0.7665	2	F:transferase activity, transferring hexosyl groups; P:metabolic process	-	IPR002213 (PFAM); G3DSA:3.40.50.2000 (GENE3D); IPR002213 (PANTHER); PTHR11926:SF102 (PANTHER); SSF53756 (SUPERFAMILY)
KEH30204	UDP-glucosyltransferase family protein	1365	20	0	0.7735	2	F:transferase activity, transferring hexosyl groups; P:metabolic process	-	G3DSA:3.40.50.2000 (GENE3D); IPR002213 (PFAM); PTHR11926:SF102 (PANTHER); IPR002213 (PANTHER); SSF53756 (SUPERFAMILY)
KEH30260	transducin/WD40 domain protein	1431	20	0	0.795	2	F:protein binding; C:Cul4-RING E3 ubiquitin ligase complex	-	IPR001680 (SMART); IPR015943 (G3DSA:2.130.10.GENE3D); PTHR22850:SF94 (PANTHER); PTHR22850 (PANTHER); IPR017986 (PROSITE_PROFILES); IPR017986 (SUPERFAMILY)
KEH30269	hypothetical protein MTR_4g066120	438	11	1.4e-100	0.63	-		-	Coil (COILS)
AES89034	orn/lys/arg decarboxylase major region protein	1584	20	0	0.8775	3	F:lysine decarboxylase activity; P:lysine catabolic process; P:alkaloid biosynthetic process	EC:4.1.1.18	IPR015421 (G3DSA:3.40.640.GENE3D); IPR000310 (PFAM); IPR008286 (G3DSA:3.90.100.GENE3D); IPR008286 (PFAM); PTHR11751 (PANTHER); PTHR11751:SF435 (PANTHER); IPR000310 (PROSITE_PATTERNS); IPR008286 (SUPERFAMILY); IPR015424 (SUPERFAMILY)
AES89326	SAUR-like auxin-responsive family protein	300	20	1.3e-53	0.806	1	P:response to auxin	-	IPR003676 (PFAM); PTHR31929 (PANTHER)
KEH30554	RNA recognition motif (RRM) superfamily protein	1062	20	0	0.8825	3	F:nucleotide binding; F:nucleic acid binding; F:zinc ion binding	-	Coil (COILS); IPR001876 (SMART); IPR000504 (SMART); IPR001876 (G3DSA:4.10.1060.GENE3D); IPR000504 (PFAM); IPR012677 (G3DSA:3.30.70.GENE3D); IPR001876 (PFAM); PTHR12999 (PANTHER); IPR001876 (PROSITE_PATTERNS); IPR000504 (PROSITE_PROFILES); IPR001876 (PROSITE_PROFILES); IPR012677 (SUPERFAMILY); IPR001876 (SUPERFAMILY); IPR001876 (SUPERFAMILY)
KEH30555	RNA recognition motif (RRM) superfamily protein	1155	20	0	0.8755	3	F:nucleotide binding; F:nucleic acid binding; F:zinc ion binding	-	Coil (COILS); IPR000504 (SMART); IPR001876 (SMART); IPR001876 (PFAM); IPR000504 (PFAM); IPR012677 (G3DSA:3.30.70.GENE3D); IPR001876 (G3DSA:4.10.1060.GENE3D); PTHR12999 (PANTHER); IPR001876 (PROSITE_PATTERNS); IPR001876 (PROSITE_PROFILES); IPR000504 (PROSITE_PROFILES); IPR001876 (SUPERFAMILY); IPR001876 (SUPERFAMILY); IPR012677 (SUPERFAMILY)
KEH30605	import inner membrane translocase subunit TIM44-2	1380	20	0	0.8265	4	P:protein transmembrane transport; P:termination of G-protein coupled receptor signaling pathway; P:metabolic process; F:mitochondrial protein-transporting ATPase activity	EC:3.6.1; EC:3.6.1.3; EC:3.6.3.51; EC:3.6.1.15	Coil (COILS); IPR007379 (SMART); G3DSA:1.20.120.20 (GENE3D); IPR007379 (PFAM); PTHR10721 (PANTHER); SIGNAL_PEPTIDE (PHOBIUS); NON_CYTOPLASMIC_DOMAIN (PHOBIUS); SIGNAL_PEPTIDE_N_REGION (PHOBIUS); SIGNAL_PEPTIDE_C_REGION (PHOBIUS); SIGNAL_PEPTIDE_H_REGION (PHOBIUS); IPR016137 (PROSITE_PROFILES); IPR032710 (SUPERFAMILY)
KEH30606	import inner membrane translocase subunit TIM44-2	1290	20	0	0.821	4	P:protein transmembrane transport; P:termination of G-protein coupled receptor signaling pathway; P:metabolic process; F:mitochondrial protein-transporting ATPase activity	EC:3.6.1; EC:3.6.1.3; EC:3.6.3.51; EC:3.6.1.15	Coil (COILS); IPR007379 (SMART); G3DSA:1.20.120.20 (GENE3D); IPR007379 (PFAM); PTHR10721 (PANTHER); SIGNAL_PEPTIDE_C_REGION (PHOBIUS); NON_CYTOPLASMIC_DOMAIN (PHOBIUS); SIGNAL_PEPTIDE_H_REGION (PHOBIUS); SIGNAL_PEPTIDE_N_REGION (PHOBIUS); SIGNAL_PEPTIDE (PHOBIUS); IPR016137 (PROSITE_PROFILES); IPR032710 (SUPERFAMILY)
KEH30607	import inner membrane translocase subunit TIM44-2	1092	20	0	0.837	4	P:protein transmembrane transport; P:termination of G-protein coupled receptor signaling pathway; P:metabolic process; F:mitochondrial protein-transporting ATPase activity	EC:3.6.1; EC:3.6.1.3; EC:3.6.3.51; EC:3.6.1.15	IPR007379 (SMART); IPR007379 (PFAM); PTHR10721 (PANTHER); IPR032710 (SUPERFAMILY)
KEH30608	import inner membrane translocase subunit TIM44-2	966	20	0	0.8345	4	P:protein transmembrane transport; P:termination of G-protein coupled receptor signaling pathway; P:metabolic process; F:mitochondrial protein-transporting ATPase activity	EC:3.6.1; EC:3.6.1.3; EC:3.6.3.51; EC:3.6.1.15	IPR007379 (SMART); IPR007379 (PFAM); PTHR10721 (PANTHER); IPR032710 (SUPERFAMILY)
KEH30609	import inner membrane translocase subunit TIM44-2	1281	20	0	0.7685	2	P:termination of G-protein coupled receptor signaling pathway; F:hydrolase activity	-	Coil (COILS); IPR007379 (SMART); G3DSA:1.20.120.20 (GENE3D); IPR007379 (PFAM); PTHR10721 (PANTHER); SIGNAL_PEPTIDE (PHOBIUS); SIGNAL_PEPTIDE_N_REGION (PHOBIUS); SIGNAL_PEPTIDE_H_REGION (PHOBIUS); NON_CYTOPLASMIC_DOMAIN (PHOBIUS); SIGNAL_PEPTIDE_C_REGION (PHOBIUS); IPR016137 (PROSITE_PROFILES); IPR032710 (SUPERFAMILY)
AES89545	hypothetical protein MTR_4g076810	2712	20	0	0.8335	-		-	PTHR36893 (PANTHER); SIGNAL_PEPTIDE_H_REGION (PHOBIUS); SIGNAL_PEPTIDE_C_REGION (PHOBIUS); SIGNAL_PEPTIDE (PHOBIUS); NON_CYTOPLASMIC_DOMAIN (PHOBIUS); SIGNAL_PEPTIDE_N_REGION (PHOBIUS); SignalP-noTM (SIGNALP_EUK); SSF89372 (SUPERFAMILY); SSF89372 (SUPERFAMILY)
KEH30627	hypothetical protein MTR_4g076810	2031	20	0	0.8165	-		-	PTHR36893 (PANTHER); SIGNAL_PEPTIDE_C_REGION (PHOBIUS); SIGNAL_PEPTIDE_N_REGION (PHOBIUS); SIGNAL_PEPTIDE (PHOBIUS); NON_CYTOPLASMIC_DOMAIN (PHOBIUS); SIGNAL_PEPTIDE_H_REGION (PHOBIUS); SignalP-noTM (SIGNALP_EUK); SSF89372 (SUPERFAMILY)
KEH30763	hypothetical protein MTR_4g081500	369	20	2.6e-66	0.5515	-		-	PTHR35318:SF2 (PANTHER); PTHR35318 (PANTHER)
KEH30818	hypothetical protein MTR_4g083315	294	1	1.8e-64	1	-		-	no IPS match
AES90049	ZIP zinc/iron transport family protein	1053	20	0	0.866	5	F:2-alkenal reductase [NAD(P)] activity; C:integral component of membrane; F:zinc ion transmembrane transporter activity; P:oxidation-reduction process; P:zinc II ion transmembrane transport	EC:1.3.1.74	IPR003689 (PFAM); IPR004698 (TIGRFAM); PTHR11040:SF48 (PANTHER); PTHR11040 (PANTHER); TRANSMEMBRANE (PHOBIUS); NON_CYTOPLASMIC_DOMAIN (PHOBIUS); CYTOPLASMIC_DOMAIN (PHOBIUS); NON_CYTOPLASMIC_DOMAIN (PHOBIUS); SIGNAL_PEPTIDE (PHOBIUS); TRANSMEMBRANE (PHOBIUS); SIGNAL_PEPTIDE_H_REGION (PHOBIUS); TRANSMEMBRANE (PHOBIUS); CYTOPLASMIC_DOMAIN (PHOBIUS); CYTOPLASMIC_DOMAIN (PHOBIUS); NON_CYTOPLASMIC_DOM…
AES90145	PLC-like phosphodiesterase superfamily protein	1005	20	0	0.816	2	P:lipid metabolic process; F:phosphoric diester hydrolase activity	EC:3.1	IPR017946 (G3DSA:3.20.20.GENE3D); PTHR13593 (PANTHER); PTHR13593:SF52 (PANTHER); SIGNAL_PEPTIDE_C_REGION (PHOBIUS); NON_CYTOPLASMIC_DOMAIN (PHOBIUS); SIGNAL_PEPTIDE (PHOBIUS); SIGNAL_PEPTIDE_N_REGION (PHOBIUS); SIGNAL_PEPTIDE_H_REGION (PHOBIUS); IPR000909 (PROSITE_PROFILES); SignalP-noTM (SIGNALP_EUK); IPR017946 (SUPERFAMILY); TMhelix (TMHMM)
KEH30907	PLC-like phosphodiesterase superfamily protein	966	20	0	0.814	2	P:lipid metabolic process; F:phosphoric diester hydrolase activity	EC:3.1	IPR017946 (G3DSA:3.20.20.GENE3D); PTHR13593 (PANTHER); PTHR13593:SF52 (PANTHER); NON_CYTOPLASMIC_DOMAIN (PHOBIUS); SIGNAL_PEPTIDE_C_REGION (PHOBIUS); SIGNAL_PEPTIDE_N_REGION (PHOBIUS); SIGNAL_PEPTIDE_H_REGION (PHOBIUS); SIGNAL_PEPTIDE (PHOBIUS); IPR000909 (PROSITE_PROFILES); SignalP-noTM (SIGNALP_EUK); IPR017946 (SUPERFAMILY); TMhelix (TMHMM)
KEH30908	PLC-like phosphodiesterase superfamily protein	816	20	0	0.838	2	P:lipid metabolic process; F:phosphoric diester hydrolase activity	EC:3.1	IPR017946 (G3DSA:3.20.20.GENE3D); PTHR13593:SF52 (PANTHER); PTHR13593 (PANTHER); IPR000909 (PROSITE_PROFILES); IPR017946 (SUPERFAMILY)
KEH30909	PLC-like phosphodiesterase superfamily protein	777	20	0	0.833	2	P:lipid metabolic process; F:phosphoric diester hydrolase activity	EC:3.1	IPR017946 (G3DSA:3.20.20.GENE3D); PTHR13593:SF52 (PANTHER); PTHR13593 (PANTHER); IPR000909 (PROSITE_PROFILES); IPR017946 (SUPERFAMILY)
KEH31040	WD domain, G-beta repeat protein	1152	20	0	0.677	1	F:protein binding	-	IPR020472 (PRINTS); IPR001680 (SMART); IPR001680 (PFAM); IPR015943 (G3DSA:2.130.10.GENE3D); PTHR22847 (PANTHER); PTHR22847:SF429 (PANTHER); IPR006594 (PROSITE_PROFILES); IPR017986 (PROSITE_PROFILES); IPR001680 (PROSITE_PROFILES); IPR017986 (SUPERFAMILY)
AES90415	syntaxin of plants 122 protein	918	20	0	0.955	6	P:membrane fusion; P:vesicle-mediated transport; C:membrane; F:SNAP receptor activity; P:intracellular protein transport; C:intracellular	-	Coil (COILS); IPR000727 (SMART); IPR006011 (SMART); IPR006011 (PFAM); G3DSA:1.20.58.70 (GENE3D); IPR000727 (PFAM); PTHR19957 (PANTHER); PTHR19957:SF125 (PANTHER); IPR006012 (PROSITE_PATTERNS); NON_CYTOPLASMIC_DOMAIN (PHOBIUS); CYTOPLASMIC_DOMAIN (PHOBIUS); TRANSMEMBRANE (PHOBIUS); IPR000727 (PROSITE_PROFILES); IPR010989 (SUPERFAMILY); TMhelix (TMHMM)
AES90420	F-box protein	192	20	4.1e-26	0.8195	1	F:protein binding	-	IPR001810 (PFAM); G3DSA:1.20.1280.50 (GENE3D); PTHR32212 (PANTHER); PTHR32212:SF65 (PANTHER); IPR001810 (SUPERFAMILY)
AES90595	hypothetical protein MTR_4g093680	489	20	1e-83	0.8965	1	P:biological_process	-	Coil (COILS); PTHR21162 (PANTHER); IPR030482 (PTHR21162:PANTHER)
KEH31203	hypothetical protein MTR_4g093680	501	20	7e-87	0.885	1	P:biological_process	-	Coil (COILS); PTHR21162 (PANTHER); IPR030482 (PTHR21162:PANTHER)
KEH31372	Serine/Threonine-kinase rio2	1383	20	0	0.911	4	F:ATP binding; P:serine family amino acid metabolic process; F:protein serine/threonine kinase activity; P:protein phosphorylation	EC:2.7.11	IPR000687 (SMART); PF01163 (PFAM); IPR015285 (PFAM); G3DSA:1.10.510.10 (GENE3D); IPR011991 (G3DSA:1.10.10.GENE3D); G3DSA:3.30.200.20 (GENE3D); IPR030484 (PTHR10593:PANTHER); PTHR10593 (PANTHER); IPR011991 (SUPERFAMILY); IPR011009 (SUPERFAMILY)
KEH31373	Serine/Threonine-kinase rio2	1167	20	0	0.9515	4	F:ATP binding; P:serine family amino acid metabolic process; F:protein serine/threonine kinase activity; P:protein phosphorylation	EC:2.7.11	IPR000687 (SMART); IPR015285 (PFAM); PF01163 (PFAM); G3DSA:1.10.510.10 (GENE3D); G3DSA:3.30.200.20 (GENE3D); IPR011991 (G3DSA:1.10.10.GENE3D); PTHR10593 (PANTHER); IPR030484 (PTHR10593:PANTHER); IPR011991 (SUPERFAMILY); IPR011009 (SUPERFAMILY)
KEH31374	Serine/Threonine-kinase rio2	1215	20	0	0.9515	4	F:ATP binding; P:serine family amino acid metabolic process; F:protein serine/threonine kinase activity; P:protein phosphorylation	EC:2.7.11	IPR000687 (SMART); IPR015285 (PFAM); IPR011991 (G3DSA:1.10.10.GENE3D); G3DSA:3.30.200.20 (GENE3D); PF01163 (PFAM); G3DSA:1.10.510.10 (GENE3D); PTHR10593 (PANTHER); IPR030484 (PTHR10593:PANTHER); TRANSMEMBRANE (PHOBIUS); CYTOPLASMIC_DOMAIN (PHOBIUS); NON_CYTOPLASMIC_DOMAIN (PHOBIUS); IPR011009 (SUPERFAMILY); IPR011991 (SUPERFAMILY); TMhelix (TMHMM)
KEH31404	pentatricopeptide (PPR) repeat protein	2301	20	0	0.7635	4	F:zinc ion binding; F:protein binding; P:metabolic process; F:microtubule-severing ATPase activity	EC:3.6.1; EC:3.6.1.3; EC:3.6.1.15; EC:3.6.4.3	IPR032867 (PFAM); IPR002885 (TIGRFAM); IPR002885 (PFAM); IPR002885 (PFAM); IPR011990 (G3DSA:1.25.40.GENE3D); PTHR24015:SF661 (PANTHER); PTHR24015 (PANTHER); IPR002885 (PROSITE_PROFILES); IPR011990 (SUPERFAMILY)
KEH31458	hypothetical protein MTR_4g094850	417	20	2e-84	0.7325	1	C:plasma membrane	-	PTHR31769 (PANTHER); PTHR31769:SF3 (PANTHER)
KEH31671	hypothetical protein MTR_4g102105	330	20	2.9e-65	0.94	3	F:ATP binding; F:protein kinase activity; P:protein phosphorylation	-	no IPS match
AES91108	transmembrane protein, putative	231	1	1.2e-26	1	1	C:integral component of membrane	-	TRANSMEMBRANE (PHOBIUS); NON_CYTOPLASMIC_DOMAIN (PHOBIUS); CYTOPLASMIC_DOMAIN (PHOBIUS); TMhelix (TMHMM)
KEH31792	DEAD-box ATP-dependent RNA helicase-like protein	1572	20	0	0.9375	4	F:nucleic acid binding; F:ATP binding; P:metabolic process; F:helicase activity	EC:3.6.1; EC:3.6.1.15	IPR014001 (SMART); IPR001650 (PFAM); IPR027417 (G3DSA:3.40.50.GENE3D); IPR011545 (PFAM); IPR027417 (G3DSA:3.40.50.GENE3D); PTHR24031:SF269 (PANTHER); PTHR24031 (PANTHER); IPR000629 (PROSITE_PATTERNS); IPR001650 (PROSITE_PROFILES); IPR014001 (PROSITE_PROFILES); IPR014014 (PROSITE_PROFILES); IPR027417 (SUPERFAMILY); IPR027417 (SUPERFAMILY)
KEH31793	DEAD-box ATP-dependent RNA helicase-like protein	1878	20	0	0.925	4	F:nucleic acid binding; F:ATP binding; P:metabolic process; F:helicase activity	EC:3.6.1; EC:3.6.1.15	IPR001650 (SMART); IPR014001 (SMART); IPR027417 (G3DSA:3.40.50.GENE3D); IPR027417 (G3DSA:3.40.50.GENE3D); IPR001650 (PFAM); IPR011545 (PFAM); PTHR24031 (PANTHER); PTHR24031:SF269 (PANTHER); IPR000629 (PROSITE_PATTERNS); IPR014014 (PROSITE_PROFILES); IPR014001 (PROSITE_PROFILES); IPR001650 (PROSITE_PROFILES); IPR027417 (SUPERFAMILY)
AES91247	transmembrane protein, putative	744	2	9.3e-142	0.7	1	C:integral component of membrane	-	SIGNAL_PEPTIDE_N_REGION (PHOBIUS); SIGNAL_PEPTIDE_C_REGION (PHOBIUS); NON_CYTOPLASMIC_DOMAIN (PHOBIUS); SIGNAL_PEPTIDE_H_REGION (PHOBIUS); SIGNAL_PEPTIDE (PHOBIUS); SignalP-noTM (SIGNALP_EUK); TMhelix (TMHMM)
KEH31992	soluble N-ethylmaleimide-sensitive factor adaptor protein	903	20	0	0.8255	1	F:protein binding	-	IPR000727 (SMART); G3DSA:1.20.5.110 (GENE3D); G3DSA:1.20.5.110 (GENE3D); PTHR19305 (PANTHER); PTHR19305:SF7 (PANTHER); IPR000727 (PROSITE_PROFILES); SSF58038 (SUPERFAMILY); SSF58038 (SUPERFAMILY)
KEH31994	myosin heavy chain-like protein	960	20	0	0.8255	-		-	Coil (COILS); Coil (COILS); Coil (COILS); Coil (COILS); PTHR36390 (PANTHER)
AES91533	hypothetical protein MTR_4g114560	153	1	1.4e-27	1	-		-	no IPS match
AES91597	hypothetical protein MTR_4g115290	270	17	4.5e-58	0.6529	5	F:nucleic acid binding; F:DNA binding; P:post-embryonic development; C:cytosol; F:protein dimerization activity	-	no IPS match
AES91601	Rap1-interacting factor 1 amino-terminal protein	3366	20	0	0.7605	1	F:binding	-	IPR022031 (PFAM); IPR028566 (PANTHER); CYTOPLASMIC_DOMAIN (PHOBIUS); TRANSMEMBRANE (PHOBIUS); NON_CYTOPLASMIC_DOMAIN (PHOBIUS); IPR016024 (SUPERFAMILY)
KEH32134	Rap1-interacting factor 1 amino-terminal protein	2550	20	0	0.7625	1	F:binding	-	IPR022031 (PFAM); IPR028566 (PANTHER); NON_CYTOPLASMIC_DOMAIN (PHOBIUS); TRANSMEMBRANE (PHOBIUS); CYTOPLASMIC_DOMAIN (PHOBIUS); IPR016024 (SUPERFAMILY)
AES91665	flavonol synthase/flavanone 3-hydroxylase	1056	20	0	0.8685	7	P:flavonol biosynthetic process; F:flavonol synthase activity; F:metal ion binding; F:methyltransferase activity; P:oxidation-reduction process; F:leucocyanidin oxygenase activity; P:methylation	EC:1.14.11; EC:1.14.11.19; EC:1.14.11.23	IPR026992 (PFAM); IPR027443 (G3DSA:2.60.120.GENE3D); IPR005123 (PFAM); PTHR10209 (PANTHER); PTHR10209:SF218 (PANTHER); IPR005123 (PROSITE_PROFILES); SSF51197 (SUPERFAMILY)
KEH32179	cysteine-rich RLK (receptor-like kinase) protein	2301	20	0	0.787	8	F:chitinase activity; F:ATP binding; P:carbohydrate metabolic process; P:cell wall macromolecule catabolic process; P:chitin catabolic process; P:serine family amino acid metabolic process; F:protein serine/threonine kinase activity; P:protein phosphorylation	EC:2.7.11; EC:3.2.1.14	IPR011583 (SMART); IPR002290 (SMART); IPR029070 (G3DSA:3.10.50.GENE3D); IPR001223 (PFAM); G3DSA:3.30.200.20 (GENE3D); IPR013781 (G3DSA:3.20.20.GENE3D); IPR013320 (G3DSA:2.60.120.GENE3D); G3DSA:1.10.510.10 (GENE3D); IPR001245 (PFAM); PTHR27002:SF1 (PANTHER); PTHR27002 (PANTHER); IPR008271 (PROSITE_PATTERNS); IPR017441 (PROSITE_PATTERNS); SIGNAL_PEPTIDE (PHOBIUS); CYTOPLASMIC_DOMAIN (PHOBIUS); NON_…
AES91892	glyoxysomal fatty acid beta-oxidation MFP-A protein	2172	20	0	0.939	22	P:fatty acid catabolic process; F:long-chain-enoyl-CoA hydratase activity; P:peroxisome organization; P:leucine catabolic process; P:valine catabolic process; P:isoleucine catabolic process; C:nucleolus; F:enoyl-CoA hydratase activity; P:fatty acid biosynthetic process; P:tryptophan metabolic process; P:proteasome core complex assembly; P:lysine catabolic process; P:limonene catabolic process; P:…	EC:1.1.1.35; EC:4.2.1.74; EC:4.2.1.17	IPR013328 (G3DSA:1.10.1040.GENE3D); IPR006176 (PFAM); IPR006108 (PFAM); IPR029045 (G3DSA:3.90.226.GENE3D); IPR001753 (PFAM); IPR013328 (G3DSA:1.10.1040.GENE3D); IPR016040 (G3DSA:3.40.50.GENE3D); PTHR23309:SF23 (PANTHER); PTHR23309 (PANTHER); IPR006180 (PROSITE_PATTERNS); CYTOPLASMIC_DOMAIN (PHOBIUS); TRANSMEMBRANE (PHOBIUS); NON_CYTOPLASMIC_DOMAIN (PHOBIUS); IPR008927 (SUPERFAMILY); IPR029045 (SU…
KEH32333	GATA type zinc finger transcription factor family protein	435	20	4.4e-84	0.7345	6	C:transcription factor complex; F:transcription factor activity, sequence-specific DNA binding; F:zinc ion binding; P:regulation of transcription, DNA-templated; F:sequence-specific DNA binding; P:regulation of transcription, DNA-templated	-	IPR000679 (SMART); IPR013088 (G3DSA:3.30.50.GENE3D); IPR000679 (PFAM); PTHR10071:SF203 (PANTHER); PTHR10071 (PANTHER); IPR000679 (PROSITE_PATTERNS); IPR000679 (PROSITE_PROFILES); SSF57716 (SUPERFAMILY)
AES92096	cytidine/deoxycytidylate deaminase family protein	561	20	2e-118	0.9525	3	F:zinc ion binding; P:pyrimidine nucleobase metabolic process; F:cytosine deaminase activity	EC:3.5.4.1	IPR002125 (PFAM); G3DSA:3.40.140.10 (GENE3D); PTHR11079:SF90 (PANTHER); PTHR11079 (PANTHER); IPR016192 (PROSITE_PATTERNS); IPR002125 (PROSITE_PROFILES); IPR016193 (SUPERFAMILY)
AES92109	peptide/nitrate transporter	366	20	1.4e-73	0.614	3	C:membrane; P:transport; F:transporter activity	-	IPR000109 (PFAM); IPR000109 (PANTHER); PTHR11654:SF170 (PANTHER); CYTOPLASMIC_DOMAIN (PHOBIUS); NON_CYTOPLASMIC_DOMAIN (PHOBIUS); TRANSMEMBRANE (PHOBIUS); CYTOPLASMIC_DOMAIN (PHOBIUS); TRANSMEMBRANE (PHOBIUS); TMhelix (TMHMM); TMhelix (TMHMM)
AES92125	leucine-rich receptor-like kinase family protein	1101	20	0	0.731	9	C:chloroplast; C:plasmodesma; P:signal transduction; C:cell wall; C:apoplast; P:phosphorylation; P:defense response; F:kinase activity; C:plasma membrane	-	IPR013210 (PFAM); IPR032675 (G3DSA:3.80.10.GENE3D); PTHR27000 (PANTHER); PTHR27000:SF151 (PANTHER); SIGNAL_PEPTIDE_H_REGION (PHOBIUS); NON_CYTOPLASMIC_DOMAIN (PHOBIUS); SIGNAL_PEPTIDE_N_REGION (PHOBIUS); SIGNAL_PEPTIDE (PHOBIUS); SIGNAL_PEPTIDE_C_REGION (PHOBIUS); SignalP-noTM (SIGNALP_GRAM_NEGATIVE); SignalP-TM (SIGNALP_GRAM_POSITIVE); SignalP-noTM (SIGNALP_EUK); IPR032675 (SUPERFAMILY)
AES92151	50S ribosomal protein L2	201	20	9.8e-41	0.7515	6	F:RNA binding; F:structural constituent of ribosome; P:ribosome biogenesis; C:ribosome; C:plastid; P:translation	-	IPR012340 (G3DSA:2.40.50.GENE3D); IPR002171 (PANTHER); PTHR13691:SF21 (PANTHER)
AES92199	transmembrane protein, putative	339	9	3.3e-66	0.7422	1	C:integral component of membrane	-	SIGNAL_PEPTIDE_C_REGION (PHOBIUS); SIGNAL_PEPTIDE_H_REGION (PHOBIUS); SIGNAL_PEPTIDE (PHOBIUS); SIGNAL_PEPTIDE_N_REGION (PHOBIUS); NON_CYTOPLASMIC_DOMAIN (PHOBIUS); SignalP-noTM (SIGNALP_EUK); TMhelix (TMHMM)
AES92200	cupin superfamily protein	2355	20	0	0.777	3	F:methyltransferase activity; F:binding; P:methylation	-	G3DSA:2.60.120.650 (GENE3D); IPR003347 (PFAM); IPR011989 (G3DSA:1.25.10.GENE3D); PTHR13096:SF5 (PANTHER); PTHR13096 (PANTHER); SIGNAL_PEPTIDE (PHOBIUS); SIGNAL_PEPTIDE_C_REGION (PHOBIUS); NON_CYTOPLASMIC_DOMAIN (PHOBIUS); SIGNAL_PEPTIDE_N_REGION (PHOBIUS); SIGNAL_PEPTIDE_H_REGION (PHOBIUS); IPR003347 (PROSITE_PROFILES); IPR016024 (SUPERFAMILY); SSF51197 (SUPERFAMILY)
AES92532	actin-binding FH2 (formin 2) family protein	3597	20	0	0.835	1	F:protein binding	-	Coil (COILS); Coil (COILS); IPR015425 (SMART); IPR014020 (PFAM); G3DSA:2.60.40.1110 (GENE3D); IPR015425 (PFAM); IPR029021 (G3DSA:3.90.190.GENE3D); PTHR23213 (PANTHER); PTHR23213:SF232 (PANTHER); TRANSMEMBRANE (PHOBIUS); NON_CYTOPLASMIC_DOMAIN (PHOBIUS); CYTOPLASMIC_DOMAIN (PHOBIUS); IPR014020 (PROSITE_PROFILES); IPR015425 (PROSITE_PROFILES); IPR000008 (SUPERFAMILY); SSF101447 (SUPERFAMILY); IPR02…
KEH32627	actin-binding FH2 (formin 2) family protein	3441	20	0	0.836	1	F:protein binding	-	Coil (COILS); IPR015425 (SMART); G3DSA:2.60.40.1110 (GENE3D); IPR015425 (PFAM); IPR014020 (PFAM); IPR029021 (G3DSA:3.90.190.GENE3D); PTHR23213:SF232 (PANTHER); PTHR23213 (PANTHER); NON_CYTOPLASMIC_DOMAIN (PHOBIUS); CYTOPLASMIC_DOMAIN (PHOBIUS); TRANSMEMBRANE (PHOBIUS); IPR014020 (PROSITE_PROFILES); IPR015425 (PROSITE_PROFILES); SSF101447 (SUPERFAMILY); IPR029021 (SUPERFAMILY); IPR000008 (SUPERFAM…
AES92600	adenosine/AMP deaminase	1131	20	0	0.8845	2	F:adenosine deaminase activity; P:purine nucleobase metabolic process	EC:3.5.4.4	IPR001365 (PFAM); G3DSA:3.20.20.140 (GENE3D); PTHR11409:SF42 (PANTHER); PTHR11409 (PANTHER); IPR032466 (SUPERFAMILY)
AES92601	adenosine/AMP deaminase	1140	20	0	0.8765	2	F:adenosine deaminase activity; P:purine nucleobase metabolic process	EC:3.5.4.4	IPR001365 (PFAM); G3DSA:3.20.20.140 (GENE3D); PTHR11409:SF42 (PANTHER); PTHR11409 (PANTHER); IPR032466 (SUPERFAMILY)
AES93600	EVE domain protein	441	20	5.9e-90	0.8215	1	C:nucleus	-	IPR002740 (G3DSA:3.10.590.GENE3D); IPR002740 (PFAM); PTHR14087:SF9 (PANTHER); PTHR14087 (PANTHER); IPR015947 (SUPERFAMILY)
AES93700	acetyltransferase (GNAT) domain protein	576	20	2.5e-137	0.8045	5	P:acyl-carrier-protein biosynthetic process; C:ribosomal-protein-alanine N-acetyltransferase complex; P:phosphorylation; F:ribosomal-protein-alanine N-acetyltransferase activity; F:kinase activity	EC:2.3.1.88; EC:2.3.1; EC:2.3.1.128	IPR000182 (PFAM); IPR016181 (G3DSA:3.40.630.GENE3D); PTHR13256 (PANTHER); PTHR13256:SF43 (PANTHER); IPR000182 (PROSITE_PROFILES); IPR016181 (SUPERFAMILY)
AES93704	cysteine protease, putative	243	20	1.8e-51	0.845	3	F:peptidase activity; F:ligase activity; P:ubiquitin-dependent protein catabolic process	-	no IPS match
AES93810	chalcone and stilbene synthase family protein	1170	20	0	0.9845	3	P:chalcone biosynthetic process; F:naringenin-chalcone synthase activity; P:flavonoid biosynthetic process	EC:2.3.1.74	IPR011141 (PIRSF); IPR016039 (G3DSA:3.40.47.GENE3D); IPR001099 (PFAM); IPR016039 (G3DSA:3.40.47.GENE3D); IPR012328 (PFAM); PTHR11877 (PANTHER); PTHR11877:SF27 (PANTHER); IPR018088 (PROSITE_PATTERNS); IPR016039 (SUPERFAMILY); IPR016039 (SUPERFAMILY)
AES93880	AP2 domain class transcription factor	294	20	2.1e-66	0.7715	7	C:nucleus; F:DNA binding; C:transcription factor complex; F:transcription factor activity, sequence-specific DNA binding; P:regulation of transcription, DNA-templated; P:ethylene-activated signaling pathway; P:regulation of transcription, DNA-templated	-	IPR001471 (PRINTS); IPR001471 (SMART); IPR001471 (PFAM); IPR001471 (G3DSA:3.30.730.GENE3D); PTHR31985 (PANTHER); PTHR31985:SF17 (PANTHER); IPR001471 (PROSITE_PROFILES); IPR016177 (SUPERFAMILY)
AES94088	pathogenesis-related thaumatin family protein	711	20	4.7e-158	0.769	-		-	IPR001938 (PRINTS); IPR001938 (PIRSF); IPR001938 (SMART); IPR001938 (PFAM); IPR001938 (G3DSA:2.60.110.GENE3D); PTHR31048:SF36 (PANTHER); IPR001938 (PANTHER); IPR017949 (PROSITE_PATTERNS); SIGNAL_PEPTIDE (PHOBIUS); SIGNAL_PEPTIDE_N_REGION (PHOBIUS); SIGNAL_PEPTIDE_C_REGION (PHOBIUS); SIGNAL_PEPTIDE_H_REGION (PHOBIUS); NON_CYTOPLASMIC_DOMAIN (PHOBIUS); IPR001938 (PROSITE_PROFILES); SignalP-noTM (SI…
AES94135	senescence-inducible stay-green protein	792	20	0	0.862	2	C:chloroplast; P:regulation of chlorophyll catabolic process	-	IPR024438 (PFAM); PTHR31750 (PANTHER); PTHR31750:SF4 (PANTHER)
AES94149	subtilisin-like serine protease	2283	20	0	0.8135	2	P:proteolysis; F:serine-type endopeptidase activity	EC:3.4.21	IPR015500 (PRINTS); IPR003137 (PFAM); IPR000209 (G3DSA:3.40.50.GENE3D); IPR010259 (PFAM); IPR000209 (PFAM); G3DSA:3.50.30.30 (GENE3D); IPR023827 (PROSITE_PATTERNS); SIGNAL_PEPTIDE_C_REGION (PHOBIUS); SIGNAL_PEPTIDE (PHOBIUS); SIGNAL_PEPTIDE_N_REGION (PHOBIUS); SIGNAL_PEPTIDE_H_REGION (PHOBIUS); NON_CYTOPLASMIC_DOMAIN (PHOBIUS); SignalP-TM (SIGNALP_EUK); IPR000209 (SUPERFAMILY); SSF52025 (SUPERFAM…
AES94417	hypothetical protein MTR_5g014210	345	3	9.2e-79	0.72	-		-	no IPS match
AES94441	hypothetical protein MTR_5g014420	357	14	1.9e-81	0.7664	1	F:nucleic acid binding	-	no IPS match
AES94720	BEST plant protein match is: (TAIR:plant.1) protein, putative	498	20	5.1e-119	0.7235	2	P:phosphorylation; F:kinase activity	-	no IPS match
AES95178	hypothetical protein MTR_5g022660	165	20	1e-30	0.838	18	P:floral meristem determinacy; P:pollen tube growth; P:specification of floral organ identity; P:chromatin assembly or disassembly; P:regulation of transcription, DNA-templated; P:style development; P:regulation of transcription, DNA-templated; P:polarity specification of adaxial/abaxial axis; P:petal development; P:plant-type cell wall modification; C:transcription factor complex; F:transcriptio…	-	no IPS match
AES95375	TIC protein 20-IV, related protein	708	20	6.3e-171	0.767	1	P:single-organism cellular process	-	IPR005691 (PFAM); PTHR33510 (PANTHER); PTHR33510:SF2 (PANTHER); TRANSMEMBRANE (PHOBIUS); TRANSMEMBRANE (PHOBIUS); TRANSMEMBRANE (PHOBIUS); NON_CYTOPLASMIC_DOMAIN (PHOBIUS); CYTOPLASMIC_DOMAIN (PHOBIUS); NON_CYTOPLASMIC_DOMAIN (PHOBIUS); TRANSMEMBRANE (PHOBIUS); CYTOPLASMIC_DOMAIN (PHOBIUS); CYTOPLASMIC_DOMAIN (PHOBIUS); TMhelix (TMHMM); TMhelix (TMHMM); TMhelix (TMHMM); TMhelix (TMHMM)
AES95535	ATP-dependent DNA helicase RecQ family protein	2058	20	0	0.8685	15	P:DNA repair; P:DNA replication; P:DNA recombination; C:Holliday junction helicase complex; F:four-way junction helicase activity; P:RNA processing; P:mitotic cell cycle; F:nucleic acid binding; P:xylan biosynthetic process; C:replication fork; F:ATP binding; F:ATP-dependent 3'-5' DNA helicase activity; P:DNA duplex unwinding; C:mediator complex; P:glucuronoxylan metabolic process	EC:3.6.1; EC:3.6.1.3; EC:3.6.1.15	Coil (COILS); IPR014001 (SMART); IPR001650 (SMART); IPR004589 (TIGRFAM); IPR001650 (PFAM); IPR011545 (PFAM); IPR032284 (PFAM); IPR027417 (G3DSA:3.40.50.GENE3D); IPR018982 (PFAM); IPR011991 (G3DSA:1.10.10.GENE3D); IPR027417 (G3DSA:3.40.50.GENE3D); IPR002121 (PFAM); PTHR13710:SF72 (PANTHER); PTHR13710 (PANTHER); IPR001650 (PROSITE_PROFILES); IPR002121 (PROSITE_PROFILES); IPR014001 (PROSITE_PROFILES…
AES95697	GDSL esterase/lipase plant-like protein	1071	20	0	0.821	2	P:lipid metabolic process; F:hydrolase activity	-	IPR029058 (G3DSA:3.40.50.GENE3D); PTHR31479:SF2 (PANTHER); PTHR31479 (PANTHER); IPR029058 (SUPERFAMILY)
KEH27688	GDSL esterase/lipase plant-like protein	1035	20	0	0.8225	2	P:lipid metabolic process; F:hydrolase activity	-	IPR029058 (G3DSA:3.40.50.GENE3D); PTHR31479:SF2 (PANTHER); PTHR31479 (PANTHER); IPR029058 (SUPERFAMILY)
AES95721	hypothetical protein MTR_5g028680	165	16	9.6e-32	0.7694	3	F:nucleic acid binding; F:zinc ion binding; P:DNA integration	-	no IPS match
AES96078	hypothetical protein MTR_5g033000	228	2	1.1e-45	0.925	-		-	no IPS match
AES96145	PPR domain protein	297	20	1.5e-65	0.63	5	P:biological_process; P:metabolic process; F:molecular_function; F:microtubule-severing ATPase activity; F:hydrolase activity	-	IPR002885 (TIGRFAM); PTHR24015 (PANTHER); PTHR24015:SF266 (PANTHER)
AES96189	transmembrane protein, putative	207	1	3.9e-36	1	1	C:integral component of membrane	-	CYTOPLASMIC_DOMAIN (PHOBIUS); NON_CYTOPLASMIC_DOMAIN (PHOBIUS); TRANSMEMBRANE (PHOBIUS); TMhelix (TMHMM)
AES96544	glyoxal oxidase amino-terminal protein	1611	20	0	0.766	-		-	IPR015916 (G3DSA:2.130.10.GENE3D); IPR009880 (PFAM); IPR015202 (PFAM); IPR013783 (G3DSA:2.60.40.GENE3D); TRANSMEMBRANE (PHOBIUS); NON_CYTOPLASMIC_DOMAIN (PHOBIUS); CYTOPLASMIC_DOMAIN (PHOBIUS); IPR011043 (SUPERFAMILY); IPR014756 (SUPERFAMILY)
AES96599	NAD(P)-linked oxidoreductase-like protein	600	20	2.6e-122	0.827	4	P:pentose-phosphate shunt; P:photosystem II assembly; P:isopentenyl diphosphate biosynthetic process, methylerythritol 4-phosphate pathway; C:chloroplast thylakoid membrane	-	IPR005182 (PFAM); PTHR35688:SF2 (PANTHER); PTHR35688 (PANTHER); NON_CYTOPLASMIC_DOMAIN (PHOBIUS); CYTOPLASMIC_DOMAIN (PHOBIUS); TRANSMEMBRANE (PHOBIUS); TMhelix (TMHMM)
AES96739	F-box/RNI/FBD-like domain protein	1269	20	0	0.726	1	F:protein binding	-	IPR006566 (SMART); IPR032675 (G3DSA:3.80.10.GENE3D); IPR006566 (PFAM); IPR001810 (PFAM); PTHR32212:SF134 (PANTHER); PTHR32212 (PANTHER); SSF52047 (SUPERFAMILY); IPR001810 (SUPERFAMILY)
AES97056	UPF0420 C16orf58-like protein	2316	20	0	0.89	-		-	IPR006968 (PFAM); PTHR12770:SF22 (PANTHER); IPR006968 (PANTHER); SIGNAL_PEPTIDE_C_REGION (PHOBIUS); NON_CYTOPLASMIC_DOMAIN (PHOBIUS); TRANSMEMBRANE (PHOBIUS); SIGNAL_PEPTIDE_H_REGION (PHOBIUS); NON_CYTOPLASMIC_DOMAIN (PHOBIUS); SIGNAL_PEPTIDE (PHOBIUS); TRANSMEMBRANE (PHOBIUS); SIGNAL_PEPTIDE_N_REGION (PHOBIUS); TRANSMEMBRANE (PHOBIUS); CYTOPLASMIC_DOMAIN (PHOBIUS); CYTOPLASMIC_DOMAIN (PHOBIUS); …
AES97083	RING-type zinc-finger, LisH dimerization motif protein	522	20	1.7e-123	0.73	1	F:zinc ion binding	-	IPR013083 (G3DSA:3.30.40.GENE3D); IPR027370 (PFAM); IPR027711 (PTHR12170:PANTHER); PTHR12170 (PANTHER); CYTOPLASMIC_DOMAIN (PHOBIUS); TRANSMEMBRANE (PHOBIUS); NON_CYTOPLASMIC_DOMAIN (PHOBIUS); SSF57850 (SUPERFAMILY)
AES97252	transmembrane protein, putative	324	3	4.3e-32	0.8133	1	C:integral component of membrane	-	TRANSMEMBRANE (PHOBIUS); CYTOPLASMIC_DOMAIN (PHOBIUS); TRANSMEMBRANE (PHOBIUS); CYTOPLASMIC_DOMAIN (PHOBIUS); NON_CYTOPLASMIC_DOMAIN (PHOBIUS); TMhelix (TMHMM); TMhelix (TMHMM)
AES97636	Nodule Cysteine-Rich (NCR) secreted peptide	195	1	5.7e-24	1	2	F:metal ion binding; P:nodule morphogenesis	-	IPR009810 (PFAM); NON_CYTOPLASMIC_DOMAIN (PHOBIUS); TRANSMEMBRANE (PHOBIUS); CYTOPLASMIC_DOMAIN (PHOBIUS); PS51257 (PROSITE_PROFILES); SignalP-noTM (SIGNALP_EUK); TMhelix (TMHMM)
AES97671	emp24/gp25L/p24 family protein	639	20	4.9e-127	0.878	4	P:metabolic process; C:integral component of membrane; P:transport; F:hydrolase activity	-	IPR009038 (PFAM); IPR015720 (PANTHER); PTHR22811:SF68 (PANTHER); NON_CYTOPLASMIC_DOMAIN (PHOBIUS); SIGNAL_PEPTIDE (PHOBIUS); SIGNAL_PEPTIDE_H_REGION (PHOBIUS); SIGNAL_PEPTIDE_C_REGION (PHOBIUS); SIGNAL_PEPTIDE_N_REGION (PHOBIUS); CYTOPLASMIC_DOMAIN (PHOBIUS); TRANSMEMBRANE (PHOBIUS); IPR009038 (PROSITE_PROFILES); SignalP-TM (SIGNALP_EUK); TMhelix (TMHMM); TMhelix (TMHMM)
AES98346	hypothetical protein MTR_5g067330	291	20	2.4e-63	0.737	3	C:cytochrome b6f complex; F:electron transporter, transferring electrons within cytochrome b6/f complex of photosystem II activity; P:cytochrome complex assembly	-	no IPS match
AES98388	hypothetical protein MTR_5g067910	399	20	8.7e-89	0.722	-		-	IPR032675 (G3DSA:3.80.10.GENE3D)
AES98558	F-box protein interaction domain protein	660	20	7.1e-159	0.65	-		-	G3DSA:1.20.1280.50 (GENE3D); IPR006527 (PFAM); PTHR32133 (PANTHER); PTHR32133:SF89 (PANTHER)
AES98572	RNA recognition motif (RRM) containing protein	1182	20	0	0.7415	3	F:nucleotide binding; F:RNA binding; F:metal ion binding	-	Coil (COILS); IPR000504 (SMART); IPR000571 (SMART); IPR000504 (PFAM); IPR000571 (PFAM); IPR012677 (G3DSA:3.30.70.GENE3D); IPR000571 (G3DSA:4.10.1000.GENE3D); PTHR23139 (PANTHER); IPR000504 (PROSITE_PROFILES); IPR000571 (PROSITE_PROFILES); IPR012677 (SUPERFAMILY); IPR000571 (SUPERFAMILY)
AES98677	NB-ARC domain disease resistance protein	1014	20	0	0.634	1	F:ADP binding	-	IPR027417 (G3DSA:3.40.50.GENE3D); IPR002182 (PFAM); PTHR23155:SF505 (PANTHER); PTHR23155 (PANTHER); IPR027417 (SUPERFAMILY)
AES98850	transmembrane protein, putative, partial	187	2	1e-24	0.9	1	C:integral component of membrane	-	CYTOPLASMIC_DOMAIN (PHOBIUS); TRANSMEMBRANE (PHOBIUS); NON_CYTOPLASMIC_DOMAIN (PHOBIUS); TMhelix (TMHMM)
AES98851	transmembrane protein, putative	150	2	2.4e-26	0.9	1	C:integral component of membrane	-	no IPS match
AES99110	hypothetical protein MTR_5g076680	513	10	6.1e-96	0.738	7	C:nucleus; F:ubiquitin-protein transferase activity; F:zinc ion binding; P:multicellular organismal development; F:ligase activity; P:ubiquitin-dependent protein catabolic process; P:protein ubiquitination	-	no IPS match
AES99452	leghemoglobin Lb120-1	444	20	1.2e-101	0.9225	6	F:oxygen binding; F:iron ion binding; P:oxygen transport; P:nitrogen fixation; F:oxygen transporter activity; F:heme binding	-	IPR001032 (PRINTS); IPR000971 (PFAM); IPR012292 (G3DSA:1.10.490.GENE3D); PTHR22924 (PANTHER); PTHR22924:SF39 (PANTHER); IPR019824 (PROSITE_PATTERNS); IPR000971 (PROSITE_PROFILES); IPR009050 (SUPERFAMILY)
AES99519	polyketide cyclase/dehydrase and lipid transporter	504	20	9.2e-120	0.868	-		-	IPR019587 (PFAM); IPR023393 (G3DSA:3.30.530.GENE3D); PTHR33789 (PANTHER); PTHR33789:SF4 (PANTHER); SSF55961 (SUPERFAMILY)
AET00007	LRR receptor-like kinase	4773	20	0	0.743	6	F:ATP binding; F:protein binding; C:integral component of membrane; P:serine family amino acid metabolic process; F:protein serine/threonine kinase activity; P:protein phosphorylation	EC:2.7.11	IPR003591 (SMART); IPR002290 (SMART); G3DSA:3.30.200.20 (GENE3D); IPR001611 (PFAM); IPR032675 (G3DSA:3.80.10.GENE3D); IPR013210 (PFAM); G3DSA:1.10.510.10 (GENE3D); IPR000719 (PFAM); PTHR27000 (PANTHER); PTHR27000:SF185 (PANTHER); IPR008271 (PROSITE_PATTERNS); IPR017441 (PROSITE_PATTERNS); SIGNAL_PEPTIDE (PHOBIUS); CYTOPLASMIC_DOMAIN (PHOBIUS); SIGNAL_PEPTIDE_N_REGION (PHOBIUS); TRANSMEMBRANE (PHO…
KEH28332	LRR receptor-like kinase	4977	20	0	0.744	6	F:ATP binding; F:protein binding; C:integral component of membrane; P:serine family amino acid metabolic process; F:protein serine/threonine kinase activity; P:protein phosphorylation	EC:2.7.11	IPR002290 (SMART); IPR003591 (SMART); IPR032675 (G3DSA:3.80.10.GENE3D); IPR013210 (PFAM); G3DSA:1.10.510.10 (GENE3D); IPR000719 (PFAM); IPR001611 (PFAM); G3DSA:3.30.200.20 (GENE3D); PTHR27000:SF185 (PANTHER); PTHR27000 (PANTHER); IPR008271 (PROSITE_PATTERNS); IPR017441 (PROSITE_PATTERNS); SIGNAL_PEPTIDE (PHOBIUS); SIGNAL_PEPTIDE_N_REGION (PHOBIUS); TRANSMEMBRANE (PHOBIUS); SIGNAL_PEPTIDE_C_REGION…
KEH28333	LRR receptor-like kinase	4377	20	0	0.758	6	F:ATP binding; F:protein binding; C:integral component of membrane; P:serine family amino acid metabolic process; F:protein serine/threonine kinase activity; P:protein phosphorylation	EC:2.7.11	IPR002290 (SMART); IPR032675 (G3DSA:3.80.10.GENE3D); IPR032675 (G3DSA:3.80.10.GENE3D); IPR001611 (PFAM); G3DSA:3.30.200.20 (GENE3D); G3DSA:1.10.510.10 (GENE3D); IPR000719 (PFAM); PTHR27000 (PANTHER); PTHR27000:SF185 (PANTHER); IPR017441 (PROSITE_PATTERNS); IPR008271 (PROSITE_PATTERNS); CYTOPLASMIC_DOMAIN (PHOBIUS); TRANSMEMBRANE (PHOBIUS); NON_CYTOPLASMIC_DOMAIN (PHOBIUS); IPR000719 (PROSITE_PROF…
AET00114	cation/H+ exchanger 3	2397	20	0	0.733	5	P:potassium ion transport; P:sodium ion transport; C:integral component of membrane; F:monovalent cation:proton antiporter activity; P:hydrogen ion transmembrane transport	-	Coil (COILS); IPR006153 (PFAM); PTHR32468 (PANTHER); PTHR32468:SF17 (PANTHER); NON_CYTOPLASMIC_DOMAIN (PHOBIUS); TRANSMEMBRANE (PHOBIUS); NON_CYTOPLASMIC_DOMAIN (PHOBIUS); NON_CYTOPLASMIC_DOMAIN (PHOBIUS); CYTOPLASMIC_DOMAIN (PHOBIUS); TRANSMEMBRANE (PHOBIUS); TRANSMEMBRANE (PHOBIUS); TRANSMEMBRANE (PHOBIUS); TRANSMEMBRANE (PHOBIUS); CYTOPLASMIC_DOMAIN (PHOBIUS); TRANSMEMBRANE (PHOBIUS); CYTOPLAS…
AET00192	calmodulin-domain kinase CDPK protein	1572	20	0	0.9135	4	F:ATP binding; F:calcium ion binding; F:protein kinase activity; P:protein phosphorylation	-	IPR002048 (SMART); IPR002290 (SMART); IPR000719 (PFAM); IPR011992 (G3DSA:1.10.238.GENE3D); G3DSA:3.30.200.20 (GENE3D); IPR002048 (PFAM); G3DSA:1.10.510.10 (GENE3D); IPR011992 (G3DSA:1.10.238.GENE3D); PTHR24349:SF131 (PANTHER); PTHR24349 (PANTHER); IPR018247 (PROSITE_PATTERNS); IPR008271 (PROSITE_PATTERNS); IPR017441 (PROSITE_PATTERNS); TRANSMEMBRANE (PHOBIUS); NON_CYTOPLASMIC_DOMAIN (PHOBIUS); CY…
AET00377	sucrose-phosphate synthase family protein	3177	20	0	0.8895	6	F:sucrose-phosphate synthase activity; C:Golgi apparatus; P:biosynthetic process; F:sucrose synthase activity; P:starch metabolic process; P:sucrose metabolic process	EC:2.4.1.14; EC:2.4.1.13; EC:2.4.1	IPR001296 (PFAM); IPR000368 (PFAM); IPR006380 (PFAM); IPR012819 (TIGRFAM); G3DSA:3.40.50.2000 (GENE3D); PTHR12526 (PANTHER); PTHR12526:SF351 (PANTHER); SSF53756 (SUPERFAMILY)
AET00396	magnesium transporter CorA family protein	1722	20	0	0.784	4	P:transmembrane transport; C:membrane; F:metal ion transmembrane transporter activity; P:metal ion transport	-	IPR002523 (PFAM); G3DSA:1.20.58.340 (GENE3D); PTHR21535 (PANTHER); PTHR21535:SF50 (PANTHER); TRANSMEMBRANE (PHOBIUS); TRANSMEMBRANE (PHOBIUS); CYTOPLASMIC_DOMAIN (PHOBIUS); CYTOPLASMIC_DOMAIN (PHOBIUS); NON_CYTOPLASMIC_DOMAIN (PHOBIUS); SSF144083 (SUPERFAMILY); TMhelix (TMHMM); TMhelix (TMHMM)
AET00708	alcohol dehydrogenase, putative	195	20	6.4e-38	0.7235	3	F:zinc ion binding; F:2-alkenal reductase [NAD(P)] activity; P:oxidation-reduction process	EC:1.3.1.74	IPR011032 (G3DSA:3.90.180.GENE3D); IPR011032 (SUPERFAMILY)
AET00724	cytochrome P450 family 71 protein	1419	20	0	0.733	5	F:iron ion binding; F:oxidoreductase activity, acting on paired donors, with incorporation or reduction of molecular oxygen; P:oxidation-reduction process; F:monooxygenase activity; F:heme binding	-	IPR002401 (PRINTS); IPR001128 (PRINTS); IPR001128 (PFAM); IPR001128 (G3DSA:1.10.630.GENE3D); PTHR24298:SF178 (PANTHER); PTHR24298 (PANTHER); IPR017972 (PROSITE_PATTERNS); IPR001128 (SUPERFAMILY)
KEH28476	transmembrane protein, putative	174	1	2.1e-31	1	1	C:integral component of membrane	-	NON_CYTOPLASMIC_DOMAIN (PHOBIUS); CYTOPLASMIC_DOMAIN (PHOBIUS); TRANSMEMBRANE (PHOBIUS); TMhelix (TMHMM)
AET00899	DnaK family protein	1107	20	0	0.714	4	F:ATP binding; F:zinc ion binding; F:chromatin binding; C:chromatin	-	IPR013126 (PRINTS); G3DSA:3.30.30.30 (GENE3D); IPR013083 (G3DSA:3.30.40.GENE3D); IPR013126 (PFAM); G3DSA:3.30.420.40 (GENE3D); PTHR19375 (PANTHER); PTHR19375:SF227 (PANTHER); IPR018181 (PROSITE_PATTERNS); IPR001025 (PROSITE_PROFILES); SSF53067 (SUPERFAMILY); IPR011011 (SUPERFAMILY)
KEH24730	E1 protein	420	20	4e-98	0.6485	3	C:nucleus; F:DNA binding; P:regulation of transcription, DNA-templated	-	IPR003340 (SMART); IPR015300 (G3DSA:2.40.330.GENE3D); PTHR34269 (PANTHER); IPR015300 (SUPERFAMILY)
KEH24748	leguminosin group486 secreted peptide	495	20	1.5e-117	0.6515	-		-	IPR010264 (PFAM); PTHR31232:SF5 (PANTHER); PTHR31232 (PANTHER); SIGNAL_PEPTIDE (PHOBIUS); SIGNAL_PEPTIDE_H_REGION (PHOBIUS); SIGNAL_PEPTIDE_N_REGION (PHOBIUS); NON_CYTOPLASMIC_DOMAIN (PHOBIUS); SIGNAL_PEPTIDE_C_REGION (PHOBIUS); SignalP-noTM (SIGNALP_EUK); TMhelix (TMHMM)
AES74430	hypothetical protein MTR_6g005890	192	18	1.3e-38	0.7617	-		-	no IPS match
AES74579	cytochrome P450 family protein	1602	20	0	0.8115	5	F:iron ion binding; F:oxidoreductase activity, acting on paired donors, with incorporation or reduction of molecular oxygen; P:oxidation-reduction process; F:monooxygenase activity; F:heme binding	-	IPR001128 (PRINTS); IPR002401 (PRINTS); IPR001128 (PFAM); IPR001128 (G3DSA:1.10.630.GENE3D); PTHR24298:SF111 (PANTHER); PTHR24298 (PANTHER); IPR017972 (PROSITE_PATTERNS); TRANSMEMBRANE (PHOBIUS); NON_CYTOPLASMIC_DOMAIN (PHOBIUS); NON_CYTOPLASMIC_DOMAIN (PHOBIUS); TRANSMEMBRANE (PHOBIUS); CYTOPLASMIC_DOMAIN (PHOBIUS); IPR001128 (SUPERFAMILY); TMhelix (TMHMM)
KEH24974	histone H1-like nucleoprotein HC2 protein	744	20	2.5e-152	0.7045	7	P:cytokine secretion; F:DNA binding; P:chromosome condensation; C:viral nucleocapsid; P:positive regulation of T cell proliferation; P:positive regulation of cytokine production; C:cell periphery	-	IPR009970 (PFAM); PTHR21523:SF16 (PANTHER); IPR006954 (PANTHER); SIGNAL_PEPTIDE_H_REGION (PHOBIUS); SIGNAL_PEPTIDE_N_REGION (PHOBIUS); NON_CYTOPLASMIC_DOMAIN (PHOBIUS); SIGNAL_PEPTIDE (PHOBIUS); SIGNAL_PEPTIDE_C_REGION (PHOBIUS); TMhelix (TMHMM)
AES74920	UDP-glucose 6-dehydrogenase	447	20	1.7e-105	0.622	6	F:NAD binding; F:UDP-glucose 6-dehydrogenase activity; P:oxidation-reduction process; P:starch metabolic process; P:sucrose metabolic process; P:nucleotide metabolic process	EC:1.1.1.22	IPR016040 (G3DSA:3.40.50.GENE3D); IPR001732 (PFAM); PTHR11374:SF24 (PANTHER); IPR017476 (PANTHER)
KEH25143	hypothetical protein MTR_6g015915	297	1	1.3e-61	1	-		-	no IPS match
KEH25210	BZIP transcription factor	603	20	3.6e-112	0.788	7	P:MAPK cascade; C:transcription factor complex; F:transcription factor activity, sequence-specific DNA binding; F:MAP kinase activity; P:regulation of transcription, DNA-templated; F:sequence-specific DNA binding; P:regulation of transcription, DNA-templated	EC:2.7.11; EC:2.7.11.24	Coil (COILS); IPR004827 (SMART); G3DSA:1.20.5.170 (GENE3D); IPR004827 (PFAM); PTHR22952:SF201 (PANTHER); PTHR22952 (PANTHER); IPR004827 (PROSITE_PATTERNS); IPR004827 (PROSITE_PROFILES); SSF57959 (SUPERFAMILY)
KEH25451	P-loop nucleoside triphosphate hydrolase superfamily protein	1110	20	0	0.8025	3	F:ATP binding; P:metabolic process; F:hydrolase activity	-	IPR027417 (G3DSA:3.40.50.GENE3D); G3DSA:1.10.8.60 (GENE3D); IPR015415 (PFAM); IPR003959 (PFAM); PTHR23074 (PANTHER); IPR003960 (PROSITE_PATTERNS); IPR027417 (SUPERFAMILY)
AES75128	bZIP transcription factor	966	20	0	0.7065	5	C:transcription factor complex; F:transcription factor activity, sequence-specific DNA binding; P:regulation of transcription, DNA-templated; F:sequence-specific DNA binding; P:regulation of transcription, DNA-templated	-	Coil (COILS); IPR004827 (SMART); IPR004827 (PFAM); G3DSA:1.20.5.170 (GENE3D); PTHR22952 (PANTHER); PTHR22952:SF192 (PANTHER); IPR004827 (PROSITE_PATTERNS); IPR004827 (PROSITE_PROFILES); SSF57959 (SUPERFAMILY)
KEH25534	myb transcription factor	927	20	0	0.6655	1	F:DNA binding	-	IPR001005 (SMART); IPR009057 (G3DSA:1.10.10.GENE3D); PF13921 (PFAM); IPR009057 (G3DSA:1.10.10.GENE3D); PTHR10641 (PANTHER); PTHR10641:SF496 (PANTHER); IPR017930 (PROSITE_PROFILES); IPR009057 (SUPERFAMILY)
KEH25794	receptor-like protein	3036	20	0	0.7495	3	F:protein binding; P:phosphorylation; F:kinase activity	-	PR00019 (PRINTS); IPR003591 (SMART); IPR001611 (PFAM); IPR013210 (PFAM); IPR032675 (G3DSA:3.80.10.GENE3D); IPR001611 (PFAM); PTHR27004 (PANTHER); PTHR27004:SF13 (PANTHER); SIGNAL_PEPTIDE_C_REGION (PHOBIUS); SIGNAL_PEPTIDE (PHOBIUS); SIGNAL_PEPTIDE_N_REGION (PHOBIUS); NON_CYTOPLASMIC_DOMAIN (PHOBIUS); SIGNAL_PEPTIDE_H_REGION (PHOBIUS); IPR001611 (PROSITE_PROFILES); SignalP-noTM (SIGNALP_EUK); IPR0…
KEH25858	transcription factor	1581	20	0	0.8565	-		-	Coil (COILS); Coil (COILS); PF13837 (PFAM); PTHR21654 (PANTHER); PTHR21654:SF11 (PANTHER)
AES75341	P-loop nucleoside triphosphate hydrolase superfamily protein	1512	20	0	0.792	3	F:ATP binding; P:metabolic process; F:hydrolase activity	-	Coil (COILS); IPR003593 (SMART); IPR027417 (G3DSA:3.40.50.GENE3D); IPR003959 (PFAM); IPR025753 (PFAM); PTHR23070 (PANTHER); PTHR23070:SF5 (PANTHER); IPR003960 (PROSITE_PATTERNS); TRANSMEMBRANE (PHOBIUS); CYTOPLASMIC_DOMAIN (PHOBIUS); NON_CYTOPLASMIC_DOMAIN (PHOBIUS); IPR027417 (SUPERFAMILY)
KEH26749	ribonuclease T2 family protein	810	20	0	0.56	3	P:RNA phosphodiester bond hydrolysis, endonucleolytic; F:RNA binding; F:ribonuclease T2 activity	EC:3.1.31; EC:3.1; EC:3.1.27; EC:3.1.27.1	IPR001568 (PFAM); IPR001568 (G3DSA:3.90.730.GENE3D); IPR001568 (PANTHER); IPR018188 (PROSITE_PATTERNS); SIGNAL_PEPTIDE (PHOBIUS); NON_CYTOPLASMIC_DOMAIN (PHOBIUS); SIGNAL_PEPTIDE_C_REGION (PHOBIUS); SIGNAL_PEPTIDE_H_REGION (PHOBIUS); SIGNAL_PEPTIDE_N_REGION (PHOBIUS); SignalP-noTM (SIGNALP_GRAM_NEGATIVE); SignalP-noTM (SIGNALP_EUK); SignalP-TM (SIGNALP_GRAM_POSITIVE); IPR001568 (SUPERFAMILY); TMh…
KEH26848	RNA recognition motif	552	20	5.8e-109	0.8905	3	F:nucleotide binding; F:nucleic acid binding; C:chloroplast	-	IPR000504 (SMART); IPR003954 (SMART); IPR012677 (G3DSA:3.30.70.GENE3D); IPR000504 (PFAM); PTHR24012 (PANTHER); SIGNAL_PEPTIDE (PHOBIUS); SIGNAL_PEPTIDE_H_REGION (PHOBIUS); SIGNAL_PEPTIDE_C_REGION (PHOBIUS); NON_CYTOPLASMIC_DOMAIN (PHOBIUS); SIGNAL_PEPTIDE_N_REGION (PHOBIUS); IPR000504 (PROSITE_PROFILES); IPR012677 (SUPERFAMILY)
KEH26849	RNA recognition motif	510	20	1.2e-97	0.8495	3	F:nucleotide binding; F:nucleic acid binding; C:chloroplast	-	IPR000504 (SMART); IPR000504 (PFAM); IPR012677 (G3DSA:3.30.70.GENE3D); PTHR24012 (PANTHER); SIGNAL_PEPTIDE_H_REGION (PHOBIUS); SIGNAL_PEPTIDE (PHOBIUS); SIGNAL_PEPTIDE_C_REGION (PHOBIUS); SIGNAL_PEPTIDE_N_REGION (PHOBIUS); NON_CYTOPLASMIC_DOMAIN (PHOBIUS); IPR000504 (PROSITE_PROFILES); IPR012677 (SUPERFAMILY)
AES76444	caffeic acid O-methyltransferase	1497	20	0	0.8225	5	F:quercetin 3-O-methyltransferase activity; F:O-methyltransferase activity; F:protein dimerization activity; P:flavonoid biosynthetic process; P:methylation	EC:2.1.1.76; EC:2.1.1	Coil (COILS); IPR012967 (PFAM); IPR001077 (PFAM); IPR011991 (G3DSA:1.10.10.GENE3D); IPR029063 (G3DSA:3.40.50.GENE3D); PTHR11746 (PANTHER); PTHR11746:SF103 (PANTHER); IPR016461 (PROSITE_PROFILES); IPR011991 (SUPERFAMILY); IPR029063 (SUPERFAMILY)
KEH26962	hypothetical protein MTR_6g081270	282	20	2.4e-61	0.751	2	F:oxidoreductase activity; P:oxidation-reduction process	-	no IPS match
KEH26966	MATE efflux family protein	1410	20	0	0.831	4	P:drug transmembrane transport; F:antiporter activity; C:integral component of membrane; F:drug transmembrane transporter activity	-	IPR002528 (TIGRFAM); IPR002528 (PFAM); PTHR11206 (PANTHER); PTHR11206:SF137 (PANTHER); CYTOPLASMIC_DOMAIN (PHOBIUS); TRANSMEMBRANE (PHOBIUS); CYTOPLASMIC_DOMAIN (PHOBIUS); TRANSMEMBRANE (PHOBIUS); CYTOPLASMIC_DOMAIN (PHOBIUS); TRANSMEMBRANE (PHOBIUS); CYTOPLASMIC_DOMAIN (PHOBIUS); TRANSMEMBRANE (PHOBIUS); CYTOPLASMIC_DOMAIN (PHOBIUS); TRANSMEMBRANE (PHOBIUS); TRANSMEMBRANE (PHOBIUS); NON_CYTOPLAS…
KEH27077	hypothetical protein MTR_6g085130	1875	20	0	0.611	-		-	PTHR12433 (PANTHER)
KEH27225	phosphoinositide 3-kinase regulatory subunit-like protein	4611	20	0	0.9035	20	P:protein import into peroxisome matrix; P:lithium ion transport; P:pollen development; P:salicylic acid mediated signaling pathway; F:protein kinase activity; P:intra-Golgi vesicle-mediated transport; P:ethylene-activated signaling pathway; P:response to superoxide; P:gravitropism; P:protein phosphorylation; P:pollen germination; C:Cul4-RING E3 ubiquitin ligase complex; P:photoperiodism, floweri…	-	IPR001680 (SMART); IPR002290 (SMART); IPR011989 (G3DSA:1.25.10.GENE3D); IPR000357 (PFAM); IPR015943 (G3DSA:2.130.10.GENE3D); IPR001680 (PFAM); IPR000719 (PFAM); G3DSA:1.10.510.10 (GENE3D); G3DSA:3.30.200.20 (GENE3D); PTHR17583 (PANTHER); IPR008271 (PROSITE_PATTERNS); IPR000719 (PROSITE_PROFILES); IPR001680 (PROSITE_PROFILES); IPR021133 (PROSITE_PROFILES); IPR017986 (PROSITE_PROFILES); IPR016024 (…
KEH27226	phosphoinositide 3-kinase regulatory subunit-like protein	3651	20	0	0.9065	20	P:protein import into peroxisome matrix; P:lithium ion transport; P:pollen development; P:salicylic acid mediated signaling pathway; F:protein kinase activity; P:intra-Golgi vesicle-mediated transport; P:ethylene-activated signaling pathway; P:response to superoxide; P:gravitropism; P:protein phosphorylation; P:pollen germination; C:Cul4-RING E3 ubiquitin ligase complex; P:photoperiodism, floweri…	-	IPR001680 (SMART); IPR011989 (G3DSA:1.25.10.GENE3D); IPR015943 (G3DSA:2.130.10.GENE3D); IPR000357 (PFAM); IPR001680 (PFAM); PTHR17583 (PANTHER); IPR001680 (PROSITE_PROFILES); IPR017986 (PROSITE_PROFILES); IPR021133 (PROSITE_PROFILES); IPR017986 (SUPERFAMILY); IPR016024 (SUPERFAMILY)
KEH27285	hypothetical protein MTR_6g093140	228	1	4.1e-47	1	-		-	no IPS match
KEH21618	hypothetical protein MTR_7g010555	333	20	1.6e-53	0.5915	1	F:nucleic acid binding	-	no IPS match
AES77511	pentatricopeptide (PPR) repeat protein	1527	20	0	0.6775	3	P:metabolic process; F:formyltetrahydrofolate deformylase activity; F:hydrolase activity	-	IPR002885 (TIGRFAM); IPR002885 (PFAM); IPR002885 (PFAM); IPR002885 (PFAM); PTHR24015 (PANTHER); PTHR24015:SF866 (PANTHER); IPR002885 (PROSITE_PROFILES)
AES77586	hydrolyzing O-glycosyl compounds hydrolase	1374	20	0	0.6835	2	P:carbohydrate metabolic process; F:hydrolase activity, hydrolyzing O-glycosyl compounds	-	IPR013781 (G3DSA:3.20.20.GENE3D); IPR001547 (PFAM); PTHR31263 (PANTHER); PTHR31263:SF10 (PANTHER); SIGNAL_PEPTIDE_H_REGION (PHOBIUS); NON_CYTOPLASMIC_DOMAIN (PHOBIUS); SIGNAL_PEPTIDE_C_REGION (PHOBIUS); SIGNAL_PEPTIDE (PHOBIUS); SIGNAL_PEPTIDE_N_REGION (PHOBIUS); SignalP-noTM (SIGNALP_GRAM_NEGATIVE); SignalP-noTM (SIGNALP_EUK); SignalP-TM (SIGNALP_GRAM_POSITIVE); IPR000772 (SUPERFAMILY); IPR01785…
AES77824	hypothetical protein MTR_7g017660	249	8	4.5e-29	0.9062	1	C:integral component of membrane	-	no IPS match
AES77865	SAM domain protein	738	20	6.9e-132	0.6735	1	F:protein binding	-	IPR001660 (SMART); IPR001660 (PFAM); IPR013761 (G3DSA:1.10.150.GENE3D); PTHR10627 (PANTHER); IPR001660 (PROSITE_PROFILES); IPR013761 (SUPERFAMILY)
KEH21862	histone-lysine N-methyltransferase ATX2-like protein	3210	20	0	0.8245	7	C:nucleus; F:zinc ion binding; F:protein binding; P:histone lysine methylation; F:histone-lysine N-methyltransferase activity; P:intracellular signal transduction; P:lysine catabolic process	EC:2.1.1.43; EC:2.1.1	IPR001214 (SMART); IPR003889 (SMART); IPR003888 (SMART); IPR000313 (SMART); IPR001965 (SMART); G3DSA:2.30.30.160 (GENE3D); PF13831 (PFAM); PF13832 (PFAM); G3DSA:2.170.270.10 (GENE3D); IPR001214 (PFAM); IPR013083 (G3DSA:3.30.40.GENE3D); IPR003888 (PFAM); IPR003889 (PFAM); IPR000313 (PFAM); PTHR13793 (PANTHER); PTHR13793:SF100 (PANTHER); IPR019786 (PROSITE_PATTERNS); IPR003889 (PROSITE_PROFILES); I…
KEH21863	histone-lysine N-methyltransferase ATX2-like protein	2595	20	0	0.7995	7	C:nucleus; F:zinc ion binding; F:protein binding; P:histone lysine methylation; F:histone-lysine N-methyltransferase activity; P:intracellular signal transduction; P:lysine catabolic process	EC:2.1.1.43; EC:2.1.1	IPR000313 (SMART); IPR001965 (SMART); IPR003889 (SMART); IPR003888 (SMART); IPR013083 (G3DSA:3.30.40.GENE3D); IPR003889 (PFAM); PF13831 (PFAM); IPR000313 (PFAM); PF13832 (PFAM); IPR003888 (PFAM); G3DSA:2.30.30.160 (GENE3D); PTHR13793:SF100 (PANTHER); PTHR13793 (PANTHER); IPR019786 (PROSITE_PATTERNS); IPR000313 (PROSITE_PROFILES); IPR019787 (PROSITE_PROFILES); IPR003888 (PROSITE_PROFILES); IPR0038…
AES77892	hypothetical protein MTR_7g021560	372	20	5.3e-80	0.767	-		-	no IPS match
KEH21896	F-box plant-like protein	1206	20	0	0.772	1	F:protein binding	-	IPR032675 (G3DSA:3.80.10.GENE3D); PTHR32212:SF138 (PANTHER); PTHR32212 (PANTHER); IPR032675 (SUPERFAMILY); IPR001810 (SUPERFAMILY)
KEH21936	chalcone-flavanone isomerase family protein	465	20	3e-106	0.833	2	F:chalcone isomerase activity; P:flavonoid biosynthetic process	EC:5.5.1.6	IPR016088 (G3DSA:3.50.70.GENE3D); IPR016087 (PFAM); PTHR28039:SF8 (PANTHER); PTHR28039 (PANTHER); IPR016087 (SUPERFAMILY)
KEH22011	hypothetical protein MTR_7g029070	180	20	9.8e-35	0.823	-		-	no IPS match
KEH22012	hypothetical protein MTR_7g029070	186	20	1.5e-36	0.814	-		-	IPR032675 (G3DSA:3.80.10.GENE3D)
AES78430	tplate-like protein	2805	20	0	0.943	10	C:nucleus; C:plasmodesma; C:cytosol; P:pollen development; P:cellulose biosynthetic process; P:endocytosis; C:cell plate; C:plasma membrane; P:Golgi vesicle transport; C:phragmoplast	-	PTHR36029 (PANTHER); PTHR36029:SF1 (PANTHER)
AES78780	DUF223 domain protein	777	20	2e-179	0.6895	3	F:DNA binding; C:integral component of membrane; C:ribosome	-	IPR003871 (PFAM); IPR012340 (G3DSA:2.40.50.GENE3D); IPR012340 (G3DSA:2.40.50.GENE3D); PTHR23273 (PANTHER); PTHR23273:SF16 (PANTHER); IPR012340 (SUPERFAMILY); IPR012340 (SUPERFAMILY)
AES78877	F-box protein interaction domain protein	1176	20	0	0.681	1	F:protein binding	-	IPR001810 (SMART); IPR001810 (PFAM); G3DSA:1.20.1280.50 (GENE3D); IPR017451 (TIGRFAM); PTHR32133:SF89 (PANTHER); PTHR32133 (PANTHER); IPR001810 (PROSITE_PROFILES); IPR001810 (SUPERFAMILY)
KEH22458	Lipid transfer protein	198	20	1.8e-37	0.749	2	F:metal ion binding; P:nodule morphogenesis	-	IPR009810 (PFAM); CYTOPLASMIC_DOMAIN (PHOBIUS); NON_CYTOPLASMIC_DOMAIN (PHOBIUS); TRANSMEMBRANE (PHOBIUS); TMhelix (TMHMM)
KEH22474	SWI3, ADA2, N-CoR and tfiiib DNA-binding domain protein	1239	20	0	0.7065	1	F:DNA binding	-	IPR001005 (SMART); IPR009057 (G3DSA:1.10.10.GENE3D); IPR009057 (G3DSA:1.10.10.GENE3D); IPR001005 (PFAM); PTHR10641:SF570 (PANTHER); PTHR10641 (PANTHER); IPR017930 (PROSITE_PROFILES); IPR009057 (SUPERFAMILY)
KEH22482	hypothetical protein MTR_7g451290	351	20	6.7e-80	0.8135	11	F:nucleotide binding; P:petal formation; C:extracellular space; C:microtubule cytoskeleton; F:actin binding; P:glycerolipid metabolic process; C:cytoskeletal part; P:lipid catabolic process; P:sepal formation; F:triglyceride lipase activity; C:protein complex	EC:3.1.1; EC:3.1.1.1; EC:3.1.1.3	no IPS match
KEH22675	F-box/RNI/FBD-like domain protein	477	20	3.7e-108	0.5845	9	F:ATP binding; F:zinc ion binding; P:recognition of pollen; P:regulation of transcription, DNA-templated; F:protein kinase activity; P:phosphorylation; F:carbohydrate binding; P:protein phosphorylation; F:kinase activity	-	IPR013101 (PFAM); IPR032675 (G3DSA:3.80.10.GENE3D); PTHR31639 (PANTHER); PTHR31639:SF6 (PANTHER); SSF52047 (SUPERFAMILY)
KEH22838	transmembrane protein, putative	258	1	3.8e-39	1	1	C:integral component of membrane	-	Coil (COILS); NON_CYTOPLASMIC_DOMAIN (PHOBIUS); NON_CYTOPLASMIC_DOMAIN (PHOBIUS); CYTOPLASMIC_DOMAIN (PHOBIUS); TRANSMEMBRANE (PHOBIUS); TRANSMEMBRANE (PHOBIUS); TMhelix (TMHMM); TMhelix (TMHMM)
KEH22858	DUF247 domain protein	534	20	8.8e-127	0.7975	-		-	IPR004158 (PFAM); PTHR31549:SF27 (PANTHER); PTHR31549 (PANTHER); CYTOPLASMIC_DOMAIN (PHOBIUS); TRANSMEMBRANE (PHOBIUS); NON_CYTOPLASMIC_DOMAIN (PHOBIUS); TMhelix (TMHMM)
KEH22889	S54 family peptidase	1008	20	0	0.858	5	C:plasmodesma; P:proteolysis; C:integral component of membrane; F:serine-type endopeptidase activity; C:plasma membrane	EC:3.4.21	IPR022764 (G3DSA:1.20.1540.GENE3D); IPR022764 (PFAM); IPR002610 (PANTHER); PTHR22936:SF38 (PANTHER); NON_CYTOPLASMIC_DOMAIN (PHOBIUS); TRANSMEMBRANE (PHOBIUS); TRANSMEMBRANE (PHOBIUS); TRANSMEMBRANE (PHOBIUS); TRANSMEMBRANE (PHOBIUS); TRANSMEMBRANE (PHOBIUS); TRANSMEMBRANE (PHOBIUS); NON_CYTOPLASMIC_DOMAIN (PHOBIUS); NON_CYTOPLASMIC_DOMAIN (PHOBIUS); TRANSMEMBRANE (PHOBIUS); CYTOPLASMIC_DOMAIN (P…
KEH22976	transcriptional adapter ADA2a	1464	20	0	0.733	6	C:nucleus; F:DNA binding; F:zinc ion binding; F:protein binding; P:histone acetylation; P:regulation of transcription from RNA polymerase II promoter	-	Coil (COILS); IPR000433 (SMART); IPR001005 (SMART); IPR001005 (PFAM); IPR000433 (PFAM); IPR009057 (G3DSA:1.10.10.GENE3D); PTHR12374:SF23 (PANTHER); PTHR12374 (PANTHER); IPR000433 (PROSITE_PATTERNS); IPR000433 (PROSITE_PROFILES); IPR007526 (PROSITE_PROFILES); IPR017884 (PROSITE_PROFILES); IPR009057 (SUPERFAMILY); IPR009057 (SUPERFAMILY); SSF57850 (SUPERFAMILY)
AES79363	transmembrane protein, putative	672	1	4.7e-152	1	1	C:integral component of membrane	-	NON_CYTOPLASMIC_DOMAIN (PHOBIUS); TRANSMEMBRANE (PHOBIUS); CYTOPLASMIC_DOMAIN (PHOBIUS); TMhelix (TMHMM)
KEH23043	Nodule Cysteine-Rich (NCR) secreted peptide	195	7	1.2e-38	0.7586	2	F:metal ion binding; P:nodule morphogenesis	-	IPR009810 (PFAM); CYTOPLASMIC_DOMAIN (PHOBIUS); NON_CYTOPLASMIC_DOMAIN (PHOBIUS); TRANSMEMBRANE (PHOBIUS); SignalP-noTM (SIGNALP_EUK); TMhelix (TMHMM)
KEH23044	Nodule Cysteine-Rich (NCR) secreted peptide	246	3	2.6e-53	0.9233	2	F:metal ion binding; P:nodule morphogenesis	-	no IPS match
KEH23130	hypothetical protein MTR_7g066860	300	1	2.3e-53	1	-		-	SIGNAL_PEPTIDE_C_REGION (PHOBIUS); NON_CYTOPLASMIC_DOMAIN (PHOBIUS); SIGNAL_PEPTIDE (PHOBIUS); SIGNAL_PEPTIDE_H_REGION (PHOBIUS); SIGNAL_PEPTIDE_N_REGION (PHOBIUS)
AES79513	hypothetical protein MTR_7g068300	249	4	5.3e-52	0.745	6	P:DNA repair; F:DNA helicase activity; P:DNA duplex unwinding; C:integral component of membrane; P:telomere maintenance; F:helicase activity	-	no IPS match
KEH23214	pentatricopeptide (PPR) repeat protein	717	20	3.9e-178	0.693	1	F:protein binding	-	IPR011990 (G3DSA:1.25.40.GENE3D); IPR002885 (TIGRFAM); IPR002885 (PFAM); IPR002885 (PFAM); PTHR24015 (PANTHER); PTHR24015:SF393 (PANTHER); IPR002885 (PROSITE_PROFILES); IPR011990 (SUPERFAMILY)
AES79664	F-box protein interaction domain protein	1269	20	0	0.6275	1	F:protein binding	-	IPR001810 (SMART); IPR006527 (PFAM); IPR017451 (TIGRFAM); IPR001810 (PFAM); G3DSA:1.20.1280.50 (GENE3D); PTHR32133:SF89 (PANTHER); PTHR32133 (PANTHER); IPR001810 (PROSITE_PROFILES); IPR001810 (SUPERFAMILY); IPR011043 (SUPERFAMILY)
KEH23249	hypothetical protein MTR_7g071975	174	1	1.4e-20	1	-		-	no IPS match
AES79891	STIG1-like protein	489	20	1.6e-112	0.6475	3	P:biological_process; P:positive regulation of transcription, DNA-templated; F:molecular_function	-	IPR006969 (PFAM); PTHR33227 (PANTHER); PTHR33227:SF6 (PANTHER); SIGNAL_PEPTIDE_N_REGION (PHOBIUS); NON_CYTOPLASMIC_DOMAIN (PHOBIUS); SIGNAL_PEPTIDE (PHOBIUS); SIGNAL_PEPTIDE_H_REGION (PHOBIUS); SIGNAL_PEPTIDE_C_REGION (PHOBIUS); SignalP-noTM (SIGNALP_EUK)
AES80147	LRR receptor-like kinase	1479	20	0	0.915	4	F:ATP binding; F:protein binding; F:protein kinase activity; P:protein phosphorylation	-	IPR011990 (G3DSA:1.25.40.GENE3D); IPR011990 (PFAM); G3DSA:1.10.510.10 (GENE3D); IPR001245 (PFAM); G3DSA:3.30.200.20 (GENE3D); PTHR27001 (PANTHER); PTHR27001:SF126 (PANTHER); IPR000719 (PROSITE_PROFILES); IPR011009 (SUPERFAMILY); IPR011990 (SUPERFAMILY)
AES80162	Bowman birk trypsin inhibitor	312	20	4.2e-66	0.713	3	F:serine-type endopeptidase inhibitor activity; P:negative regulation of endopeptidase activity; C:extracellular region	-	IPR000877 (SMART); IPR000877 (G3DSA:2.10.69.GENE3D); IPR000877 (PFAM); PTHR33479 (PANTHER); SIGNAL_PEPTIDE_H_REGION (PHOBIUS); SIGNAL_PEPTIDE_N_REGION (PHOBIUS); SIGNAL_PEPTIDE (PHOBIUS); NON_CYTOPLASMIC_DOMAIN (PHOBIUS); SIGNAL_PEPTIDE_C_REGION (PHOBIUS); SignalP-noTM (SIGNALP_GRAM_NEGATIVE); SignalP-TM (SIGNALP_GRAM_POSITIVE); SignalP-noTM (SIGNALP_EUK); IPR000877 (SUPERFAMILY)
AES80259	papain family cysteine protease	1029	20	0	0.7675	3	F:oxidoreductase activity; P:proteolysis; F:cysteine-type peptidase activity	EC:3.4	IPR000668 (PRINTS); IPR013201 (SMART); IPR000668 (SMART); IPR013201 (PFAM); IPR000668 (PFAM); G3DSA:3.90.70.10 (GENE3D); IPR013128 (PANTHER); PTHR12411:SF339 (PANTHER); IPR025661 (PROSITE_PATTERNS); IPR000169 (PROSITE_PATTERNS); CYTOPLASMIC_DOMAIN (PHOBIUS); TRANSMEMBRANE (PHOBIUS); NON_CYTOPLASMIC_DOMAIN (PHOBIUS); SignalP-noTM (SIGNALP_EUK); SSF54001 (SUPERFAMILY)
AES80288	hypothetical protein MTR_7g078930	390	20	1.1e-79	0.8105	-		-	PTHR32166 (PANTHER)
AES80623	transmembrane protein, putative	591	1	5.5e-128	1	1	C:integral component of membrane	-	TRANSMEMBRANE (PHOBIUS); NON_CYTOPLASMIC_DOMAIN (PHOBIUS); CYTOPLASMIC_DOMAIN (PHOBIUS); TMhelix (TMHMM)
KEH23510	hypothetical protein MTR_7g084805	447	1	7e-104	1	-		-	no IPS match
AES80793	flowering locus protein T	516	20	1.8e-115	0.876	3	P:photoperiodism, flowering; F:phosphatidylethanolamine binding; P:regulation of flower development	-	IPR008914 (G3DSA:3.90.280.GENE3D); IPR008914 (PFAM); PTHR11362 (PANTHER); IPR031095 (PTHR11362:PANTHER); IPR008914 (SUPERFAMILY)
AES80829	GATA type zinc finger transcription factor family protein	795	20	2.5e-167	0.731	6	C:transcription factor complex; F:transcription factor activity, sequence-specific DNA binding; F:zinc ion binding; P:regulation of transcription, DNA-templated; F:sequence-specific DNA binding; P:regulation of transcription, DNA-templated	-	IPR000679 (SMART); IPR013088 (G3DSA:3.30.50.GENE3D); IPR000679 (PFAM); PTHR10071:SF161 (PANTHER); PTHR10071 (PANTHER); IPR000679 (PROSITE_PATTERNS); IPR000679 (PROSITE_PROFILES); SSF57716 (SUPERFAMILY)
AES80946	peroxidase family protein	711	20	1.4e-171	0.664	5	F:peroxidase activity; P:response to oxidative stress; P:obsolete peroxidase reaction; P:oxidation-reduction process; F:heme binding	EC:1.11.1.7	IPR002016 (PRINTS); G3DSA:1.10.420.10 (GENE3D); IPR002016 (PFAM); G3DSA:1.10.520.10 (GENE3D); PTHR31235:SF13 (PANTHER); PTHR31235 (PANTHER); NON_CYTOPLASMIC_DOMAIN (PHOBIUS); SIGNAL_PEPTIDE (PHOBIUS); SIGNAL_PEPTIDE_N_REGION (PHOBIUS); SIGNAL_PEPTIDE_C_REGION (PHOBIUS); SIGNAL_PEPTIDE_H_REGION (PHOBIUS); IPR002016 (PROSITE_PROFILES); IPR010255 (SUPERFAMILY); IPR010255 (SUPERFAMILY)
AES80958	wuschel-related homeobox protein	819	20	5.1e-150	0.722	2	C:nucleus; F:DNA binding	-	IPR001356 (SMART); IPR009057 (G3DSA:1.10.10.GENE3D); IPR001356 (PFAM); PTHR24326:SF280 (PANTHER); PTHR24326 (PANTHER); IPR001356 (PROSITE_PROFILES); IPR009057 (SUPERFAMILY)
AES80962	hypothetical protein MTR_7g086990	633	9	2.8e-141	0.7167	1	F:DNA binding	-	no IPS match
AES81166	Clavata3/ESR (CLE) gene family member MtCLE07	258	6	4.8e-37	0.66	-		-	PTHR34545 (PANTHER); PTHR34545:SF3 (PANTHER); SIGNAL_PEPTIDE_H_REGION (PHOBIUS); NON_CYTOPLASMIC_DOMAIN (PHOBIUS); SIGNAL_PEPTIDE_N_REGION (PHOBIUS); SIGNAL_PEPTIDE (PHOBIUS); SIGNAL_PEPTIDE_C_REGION (PHOBIUS); SignalP-TM (SIGNALP_GRAM_POSITIVE); SignalP-noTM (SIGNALP_EUK); SignalP-noTM (SIGNALP_GRAM_NEGATIVE); TMhelix (TMHMM)
AES81210	DNA gyrase subunit B	2181	20	0	0.9195	7	F:DNA binding; F:ATP binding; C:chloroplast; C:mitochondrion; C:chromosome; F:DNA topoisomerase type II (ATP-hydrolyzing) activity; P:DNA topological change	EC:3.6.1; EC:3.6.1.3; EC:5.99.1; EC:5.99.1.3; EC:3.6.1.15	IPR001241 (PRINTS); IPR000565 (PRINTS); IPR001241 (SMART); IPR003594 (SMART); IPR002288 (PFAM); IPR013759 (G3DSA:3.40.50.GENE3D); IPR013506 (PFAM); IPR003594 (G3DSA:3.30.565.GENE3D); IPR003594 (PFAM); IPR006171 (PFAM); IPR014721 (G3DSA:3.30.230.GENE3D); IPR011557 (TIGRFAM); PTHR10169 (PANTHER); PTHR10169:SF35 (PANTHER); IPR018522 (PROSITE_PATTERNS); IPR006171 (PROSITE_PROFILES); SignalP-TM (SIGNA…
AES81223	phosphatidylinositol-4-phosphate 5-kinase family protein	2388	20	0	0.825	3	F:ATP binding; F:1-phosphatidylinositol-4-phosphate 5-kinase activity; P:phosphatidylinositol phosphorylation	EC:2.7.1; EC:2.7.1.68	IPR003409 (SMART); IPR017163 (PIRSF); IPR016034 (SMART); IPR027483 (G3DSA:3.30.810.GENE3D); IPR002498 (PFAM); IPR027484 (G3DSA:3.30.800.GENE3D); G3DSA:2.20.110.10 (GENE3D); IPR003409 (PFAM); PTHR23086:SF37 (PANTHER); IPR023610 (PANTHER); IPR002498 (PROSITE_PROFILES); SSF82185 (SUPERFAMILY); SSF82185 (SUPERFAMILY); SSF56104 (SUPERFAMILY)
AES81312	RecA-like protein	1584	20	0	0.688	5	F:DNA binding; F:ATP binding; F:DNA-dependent ATPase activity; P:DNA metabolic process; P:response to stress	EC:3.6.1; EC:3.6.1.3; EC:3.6.1.15	PTHR34567 (PANTHER); PTHR34567:SF2 (PANTHER); IPR020587 (PROSITE_PROFILES)
AES81533	disease resistance response protein	585	20	7.7e-121	0.9355	-		-	IPR004265 (PFAM); PTHR21495 (PANTHER); PTHR21495:SF71 (PANTHER); SIGNAL_PEPTIDE_H_REGION (PHOBIUS); NON_CYTOPLASMIC_DOMAIN (PHOBIUS); SIGNAL_PEPTIDE_N_REGION (PHOBIUS); SIGNAL_PEPTIDE (PHOBIUS); SIGNAL_PEPTIDE_C_REGION (PHOBIUS); SignalP-noTM (SIGNALP_EUK); TMhelix (TMHMM)
KEH23823	transmembrane protein, putative	333	1	1.1e-46	1	1	C:integral component of membrane	-	TRANSMEMBRANE (PHOBIUS); TRANSMEMBRANE (PHOBIUS); SIGNAL_PEPTIDE_N_REGION (PHOBIUS); CYTOPLASMIC_DOMAIN (PHOBIUS); SIGNAL_PEPTIDE_H_REGION (PHOBIUS); TRANSMEMBRANE (PHOBIUS); SIGNAL_PEPTIDE (PHOBIUS); NON_CYTOPLASMIC_DOMAIN (PHOBIUS); SIGNAL_PEPTIDE_C_REGION (PHOBIUS); CYTOPLASMIC_DOMAIN (PHOBIUS); NON_CYTOPLASMIC_DOMAIN (PHOBIUS); TMhelix (TMHMM); TMhelix (TMHMM)
KEH23920	high affinity inorganic phosphate transporter	1614	20	0	0.9445	4	F:inorganic phosphate transmembrane transporter activity; P:transmembrane transport; P:phosphate ion transport; C:integral component of membrane	-	G3DSA:1.20.1250.20 (GENE3D); IPR004738 (TIGRFAM); IPR005828 (PFAM); PTHR24064 (PANTHER); PTHR24064:SF279 (PANTHER); CYTOPLASMIC_DOMAIN (PHOBIUS); TRANSMEMBRANE (PHOBIUS); TRANSMEMBRANE (PHOBIUS); TRANSMEMBRANE (PHOBIUS); TRANSMEMBRANE (PHOBIUS); CYTOPLASMIC_DOMAIN (PHOBIUS); CYTOPLASMIC_DOMAIN (PHOBIUS); NON_CYTOPLASMIC_DOMAIN (PHOBIUS); NON_CYTOPLASMIC_DOMAIN (PHOBIUS); NON_CYTOPLASMIC_DOMAIN (P…
AES81754	hypothetical protein MTR_7g100230	492	20	8e-88	0.7075	-		-	IPR002999 (SMART); PTHR37384 (PANTHER)
AES81751	CBL-interacting Serine/Threonine-kinase, putative	228	20	2.5e-46	0.5945	2	P:phosphorylation; F:kinase activity	-	CYTOPLASMIC_DOMAIN (PHOBIUS); NON_CYTOPLASMIC_DOMAIN (PHOBIUS); TRANSMEMBRANE (PHOBIUS); IPR011009 (SUPERFAMILY); TMhelix (TMHMM)
AES81921	hypothetical protein MTR_7g102350	210	20	2.6e-40	0.56	4	F:nucleotidyltransferase activity; P:metabolic process; F:amino acid binding; F:transferase activity	-	no IPS match
KEH24075	ribosomal protein S6 family protein	438	20	9.3e-85	0.8915	5	F:structural constituent of ribosome; P:ribosome biogenesis; C:ribosome; F:rRNA binding; P:translation	-	IPR014717 (G3DSA:3.30.70.GENE3D); IPR000529 (PFAM); PTHR21011:SF5 (PANTHER); PTHR21011 (PANTHER); IPR000529 (SUPERFAMILY)
KEH24109	hypothetical protein MTR_7g103540	381	20	1.6e-62	0.754	3	C:nucleus; P:metabolic process; F:hydrolase activity	-	PTHR12210 (PANTHER); PTHR12210:SF64 (PANTHER)
AES82056	RNA recognition motif	1434	20	0	0.8465	2	F:nucleotide binding; F:nucleic acid binding	-	Coil (COILS); IPR003954 (SMART); IPR000504 (SMART); IPR000504 (PFAM); IPR012677 (G3DSA:3.30.70.GENE3D); IPR012677 (G3DSA:3.30.70.GENE3D); IPR012677 (G3DSA:3.30.70.GENE3D); PTHR24012:SF356 (PANTHER); PTHR24012 (PANTHER); IPR000504 (PROSITE_PROFILES); IPR012677 (SUPERFAMILY); IPR012677 (SUPERFAMILY)
KEH24422	drought-induced protein	582	20	5.8e-108	0.685	-		-	IPR027935 (PFAM); PTHR31875:SF5 (PANTHER); PTHR31875 (PANTHER)
KEH24423	drought-induced protein	450	20	1.2e-82	0.7655	-		-	IPR027935 (PFAM); PTHR31875:SF5 (PANTHER); PTHR31875 (PANTHER)
KEH24424	drought-induced protein	426	20	6.7e-76	0.761	-		-	IPR027935 (PFAM); PTHR31875 (PANTHER); PTHR31875:SF5 (PANTHER)
AES82200	hypothetical protein MTR_7g109650	171	20	4.1e-32	0.818	-		-	no IPS match
AES82265	pectinesterase inhibitor domain protein	1731	20	0	0.851	12	P:pectin catabolic process; P:negative regulation of catalytic activity; F:enzyme inhibitor activity; C:cell wall; F:aspartyl esterase activity; C:integral component of membrane; C:photosystem I; P:photosynthesis; P:starch metabolic process; P:cell wall modification; P:sucrose metabolic process; F:pectinesterase activity	EC:3.1.1.11; EC:3.1.1.1	IPR006501 (SMART); IPR006501 (PFAM); IPR006501 (G3DSA:1.20.140.GENE3D); IPR006501 (TIGRFAM); IPR012334 (G3DSA:2.160.20.GENE3D); IPR000070 (PFAM); PTHR31707:SF3 (PANTHER); PTHR31707 (PANTHER); IPR018040 (PROSITE_PATTERNS); IPR018040 (PROSITE_PATTERNS); SIGNAL_PEPTIDE_C_REGION (PHOBIUS); SIGNAL_PEPTIDE_N_REGION (PHOBIUS); SIGNAL_PEPTIDE_H_REGION (PHOBIUS); NON_CYTOPLASMIC_DOMAIN (PHOBIUS); SIGNAL_P…
AES82277	condensin-2 complex subunit D3-like protein	2565	20	0	0.7025	2	P:mitotic chromosome condensation; F:binding	-	Coil (COILS); IPR032682 (PFAM); IPR011989 (G3DSA:1.25.10.GENE3D); PTHR14222:SF1 (PANTHER); IPR026971 (PANTHER); IPR016024 (SUPERFAMILY)
AES82326	PPR containing plant-like protein	1254	20	0	0.77	1	F:protein binding	-	IPR002885 (PFAM); IPR002885 (TIGRFAM); IPR011990 (G3DSA:1.25.40.GENE3D); IPR002885 (PFAM); PTHR24015:SF735 (PANTHER); PTHR24015 (PANTHER); IPR002885 (PROSITE_PROFILES)
AES82508	kinesin motor domain protein	2190	20	0	0.7965	8	F:ATP binding; F:microtubule motor activity; C:tubulin complex; P:metabolic process; C:kinesin complex; P:microtubule-based movement; C:microtubule; F:microtubule binding	EC:3.6.1; EC:3.6.1.15	Coil (COILS); Coil (COILS); Coil (COILS); IPR001752 (PRINTS); IPR001752 (SMART); IPR001752 (PFAM); IPR001752 (G3DSA:3.40.850.GENE3D); IPR027640 (PANTHER); PTHR24115:SF449 (PANTHER); IPR019821 (PROSITE_PATTERNS); IPR001752 (PROSITE_PROFILES); IPR027417 (SUPERFAMILY)
AES82765	acyl-CoA N-acyltransferase (NAT) superfamily protein	525	20	6.3e-127	0.976	5	P:defense response to insect; P:long-chain fatty acid metabolic process; P:acyl-carrier-protein biosynthetic process; P:fatty acid biosynthetic process; F:peptide alpha-N-acetyltransferase activity	EC:2.3.1.88; EC:2.3.1	IPR000182 (PFAM); IPR016181 (G3DSA:3.40.630.GENE3D); PTHR23091 (PANTHER); PTHR23091:SF71 (PANTHER); IPR000182 (PROSITE_PROFILES); IPR016181 (SUPERFAMILY)
KEH24617	acyl-CoA N-acyltransferase (NAT) superfamily protein	504	20	5.5e-121	0.9445	5	P:defense response to insect; P:long-chain fatty acid metabolic process; P:acyl-carrier-protein biosynthetic process; P:fatty acid biosynthetic process; F:peptide alpha-N-acetyltransferase activity	EC:2.3.1.88; EC:2.3.1	IPR016181 (G3DSA:3.40.630.GENE3D); IPR000182 (PFAM); PTHR23091 (PANTHER); PTHR23091:SF71 (PANTHER); IPR000182 (PROSITE_PROFILES); IPR016181 (SUPERFAMILY)
KEH24618	acyl-CoA N-acyltransferase (NAT) superfamily protein	513	20	9.4e-124	0.956	5	P:defense response to insect; P:long-chain fatty acid metabolic process; P:acyl-carrier-protein biosynthetic process; P:fatty acid biosynthetic process; F:peptide alpha-N-acetyltransferase activity	EC:2.3.1.88; EC:2.3.1	IPR000182 (PFAM); IPR016181 (G3DSA:3.40.630.GENE3D); PTHR23091 (PANTHER); PTHR23091:SF71 (PANTHER); IPR000182 (PROSITE_PROFILES); IPR016181 (SUPERFAMILY)
KEH17785	DUF247 domain protein	1425	20	0	0.7815	-		-	IPR004158 (PFAM); PTHR31549 (PANTHER); PTHR31549:SF2 (PANTHER); SIGNAL_PEPTIDE_H_REGION (PHOBIUS); TRANSMEMBRANE (PHOBIUS); SIGNAL_PEPTIDE (PHOBIUS); SIGNAL_PEPTIDE_C_REGION (PHOBIUS); CYTOPLASMIC_DOMAIN (PHOBIUS); SIGNAL_PEPTIDE_N_REGION (PHOBIUS); NON_CYTOPLASMIC_DOMAIN (PHOBIUS); SignalP-noTM (SIGNALP_EUK); TMhelix (TMHMM)
KEH17984	fatty acid hydroxylase superfamily protein	1977	20	0	0.8835	5	F:C-4 methylsterol oxidase activity; F:iron ion binding; C:integral component of membrane; P:oxidation-reduction process; P:fatty acid biosynthetic process	EC:1.14.13.72; EC:1.14.13	IPR006694 (PFAM); IPR021940 (PFAM); PTHR11863:SF41 (PANTHER); PTHR11863 (PANTHER); TRANSMEMBRANE (PHOBIUS); TRANSMEMBRANE (PHOBIUS); CYTOPLASMIC_DOMAIN (PHOBIUS); CYTOPLASMIC_DOMAIN (PHOBIUS); NON_CYTOPLASMIC_DOMAIN (PHOBIUS); NON_CYTOPLASMIC_DOMAIN (PHOBIUS); TRANSMEMBRANE (PHOBIUS); TRANSMEMBRANE (PHOBIUS); NON_CYTOPLASMIC_DOMAIN (PHOBIUS); TMhelix (TMHMM); TMhelix (TMHMM); TMhelix (TMHMM)
AET01345	cysteine-rich RLK (receptor-like kinase) protein	3588	20	0	0.712	3	F:ATP binding; F:protein kinase activity; P:protein phosphorylation	-	IPR001480 (SMART); IPR002290 (SMART); IPR001480 (G3DSA:2.90.10.GENE3D); IPR001245 (PFAM); G3DSA:1.10.510.10 (GENE3D); IPR001480 (G3DSA:2.90.10.GENE3D); IPR013320 (G3DSA:2.60.120.GENE3D); G3DSA:3.30.200.20 (GENE3D); IPR001480 (PFAM); PTHR27002:SF34 (PANTHER); PTHR27002 (PANTHER); IPR008271 (PROSITE_PATTERNS); NON_CYTOPLASMIC_DOMAIN (PHOBIUS); CYTOPLASMIC_DOMAIN (PHOBIUS); TRANSMEMBRANE (PHOBIUS); …
AET01368	disease resistance protein (TIR-NBS-LRR class)	3414	20	0	0.793	3	F:protein binding; P:signal transduction; F:ADP binding	-	PR00364 (PRINTS); IPR000157 (SMART); IPR032675 (G3DSA:3.80.10.GENE3D); IPR000157 (PFAM); IPR000157 (G3DSA:3.40.50.GENE3D); IPR002182 (PFAM); IPR027417 (G3DSA:3.40.50.GENE3D); PTHR11017:SF163 (PANTHER); PTHR11017 (PANTHER); CYTOPLASMIC_DOMAIN (PHOBIUS); NON_CYTOPLASMIC_DOMAIN (PHOBIUS); TRANSMEMBRANE (PHOBIUS); IPR000157 (PROSITE_PROFILES); IPR027417 (SUPERFAMILY); IPR032675 (SUPERFAMILY); IPR0001…
KEH18106	disease resistance protein (TIR-NBS-LRR class)	2727	20	0	0.8135	3	F:protein binding; P:signal transduction; F:ADP binding	-	PR00364 (PRINTS); IPR000157 (SMART); IPR032675 (G3DSA:3.80.10.GENE3D); IPR000157 (G3DSA:3.40.50.GENE3D); IPR000157 (PFAM); IPR002182 (PFAM); IPR027417 (G3DSA:3.40.50.GENE3D); PTHR11017:SF163 (PANTHER); PTHR11017 (PANTHER); TRANSMEMBRANE (PHOBIUS); NON_CYTOPLASMIC_DOMAIN (PHOBIUS); CYTOPLASMIC_DOMAIN (PHOBIUS); IPR000157 (PROSITE_PROFILES); IPR000157 (SUPERFAMILY); IPR027417 (SUPERFAMILY); IPR0326…
AET01635	casein kinase I-like protein	1425	20	0	0.91	7	C:nucleus; F:ATP binding; C:cytoplasm; P:serine family amino acid metabolic process; F:protein serine/threonine kinase activity; P:protein phosphorylation; C:plasma membrane	EC:2.7.11	IPR002290 (SMART); IPR000719 (PFAM); G3DSA:1.10.510.10 (GENE3D); G3DSA:3.30.200.20 (GENE3D); PTHR11909 (PANTHER); PTHR11909:SF154 (PANTHER); IPR017441 (PROSITE_PATTERNS); IPR008271 (PROSITE_PATTERNS); IPR000719 (PROSITE_PROFILES); IPR011009 (SUPERFAMILY)
AET01636	casein kinase I-like protein	1227	20	0	0.941	7	C:nucleus; F:ATP binding; C:cytoplasm; P:serine family amino acid metabolic process; F:protein serine/threonine kinase activity; P:protein phosphorylation; C:plasma membrane	EC:2.7.11	IPR002290 (SMART); IPR000719 (PFAM); G3DSA:3.30.200.20 (GENE3D); G3DSA:1.10.510.10 (GENE3D); PTHR11909:SF154 (PANTHER); PTHR11909 (PANTHER); IPR008271 (PROSITE_PATTERNS); IPR017441 (PROSITE_PATTERNS); TRANSMEMBRANE (PHOBIUS); NON_CYTOPLASMIC_DOMAIN (PHOBIUS); CYTOPLASMIC_DOMAIN (PHOBIUS); IPR000719 (PROSITE_PROFILES); IPR011009 (SUPERFAMILY)
AET01810	small nuclear ribonucleoprotein	387	20	3e-86	0.954	4	P:RNA metabolic process; C:cytoplasmic mRNA processing body; C:viral nucleocapsid; P:vegetative to reproductive phase transition of meristem	-	IPR001163 (SMART); IPR001163 (PFAM); G3DSA:2.30.30.100 (GENE3D); PTHR15588 (PANTHER); PTHR15588:SF10 (PANTHER); IPR010920 (SUPERFAMILY)
KEH18491	small nuclear ribonucleoprotein	390	20	1.2e-88	0.94	4	P:RNA metabolic process; C:cytoplasmic mRNA processing body; C:viral nucleocapsid; P:vegetative to reproductive phase transition of meristem	-	IPR001163 (SMART); G3DSA:2.30.30.100 (GENE3D); IPR001163 (PFAM); PTHR15588:SF10 (PANTHER); PTHR15588 (PANTHER); IPR010920 (SUPERFAMILY)
KEH18673	DEAD-box ATP-dependent RNA helicase family protein	2007	20	0	0.9155	4	F:nucleic acid binding; F:ATP binding; P:metabolic process; F:helicase activity	EC:3.6.1; EC:3.6.1.15	IPR001650 (SMART); IPR014001 (SMART); IPR001650 (PFAM); IPR011545 (PFAM); IPR027417 (G3DSA:3.40.50.GENE3D); IPR027417 (G3DSA:3.40.50.GENE3D); PTHR24031:SF265 (PANTHER); PTHR24031 (PANTHER); NON_CYTOPLASMIC_DOMAIN (PHOBIUS); SIGNAL_PEPTIDE_H_REGION (PHOBIUS); SIGNAL_PEPTIDE (PHOBIUS); SIGNAL_PEPTIDE_N_REGION (PHOBIUS); SIGNAL_PEPTIDE_C_REGION (PHOBIUS); IPR014014 (PROSITE_PROFILES); IPR014001 (PRO…
KEH18851	hypothetical protein MTR_8g030737	213	1	3e-24	1	-		-	no IPS match
KEH18862	acyl-CoA thioesterase	1293	20	0	0.8455	2	P:acyl-CoA metabolic process; F:palmitoyl-CoA hydrolase activity	EC:3.1.2.20; EC:3.1.2; EC:3.1.2.2	IPR000595 (SMART); IPR000595 (PFAM); IPR029069 (G3DSA:3.10.129.GENE3D); IPR014710 (G3DSA:2.60.120.GENE3D); IPR029069 (G3DSA:3.10.129.GENE3D); PF13622 (PFAM); PTHR11066:SF34 (PANTHER); IPR003703 (PANTHER); IPR000595 (PROSITE_PROFILES); IPR018490 (SUPERFAMILY); IPR029069 (SUPERFAMILY); IPR029069 (SUPERFAMILY)
KEH18947	homeobox leucine zipper protein	2433	20	0	0.905	4	C:nucleus; P:regulation of transcription, DNA-templated; F:lipid binding; F:sequence-specific DNA binding	-	Coil (COILS); IPR002913 (SMART); IPR001356 (SMART); IPR009057 (G3DSA:1.10.10.GENE3D); IPR002913 (PFAM); IPR001356 (PFAM); PTHR24326:SF303 (PANTHER); PTHR24326 (PANTHER); IPR017970 (PROSITE_PATTERNS); IPR001356 (PROSITE_PROFILES); IPR002913 (PROSITE_PROFILES); SSF55961 (SUPERFAMILY); IPR009057 (SUPERFAMILY); SSF55961 (SUPERFAMILY)
KEH18972	heat shock cognate 70 kDa protein	1887	20	0	0.8605	1	F:ATP binding	-	IPR013126 (PRINTS); G3DSA:3.90.640.10 (GENE3D); IPR029047 (G3DSA:2.60.34.GENE3D); G3DSA:3.30.420.40 (GENE3D); IPR029048 (G3DSA:1.20.1270.GENE3D); IPR013126 (PFAM); G3DSA:3.30.420.40 (GENE3D); G3DSA:3.30.30.30 (GENE3D); PTHR19375:SF227 (PANTHER); PTHR19375 (PANTHER); IPR018181 (PROSITE_PATTERNS); IPR018181 (PROSITE_PATTERNS); IPR018181 (PROSITE_PATTERNS); SSF53067 (SUPERFAMILY); IPR029047 (SUPERFA…
KEH18997	phospholipase D alpha 1	3150	20	0	0.8935	4	F:protein binding; P:phospholipid catabolic process; F:phospholipase D activity; F:N-acylphosphatidylethanolamine-specific phospholipase D activity	EC:3.1; EC:3.1.4.4; EC:3.1.1	IPR001736 (SMART); IPR000008 (SMART); IPR000008 (PFAM); G3DSA:3.30.870.10 (GENE3D); IPR024632 (PFAM); IPR000008 (G3DSA:2.60.40.GENE3D); IPR001736 (PFAM); PTHR18896:SF65 (PANTHER); IPR015679 (PANTHER); IPR000008 (PROSITE_PROFILES); IPR001736 (PROSITE_PROFILES); SSF56024 (SUPERFAMILY); SSF56024 (SUPERFAMILY); SSF56024 (SUPERFAMILY); SSF56024 (SUPERFAMILY); IPR000008 (SUPERFAMILY)
KEH18998	phospholipase D alpha 1	2538	20	0	0.889	4	F:protein binding; P:phospholipid catabolic process; F:phospholipase D activity; F:N-acylphosphatidylethanolamine-specific phospholipase D activity	EC:3.1; EC:3.1.4.4; EC:3.1.1	IPR000008 (SMART); IPR001736 (PFAM); IPR000008 (G3DSA:2.60.40.GENE3D); G3DSA:3.30.870.10 (GENE3D); IPR000008 (PFAM); PTHR18896:SF65 (PANTHER); IPR015679 (PANTHER); IPR001736 (PROSITE_PROFILES); IPR000008 (PROSITE_PROFILES); SSF56024 (SUPERFAMILY); SSF56024 (SUPERFAMILY); SSF56024 (SUPERFAMILY); IPR000008 (SUPERFAMILY)
KEH19084	cellulose synthase-like protein	3237	20	0	0.932	14	F:zinc ion binding; P:UDP-glucose metabolic process; P:plant-type secondary cell wall biogenesis; P:starch metabolic process; C:plasma membrane; P:plant-type primary cell wall biogenesis; P:sucrose metabolic process; C:trans-Golgi network; C:endosome; C:plasmodesma; C:integral component of membrane; F:cellulose synthase (UDP-forming) activity; P:cellulose biosynthetic process; P:cell wall organiz…	EC:2.4.1.12; EC:2.4.1	IPR013083 (G3DSA:3.30.40.GENE3D); IPR005150 (PFAM); IPR027934 (PFAM); PTHR13301:SF61 (PANTHER); PTHR13301 (PANTHER); CYTOPLASMIC_DOMAIN (PHOBIUS); TRANSMEMBRANE (PHOBIUS); TRANSMEMBRANE (PHOBIUS); TRANSMEMBRANE (PHOBIUS); TRANSMEMBRANE (PHOBIUS); NON_CYTOPLASMIC_DOMAIN (PHOBIUS); TRANSMEMBRANE (PHOBIUS); TRANSMEMBRANE (PHOBIUS); NON_CYTOPLASMIC_DOMAIN (PHOBIUS); NON_CYTOPLASMIC_DOMAIN (PHOBIUS); …
KEH19093	carotenoid cleavage dioxygenase	1623	20	0	0.943	3	F:dioxygenase activity; F:metal ion binding; P:oxidation-reduction process	-	IPR004294 (PFAM); PTHR10543:SF37 (PANTHER); IPR004294 (PANTHER)
AET02285	flowering time control FY-like protein	2238	20	0	0.8575	6	F:histone acetyltransferase activity; F:transferase activity, transferring glycosyl groups; P:acyl-carrier-protein biosynthetic process; F:protein binding; P:histone acetylation; C:histone acetyltransferase complex	EC:2.3.1.48; EC:2.3.1	Coil (COILS); IPR020472 (PRINTS); IPR001680 (SMART); IPR015943 (G3DSA:2.130.10.GENE3D); IPR001680 (PFAM); PTHR22836 (PANTHER); IPR019775 (PROSITE_PATTERNS); IPR017986 (PROSITE_PROFILES); IPR001680 (PROSITE_PROFILES); IPR017986 (SUPERFAMILY)
AET02287	NBS-LRR type disease resistance protein	3738	20	0	0.732	4	F:protein binding; P:metabolic process; F:ADP binding; F:hydrolase activity	-	PR00364 (PRINTS); IPR002182 (PFAM); IPR027417 (G3DSA:3.40.50.GENE3D); IPR032675 (G3DSA:3.80.10.GENE3D); IPR032675 (G3DSA:3.80.10.GENE3D); IPR032675 (G3DSA:3.80.10.GENE3D); PTHR23155:SF414 (PANTHER); PTHR23155 (PANTHER); SIGNAL_PEPTIDE (PHOBIUS); SIGNAL_PEPTIDE_C_REGION (PHOBIUS); SIGNAL_PEPTIDE_N_REGION (PHOBIUS); NON_CYTOPLASMIC_DOMAIN (PHOBIUS); SIGNAL_PEPTIDE_H_REGION (PHOBIUS); IPR001611 (PRO…
AET02325	glycoside hydrolase family 2 protein	3357	20	0	0.872	7	P:glycerolipid metabolic process; C:beta-galactosidase complex; P:galactose metabolic process; F:carbohydrate binding; F:beta-galactosidase activity; P:glycosaminoglycan catabolic process; P:glycosphingolipid metabolic process	EC:3.2.1.23; EC:3.2.1	IPR006101 (PRINTS); IPR004199 (SMART); IPR014718 (G3DSA:2.70.98.GENE3D); IPR032312 (PFAM); IPR006102 (PFAM); IPR008979 (G3DSA:2.60.120.GENE3D); IPR013781 (G3DSA:3.20.20.GENE3D); IPR004199 (PFAM); IPR013812 (G3DSA:2.60.40.GENE3D); IPR006103 (PFAM); IPR006104 (PFAM); IPR013812 (G3DSA:2.60.40.GENE3D); PTHR10066:SF72 (PANTHER); PTHR10066 (PANTHER); IPR023230 (PROSITE_PATTERNS); IPR023232 (PROSITE_PAT…
KEH19531	homogentisate 1,2-dioxygenase	1356	20	0	0.9165	11	P:protein import into peroxisome matrix; P:styrene catabolic process; P:fatty acid beta-oxidation; P:L-phenylalanine catabolic process; P:response to fructose; P:homogentisate catabolic process; C:cytosol; P:tyrosine catabolic process; F:homogentisate 1,2-dioxygenase activity; P:response to sucrose; P:chlorophyll catabolic process	EC:1.13.11; EC:1.13.11.5	IPR005708 (TIGRFAM); IPR005708 (PFAM); IPR014710 (G3DSA:2.60.120.GENE3D); IPR005708 (PANTHER); IPR011051 (SUPERFAMILY)
KEH19532	homogentisate 1,2-dioxygenase	963	20	0	0.938	11	P:protein import into peroxisome matrix; P:styrene catabolic process; P:fatty acid beta-oxidation; P:L-phenylalanine catabolic process; P:tyrosine metabolic process; P:response to fructose; P:homogentisate catabolic process; C:cytosol; F:homogentisate 1,2-dioxygenase activity; P:response to sucrose; P:chlorophyll catabolic process	EC:1.13.11; EC:1.13.11.5	IPR014710 (G3DSA:2.60.120.GENE3D); IPR005708 (PFAM); IPR005708 (PANTHER); IPR011051 (SUPERFAMILY)
AET03149	F-box protein interaction domain protein	1227	20	0	0.5775	1	F:protein binding	-	IPR017451 (TIGRFAM); G3DSA:1.20.1280.50 (GENE3D); PTHR32133 (PANTHER); IPR011043 (SUPERFAMILY); IPR001810 (SUPERFAMILY)
AET03490	long-chain-alcohol oxidase FAO1-like protein	2433	20	0	0.8605	4	F:flavin adenine dinucleotide binding; C:membrane; P:oxidation-reduction process; F:long-chain-alcohol oxidase activity	EC:1.1.3.20	IPR012400 (PIRSF); IPR023753 (G3DSA:3.50.50.GENE3D); IPR000172 (PFAM); IPR007867 (PFAM); PTHR10668 (PANTHER); PTHR10668:SF80 (PANTHER); TRANSMEMBRANE (PHOBIUS); NON_CYTOPLASMIC_DOMAIN (PHOBIUS); CYTOPLASMIC_DOMAIN (PHOBIUS); IPR023753 (SUPERFAMILY); TMhelix (TMHMM)
AET03523	type 2 acyl-CoA diacylglycerol acyltransferase	1008	20	0	0.8485	4	P:acyl-carrier-protein biosynthetic process; P:glycerolipid metabolic process; F:2-acylglycerol O-acyltransferase activity; F:diacylglycerol O-acyltransferase activity	EC:2.3.1.20; EC:2.3.1.22; EC:2.3.1	IPR007130 (PFAM); PTHR12317:SF32 (PANTHER); PTHR12317 (PANTHER); TRANSMEMBRANE (PHOBIUS); TRANSMEMBRANE (PHOBIUS); NON_CYTOPLASMIC_DOMAIN (PHOBIUS); TRANSMEMBRANE (PHOBIUS); CYTOPLASMIC_DOMAIN (PHOBIUS); CYTOPLASMIC_DOMAIN (PHOBIUS); NON_CYTOPLASMIC_DOMAIN (PHOBIUS); TMhelix (TMHMM); TMhelix (TMHMM); TMhelix (TMHMM)
AET03762	26S proteasome non-ATPase regulatory subunit-like protein	1170	20	0	0.901	2	C:proteasome regulatory particle, base subcomplex; P:ubiquitin-dependent protein catabolic process	-	Coil (COILS); IPR003903 (SMART); IPR002035 (SMART); IPR002035 (PFAM); IPR002035 (G3DSA:3.40.50.GENE3D); IPR003903 (PFAM); IPR027040 (PANTHER); IPR003903 (PROSITE_PROFILES); IPR002035 (PROSITE_PROFILES); IPR002035 (SUPERFAMILY)
KEH20631	PPR containing plant-like protein	3177	20	0	0.832	1	F:protein binding	-	IPR002885 (PFAM); IPR002885 (PFAM); IPR011990 (G3DSA:1.25.40.GENE3D); IPR002885 (TIGRFAM); PTHR24015:SF321 (PANTHER); PTHR24015 (PANTHER); IPR002885 (PROSITE_PROFILES); SSF81901 (SUPERFAMILY); SSF81901 (SUPERFAMILY); SSF81901 (SUPERFAMILY)
KEH20632	PPR containing plant-like protein	2571	20	0	0.832	1	F:protein binding	-	IPR011990 (G3DSA:1.25.40.GENE3D); IPR002885 (PFAM); IPR011990 (G3DSA:1.25.40.GENE3D); IPR002885 (TIGRFAM); IPR002885 (PFAM); PTHR24015:SF321 (PANTHER); PTHR24015 (PANTHER); IPR002885 (PROSITE_PROFILES); SSF81901 (SUPERFAMILY); SSF81901 (SUPERFAMILY); SSF81901 (SUPERFAMILY)
AET04209	importin beta-3, putative	3354	20	0	0.95	8	P:plant-type cell wall cellulose metabolic process; P:nucleotide biosynthetic process; C:cell wall; C:membrane; C:cytosol; P:intracellular protein transport; F:Ran GTPase binding; P:cell wall pectin metabolic process	-	IPR001494 (SMART); PF13646 (PFAM); IPR000357 (PFAM); IPR011989 (G3DSA:1.25.10.GENE3D); PTHR10527:SF29 (PANTHER); PTHR10527 (PANTHER); IPR021133 (PROSITE_PROFILES); IPR016024 (SUPERFAMILY); IPR016024 (SUPERFAMILY); IPR016024 (SUPERFAMILY)
AET04302	NAD(P)-binding rossmann-fold protein	1794	20	0	0.913	-		-	IPR016040 (PFAM); IPR008030 (PFAM); IPR013857 (PFAM); IPR016040 (G3DSA:3.40.50.GENE3D); PTHR13194:SF19 (PANTHER); PTHR13194 (PANTHER); IPR008979 (SUPERFAMILY); IPR016040 (SUPERFAMILY)
AET04303	NAD(P)-binding rossmann-fold protein	1437	20	0	0.955	-		-	IPR016040 (PFAM); IPR016040 (G3DSA:3.40.50.GENE3D); IPR013857 (PFAM); IPR008030 (PFAM); PTHR13194:SF19 (PANTHER); PTHR13194 (PANTHER); IPR008979 (SUPERFAMILY); IPR016040 (SUPERFAMILY)
AET04333	NB-ARC domain disease resistance protein	588	20	1.4e-131	0.7245	1	F:ADP binding	-	IPR002182 (PFAM); PTHR23155 (PANTHER); PTHR23155:SF554 (PANTHER)
AET04423	GDP dissociation inhibitor	1335	20	0	0.968	5	F:Rab GDP-dissociation inhibitor activity; F:oxidoreductase activity; P:protein transport; P:regulation of catalytic activity; P:oxidation-reduction process	-	IPR018203 (PRINTS); IPR000806 (PRINTS); IPR018203 (PFAM); G3DSA:3.30.519.10 (GENE3D); IPR023753 (G3DSA:3.50.50.GENE3D); PTHR11787:SF10 (PANTHER); PTHR11787 (PANTHER); SSF54373 (SUPERFAMILY); IPR023753 (SUPERFAMILY); IPR023753 (SUPERFAMILY)
AET04479	LRR receptor-like kinase	2982	20	0	0.8175	7	F:ATP binding; F:protein binding; F:oxidoreductase activity; C:integral component of membrane; P:serine family amino acid metabolic process; F:protein serine/threonine kinase activity; P:protein phosphorylation	EC:2.7.11	IPR003591 (SMART); IPR002290 (SMART); IPR013210 (PFAM); IPR013320 (G3DSA:2.60.120.GENE3D); IPR000719 (PFAM); IPR032675 (G3DSA:3.80.10.GENE3D); IPR001611 (PFAM); G3DSA:1.10.510.10 (GENE3D); G3DSA:3.30.200.20 (GENE3D); PTHR27000:SF66 (PANTHER); PTHR27000 (PANTHER); IPR008271 (PROSITE_PATTERNS); IPR017441 (PROSITE_PATTERNS); SIGNAL_PEPTIDE_H_REGION (PHOBIUS); TRANSMEMBRANE (PHOBIUS); SIGNAL_PEPTIDE …
AET04558	SAP domain protein	2286	20	0	0.6945	5	F:nucleotide binding; P:cellular macromolecule metabolic process; P:regulation of cellular process; P:single-organism organelle organization; P:primary metabolic process	-	IPR032552 (PFAM); IPR012677 (SUPERFAMILY)
AET04601	S-adenosylmethionine carrier protein	975	20	0	0.9135	12	P:chloroplast relocation; F:S-adenosyl-L-methionine transmembrane transporter activity; P:photosystem II assembly; P:positive regulation of transcription, DNA-templated; C:mitochondrion; C:chloroplast envelope; C:integral component of membrane; P:thylakoid membrane organization; P:transcription from plastid promoter; P:rRNA processing; P:S-adenosyl-L-methionine transmembrane transport; P:regulati…	-	IPR002067 (PRINTS); IPR023395 (G3DSA:1.50.40.GENE3D); IPR018108 (PFAM); PTHR24089:SF369 (PANTHER); PTHR24089 (PANTHER); TRANSMEMBRANE (PHOBIUS); TRANSMEMBRANE (PHOBIUS); CYTOPLASMIC_DOMAIN (PHOBIUS); TRANSMEMBRANE (PHOBIUS); NON_CYTOPLASMIC_DOMAIN (PHOBIUS); NON_CYTOPLASMIC_DOMAIN (PHOBIUS); CYTOPLASMIC_DOMAIN (PHOBIUS); IPR018108 (PROSITE_PROFILES); IPR023395 (SUPERFAMILY); TMhelix (TMHMM); TMhe…
AET04604	hypothetical protein MTR_8g092100	9504	20	0	0.8125	-		-	IPR028107 (PFAM); PTHR13650:SF0 (PANTHER); IPR028103 (PANTHER); TRANSMEMBRANE (PHOBIUS); NON_CYTOPLASMIC_DOMAIN (PHOBIUS); NON_CYTOPLASMIC_DOMAIN (PHOBIUS); TRANSMEMBRANE (PHOBIUS); CYTOPLASMIC_DOMAIN (PHOBIUS)
AET04652	MAP kinase organizer 1	993	20	0	0.9665	4	F:protein binding; P:phosphorylation; F:kinase activity; C:Cul4-RING E3 ubiquitin ligase complex	-	IPR001680 (SMART); IPR015943 (G3DSA:2.130.10.GENE3D); IPR001680 (PFAM); PTHR22842 (PANTHER); IPR019775 (PROSITE_PATTERNS); IPR017986 (PROSITE_PROFILES); IPR001680 (PROSITE_PROFILES); IPR017986 (SUPERFAMILY)
KEH20883	MAP kinase organizer 1	900	20	0	0.967	4	F:protein binding; P:phosphorylation; F:kinase activity; C:Cul4-RING E3 ubiquitin ligase complex	-	IPR020472 (PRINTS); IPR001680 (SMART); IPR001680 (PFAM); IPR015943 (G3DSA:2.130.10.GENE3D); PTHR22842 (PANTHER); IPR019775 (PROSITE_PATTERNS); IPR017986 (PROSITE_PROFILES); IPR001680 (PROSITE_PROFILES); IPR017986 (SUPERFAMILY)
KEH20884	MAP kinase organizer 1	690	20	3.6e-167	0.9705	4	F:protein binding; P:phosphorylation; F:kinase activity; C:Cul4-RING E3 ubiquitin ligase complex	-	IPR001680 (SMART); IPR001680 (PFAM); IPR015943 (G3DSA:2.130.10.GENE3D); PTHR22842 (PANTHER); IPR019775 (PROSITE_PATTERNS); IPR001680 (PROSITE_PROFILES); IPR017986 (PROSITE_PROFILES); IPR017986 (SUPERFAMILY)
AET04761	hypothetical protein MTR_8g093850	732	20	1.1e-177	0.7995	2	P:stomatal closure; P:response to water deprivation	-	PTHR35770 (PANTHER)
KEH20905	hypothetical protein MTR_8g093850	816	20	0	0.7925	2	P:stomatal closure; P:response to water deprivation	-	PTHR35770 (PANTHER); TRANSMEMBRANE (PHOBIUS); TRANSMEMBRANE (PHOBIUS); NON_CYTOPLASMIC_DOMAIN (PHOBIUS); CYTOPLASMIC_DOMAIN (PHOBIUS); NON_CYTOPLASMIC_DOMAIN (PHOBIUS); TRANSMEMBRANE (PHOBIUS); TRANSMEMBRANE (PHOBIUS); CYTOPLASMIC_DOMAIN (PHOBIUS); CYTOPLASMIC_DOMAIN (PHOBIUS); TMhelix (TMHMM)
AET04781	chromatin-remodeling complex ATPase chain	3288	20	0	0.829	11	P:cell proliferation; F:ATP binding; P:DNA replication initiation; P:xylem and phloem pattern formation; P:positive regulation of mitotic recombination; P:regulation of DNA replication; P:regulation of cell cycle; P:negative regulation of biological process; P:determination of bilateral symmetry; P:organ morphogenesis; P:flower morphogenesis	-	Coil (COILS); IPR014001 (SMART); IPR001650 (SMART); IPR027417 (G3DSA:3.40.50.GENE3D); IPR001650 (PFAM); IPR000330 (PFAM); IPR027417 (G3DSA:3.40.50.GENE3D); PTHR10799 (PANTHER); PTHR10799:SF654 (PANTHER); IPR014001 (PROSITE_PROFILES); IPR001650 (PROSITE_PROFILES); IPR027417 (SUPERFAMILY); IPR027417 (SUPERFAMILY); IPR027417 (SUPERFAMILY)
KEH20907	chromatin-remodeling complex ATPase chain	3153	20	0	0.7995	11	P:cell proliferation; F:ATP binding; P:DNA replication initiation; P:xylem and phloem pattern formation; P:positive regulation of mitotic recombination; P:regulation of DNA replication; P:regulation of cell cycle; P:negative regulation of biological process; P:determination of bilateral symmetry; P:organ morphogenesis; P:flower morphogenesis	-	Coil (COILS); IPR001650 (SMART); IPR014001 (SMART); IPR027417 (G3DSA:3.40.50.GENE3D); IPR027417 (G3DSA:3.40.50.GENE3D); IPR000330 (PFAM); IPR001650 (PFAM); PTHR10799:SF654 (PANTHER); PTHR10799 (PANTHER); IPR001650 (PROSITE_PROFILES); IPR014001 (PROSITE_PROFILES); IPR027417 (SUPERFAMILY); IPR027417 (SUPERFAMILY)
AET04984	haloacid dehalogenase-like hydrolase	1137	20	0	0.857	5	P:riboflavin biosynthetic process; F:riboflavin kinase activity; P:phosphorylation; F:hydrolase activity; P:chlorophyll catabolic process	EC:2.7.1.26	IPR023214 (G3DSA:3.40.50.GENE3D); IPR006439 (TIGRFAM); IPR023214 (PFAM); PTHR18901:SF4 (PANTHER); PTHR18901 (PANTHER); IPR023214 (SUPERFAMILY)
KEH21119	polygalacturonase/glycoside hydrolase family protein	1413	20	0	0.9365	6	C:cell wall; F:polygalacturonase activity; P:cell wall organization; C:extracellular region; P:starch metabolic process; P:sucrose metabolic process	EC:3.2.1.15	IPR000743 (PFAM); IPR012334 (G3DSA:2.160.20.GENE3D); PTHR31339:SF7 (PANTHER); PTHR31339 (PANTHER); SIGNAL_PEPTIDE (PHOBIUS); SIGNAL_PEPTIDE_H_REGION (PHOBIUS); SIGNAL_PEPTIDE_N_REGION (PHOBIUS); SIGNAL_PEPTIDE_C_REGION (PHOBIUS); NON_CYTOPLASMIC_DOMAIN (PHOBIUS); SignalP-noTM (SIGNALP_EUK); IPR011050 (SUPERFAMILY)
KEH21300	Serine/Threonine kinase family protein	1245	20	0	0.9425	6	F:ATP binding; P:activation of MAPKK activity; F:MAP kinase kinase kinase activity; P:transmembrane receptor protein serine/threonine kinase signaling pathway; P:serine family amino acid metabolic process; C:intracellular	EC:2.7.11.25; EC:2.7.11	IPR001245 (PRINTS); IPR002290 (SMART); G3DSA:1.10.510.10 (GENE3D); IPR001245 (PFAM); G3DSA:3.30.200.20 (GENE3D); PTHR23257 (PANTHER); PTHR23257:SF541 (PANTHER); IPR008271 (PROSITE_PATTERNS); IPR000719 (PROSITE_PROFILES); IPR011009 (SUPERFAMILY)
AET05134	F-box/LRR plant protein	1149	20	0	0.717	1	P:autophagy	-	IPR032675 (G3DSA:3.80.10.GENE3D); SSF52047 (SUPERFAMILY)
AET05176	glucan endo-1,3-beta-glucosidase-like protein	1443	20	0	0.8675	10	F:ATP binding; P:carbohydrate metabolic process; C:cytoskeleton; F:actin binding; C:protein histidine kinase complex; C:plant-type cell wall; F:hydrolase activity, hydrolyzing O-glycosyl compounds; F:protein histidine kinase activity; C:anchored component of plasma membrane; P:peptidyl-histidine phosphorylation	EC:2.7.13.3	IPR012946 (SMART); IPR000490 (PFAM); IPR013781 (G3DSA:3.20.20.GENE3D); IPR012946 (PFAM); PTHR32227 (PANTHER); PTHR32227:SF88 (PANTHER); IPR000490 (PROSITE_PATTERNS); NON_CYTOPLASMIC_DOMAIN (PHOBIUS); SIGNAL_PEPTIDE_H_REGION (PHOBIUS); SIGNAL_PEPTIDE (PHOBIUS); SIGNAL_PEPTIDE_C_REGION (PHOBIUS); SIGNAL_PEPTIDE_N_REGION (PHOBIUS); SignalP-noTM (SIGNALP_EUK); IPR017853 (SUPERFAMILY); TMhelix (TMHMM)
AET05221	CRS2-associated factor 1	2097	20	0	0.7215	5	P:Group II intron splicing; F:RNA binding; P:tRNA metabolic process; P:rRNA processing; P:chloroplast organization	-	IPR001890 (SMART); IPR001890 (PFAM); IPR001890 (G3DSA:3.30.110.GENE3D); PTHR31846:SF8 (PANTHER); PTHR31846 (PANTHER); IPR001890 (PROSITE_PROFILES); IPR001890 (SUPERFAMILY); IPR001890 (SUPERFAMILY)
KEH21343	CRS2-associated factor 1	1971	20	0	0.7315	5	P:Group II intron splicing; F:RNA binding; P:tRNA metabolic process; P:rRNA processing; P:chloroplast organization	-	IPR001890 (SMART); IPR001890 (G3DSA:3.30.110.GENE3D); IPR001890 (PFAM); PTHR31846 (PANTHER); PTHR31846:SF8 (PANTHER); IPR001890 (PROSITE_PROFILES); IPR001890 (SUPERFAMILY); IPR001890 (SUPERFAMILY)
AET05235	cytidine/deoxycytidylate deaminase family protein	993	20	0	0.818	3	F:zinc ion binding; P:pyrimidine nucleobase metabolic process; F:cytosine deaminase activity	EC:3.5.4.1	G3DSA:3.40.140.10 (GENE3D); PTHR11079:SF96 (PANTHER); PTHR11079 (PANTHER); IPR016193 (SUPERFAMILY)
AET05236	cytidine/deoxycytidylate deaminase family protein	1263	20	0	0.8105	3	F:zinc ion binding; P:pyrimidine nucleobase metabolic process; F:cytosine deaminase activity	EC:3.5.4.1	G3DSA:3.40.140.10 (GENE3D); IPR002125 (PFAM); PTHR11079 (PANTHER); PTHR11079:SF96 (PANTHER); IPR002125 (PROSITE_PROFILES); IPR016193 (SUPERFAMILY)
AET05302	alpha/beta hydrolase family protein	2115	20	0	0.847	2	F:sterol esterase activity; P:bile acid biosynthetic process	EC:3.1.1.13; EC:3.1.1; EC:3.1.1.1	IPR029058 (G3DSA:3.40.50.GENE3D); IPR006693 (PFAM); PTHR11005:SF17 (PANTHER); PTHR11005 (PANTHER); TRANSMEMBRANE (PHOBIUS); NON_CYTOPLASMIC_DOMAIN (PHOBIUS); TRANSMEMBRANE (PHOBIUS); TRANSMEMBRANE (PHOBIUS); NON_CYTOPLASMIC_DOMAIN (PHOBIUS); CYTOPLASMIC_DOMAIN (PHOBIUS); CYTOPLASMIC_DOMAIN (PHOBIUS); IPR029058 (SUPERFAMILY); TMhelix (TMHMM)
KEH21384	SEC8 exocyst complex component specific domain protein	3207	20	0	0.9255	7	C:plasmodesma; P:vesicle docking involved in exocytosis; P:protein transport; P:mucilage biosynthetic process involved in seed coat development; C:cytosol; C:plasma membrane; C:exocyst	-	IPR007191 (PFAM); PTHR14146 (PANTHER)
KEH21385	SEC8 exocyst complex component specific domain protein	3024	20	0	0.925	7	C:plasmodesma; P:vesicle docking involved in exocytosis; P:protein transport; P:mucilage biosynthetic process involved in seed coat development; C:cytosol; C:plasma membrane; C:exocyst	-	IPR007191 (PFAM); PTHR14146 (PANTHER)
KEH21386	SEC8 exocyst complex component specific domain protein	3225	20	0	0.923	7	C:plasmodesma; P:vesicle docking involved in exocytosis; P:protein transport; P:mucilage biosynthetic process involved in seed coat development; C:cytosol; C:plasma membrane; C:exocyst	-	IPR007191 (PFAM); PTHR14146 (PANTHER)
AES58811	ATP-binding protein, partial	6534	20	0	0.798	9	F:DNA binding; F:ATP binding; F:DNA-directed DNA polymerase activity; P:photomorphogenesis; P:DNA-dependent DNA replication; P:DNA recombination; P:regulation of gene expression; P:DNA biosynthetic process; C:DNA polymerase complex	EC:2.7.7.7	Coil (COILS); IPR002298 (PRINTS); IPR001650 (SMART); IPR001098 (SMART); IPR014001 (SMART); G3DSA:1.10.150.20 (GENE3D); IPR027417 (G3DSA:3.40.50.GENE3D); IPR001098 (PFAM); IPR012337 (G3DSA:3.30.420.GENE3D); G3DSA:3.30.70.370 (GENE3D); G3DSA:1.20.1060.10 (GENE3D); IPR001650 (PFAM); G3DSA:1.10.150.20 (GENE3D); IPR027417 (G3DSA:3.40.50.GENE3D); IPR011545 (PFAM); PTHR10133 (PANTHER); PTHR10133:SF35 (P…
AES58899	DNA topoisomerase I, bacterial protein	2883	20	0	0.8585	4	F:DNA binding; F:DNA topoisomerase type I activity; C:chromosome; P:DNA topological change	EC:5.99.1; EC:5.99.1.2	IPR000380 (PRINTS); IPR003601 (SMART); IPR006171 (SMART); IPR003602 (SMART); IPR013497 (PFAM); IPR006171 (PFAM); IPR013498 (PFAM); IPR013824 (G3DSA:1.10.460.GENE3D); IPR013825 (G3DSA:2.70.20.GENE3D); IPR025589 (PFAM); IPR005733 (TIGRFAM); IPR006171 (G3DSA:3.40.50.GENE3D); IPR000380 (PANTHER); PTHR11390:SF27 (PANTHER); IPR023406 (PROSITE_PATTERNS); IPR006171 (PROSITE_PROFILES); IPR028612 (HAMAP); …
KEH39767	Serine/Threonine kinase, ABC1 family protein	1851	20	0	0.929	7	F:ATP binding; P:response to photooxidative stress; C:mitochondrion; F:protein kinase activity; P:protein phosphorylation; C:plastoglobule; P:chlorophyll catabolic process	-	G3DSA:1.10.510.10 (GENE3D); IPR004147 (PFAM); PTHR10566 (PANTHER); PTHR10566:SF53 (PANTHER); IPR000719 (PROSITE_PROFILES); IPR011009 (SUPERFAMILY)
KEH39768	Serine/Threonine kinase, ABC1 family protein	1965	20	0	0.931	7	F:ATP binding; P:response to photooxidative stress; C:mitochondrion; F:protein kinase activity; P:protein phosphorylation; C:plastoglobule; P:chlorophyll catabolic process	-	G3DSA:1.10.510.10 (GENE3D); IPR004147 (PFAM); PTHR10566:SF53 (PANTHER); PTHR10566 (PANTHER); IPR000719 (PROSITE_PROFILES); IPR011009 (SUPERFAMILY)
AES58959	hypothetical protein MTR_1g011740	432	19	4.3e-99	0.5995	2	P:metabolic process; F:NAD+ ADP-ribosyltransferase activity	-	no IPS match
AES59008	ATP-dependent RNA helicase	1284	20	0	0.977	4	F:nucleic acid binding; F:ATP binding; P:metabolic process; F:helicase activity	EC:3.6.1; EC:3.6.1.15	IPR014001 (SMART); IPR001650 (SMART); IPR027417 (G3DSA:3.40.50.GENE3D); IPR027417 (G3DSA:3.40.50.GENE3D); IPR011545 (PFAM); IPR001650 (PFAM); PTHR24031 (PANTHER); PTHR24031:SF246 (PANTHER); IPR014014 (PROSITE_PROFILES); IPR001650 (PROSITE_PROFILES); IPR014001 (PROSITE_PROFILES); IPR027417 (SUPERFAMILY)
KEH39994	transmembrane protein, putative	795	20	6.6e-152	0.8355	4	C:chloroplast; C:integral component of membrane; P:thylakoid membrane organization; P:isopentenyl diphosphate biosynthetic process, methylerythritol 4-phosphate pathway	-	IPR021414 (PFAM); PTHR35283:SF2 (PANTHER); PTHR35283 (PANTHER); TRANSMEMBRANE (PHOBIUS); CYTOPLASMIC_DOMAIN (PHOBIUS); TRANSMEMBRANE (PHOBIUS); NON_CYTOPLASMIC_DOMAIN (PHOBIUS); CYTOPLASMIC_DOMAIN (PHOBIUS); TRANSMEMBRANE (PHOBIUS); TRANSMEMBRANE (PHOBIUS); NON_CYTOPLASMIC_DOMAIN (PHOBIUS); CYTOPLASMIC_DOMAIN (PHOBIUS); TMhelix (TMHMM); TMhelix (TMHMM); TMhelix (TMHMM); TMhelix (TMHMM)
KEH39995	transmembrane protein, putative	792	20	1.1e-151	0.844	4	C:chloroplast; C:integral component of membrane; P:thylakoid membrane organization; P:isopentenyl diphosphate biosynthetic process, methylerythritol 4-phosphate pathway	-	IPR021414 (PFAM); PTHR35283:SF2 (PANTHER); PTHR35283 (PANTHER); NON_CYTOPLASMIC_DOMAIN (PHOBIUS); CYTOPLASMIC_DOMAIN (PHOBIUS); CYTOPLASMIC_DOMAIN (PHOBIUS); TRANSMEMBRANE (PHOBIUS); TRANSMEMBRANE (PHOBIUS); TRANSMEMBRANE (PHOBIUS); TRANSMEMBRANE (PHOBIUS); CYTOPLASMIC_DOMAIN (PHOBIUS); NON_CYTOPLASMIC_DOMAIN (PHOBIUS); TMhelix (TMHMM); TMhelix (TMHMM); TMhelix (TMHMM); TMhelix (TMHMM)
AES59301	FKBP-type peptidyl-prolyl cis-trans isomerase	1743	20	0	0.8695	4	F:peptidyl-prolyl cis-trans isomerase activity; F:protein binding; P:protein peptidyl-prolyl isomerization; P:protein folding	EC:5.2.1.8	Coil (COILS); IPR019734 (SMART); IPR011990 (G3DSA:1.25.40.GENE3D); G3DSA:3.10.50.40 (GENE3D); IPR001440 (PFAM); G3DSA:3.10.50.40 (GENE3D); IPR001179 (PFAM); IPR023114 (G3DSA:1.10.150.GENE3D); IPR011990 (PFAM); G3DSA:3.10.50.40 (GENE3D); PTHR10516:SF299 (PANTHER); IPR023566 (PANTHER); IPR013026 (PROSITE_PROFILES); IPR019734 (PROSITE_PROFILES); IPR001179 (PROSITE_PROFILES); SSF54534 (SUPERFAMILY); …
KEH40009	FKBP-type peptidyl-prolyl cis-trans isomerase	1653	20	0	0.8665	4	F:peptidyl-prolyl cis-trans isomerase activity; F:protein binding; P:protein peptidyl-prolyl isomerization; P:protein folding	EC:5.2.1.8	Coil (COILS); IPR019734 (SMART); G3DSA:3.10.50.40 (GENE3D); G3DSA:3.10.50.40 (GENE3D); IPR001179 (PFAM); G3DSA:3.10.50.40 (GENE3D); IPR023114 (G3DSA:1.10.150.GENE3D); IPR011990 (G3DSA:1.25.40.GENE3D); IPR001440 (PFAM); IPR011990 (PFAM); PTHR10516:SF299 (PANTHER); IPR023566 (PANTHER); IPR013026 (PROSITE_PROFILES); IPR019734 (PROSITE_PROFILES); IPR001179 (PROSITE_PROFILES); IPR011990 (SUPERFAMILY);…
KEH40010	FKBP-type peptidyl-prolyl cis-trans isomerase	1365	20	0	0.906	4	F:peptidyl-prolyl cis-trans isomerase activity; F:protein binding; P:protein peptidyl-prolyl isomerization; P:protein folding	EC:5.2.1.8	Coil (COILS); IPR019734 (SMART); IPR011990 (G3DSA:1.25.40.GENE3D); G3DSA:3.10.50.40 (GENE3D); G3DSA:3.10.50.40 (GENE3D); IPR001179 (PFAM); IPR001440 (PFAM); IPR023114 (G3DSA:1.10.150.GENE3D); IPR011990 (PFAM); IPR023566 (PANTHER); PTHR10516:SF299 (PANTHER); SIGNAL_PEPTIDE_N_REGION (PHOBIUS); SIGNAL_PEPTIDE_C_REGION (PHOBIUS); SIGNAL_PEPTIDE (PHOBIUS); NON_CYTOPLASMIC_DOMAIN (PHOBIUS); SIGNAL_PEPT…
KEH40011	FKBP-type peptidyl-prolyl cis-trans isomerase	1275	20	0	0.904	4	F:peptidyl-prolyl cis-trans isomerase activity; F:protein binding; P:protein peptidyl-prolyl isomerization; P:protein folding	EC:5.2.1.8	Coil (COILS); IPR019734 (SMART); G3DSA:3.10.50.40 (GENE3D); IPR011990 (PFAM); G3DSA:3.10.50.40 (GENE3D); IPR001179 (PFAM); IPR001440 (PFAM); IPR023114 (G3DSA:1.10.150.GENE3D); IPR011990 (G3DSA:1.25.40.GENE3D); PTHR10516:SF299 (PANTHER); IPR023566 (PANTHER); SIGNAL_PEPTIDE_H_REGION (PHOBIUS); SIGNAL_PEPTIDE (PHOBIUS); SIGNAL_PEPTIDE_N_REGION (PHOBIUS); SIGNAL_PEPTIDE_C_REGION (PHOBIUS); NON_CYTOPL…
KEH40012	FKBP-type peptidyl-prolyl cis-trans isomerase	1113	20	0	0.9115	4	F:peptidyl-prolyl cis-trans isomerase activity; F:protein binding; P:protein peptidyl-prolyl isomerization; P:protein folding	EC:5.2.1.8	Coil (COILS); IPR019734 (SMART); IPR001440 (PFAM); IPR011990 (PFAM); G3DSA:3.10.50.40 (GENE3D); IPR023114 (G3DSA:1.10.150.GENE3D); IPR001179 (PFAM); G3DSA:3.10.50.40 (GENE3D); IPR011990 (G3DSA:1.25.40.GENE3D); IPR023566 (PANTHER); PTHR10516:SF299 (PANTHER); IPR001179 (PROSITE_PROFILES); IPR013026 (PROSITE_PROFILES); IPR019734 (PROSITE_PROFILES); IPR011990 (SUPERFAMILY); SSF54534 (SUPERFAMILY); SS…
KEH40013	FKBP-type peptidyl-prolyl cis-trans isomerase	1023	20	0	0.9085	4	F:peptidyl-prolyl cis-trans isomerase activity; F:protein binding; P:protein peptidyl-prolyl isomerization; P:protein folding	EC:5.2.1.8	Coil (COILS); IPR019734 (SMART); IPR001179 (PFAM); IPR023114 (G3DSA:1.10.150.GENE3D); G3DSA:3.10.50.40 (GENE3D); G3DSA:3.10.50.40 (GENE3D); IPR001440 (PFAM); IPR011990 (G3DSA:1.25.40.GENE3D); IPR011990 (PFAM); PTHR10516:SF299 (PANTHER); IPR023566 (PANTHER); IPR013026 (PROSITE_PROFILES); IPR001179 (PROSITE_PROFILES); IPR019734 (PROSITE_PROFILES); SSF54534 (SUPERFAMILY); SSF54534 (SUPERFAMILY); IPR…
KEH40014	FKBP-type peptidyl-prolyl cis-trans isomerase	1671	20	0	0.9	4	F:peptidyl-prolyl cis-trans isomerase activity; F:protein binding; P:protein peptidyl-prolyl isomerization; P:protein folding	EC:5.2.1.8	Coil (COILS); IPR019734 (SMART); IPR023114 (G3DSA:1.10.150.GENE3D); G3DSA:3.10.50.40 (GENE3D); IPR011990 (PFAM); IPR011990 (G3DSA:1.25.40.GENE3D); G3DSA:3.10.50.40 (GENE3D); IPR001179 (PFAM); IPR001440 (PFAM); PTHR10516:SF299 (PANTHER); IPR023566 (PANTHER); SIGNAL_PEPTIDE_N_REGION (PHOBIUS); NON_CYTOPLASMIC_DOMAIN (PHOBIUS); SIGNAL_PEPTIDE_C_REGION (PHOBIUS); SIGNAL_PEPTIDE_H_REGION (PHOBIUS); SI…
KEH40155	hypothetical protein MTR_1g022330	390	1	3.8e-62	1	-		-	no IPS match
AES59575	nucleotide-binding protein	1359	20	0	0.918	5	F:protein binding; P:pyrimidine ribonucleotide biosynthetic process; P:RNA processing; C:Cul4-RING E3 ubiquitin ligase complex; P:mitotic cell cycle	-	IPR020472 (PRINTS); IPR001680 (SMART); IPR015943 (G3DSA:2.130.10.GENE3D); IPR001680 (PFAM); IPR007287 (PFAM); PTHR22851:SF0 (PANTHER); PTHR22851 (PANTHER); IPR019775 (PROSITE_PATTERNS); IPR017986 (PROSITE_PROFILES); IPR001680 (PROSITE_PROFILES); IPR017986 (SUPERFAMILY)
KEH40281	peptide/nitrate transporter plant	1710	20	0	0.749	3	P:oligopeptide transport; C:integral component of membrane; F:transporter activity	-	G3DSA:1.20.1250.20 (GENE3D); IPR000109 (PFAM); PTHR11654:SF161 (PANTHER); IPR000109 (PANTHER); IPR018456 (PROSITE_PATTERNS); NON_CYTOPLASMIC_DOMAIN (PHOBIUS); TRANSMEMBRANE (PHOBIUS); TRANSMEMBRANE (PHOBIUS); TRANSMEMBRANE (PHOBIUS); CYTOPLASMIC_DOMAIN (PHOBIUS); CYTOPLASMIC_DOMAIN (PHOBIUS); NON_CYTOPLASMIC_DOMAIN (PHOBIUS); NON_CYTOPLASMIC_DOMAIN (PHOBIUS); CYTOPLASMIC_DOMAIN (PHOBIUS); NON_CYT…
KEH40553	pathogenesis-related protein bet V I family protein	462	20	1.4e-92	0.75	2	P:response to biotic stimulus; P:defense response	-	IPR024948 (SMART); IPR000916 (PFAM); IPR023393 (G3DSA:3.30.530.GENE3D); PTHR31907 (PANTHER); PTHR31907:SF2 (PANTHER); SSF55961 (SUPERFAMILY)
KEH40629	cleavage and polyadenylation specificity factor, putative	1248	20	0	0.922	3	C:nucleus; F:zinc ion binding; P:polar nucleus fusion	-	IPR001279 (SMART); IPR022712 (SMART); IPR001279 (G3DSA:3.60.15.GENE3D); IPR022712 (PFAM); IPR001279 (PFAM); PTHR11203 (PANTHER); PTHR11203:SF37 (PANTHER); IPR001279 (SUPERFAMILY)
KEH40630	cleavage and polyadenylation specificity factor, putative	1605	20	0	0.889	3	C:nucleus; F:zinc ion binding; P:polar nucleus fusion	-	IPR001279 (SMART); IPR022712 (SMART); IPR011108 (PFAM); IPR001279 (G3DSA:3.60.15.GENE3D); IPR022712 (PFAM); IPR001279 (PFAM); PTHR11203:SF37 (PANTHER); PTHR11203 (PANTHER); IPR001279 (SUPERFAMILY)
KEH40853	ammonium transporter 1 protein	1446	20	0	0.889	3	F:ammonium transmembrane transporter activity; P:ammonium transmembrane transport; C:integral component of membrane	-	IPR002229 (PRINTS); IPR029020 (G3DSA:1.10.3430.GENE3D); IPR001905 (TIGRFAM); IPR024041 (PFAM); PTHR11730:SF54 (PANTHER); IPR001905 (PANTHER); IPR018047 (PROSITE_PATTERNS); CYTOPLASMIC_DOMAIN (PHOBIUS); TRANSMEMBRANE (PHOBIUS); TRANSMEMBRANE (PHOBIUS); CYTOPLASMIC_DOMAIN (PHOBIUS); TRANSMEMBRANE (PHOBIUS); TRANSMEMBRANE (PHOBIUS); TRANSMEMBRANE (PHOBIUS); TRANSMEMBRANE (PHOBIUS); TRANSMEMBRANE (PH…
AES60484	L-galactono-1,4-lactone dehydrogenase	1812	20	0	0.917	8	F:D-arabinono-1,4-lactone oxidase activity; F:flavin adenine dinucleotide binding; P:amino sugar metabolic process; C:membrane; F:UDP-N-acetylmuramate dehydrogenase activity; P:oxidation-reduction process; P:L-ascorbic acid metabolic process; F:galactonolactone dehydrogenase activity	EC:1.1.1.158; EC:1.1.3.37; EC:1.3.2.3	IPR016169 (G3DSA:3.30.465.GENE3D); IPR007173 (PFAM); IPR016167 (G3DSA:3.30.43.GENE3D); IPR006094 (PFAM); IPR010029 (TIGRFAM); PTHR13878:SF37 (PANTHER); PTHR13878 (PANTHER); NON_CYTOPLASMIC_DOMAIN (PHOBIUS); TRANSMEMBRANE (PHOBIUS); CYTOPLASMIC_DOMAIN (PHOBIUS); IPR016166 (PROSITE_PROFILES); IPR016166 (SUPERFAMILY)
KEH41602	1-acyl-sn-glycerol-3-phosphate acyltransferase-like protein	1161	20	0	0.9065	6	F:nucleic acid binding; F:1-acylglycerol-3-phosphate O-acyltransferase activity; P:acyl-carrier-protein biosynthetic process; P:glycerolipid metabolic process; P:phospholipid biosynthetic process; F:protein dimerization activity	EC:2.3.1.51; EC:2.3.1	IPR002123 (SMART); IPR032098 (PFAM); IPR002123 (PFAM); PTHR10983 (PANTHER); PTHR10983:SF23 (PANTHER); NON_CYTOPLASMIC_DOMAIN (PHOBIUS); TRANSMEMBRANE (PHOBIUS); NON_CYTOPLASMIC_DOMAIN (PHOBIUS); CYTOPLASMIC_DOMAIN (PHOBIUS); CYTOPLASMIC_DOMAIN (PHOBIUS); TRANSMEMBRANE (PHOBIUS); TRANSMEMBRANE (PHOBIUS); SSF69593 (SUPERFAMILY); TMhelix (TMHMM); TMhelix (TMHMM); TMhelix (TMHMM)
KEH41963	GPI mannosyltransferase	1317	20	0	0.8295	3	P:GPI anchor biosynthetic process; F:transferase activity, transferring hexosyl groups; C:integral component of membrane	-	IPR007704 (PFAM); PTHR12886:SF0 (PANTHER); IPR007704 (PANTHER); CYTOPLASMIC_DOMAIN (PHOBIUS); TRANSMEMBRANE (PHOBIUS); TRANSMEMBRANE (PHOBIUS); NON_CYTOPLASMIC_DOMAIN (PHOBIUS); NON_CYTOPLASMIC_DOMAIN (PHOBIUS); TRANSMEMBRANE (PHOBIUS); TRANSMEMBRANE (PHOBIUS); TRANSMEMBRANE (PHOBIUS); CYTOPLASMIC_DOMAIN (PHOBIUS); TRANSMEMBRANE (PHOBIUS); CYTOPLASMIC_DOMAIN (PHOBIUS); TRANSMEMBRANE (PHOBIUS); NO…
KEH42104	endonuclease/exonuclease/phosphatase family protein	8526	20	0	0.691	5	P:nucleic acid phosphodiester bond hydrolysis; P:base-excision repair; F:exonuclease activity; F:endonuclease activity; F:4 iron, 4 sulfur cluster binding	EC:3.1	Coil (COILS); IPR003265 (SMART); IPR003651 (SMART); IPR005135 (G3DSA:3.60.10.GENE3D); IPR028925 (PFAM); IPR005135 (PFAM); IPR028924 (PFAM); IPR023170 (G3DSA:1.10.1670.GENE3D); IPR011257 (G3DSA:1.10.340.GENE3D); PTHR10359:SF22 (PANTHER); PTHR10359 (PANTHER); IPR005135 (SUPERFAMILY); IPR011257 (SUPERFAMILY)
KEH42113	cellulose synthase-like protein A1	1572	20	0	0.9015	3	P:mannosylation; F:glucomannan 4-beta-mannosyltransferase activity; C:alpha-1,6-mannosyltransferase complex	EC:2.4.1.32; EC:2.4.1	PF13641 (PFAM); IPR029044 (G3DSA:3.90.550.GENE3D); PTHR32044 (PANTHER); TRANSMEMBRANE (PHOBIUS); NON_CYTOPLASMIC_DOMAIN (PHOBIUS); TRANSMEMBRANE (PHOBIUS); NON_CYTOPLASMIC_DOMAIN (PHOBIUS); CYTOPLASMIC_DOMAIN (PHOBIUS); TRANSMEMBRANE (PHOBIUS); NON_CYTOPLASMIC_DOMAIN (PHOBIUS); CYTOPLASMIC_DOMAIN (PHOBIUS); TRANSMEMBRANE (PHOBIUS); CYTOPLASMIC_DOMAIN (PHOBIUS); TRANSMEMBRANE (PHOBIUS); IPR029044 …
KEH42119	RING/FYVE/PHD zinc finger protein	2103	20	0	0.766	5	F:DNA binding; F:zinc ion binding; F:protein binding; P:metabolic process; F:helicase activity	EC:3.6.1; EC:3.6.1.15	IPR001965 (SMART); IPR032308 (PFAM); IPR013083 (G3DSA:3.30.40.GENE3D); PTHR24098 (PANTHER); PTHR24098:SF5 (PANTHER); IPR019787 (PROSITE_PROFILES); IPR011011 (SUPERFAMILY); IPR011011 (SUPERFAMILY)
KEH42120	RING/FYVE/PHD zinc finger protein	2439	20	0	0.7825	5	F:DNA binding; F:zinc ion binding; F:protein binding; P:metabolic process; F:helicase activity	EC:3.6.1; EC:3.6.1.15	IPR001965 (SMART); IPR032308 (PFAM); IPR013083 (G3DSA:3.30.40.GENE3D); IPR016181 (G3DSA:3.40.630.GENE3D); PTHR24098:SF5 (PANTHER); PTHR24098 (PANTHER); IPR019787 (PROSITE_PROFILES); IPR011011 (SUPERFAMILY); IPR016181 (SUPERFAMILY); IPR011011 (SUPERFAMILY)
KEH42163	heparan-alpha-glucosaminide N-acetyltransferase-like protein	1392	20	0	0.8795	3	P:acyl-carrier-protein biosynthetic process; F:heparan-alpha-glucosaminide N-acetyltransferase activity; P:glycosaminoglycan catabolic process	EC:2.3.1.78; EC:2.3.1	IPR012429 (PFAM); PTHR31061:SF5 (PANTHER); PTHR31061 (PANTHER); TRANSMEMBRANE (PHOBIUS); NON_CYTOPLASMIC_DOMAIN (PHOBIUS); TRANSMEMBRANE (PHOBIUS); TRANSMEMBRANE (PHOBIUS); CYTOPLASMIC_DOMAIN (PHOBIUS); CYTOPLASMIC_DOMAIN (PHOBIUS); TRANSMEMBRANE (PHOBIUS); CYTOPLASMIC_DOMAIN (PHOBIUS); TRANSMEMBRANE (PHOBIUS); TRANSMEMBRANE (PHOBIUS); CYTOPLASMIC_DOMAIN (PHOBIUS); NON_CYTOPLASMIC_DOMAIN (PHOBIUS…
KEH42279	interactor of constitutive active ROPs-like protein	1761	20	0	0.7865	3	P:phosphorelay signal transduction system; F:signal transducer activity; C:intracellular	-	Coil (COILS); Coil (COILS); Coil (COILS); Coil (COILS); Coil (COILS); Coil (COILS); Coil (COILS); PTHR34224:SF4 (PANTHER); IPR029688 (PANTHER); IPR008207 (PROSITE_PROFILES)
AES60776	RAB GTPase-like protein A5B	594	20	1.3e-126	0.972	8	F:GTP binding; P:nucleocytoplasmic transport; P:small GTPase mediated signal transduction; F:GTPase activity; C:membrane; P:metabolic process; P:intracellular protein transport; C:intracellular	EC:3.6.1; EC:3.6.1.15	PR00449 (PRINTS); IPR003578 (SMART); IPR003579 (SMART); IPR020849 (SMART); IPR005225 (TIGRFAM); IPR027417 (G3DSA:3.40.50.GENE3D); IPR001806 (PFAM); PTHR24073 (PANTHER); PTHR24073:SF561 (PANTHER); PS51419 (PROSITE_PROFILES); IPR027417 (SUPERFAMILY)
KEH42355	RAB GTPase-like protein A5B	651	20	3.2e-126	0.991	8	F:GTP binding; P:nucleocytoplasmic transport; P:small GTPase mediated signal transduction; F:GTPase activity; C:membrane; P:metabolic process; P:intracellular protein transport; C:intracellular	EC:3.6.1; EC:3.6.1.15	PR00449 (PRINTS); IPR020849 (SMART); IPR002041 (SMART); IPR003579 (SMART); IPR024156 (SMART); IPR003578 (SMART); IPR005225 (TIGRFAM); IPR027417 (G3DSA:3.40.50.GENE3D); IPR001806 (PFAM); PTHR24073 (PANTHER); PTHR24073:SF516 (PANTHER); PS51419 (PROSITE_PROFILES); IPR027417 (SUPERFAMILY)
KEH42434	myosin family XI heavy chain, partial	3042	20	0	0.943	6	C:myosin complex; F:ATP binding; F:actin binding; F:DNA topoisomerase type I activity; P:DNA topological change; F:motor activity	EC:3.6.1; EC:5.99.1; EC:5.99.1.2; EC:3.6.1.15	Coil (COILS); Coil (COILS); IPR001609 (SMART); IPR000048 (SMART); IPR001609 (PFAM); IPR000048 (PFAM); IPR002710 (PFAM); PTHR13140 (PANTHER); PTHR13140:SF256 (PANTHER); IPR000048 (PROSITE_PROFILES); IPR002710 (PROSITE_PROFILES); IPR001609 (PROSITE_PROFILES); IPR027417 (SUPERFAMILY); IPR027417 (SUPERFAMILY)
KEH42623	beta-carotene isomerase D27	759	20	0	0.8235	2	P:metabolic process; F:isomerase activity	-	IPR025114 (PFAM); PTHR33591:SF3 (PANTHER); PTHR33591 (PANTHER); CYTOPLASMIC_DOMAIN (PHOBIUS); NON_CYTOPLASMIC_DOMAIN (PHOBIUS); TRANSMEMBRANE (PHOBIUS)
AES60820	beige/BEACH and WD40 domain protein	10839	20	0	0.898	1	F:protein binding	-	IPR000409 (SMART); IPR001680 (SMART); IPR001680 (PFAM); PF13385 (PFAM); IPR013320 (G3DSA:2.60.120.GENE3D); IPR023362 (PFAM); IPR000409 (PFAM); IPR023362 (G3DSA:2.30.29.GENE3D); IPR015943 (G3DSA:2.130.10.GENE3D); IPR011989 (G3DSA:1.25.10.GENE3D); IPR000409 (G3DSA:1.10.1540.GENE3D); PTHR13743:SF84 (PANTHER); PTHR13743 (PANTHER); IPR019775 (PROSITE_PATTERNS); IPR001680 (PROSITE_PROFILES); IPR000409 …
AES60911	small nuclear ribonucleoprotein	345	20	6.1e-61	0.9825	3	C:intracellular ribonucleoprotein complex; C:viral nucleocapsid; P:RNA processing	-	IPR001163 (SMART); IPR001163 (PFAM); G3DSA:2.30.30.100 (GENE3D); IPR027141 (PANTHER); IPR010920 (SUPERFAMILY)
AES61085	glycolipid transfer protein (GLTP) family protein	609	20	1.6e-147	0.9295	4	F:glycolipid binding; C:cytoplasm; F:glycolipid transporter activity; P:glycolipid transport	-	IPR014830 (PFAM); IPR014830 (G3DSA:1.10.3520.GENE3D); PTHR10219 (PANTHER); PTHR10219:SF36 (PANTHER); IPR014830 (SUPERFAMILY)
KEH42786	ion channel pollux-like protein	2436	20	0	0.9075	3	P:potassium ion transport; P:cation transmembrane transport; F:cation transmembrane transporter activity	-	IPR016040 (G3DSA:3.40.50.GENE3D); IPR010420 (PFAM); PTHR31563:SF2 (PANTHER); PTHR31563 (PANTHER); CYTOPLASMIC_DOMAIN (PHOBIUS); TRANSMEMBRANE (PHOBIUS); NON_CYTOPLASMIC_DOMAIN (PHOBIUS); NON_CYTOPLASMIC_DOMAIN (PHOBIUS); TRANSMEMBRANE (PHOBIUS); TRANSMEMBRANE (PHOBIUS); CYTOPLASMIC_DOMAIN (PHOBIUS); SSF81324 (SUPERFAMILY); IPR006037 (SUPERFAMILY); TMhelix (TMHMM); TMhelix (TMHMM)
KEH42787	ion channel pollux-like protein	2286	20	0	0.928	3	P:potassium ion transport; P:cation transmembrane transport; F:cation transmembrane transporter activity	-	IPR010420 (PFAM); IPR016040 (G3DSA:3.40.50.GENE3D); PTHR31563 (PANTHER); PTHR31563:SF2 (PANTHER); TRANSMEMBRANE (PHOBIUS); TRANSMEMBRANE (PHOBIUS); CYTOPLASMIC_DOMAIN (PHOBIUS); NON_CYTOPLASMIC_DOMAIN (PHOBIUS); NON_CYTOPLASMIC_DOMAIN (PHOBIUS); CYTOPLASMIC_DOMAIN (PHOBIUS); TRANSMEMBRANE (PHOBIUS); SSF81324 (SUPERFAMILY); IPR006037 (SUPERFAMILY); TMhelix (TMHMM); TMhelix (TMHMM); TMhelix (TMHMM)
KEH42788	ion channel pollux-like protein	2373	20	0	0.9165	3	P:potassium ion transport; P:cation transmembrane transport; F:cation transmembrane transporter activity	-	IPR016040 (G3DSA:3.40.50.GENE3D); IPR010420 (PFAM); PTHR31563 (PANTHER); PTHR31563:SF2 (PANTHER); NON_CYTOPLASMIC_DOMAIN (PHOBIUS); CYTOPLASMIC_DOMAIN (PHOBIUS); CYTOPLASMIC_DOMAIN (PHOBIUS); NON_CYTOPLASMIC_DOMAIN (PHOBIUS); TRANSMEMBRANE (PHOBIUS); TRANSMEMBRANE (PHOBIUS); TRANSMEMBRANE (PHOBIUS); IPR006037 (SUPERFAMILY); SSF81324 (SUPERFAMILY); TMhelix (TMHMM); TMhelix (TMHMM)
KEH42789	ion channel pollux-like protein	2520	20	0	0.9045	3	P:potassium ion transport; P:cation transmembrane transport; F:cation transmembrane transporter activity	-	IPR010420 (PFAM); IPR016040 (G3DSA:3.40.50.GENE3D); PTHR31563:SF2 (PANTHER); PTHR31563 (PANTHER); TRANSMEMBRANE (PHOBIUS); NON_CYTOPLASMIC_DOMAIN (PHOBIUS); CYTOPLASMIC_DOMAIN (PHOBIUS); TRANSMEMBRANE (PHOBIUS); NON_CYTOPLASMIC_DOMAIN (PHOBIUS); SSF81324 (SUPERFAMILY); IPR006037 (SUPERFAMILY); TMhelix (TMHMM); TMhelix (TMHMM)
KEH42790	ion channel pollux-like protein	2112	20	0	0.899	3	P:potassium ion transport; P:cation transmembrane transport; F:cation transmembrane transporter activity	-	IPR016040 (G3DSA:3.40.50.GENE3D); IPR010420 (PFAM); PTHR31563:SF2 (PANTHER); PTHR31563 (PANTHER); TRANSMEMBRANE (PHOBIUS); TRANSMEMBRANE (PHOBIUS); NON_CYTOPLASMIC_DOMAIN (PHOBIUS); CYTOPLASMIC_DOMAIN (PHOBIUS); NON_CYTOPLASMIC_DOMAIN (PHOBIUS); IPR006037 (SUPERFAMILY); SSF81324 (SUPERFAMILY); TMhelix (TMHMM); TMhelix (TMHMM)
KEH42791	ion channel pollux-like protein	2049	20	0	0.9075	3	P:potassium ion transport; P:cation transmembrane transport; F:cation transmembrane transporter activity	-	IPR010420 (PFAM); IPR016040 (G3DSA:3.40.50.GENE3D); PTHR31563:SF2 (PANTHER); PTHR31563 (PANTHER); NON_CYTOPLASMIC_DOMAIN (PHOBIUS); CYTOPLASMIC_DOMAIN (PHOBIUS); NON_CYTOPLASMIC_DOMAIN (PHOBIUS); TRANSMEMBRANE (PHOBIUS); TRANSMEMBRANE (PHOBIUS); SSF81324 (SUPERFAMILY); IPR006037 (SUPERFAMILY); TMhelix (TMHMM); TMhelix (TMHMM)
KEH42792	ion channel pollux-like protein	2568	20	0	0.9155	3	P:potassium ion transport; P:cation transmembrane transport; F:cation transmembrane transporter activity	-	IPR016040 (G3DSA:3.40.50.GENE3D); IPR010420 (PFAM); PTHR31563:SF2 (PANTHER); PTHR31563 (PANTHER); NON_CYTOPLASMIC_DOMAIN (PHOBIUS); NON_CYTOPLASMIC_DOMAIN (PHOBIUS); CYTOPLASMIC_DOMAIN (PHOBIUS); TRANSMEMBRANE (PHOBIUS); TRANSMEMBRANE (PHOBIUS); IPR006037 (SUPERFAMILY); SSF81324 (SUPERFAMILY); TMhelix (TMHMM); TMhelix (TMHMM)
AES61248	Dil domain myosin family protein	3219	20	0	0.8805	5	C:myosin complex; F:ATP binding; F:actin binding; P:metabolic process; F:motor activity	EC:3.6.1; EC:3.6.1.15	Coil (COILS); Coil (COILS); Coil (COILS); IPR001609 (PRINTS); IPR001609 (SMART); IPR000048 (SMART); IPR001609 (PFAM); IPR027417 (G3DSA:3.40.50.GENE3D); IPR004009 (PFAM); IPR027417 (G3DSA:3.40.50.GENE3D); IPR000048 (PFAM); PTHR13140 (PANTHER); PTHR13140:SF390 (PANTHER); IPR001609 (PROSITE_PROFILES); IPR000048 (PROSITE_PROFILES); IPR027417 (SUPERFAMILY); IPR027417 (SUPERFAMILY)
KEH43016	auxin-responsive AUX/IAA family protein	732	20	1.7e-166	0.789	10	C:nucleus; C:transcription factor complex; F:transcription factor activity, sequence-specific DNA binding; P:response to cyclopentenone; F:protein binding; P:response to osmotic stress; P:regulation of transcription, DNA-templated; P:response to cadmium ion; P:regulation of transcription, DNA-templated; P:auxin-activated signaling pathway	-	IPR003311 (PFAM); PTHR31734:SF28 (PANTHER); PTHR31734 (PANTHER); IPR000270 (PROSITE_PROFILES); SSF54277 (SUPERFAMILY)
KEH43017	unknown	762	20	2.9e-176	0.7955	10	C:nucleus; C:transcription factor complex; F:transcription factor activity, sequence-specific DNA binding; P:response to cyclopentenone; F:protein binding; P:response to osmotic stress; P:regulation of transcription, DNA-templated; P:response to cadmium ion; P:regulation of transcription, DNA-templated; P:auxin-activated signaling pathway	-	IPR003311 (PFAM); PTHR31734:SF28 (PANTHER); PTHR31734 (PANTHER); IPR000270 (PROSITE_PROFILES); SSF54277 (SUPERFAMILY)
AES61466	hypothetical protein MTR_1g084000	609	20	1.5e-127	0.842	1	P:biological_process	-	PTHR34356:SF2 (PANTHER); PTHR34356 (PANTHER)
KEH43148	mannan endo-1,4-beta-mannosidase-like protein	1212	20	0	0.8205	2	P:carbohydrate metabolic process; F:hydrolase activity, hydrolyzing O-glycosyl compounds	-	IPR001547 (PFAM); IPR013781 (G3DSA:3.20.20.GENE3D); PTHR31451:SF13 (PANTHER); PTHR31451 (PANTHER); SIGNAL_PEPTIDE_H_REGION (PHOBIUS); SIGNAL_PEPTIDE_C_REGION (PHOBIUS); SIGNAL_PEPTIDE (PHOBIUS); NON_CYTOPLASMIC_DOMAIN (PHOBIUS); SIGNAL_PEPTIDE_N_REGION (PHOBIUS); SignalP-noTM (SIGNALP_EUK); IPR017853 (SUPERFAMILY)
AES61585	polyketide cyclase/dehydrase and lipid transporter	675	20	7.5e-132	0.8985	-		-	IPR005031 (PFAM); IPR023393 (G3DSA:3.30.530.GENE3D); PTHR33824:SF3 (PANTHER); PTHR33824 (PANTHER); SIGNAL_PEPTIDE_N_REGION (PHOBIUS); NON_CYTOPLASMIC_DOMAIN (PHOBIUS); SIGNAL_PEPTIDE_H_REGION (PHOBIUS); SIGNAL_PEPTIDE_C_REGION (PHOBIUS); SIGNAL_PEPTIDE (PHOBIUS); SignalP-TM (SIGNALP_GRAM_POSITIVE); SSF55961 (SUPERFAMILY)
AES61664	RING/FYVE/PHD zinc finger protein	705	20	7.2e-130	0.8125	3	F:zinc ion binding; P:metabolic process; F:ligase activity	-	IPR011016 (SMART); IPR013083 (G3DSA:3.30.40.GENE3D); IPR011016 (PFAM); IPR022143 (PFAM); PTHR23012 (PANTHER); PTHR23012:SF93 (PANTHER); CYTOPLASMIC_DOMAIN (PHOBIUS); CYTOPLASMIC_DOMAIN (PHOBIUS); TRANSMEMBRANE (PHOBIUS); TRANSMEMBRANE (PHOBIUS); NON_CYTOPLASMIC_DOMAIN (PHOBIUS); IPR011016 (PROSITE_PROFILES); SSF57850 (SUPERFAMILY); TMhelix (TMHMM); TMhelix (TMHMM)
KEH43207	RING/FYVE/PHD zinc finger protein	651	20	2.2e-115	0.83	3	F:zinc ion binding; P:metabolic process; F:ligase activity	-	IPR011016 (SMART); IPR013083 (G3DSA:3.30.40.GENE3D); IPR011016 (PFAM); IPR022143 (PFAM); PTHR23012:SF93 (PANTHER); PTHR23012 (PANTHER); CYTOPLASMIC_DOMAIN (PHOBIUS); NON_CYTOPLASMIC_DOMAIN (PHOBIUS); CYTOPLASMIC_DOMAIN (PHOBIUS); TRANSMEMBRANE (PHOBIUS); TRANSMEMBRANE (PHOBIUS); IPR011016 (PROSITE_PROFILES); SSF57850 (SUPERFAMILY); TMhelix (TMHMM); TMhelix (TMHMM)
AES61935	nudix hydrolase-like protein	609	20	2.7e-146	0.868	9	F:ATP binding; C:chloroplast; F:bis(5'-nucleosyl)-tetraphosphatase (asymmetrical) activity; P:pyrimidine nucleobase metabolic process; P:methylglyoxal catabolic process to D-lactate via S-lactoyl-glutathione; F:guanosine-3',5'-bis(diphosphate) 3'-diphosphatase activity; F:bis(5'-adenosyl)-pentaphosphatase activity; P:purine nucleobase metabolic process; P:nucleoside phosphate metabolic process	EC:3.6.1; EC:3.1; EC:3.6.1.9; EC:3.1.7.2; EC:3.6.1.17	IPR020476 (PRINTS); IPR015797 (G3DSA:3.90.79.GENE3D); IPR000086 (PFAM); PTHR11839:SF13 (PANTHER); PTHR11839 (PANTHER); IPR020084 (PROSITE_PATTERNS); IPR000086 (PROSITE_PROFILES); IPR022927 (HAMAP); IPR015797 (SUPERFAMILY)
AES61939	exocyst subunit exo70 family protein	1950	20	0	0.923	2	P:exocytosis; C:exocyst	-	IPR004140 (PFAM); IPR004140 (PANTHER); PTHR12542:SF41 (PANTHER); IPR016159 (SUPERFAMILY)
AES62191	AarF domain kinase	2475	20	0	0.8655	3	F:ATP binding; F:protein kinase activity; P:protein phosphorylation	-	G3DSA:3.90.1200.10 (GENE3D); IPR004147 (PFAM); IPR002575 (PFAM); PTHR10566 (PANTHER); PTHR10566:SF44 (PANTHER); NON_CYTOPLASMIC_DOMAIN (PHOBIUS); TRANSMEMBRANE (PHOBIUS); CYTOPLASMIC_DOMAIN (PHOBIUS); IPR000719 (PROSITE_PROFILES); IPR011009 (SUPERFAMILY)
KEH43526	AarF domain kinase	1845	20	0	0.8845	3	F:ATP binding; F:protein kinase activity; P:protein phosphorylation	-	IPR004147 (PFAM); G3DSA:3.90.1200.10 (GENE3D); IPR002575 (PFAM); PTHR10566:SF44 (PANTHER); PTHR10566 (PANTHER); IPR000719 (PROSITE_PROFILES); IPR011009 (SUPERFAMILY)
AES62198	serine carboxypeptidase-like protein	1377	20	0	0.874	4	P:proteolysis; P:microtubule nucleation; F:lyase activity; F:serine-type carboxypeptidase activity	EC:3.4.21; EC:3.4.16	IPR001563 (PRINTS); IPR001563 (PFAM); IPR029058 (G3DSA:3.40.50.GENE3D); IPR001563 (PANTHER); PTHR11802:SF71 (PANTHER); IPR018202 (PROSITE_PATTERNS); IPR018202 (PROSITE_PATTERNS); SIGNAL_PEPTIDE_N_REGION (PHOBIUS); SIGNAL_PEPTIDE_H_REGION (PHOBIUS); SIGNAL_PEPTIDE (PHOBIUS); NON_CYTOPLASMIC_DOMAIN (PHOBIUS); SIGNAL_PEPTIDE_C_REGION (PHOBIUS); SignalP-noTM (SIGNALP_EUK); SignalP-TM (SIGNALP_GRAM_PO…
KEH43615	tRNA pseudouridine synthase A	1308	20	0	0.8555	5	P:pseudouridine synthesis; F:RNA binding; P:tRNA processing; F:pseudouridine synthase activity; P:one-carbon metabolic process	EC:5.4.99.12	Coil (COILS); IPR020094 (G3DSA:3.30.70.GENE3D); IPR020097 (PFAM); IPR001406 (TIGRFAM); IPR020095 (G3DSA:3.30.70.GENE3D); PTHR11142:SF5 (PANTHER); IPR001406 (PANTHER); IPR001406 (HAMAP); IPR020103 (SUPERFAMILY)
AES62253	type I inositol-1,4,5-trisphosphate 5-phosphatase	1839	20	0	0.807	3	F:phosphatidylinositol-4,5-bisphosphate 5-phosphatase activity; P:protein dephosphorylation; P:phosphatidylinositol dephosphorylation	EC:3.1; EC:3.1.3.36; EC:3.1.3.41	IPR000300 (SMART); IPR005135 (G3DSA:3.60.10.GENE3D); IPR005135 (PFAM); PTHR11200:SF128 (PANTHER); PTHR11200 (PANTHER); IPR005135 (SUPERFAMILY)
KEH43638	type I inositol-1,4,5-trisphosphate 5-phosphatase	1488	20	0	0.7935	3	F:phosphatidylinositol-4,5-bisphosphate 5-phosphatase activity; P:protein dephosphorylation; P:phosphatidylinositol dephosphorylation	EC:3.1; EC:3.1.3.36; EC:3.1.3.41	IPR000300 (SMART); IPR005135 (PFAM); IPR005135 (G3DSA:3.60.10.GENE3D); PTHR11200:SF128 (PANTHER); PTHR11200 (PANTHER); IPR005135 (SUPERFAMILY)
KEH43763	mediator of RNA polymerase II transcription subunit 31	597	20	2.6e-102	0.8615	3	C:mediator complex; F:RNA polymerase II transcription cofactor activity; P:regulation of transcription from RNA polymerase II promoter	-	IPR008831 (PFAM); PTHR13186:SF0 (PANTHER); IPR008831 (PANTHER)
KEH43764	mediator of RNA polymerase II transcription subunit 31	774	20	1.2e-148	0.8505	3	C:mediator complex; F:RNA polymerase II transcription cofactor activity; P:regulation of transcription from RNA polymerase II promoter	-	IPR008831 (PFAM); IPR008831 (PANTHER); PTHR13186:SF0 (PANTHER)
KEH43941	cysteine-rich receptor-kinase-like protein	1521	20	0	0.715	4	F:ATP binding; P:serine family amino acid metabolic process; F:protein serine/threonine kinase activity; P:protein phosphorylation	EC:2.7.11	IPR002290 (SMART); G3DSA:3.30.200.20 (GENE3D); G3DSA:1.10.510.10 (GENE3D); IPR002902 (PFAM); IPR013320 (G3DSA:2.60.120.GENE3D); IPR000719 (PFAM); PTHR27002 (PANTHER); IPR008271 (PROSITE_PATTERNS); IPR017441 (PROSITE_PATTERNS); SIGNAL_PEPTIDE_N_REGION (PHOBIUS); SIGNAL_PEPTIDE_C_REGION (PHOBIUS); SIGNAL_PEPTIDE (PHOBIUS); CYTOPLASMIC_DOMAIN (PHOBIUS); SIGNAL_PEPTIDE_H_REGION (PHOBIUS); NON_CYTOPLA…
KEH44071	galactose oxidase/kelch repeat protein	2064	20	0	0.91	2	P:lipid transport; F:protein binding	-	Coil (COILS); PF13415 (PFAM); IPR025183 (PFAM); PF13418 (PFAM); IPR015915 (G3DSA:2.120.10.GENE3D); PTHR23244:SF304 (PANTHER); PTHR23244 (PANTHER); SSF117281 (SUPERFAMILY)
KEH44072	galactose oxidase/kelch repeat protein	2097	20	0	0.9105	2	P:lipid transport; F:protein binding	-	Coil (COILS); IPR015915 (G3DSA:2.120.10.GENE3D); IPR025183 (PFAM); PF13415 (PFAM); PF13418 (PFAM); PTHR23244:SF304 (PANTHER); PTHR23244 (PANTHER); SSF117281 (SUPERFAMILY)
AES62954	transcription factor jumonji (JmjC) domain protein	3249	20	0	0.7905	4	F:zinc ion binding; F:protein binding; F:catalytic activity; P:metabolic process	-	Coil (COILS); Coil (COILS); IPR003347 (SMART); IPR018866 (PFAM); G3DSA:2.60.120.650 (GENE3D); IPR003347 (PFAM); PTHR12549 (PANTHER); PTHR12549:SF16 (PANTHER); CYTOPLASMIC_DOMAIN (PHOBIUS); TRANSMEMBRANE (PHOBIUS); NON_CYTOPLASMIC_DOMAIN (PHOBIUS); IPR003347 (PROSITE_PROFILES); IPR001841 (PROSITE_PROFILES); SSF51197 (SUPERFAMILY); TMhelix (TMHMM)
AES62964	RING-finger ubiquitin ligase	1002	20	5.9e-175	0.8845	5	F:ubiquitin-protein transferase activity; F:zinc ion binding; F:protein binding; F:ligase activity; P:protein autoubiquitination	-	IPR001841 (SMART); IPR001841 (PFAM); IPR013083 (G3DSA:3.30.40.GENE3D); PTHR14155:SF166 (PANTHER); PTHR14155 (PANTHER); IPR001841 (PROSITE_PROFILES); SSF57850 (SUPERFAMILY)
AES62965	RING-finger ubiquitin ligase	1020	20	2.3e-179	0.8815	5	F:ubiquitin-protein transferase activity; F:zinc ion binding; F:protein binding; F:ligase activity; P:protein autoubiquitination	-	IPR001841 (SMART); IPR001841 (PFAM); IPR013083 (G3DSA:3.30.40.GENE3D); PTHR14155 (PANTHER); PTHR14155:SF166 (PANTHER); IPR001841 (PROSITE_PROFILES); SSF57850 (SUPERFAMILY)
KEH44466	methionyl-tRNA synthetase	1803	20	0	0.889	7	C:chloroplast stroma; F:ATP binding; F:methionine-tRNA ligase activity; C:mitochondrion; P:methionyl-tRNA aminoacylation; P:plant ovule development; P:methionine metabolic process	EC:6.1.1.10; EC:6.1.1	IPR014758 (PRINTS); IPR014758 (TIGRFAM); IPR015413 (PFAM); IPR014729 (G3DSA:3.40.50.GENE3D); IPR009080 (G3DSA:1.10.730.GENE3D); IPR002300 (PFAM); PTHR11946:SF89 (PANTHER); PTHR11946 (PANTHER); IPR023457 (HAMAP); SignalP-TM (SIGNALP_GRAM_POSITIVE); SSF52374 (SUPERFAMILY); IPR009080 (SUPERFAMILY)
AES63038	ATP-binding protein, putative	2757	20	0	0.766	1	F:ATP binding	-	Coil (COILS); Coil (COILS); Coil (COILS); Coil (COILS); Coil (COILS); PTHR18937 (PANTHER); PTHR18937:SF221 (PANTHER); SignalP-TM (SIGNALP_GRAM_POSITIVE)
AES63039	carbon-nitrogen family hydrolase	966	20	0	0.9195	6	F:hydrolase activity, acting on carbon-nitrogen (but not peptide) bonds; P:response to glucose; P:response to fructose; P:nitrogen compound metabolic process; C:plastid; P:response to sucrose	-	IPR003010 (PFAM); IPR003010 (G3DSA:3.60.110.GENE3D); PTHR23088 (PANTHER); PTHR23088:SF27 (PANTHER); IPR003010 (PROSITE_PROFILES); IPR003010 (SUPERFAMILY)
KEH44534	carbon-nitrogen family hydrolase	906	20	0	0.9205	6	F:hydrolase activity, acting on carbon-nitrogen (but not peptide) bonds; P:response to glucose; P:response to fructose; P:nitrogen compound metabolic process; C:plastid; P:response to sucrose	-	IPR003010 (G3DSA:3.60.110.GENE3D); IPR003010 (PFAM); PTHR23088:SF27 (PANTHER); PTHR23088 (PANTHER); IPR003010 (PROSITE_PROFILES); IPR003010 (SUPERFAMILY)
AES63063	RabGAP/TBC domain protein	2454	20	0	0.8345	2	P:metabolic process; F:hydrolase activity	-	Coil (COILS); Coil (COILS); IPR000195 (SMART); IPR000195 (PFAM); G3DSA:1.10.8.270 (GENE3D); PTHR22957 (PANTHER); PTHR22957:SF269 (PANTHER); IPR000195 (PROSITE_PROFILES); IPR000195 (SUPERFAMILY); IPR000195 (SUPERFAMILY)
AES63078	2-isopropylmalate synthase	1797	20	0	0.9245	5	F:2-isopropylmalate synthase activity; P:isoleucine biosynthetic process; P:valine biosynthetic process; P:leucine biosynthetic process; P:pyruvate metabolic process	EC:2.3.3.13	IPR013709 (SMART); IPR013785 (G3DSA:3.20.20.GENE3D); IPR005671 (TIGRFAM); IPR013709 (PFAM); IPR000891 (PFAM); PTHR10277:SF42 (PANTHER); PTHR10277 (PANTHER); IPR002034 (PROSITE_PATTERNS); IPR000891 (PROSITE_PROFILES); SSF51569 (SUPERFAMILY); IPR013709 (SUPERFAMILY)
AES63426	SpoIIE-like protein phosphatase domain protein	3771	20	0	0.762	8	P:maltose metabolic process; C:chloroplast; P:starch biosynthetic process; F:catalytic activity; P:positive regulation of catalytic activity; P:protein autophosphorylation; P:response to blue light; P:regulation of proton transport	-	IPR001932 (SMART); IPR001932 (G3DSA:3.60.40.GENE3D); IPR001932 (PFAM); IPR001932 (G3DSA:3.60.40.GENE3D); PTHR12320:SF9 (PANTHER); PTHR12320 (PANTHER); IPR001932 (PROSITE_PROFILES); IPR001932 (SUPERFAMILY)
KEH36441	SpoIIE-like protein phosphatase domain protein	3132	13	0	0.6438	8	P:maltose metabolic process; C:chloroplast; P:starch biosynthetic process; F:catalytic activity; P:positive regulation of catalytic activity; P:protein autophosphorylation; P:response to blue light; P:regulation of proton transport	-	no IPS match
AES63472	phospho-2-dehydro-3-deoxyheptonate aldolase	1533	20	0	0.9145	5	P:L-phenylalanine biosynthetic process; P:tryptophan biosynthetic process; P:tyrosine biosynthetic process; C:chloroplast thylakoid; F:3-deoxy-7-phosphoheptulonate synthase activity	EC:2.5.1.54	IPR002480 (PFAM); IPR002480 (TIGRFAM); IPR002480 (PANTHER); PTHR21337:SF6 (PANTHER); SIGNAL_PEPTIDE (PHOBIUS); SIGNAL_PEPTIDE_H_REGION (PHOBIUS); SIGNAL_PEPTIDE_N_REGION (PHOBIUS); SIGNAL_PEPTIDE_C_REGION (PHOBIUS); NON_CYTOPLASMIC_DOMAIN (PHOBIUS); SSF51569 (SUPERFAMILY)
AES63523	RNA-binding KH domain protein	2301	20	0	0.751	1	F:RNA binding	-	IPR004087 (SMART); IPR004088 (G3DSA:3.30.1370.GENE3D); IPR004088 (G3DSA:3.30.1370.GENE3D); IPR004088 (G3DSA:3.30.1370.GENE3D); IPR004088 (PFAM); PTHR10288:SF173 (PANTHER); PTHR10288 (PANTHER); IPR004088 (PROSITE_PROFILES); IPR004088 (SUPERFAMILY); IPR004088 (SUPERFAMILY); IPR004088 (SUPERFAMILY); IPR004088 (SUPERFAMILY); IPR004088 (SUPERFAMILY)
AES63527	dynamin 3A-like protein	2475	20	0	0.912	3	F:GTP binding; F:GTPase activity; P:metabolic process	EC:3.6.1; EC:3.6.1.15	Coil (COILS); IPR022812 (PRINTS); IPR001401 (SMART); IPR003130 (SMART); IPR027417 (G3DSA:3.40.50.GENE3D); IPR000375 (PFAM); IPR003130 (PFAM); IPR022812 (PFAM); PTHR11566:SF75 (PANTHER); IPR022812 (PANTHER); IPR030381 (PROSITE_PROFILES); IPR020850 (PROSITE_PROFILES); IPR027417 (SUPERFAMILY)
AES63794	dihydroflavonol-4-reductase-like protein	1059	20	0	0.852	8	F:3-beta-hydroxy-delta5-steroid dehydrogenase activity; P:androgen metabolic process; F:coenzyme binding; P:estrogen metabolic process; F:anthocyanidin reductase activity; P:oxidation-reduction process; P:steroid biosynthetic process; P:C21-steroid hormone metabolic process	EC:1.1.1; EC:1.1.1.145; EC:1.3.1.77	IPR001509 (PFAM); IPR016040 (G3DSA:3.40.50.GENE3D); PTHR10366:SF458 (PANTHER); PTHR10366 (PANTHER); IPR016040 (SUPERFAMILY)
AES63795	dihydroflavonol-4-reductase-like protein	891	20	0	0.8515	8	F:3-beta-hydroxy-delta5-steroid dehydrogenase activity; P:androgen metabolic process; F:coenzyme binding; P:estrogen metabolic process; F:anthocyanidin reductase activity; P:oxidation-reduction process; P:steroid biosynthetic process; P:C21-steroid hormone metabolic process	EC:1.1.1; EC:1.1.1.145; EC:1.3.1.77	IPR001509 (PFAM); IPR016040 (G3DSA:3.40.50.GENE3D); PTHR10366 (PANTHER); PTHR10366:SF458 (PANTHER); IPR016040 (SUPERFAMILY)
AES63796	dihydroflavonol-4-reductase-like protein	846	20	0	0.8155	3	F:coenzyme binding; F:oxidoreductase activity; P:metabolic process	-	IPR016040 (G3DSA:3.40.50.GENE3D); PTHR10366 (PANTHER); PTHR10366:SF458 (PANTHER); IPR016040 (SUPERFAMILY)
AES63979	GDSL esterase/lipase plant-like protein	747	20	0	0.8815	2	F:hydrolase activity, acting on ester bonds; P:metabolic process	-	IPR013830 (G3DSA:3.40.50.GENE3D); IPR001087 (PFAM); PTHR14209 (PANTHER); IPR013830 (SUPERFAMILY)
AES64197	phospho-N-acetylmuramoyl-pentapeptide-transferase, putative	1527	20	0	0.8015	5	F:UDP-N-acetylmuramoyl-L-alanyl-D-glutamyl-meso-2,6-diaminopimelyl-D-alanyl-D-alanine:undecaprenyl-phosphate transferase activity; P:lipid metabolic process; P:peptidoglycan biosynthetic process; C:integral component of membrane; F:phospho-N-acetylmuramoyl-pentapeptide-transferase activity	EC:2.7.8.13	IPR000715 (PFAM); IPR000715 (PANTHER); PTHR22926:SF3 (PANTHER); TRANSMEMBRANE (PHOBIUS); TRANSMEMBRANE (PHOBIUS); CYTOPLASMIC_DOMAIN (PHOBIUS); NON_CYTOPLASMIC_DOMAIN (PHOBIUS); CYTOPLASMIC_DOMAIN (PHOBIUS); TRANSMEMBRANE (PHOBIUS); TRANSMEMBRANE (PHOBIUS); NON_CYTOPLASMIC_DOMAIN (PHOBIUS); CYTOPLASMIC_DOMAIN (PHOBIUS); TRANSMEMBRANE (PHOBIUS); TRANSMEMBRANE (PHOBIUS); CYTOPLASMIC_DOMAIN (PHOBIUS…
AES64294	sugar porter (SP) family MFS transporter	1458	20	0	0.9255	4	F:substrate-specific transmembrane transporter activity; P:transmembrane transport; C:integral component of membrane; P:carbohydrate transport	-	IPR003663 (PRINTS); G3DSA:1.20.1250.20 (GENE3D); IPR003663 (TIGRFAM); IPR005828 (PFAM); PTHR23500:SF62 (PANTHER); PTHR23500 (PANTHER); TRANSMEMBRANE (PHOBIUS); TRANSMEMBRANE (PHOBIUS); CYTOPLASMIC_DOMAIN (PHOBIUS); TRANSMEMBRANE (PHOBIUS); CYTOPLASMIC_DOMAIN (PHOBIUS); TRANSMEMBRANE (PHOBIUS); CYTOPLASMIC_DOMAIN (PHOBIUS); NON_CYTOPLASMIC_DOMAIN (PHOBIUS); NON_CYTOPLASMIC_DOMAIN (PHOBIUS); TRANSM…
KEH36718	sugar porter (SP) family MFS transporter	1275	20	0	0.923	4	F:substrate-specific transmembrane transporter activity; P:transmembrane transport; C:integral component of membrane; P:carbohydrate transport	-	IPR003663 (PRINTS); G3DSA:1.20.1250.20 (GENE3D); IPR005828 (PFAM); PTHR23500 (PANTHER); PTHR23500:SF62 (PANTHER); TRANSMEMBRANE (PHOBIUS); CYTOPLASMIC_DOMAIN (PHOBIUS); NON_CYTOPLASMIC_DOMAIN (PHOBIUS); CYTOPLASMIC_DOMAIN (PHOBIUS); TRANSMEMBRANE (PHOBIUS); TRANSMEMBRANE (PHOBIUS); NON_CYTOPLASMIC_DOMAIN (PHOBIUS); TRANSMEMBRANE (PHOBIUS); TRANSMEMBRANE (PHOBIUS); TRANSMEMBRANE (PHOBIUS); TRANSME…
KEH36719	sugar porter (SP) family MFS transporter	1125	20	0	0.9305	4	F:substrate-specific transmembrane transporter activity; P:transmembrane transport; C:integral component of membrane; P:carbohydrate transport	-	IPR005828 (PFAM); G3DSA:1.20.1250.20 (GENE3D); PTHR23500:SF62 (PANTHER); PTHR23500 (PANTHER); NON_CYTOPLASMIC_DOMAIN (PHOBIUS); TRANSMEMBRANE (PHOBIUS); TRANSMEMBRANE (PHOBIUS); NON_CYTOPLASMIC_DOMAIN (PHOBIUS); TRANSMEMBRANE (PHOBIUS); CYTOPLASMIC_DOMAIN (PHOBIUS); CYTOPLASMIC_DOMAIN (PHOBIUS); CYTOPLASMIC_DOMAIN (PHOBIUS); TRANSMEMBRANE (PHOBIUS); TRANSMEMBRANE (PHOBIUS); TRANSMEMBRANE (PHOBIUS…
KEH36720	sugar porter (SP) family MFS transporter	1263	20	0	0.9235	4	F:substrate-specific transmembrane transporter activity; P:transmembrane transport; C:integral component of membrane; P:carbohydrate transport	-	IPR003663 (PRINTS); G3DSA:1.20.1250.20 (GENE3D); IPR005828 (PFAM); PTHR23500 (PANTHER); PTHR23500:SF62 (PANTHER); CYTOPLASMIC_DOMAIN (PHOBIUS); CYTOPLASMIC_DOMAIN (PHOBIUS); CYTOPLASMIC_DOMAIN (PHOBIUS); CYTOPLASMIC_DOMAIN (PHOBIUS); CYTOPLASMIC_DOMAIN (PHOBIUS); NON_CYTOPLASMIC_DOMAIN (PHOBIUS); NON_CYTOPLASMIC_DOMAIN (PHOBIUS); TRANSMEMBRANE (PHOBIUS); TRANSMEMBRANE (PHOBIUS); TRANSMEMBRANE (PH…
KEH36721	sugar porter (SP) family MFS transporter	1191	20	0	0.934	4	F:substrate-specific transmembrane transporter activity; P:transmembrane transport; C:integral component of membrane; P:carbohydrate transport	-	IPR003663 (PRINTS); IPR005828 (PFAM); G3DSA:1.20.1250.20 (GENE3D); IPR003663 (TIGRFAM); PTHR23500:SF62 (PANTHER); PTHR23500 (PANTHER); CYTOPLASMIC_DOMAIN (PHOBIUS); CYTOPLASMIC_DOMAIN (PHOBIUS); TRANSMEMBRANE (PHOBIUS); TRANSMEMBRANE (PHOBIUS); NON_CYTOPLASMIC_DOMAIN (PHOBIUS); TRANSMEMBRANE (PHOBIUS); NON_CYTOPLASMIC_DOMAIN (PHOBIUS); TRANSMEMBRANE (PHOBIUS); TRANSMEMBRANE (PHOBIUS); TRANSMEMBRA…
AES64299	inosine-uridine preferring nucleoside hydrolase	1632	20	0	0.854	4	F:xanthine dehydrogenase activity; P:oxidation-reduction process; P:purine nucleobase metabolic process; F:hydrolase activity	EC:1.17.1; EC:1.17.1.4	IPR001910 (PFAM); IPR001910 (G3DSA:3.90.245.GENE3D); PTHR12304:SF6 (PANTHER); IPR023186 (PANTHER); IPR001910 (SUPERFAMILY); IPR001910 (SUPERFAMILY)
KEH36738	glutamine synthetase domain protein	1287	20	0	0.9385	6	F:ATP binding; C:chloroplast; P:peptidoglycan biosynthetic process; P:glutamine biosynthetic process; P:nitrogen fixation; F:glutamate-ammonia ligase activity	EC:6.3.1; EC:6.3.1.2	IPR008147 (PFAM); IPR008146 (PFAM); IPR014746 (G3DSA:3.30.590.GENE3D); PTHR20852 (PANTHER); PTHR20852:SF53 (PANTHER); IPR027303 (PROSITE_PATTERNS); SSF55931 (SUPERFAMILY); IPR008147 (SUPERFAMILY)
KEH36752	plant phospholipase-like protein	990	20	0	0.599	4	F:nucleotide binding; F:DNA binding; F:ATP binding; C:integral component of membrane	-	Coil (COILS); IPR007942 (PFAM)
KEH36916	plant/T7A14-6 protein	531	20	8.1e-97	0.7715	1	P:biological_process	-	Coil (COILS); Coil (COILS); IPR010471 (PFAM); PTHR32254 (PANTHER); NON_CYTOPLASMIC_DOMAIN (PHOBIUS); CYTOPLASMIC_DOMAIN (PHOBIUS); TRANSMEMBRANE (PHOBIUS); TMhelix (TMHMM)
AES64419	ubiquitin-specific protease family C19 protein	1287	20	0	0.842	2	P:proteolysis; F:peptidase activity	-	PTHR33709:SF2 (PANTHER); PTHR33709 (PANTHER); TRANSMEMBRANE (PHOBIUS); CYTOPLASMIC_DOMAIN (PHOBIUS); TRANSMEMBRANE (PHOBIUS); NON_CYTOPLASMIC_DOMAIN (PHOBIUS); CYTOPLASMIC_DOMAIN (PHOBIUS); TMhelix (TMHMM); TMhelix (TMHMM)
AES64427	hypothetical protein MTR_2g025280	180	3	5.4e-35	0.7933	-		-	PTHR34892 (PANTHER)
AES64460	transcription initiation factor IIF subunit alpha	1506	20	0	0.7815	11	P:positive regulation of transcription elongation from RNA polymerase II promoter; C:nucleus; F:DNA binding; F:translation initiation factor activity; F:catalytic activity; C:integral component of membrane; C:photosystem I; P:photosynthesis; C:ribosome; P:regulation of translational initiation; P:transcription initiation from RNA polymerase II promoter	-	IPR008851 (PFAM); IPR011991 (G3DSA:1.10.10.GENE3D); IPR001280 (G3DSA:1.20.1130.GENE3D); PTHR13011 (PANTHER); IPR011991 (SUPERFAMILY); IPR011039 (SUPERFAMILY)
KEH36985	heavy metal transport/detoxification superfamily protein	813	20	4.7e-97	0.891	2	F:metal ion binding; P:metal ion transport	-	Coil (COILS); Coil (COILS); IPR006121 (PFAM); G3DSA:3.30.70.100 (GENE3D); G3DSA:3.30.70.100 (GENE3D); PTHR22814 (PANTHER); PTHR22814:SF94 (PANTHER); IPR006121 (PROSITE_PROFILES); IPR006121 (SUPERFAMILY); IPR006121 (SUPERFAMILY)
KEH36986	heavy metal transport/detoxification superfamily protein	810	20	4.5e-97	0.891	2	F:metal ion binding; P:metal ion transport	-	Coil (COILS); Coil (COILS); G3DSA:3.30.70.100 (GENE3D); IPR006121 (PFAM); G3DSA:3.30.70.100 (GENE3D); PTHR22814 (PANTHER); PTHR22814:SF94 (PANTHER); IPR006121 (PROSITE_PROFILES); IPR006121 (SUPERFAMILY); IPR006121 (SUPERFAMILY)
KEH36987	heavy metal transport/detoxification superfamily protein	690	20	4.9e-91	0.8925	2	F:metal ion binding; P:metal ion transport	-	Coil (COILS); G3DSA:3.30.70.100 (GENE3D); IPR006121 (PFAM); PTHR22814 (PANTHER); PTHR22814:SF94 (PANTHER); IPR006121 (PROSITE_PROFILES); IPR006121 (SUPERFAMILY); IPR006121 (SUPERFAMILY)
KEH36991	nudix hydrolase superfamily protein	963	20	0	0.86	2	P:metabolic process; F:hydrolase activity	-	IPR003293 (PRINTS); IPR000086 (PFAM); IPR015797 (G3DSA:3.90.79.GENE3D); PTHR13994:SF14 (PANTHER); PTHR13994 (PANTHER); IPR020084 (PROSITE_PATTERNS); IPR000086 (PROSITE_PROFILES); IPR015797 (SUPERFAMILY)
KEH36992	nudix hydrolase superfamily protein	699	20	7.4e-153	0.846	2	P:metabolic process; F:hydrolase activity	-	IPR003293 (PRINTS); IPR000086 (PFAM); IPR015797 (G3DSA:3.90.79.GENE3D); PTHR13994 (PANTHER); PTHR13994:SF14 (PANTHER); IPR020084 (PROSITE_PATTERNS); IPR000086 (PROSITE_PROFILES); IPR015797 (SUPERFAMILY)
AES64594	RNA polymerase II, Rpb4, core protein	606	20	8.7e-115	0.748	9	F:nucleotide binding; F:nucleic acid binding; P:pyrimidine nucleobase metabolic process; F:DNA-directed RNA polymerase activity; C:DNA-directed RNA polymerase V complex; P:transcription, DNA-templated; C:DNA-directed RNA polymerase IV complex; P:purine nucleobase metabolic process; C:nucleolus	EC:2.7.7.6	IPR006590 (SMART); IPR002121 (G3DSA:1.10.150.GENE3D); IPR005574 (PFAM); PTHR21297 (PANTHER); PTHR21297:SF2 (PANTHER); IPR010997 (SUPERFAMILY)
AES64595	nucleic acid-binding protein, putative	750	20	4.3e-171	0.865	-		-	Coil (COILS); IPR019446 (PFAM); PTHR11538 (PANTHER); PTHR11538:SF43 (PANTHER)
KEH37000	nucleic acid-binding protein, putative	678	20	1e-151	0.7835	-		-	Coil (COILS); IPR019446 (PFAM); PTHR11538:SF43 (PANTHER); PTHR11538 (PANTHER)
AES64616	zinc finger, C3HC4 type (RING finger) protein	1665	20	0	0.8415	2	F:zinc ion binding; F:protein binding	-	IPR001841 (SMART); IPR001841 (PFAM); IPR002035 (G3DSA:3.40.50.GENE3D); IPR013083 (G3DSA:3.30.40.GENE3D); PTHR10579 (PANTHER); PTHR10579:SF47 (PANTHER); IPR001841 (PROSITE_PROFILES); IPR002035 (SUPERFAMILY); SSF57850 (SUPERFAMILY)
AES64618	myb-like transcription factor family protein	942	20	0	0.8895	1	F:DNA binding	-	IPR025756 (PFAM); IPR009057 (G3DSA:1.10.10.GENE3D); IPR001005 (PFAM); IPR006447 (TIGRFAM); PTHR31499:SF9 (PANTHER); PTHR31499 (PANTHER); IPR017930 (PROSITE_PROFILES); IPR009057 (SUPERFAMILY)
AES64619	myb-like transcription factor family protein	900	20	0	0.8695	1	F:DNA binding	-	IPR009057 (G3DSA:1.10.10.GENE3D); IPR001005 (PFAM); IPR006447 (TIGRFAM); IPR025756 (PFAM); PTHR31499:SF9 (PANTHER); PTHR31499 (PANTHER); IPR009057 (SUPERFAMILY)
AES64622	myb-like transcription factor family protein	993	20	0	0.877	9	F:DNA binding; P:protein import into peroxisome matrix; C:transcription factor complex; F:transcription factor activity, sequence-specific DNA binding; P:fatty acid beta-oxidation; P:regulation of transcription, DNA-templated; P:intra-Golgi vesicle-mediated transport; P:regulation of transcription, DNA-templated; P:N-terminal protein myristoylation	-	Coil (COILS); IPR006447 (TIGRFAM); IPR009057 (G3DSA:1.10.10.GENE3D); IPR001005 (PFAM); IPR025756 (PFAM); PTHR31314 (PANTHER); PTHR31314:SF5 (PANTHER); IPR017930 (PROSITE_PROFILES); IPR009057 (SUPERFAMILY)
AES64635	UPF0202 plant-like protein	3021	20	0	0.832	2	P:acyl-carrier-protein biosynthetic process; F:N-acetyltransferase activity	EC:2.3.1	Coil (COILS); Coil (COILS); IPR000182 (PFAM); IPR013562 (PFAM); IPR027992 (PFAM); IPR007807 (PFAM); PTHR10925:SF5 (PANTHER); IPR032672 (PANTHER); TRANSMEMBRANE (PHOBIUS); CYTOPLASMIC_DOMAIN (PHOBIUS); TRANSMEMBRANE (PHOBIUS); CYTOPLASMIC_DOMAIN (PHOBIUS); NON_CYTOPLASMIC_DOMAIN (PHOBIUS)
AES64653	DUF566 family protein	1488	20	0	0.663	-		-	IPR007573 (PFAM); PTHR31807 (PANTHER); PTHR31807:SF6 (PANTHER)
AES64654	Na+/H+ exchanger 1	1593	20	0	0.906	11	P:lipid transport; P:protein import into peroxisome matrix; P:fatty acid beta-oxidation; P:lithium ion transport; F:sodium:proton antiporter activity; C:integral component of membrane; P:hydrogen ion transmembrane transport; P:intra-Golgi vesicle-mediated transport; P:sodium ion transmembrane transport; C:intracellular; P:regulation of pH	-	IPR004709 (PRINTS); IPR006153 (PFAM); IPR004709 (TIGRFAM); IPR018422 (PANTHER); PTHR10110:SF119 (PANTHER); NON_CYTOPLASMIC_DOMAIN (PHOBIUS); NON_CYTOPLASMIC_DOMAIN (PHOBIUS); NON_CYTOPLASMIC_DOMAIN (PHOBIUS); CYTOPLASMIC_DOMAIN (PHOBIUS); TRANSMEMBRANE (PHOBIUS); TRANSMEMBRANE (PHOBIUS); TRANSMEMBRANE (PHOBIUS); TRANSMEMBRANE (PHOBIUS); CYTOPLASMIC_DOMAIN (PHOBIUS); NON_CYTOPLASMIC_DOMAIN (PHOBIU…
AES64676	membrane-anchored endo-1,4-beta-glucanase	1869	20	0	0.928	5	F:transferase activity; P:cellulose catabolic process; P:starch metabolic process; F:cellulase activity; P:sucrose metabolic process	EC:3.2.1.4	IPR001701 (PFAM); IPR012341 (G3DSA:1.50.10.GENE3D); PTHR22298 (PANTHER); PTHR22298:SF36 (PANTHER); IPR018221 (PROSITE_PATTERNS); CYTOPLASMIC_DOMAIN (PHOBIUS); NON_CYTOPLASMIC_DOMAIN (PHOBIUS); TRANSMEMBRANE (PHOBIUS); IPR008928 (SUPERFAMILY); TMhelix (TMHMM)
KEH37021	elongation factor Tu GTP-binding domain protein	1650	20	0	0.7725	4	F:nucleotide binding; P:regulation of translational elongation; F:translation elongation factor activity; C:ribosome	-	IPR027417 (G3DSA:3.40.50.GENE3D); PF00009 (PFAM); G3DSA:2.40.30.10 (GENE3D); PTHR23115:SF162 (PANTHER); PTHR23115 (PANTHER); SIGNAL_PEPTIDE (PHOBIUS); SIGNAL_PEPTIDE_N_REGION (PHOBIUS); SIGNAL_PEPTIDE_C_REGION (PHOBIUS); SIGNAL_PEPTIDE_H_REGION (PHOBIUS); NON_CYTOPLASMIC_DOMAIN (PHOBIUS); SignalP-TM (SIGNALP_GRAM_POSITIVE); IPR027417 (SUPERFAMILY); IPR009000 (SUPERFAMILY)
KEH37022	elongation factor Tu GTP-binding domain protein	1458	20	0	0.787	4	F:nucleotide binding; P:regulation of translational elongation; F:translation elongation factor activity; C:ribosome	-	G3DSA:2.40.30.10 (GENE3D); PF00009 (PFAM); IPR027417 (G3DSA:3.40.50.GENE3D); PTHR23115 (PANTHER); PTHR23115:SF162 (PANTHER); SIGNAL_PEPTIDE (PHOBIUS); SIGNAL_PEPTIDE_N_REGION (PHOBIUS); NON_CYTOPLASMIC_DOMAIN (PHOBIUS); SIGNAL_PEPTIDE_H_REGION (PHOBIUS); SIGNAL_PEPTIDE_C_REGION (PHOBIUS); SignalP-TM (SIGNALP_GRAM_POSITIVE); IPR009000 (SUPERFAMILY); IPR027417 (SUPERFAMILY)
KEH37023	elongation factor Tu GTP-binding domain protein	1575	20	0	0.788	4	F:nucleotide binding; P:regulation of translational elongation; F:translation elongation factor activity; C:ribosome	-	PF00009 (PFAM); G3DSA:2.40.30.10 (GENE3D); IPR027417 (G3DSA:3.40.50.GENE3D); PTHR23115 (PANTHER); PTHR23115:SF162 (PANTHER); TRANSMEMBRANE (PHOBIUS); NON_CYTOPLASMIC_DOMAIN (PHOBIUS); TRANSMEMBRANE (PHOBIUS); SIGNAL_PEPTIDE (PHOBIUS); CYTOPLASMIC_DOMAIN (PHOBIUS); SIGNAL_PEPTIDE_N_REGION (PHOBIUS); NON_CYTOPLASMIC_DOMAIN (PHOBIUS); SIGNAL_PEPTIDE_C_REGION (PHOBIUS); SIGNAL_PEPTIDE_H_REGION (PHOBI…
KEH37024	elongation factor Tu GTP-binding domain protein	1464	20	0	0.8	4	F:nucleotide binding; P:regulation of translational elongation; F:translation elongation factor activity; C:ribosome	-	G3DSA:2.40.30.10 (GENE3D); IPR027417 (G3DSA:3.40.50.GENE3D); PF00009 (PFAM); PTHR23115:SF162 (PANTHER); PTHR23115 (PANTHER); NON_CYTOPLASMIC_DOMAIN (PHOBIUS); SIGNAL_PEPTIDE_N_REGION (PHOBIUS); SIGNAL_PEPTIDE (PHOBIUS); SIGNAL_PEPTIDE_C_REGION (PHOBIUS); SIGNAL_PEPTIDE_H_REGION (PHOBIUS); SignalP-TM (SIGNALP_GRAM_POSITIVE); IPR009000 (SUPERFAMILY); IPR027417 (SUPERFAMILY)
KEH37025	elongation factor Tu GTP-binding domain protein	1434	20	0	0.7915	4	F:nucleotide binding; P:regulation of translational elongation; F:translation elongation factor activity; C:ribosome	-	IPR027417 (G3DSA:3.40.50.GENE3D); PF00009 (PFAM); G3DSA:2.40.30.10 (GENE3D); PTHR23115:SF162 (PANTHER); PTHR23115 (PANTHER); SIGNAL_PEPTIDE_N_REGION (PHOBIUS); NON_CYTOPLASMIC_DOMAIN (PHOBIUS); SIGNAL_PEPTIDE_H_REGION (PHOBIUS); SIGNAL_PEPTIDE_C_REGION (PHOBIUS); SIGNAL_PEPTIDE (PHOBIUS); SignalP-TM (SIGNALP_GRAM_POSITIVE); IPR027417 (SUPERFAMILY); IPR009000 (SUPERFAMILY)
KEH37026	elongation factor Tu GTP-binding domain protein	1482	20	0	0.7955	4	F:nucleotide binding; P:regulation of translational elongation; F:translation elongation factor activity; C:ribosome	-	G3DSA:2.40.30.10 (GENE3D); PF00009 (PFAM); IPR027417 (G3DSA:3.40.50.GENE3D); PTHR23115:SF162 (PANTHER); PTHR23115 (PANTHER); NON_CYTOPLASMIC_DOMAIN (PHOBIUS); SIGNAL_PEPTIDE_C_REGION (PHOBIUS); SIGNAL_PEPTIDE_N_REGION (PHOBIUS); SIGNAL_PEPTIDE_H_REGION (PHOBIUS); SIGNAL_PEPTIDE (PHOBIUS); SignalP-TM (SIGNALP_GRAM_POSITIVE); IPR009000 (SUPERFAMILY); IPR027417 (SUPERFAMILY)
KEH37027	elongation factor Tu GTP-binding domain protein	1452	20	0	0.7885	4	F:nucleotide binding; P:regulation of translational elongation; F:translation elongation factor activity; C:ribosome	-	PF00009 (PFAM); G3DSA:2.40.30.10 (GENE3D); IPR027417 (G3DSA:3.40.50.GENE3D); PTHR23115 (PANTHER); PTHR23115:SF162 (PANTHER); SIGNAL_PEPTIDE_H_REGION (PHOBIUS); SIGNAL_PEPTIDE (PHOBIUS); NON_CYTOPLASMIC_DOMAIN (PHOBIUS); SIGNAL_PEPTIDE_C_REGION (PHOBIUS); SIGNAL_PEPTIDE_N_REGION (PHOBIUS); SignalP-TM (SIGNALP_GRAM_POSITIVE); IPR027417 (SUPERFAMILY); IPR009000 (SUPERFAMILY)
KEH37033	ROOT HAIR defective 3 GTP-binding protein	2094	20	0	0.798	5	C:endoplasmic reticulum membrane; F:GTP binding; F:GTPase activity; P:metabolic process; C:integral component of membrane	EC:3.6.1; EC:3.6.1.15	Coil (COILS); Coil (COILS); IPR027417 (G3DSA:3.40.50.GENE3D); IPR008803 (PFAM); PTHR11649:SF65 (PANTHER); PTHR11649 (PANTHER); IPR030386 (PROSITE_PROFILES); IPR027417 (SUPERFAMILY)
KEH37035	ROOT HAIR defective 3 GTP-binding family protein	2502	20	0	0.8835	5	C:endoplasmic reticulum membrane; F:GTP binding; F:GTPase activity; P:metabolic process; C:integral component of membrane	EC:3.6.1; EC:3.6.1.15	Coil (COILS); Coil (COILS); IPR027417 (G3DSA:3.40.50.GENE3D); IPR008803 (PFAM); PTHR11649 (PANTHER); PTHR11649:SF65 (PANTHER); NON_CYTOPLASMIC_DOMAIN (PHOBIUS); NON_CYTOPLASMIC_DOMAIN (PHOBIUS); TRANSMEMBRANE (PHOBIUS); CYTOPLASMIC_DOMAIN (PHOBIUS); CYTOPLASMIC_DOMAIN (PHOBIUS); TRANSMEMBRANE (PHOBIUS); TRANSMEMBRANE (PHOBIUS); IPR030386 (PROSITE_PROFILES); IPR008803 (HAMAP); IPR027417 (SUPERFAMI…
AES64760	glycoside hydrolase family 3 protein	1983	20	0	0.897	4	P:carbohydrate metabolic process; F:beta-glucosidase activity; C:plasma membrane; C:anchored component of membrane	EC:3.2.1.21; EC:3.2.1	IPR001764 (PRINTS); IPR002772 (G3DSA:3.40.50.GENE3D); IPR001764 (PFAM); IPR002772 (PFAM); IPR001764 (G3DSA:3.20.20.GENE3D); IPR026892 (PANTHER); PTHR30620:SF35 (PANTHER); NON_CYTOPLASMIC_DOMAIN (PHOBIUS); SIGNAL_PEPTIDE_N_REGION (PHOBIUS); TRANSMEMBRANE (PHOBIUS); CYTOPLASMIC_DOMAIN (PHOBIUS); SIGNAL_PEPTIDE_H_REGION (PHOBIUS); SIGNAL_PEPTIDE_C_REGION (PHOBIUS); SIGNAL_PEPTIDE (PHOBIUS); SignalP-…
AES64773	CCAAT-binding transcription factor	624	20	4.8e-125	0.822	5	C:CCAAT-binding factor complex; F:DNA binding; F:transcription factor activity, sequence-specific DNA binding; P:regulation of transcription, DNA-templated; P:regulation of transcription, DNA-templated	-	IPR001289 (PRINTS); IPR001289 (SMART); IPR001289 (PFAM); IPR001289 (PANTHER); IPR018362 (PROSITE_PATTERNS); IPR001289 (PROSITE_PROFILES)
AES64774	CCAAT-binding transcription factor	723	20	6.7e-152	0.723	5	C:CCAAT-binding factor complex; F:DNA binding; F:transcription factor activity, sequence-specific DNA binding; P:regulation of transcription, DNA-templated; P:regulation of transcription, DNA-templated	-	IPR001289 (PRINTS); IPR001289 (SMART); IPR001289 (PFAM); IPR001289 (PANTHER); IPR018362 (PROSITE_PATTERNS); NON_CYTOPLASMIC_DOMAIN (PHOBIUS); TRANSMEMBRANE (PHOBIUS); CYTOPLASMIC_DOMAIN (PHOBIUS); IPR001289 (PROSITE_PROFILES); TMhelix (TMHMM)
AES64785	WPP domain associated protein	2538	20	0	0.7605	-		-	Coil (COILS); Coil (COILS); Coil (COILS); Coil (COILS); Coil (COILS); Coil (COILS); PTHR33883:SF2 (PANTHER); PTHR33883 (PANTHER)
KEH37057	WPP domain associated protein	2574	20	0	0.762	-		-	Coil (COILS); Coil (COILS); Coil (COILS); Coil (COILS); Coil (COILS); Coil (COILS); PTHR33883:SF2 (PANTHER); PTHR33883 (PANTHER)
AES64808	membrane protein type I, putative	1122	20	0	0.813	11	P:response to salt stress; P:vacuole organization; P:cell morphogenesis; P:Golgi organization; P:calcium ion transport; C:endoplasmic reticulum; C:Golgi apparatus; C:vacuolar membrane; P:protein targeting to vacuole; P:cell growth; P:Golgi vesicle transport	-	PTHR37735 (PANTHER); TRANSMEMBRANE (PHOBIUS); SIGNAL_PEPTIDE_N_REGION (PHOBIUS); NON_CYTOPLASMIC_DOMAIN (PHOBIUS); SIGNAL_PEPTIDE_H_REGION (PHOBIUS); CYTOPLASMIC_DOMAIN (PHOBIUS); SIGNAL_PEPTIDE_C_REGION (PHOBIUS); SIGNAL_PEPTIDE (PHOBIUS); SignalP-noTM (SIGNALP_GRAM_NEGATIVE); SignalP-noTM (SIGNALP_EUK); SignalP-TM (SIGNALP_GRAM_POSITIVE); TMhelix (TMHMM)
AES64809	membrane protein type I, putative	1116	20	0	0.8115	11	P:response to salt stress; P:vacuole organization; P:cell morphogenesis; P:Golgi organization; P:calcium ion transport; C:endoplasmic reticulum; C:Golgi apparatus; C:vacuolar membrane; P:protein targeting to vacuole; P:cell growth; P:Golgi vesicle transport	-	PTHR37735 (PANTHER); SIGNAL_PEPTIDE_H_REGION (PHOBIUS); CYTOPLASMIC_DOMAIN (PHOBIUS); SIGNAL_PEPTIDE (PHOBIUS); SIGNAL_PEPTIDE_N_REGION (PHOBIUS); TRANSMEMBRANE (PHOBIUS); SIGNAL_PEPTIDE_C_REGION (PHOBIUS); NON_CYTOPLASMIC_DOMAIN (PHOBIUS); SignalP-TM (SIGNALP_GRAM_POSITIVE); SignalP-noTM (SIGNALP_GRAM_NEGATIVE); SignalP-noTM (SIGNALP_EUK); TMhelix (TMHMM)
KEH37066	membrane protein type I, putative	975	20	0	0.825	11	P:response to salt stress; P:vacuole organization; P:cell morphogenesis; P:Golgi organization; P:calcium ion transport; C:endoplasmic reticulum; C:Golgi apparatus; C:vacuolar membrane; P:protein targeting to vacuole; P:cell growth; P:Golgi vesicle transport	-	PTHR37735 (PANTHER); SIGNAL_PEPTIDE_H_REGION (PHOBIUS); NON_CYTOPLASMIC_DOMAIN (PHOBIUS); SIGNAL_PEPTIDE_C_REGION (PHOBIUS); SIGNAL_PEPTIDE (PHOBIUS); SIGNAL_PEPTIDE_N_REGION (PHOBIUS); SignalP-noTM (SIGNALP_GRAM_NEGATIVE); SignalP-noTM (SIGNALP_EUK); SignalP-TM (SIGNALP_GRAM_POSITIVE)
AES64852	maternal effect embryo arrest protein	3717	20	0	0.688	1	P:single-organism process	-	Coil (COILS); Coil (COILS); Coil (COILS); Coil (COILS); PTHR35480:SF1 (PANTHER); PTHR35480 (PANTHER)
KEH37078	maternal effect embryo arrest protein	3588	20	0	0.672	8	P:maintenance of meristem identity; F:iron ion binding; F:oxidoreductase activity; P:embryo development ending in seed dormancy; P:oxidation-reduction process; P:fatty acid biosynthetic process; P:negative regulation of DNA endoreduplication; P:meristem structural organization	-	Coil (COILS); Coil (COILS); Coil (COILS); Coil (COILS); PTHR35480:SF1 (PANTHER); PTHR35480 (PANTHER)
KEH37079	maternal effect embryo arrest protein	3735	20	0	0.684	8	P:maintenance of meristem identity; F:iron ion binding; F:oxidoreductase activity; P:embryo development ending in seed dormancy; P:oxidation-reduction process; P:fatty acid biosynthetic process; P:negative regulation of DNA endoreduplication; P:meristem structural organization	-	Coil (COILS); Coil (COILS); Coil (COILS); Coil (COILS); PTHR35480 (PANTHER); PTHR35480:SF1 (PANTHER)
KEH37080	maternal effect embryo arrest protein	3864	20	0	0.702	1	P:single-organism process	-	Coil (COILS); Coil (COILS); Coil (COILS); Coil (COILS); PTHR35480:SF1 (PANTHER); PTHR35480 (PANTHER)
KEH37091	cytomatrix-like protein	1149	20	0	0.7165	1	P:biological_process	-	Coil (COILS); Coil (COILS); G3DSA:1.20.5.170 (GENE3D); PTHR35992 (PANTHER)
KEH37092	cytomatrix-like protein	1209	20	0	0.7135	1	P:biological_process	-	Coil (COILS); Coil (COILS); G3DSA:1.20.5.170 (GENE3D); PTHR35992 (PANTHER)
KEH37166	cytochrome C oxidase biogenesis Cmc1-like protein	270	20	1.7e-55	0.821	1	C:nucleus	-	IPR013892 (PFAM)
KEH37305	CW-type zinc-finger protein	4998	20	0	0.733	1	F:zinc ion binding	-	IPR011124 (PFAM); PTHR23336:SF14 (PANTHER); PTHR23336 (PANTHER); IPR011124 (PROSITE_PROFILES); SSF101447 (SUPERFAMILY)
KEH37306	CW-type zinc-finger protein	4683	20	0	0.73	1	F:zinc ion binding	-	IPR011124 (PFAM); PTHR23336:SF14 (PANTHER); PTHR23336 (PANTHER); IPR011124 (PROSITE_PROFILES); SSF101447 (SUPERFAMILY)
AES65190	cyclin-like F-box protein	1191	20	0	0.633	1	F:protein binding	-	IPR006566 (SMART); IPR006566 (PFAM); IPR032675 (G3DSA:3.80.10.GENE3D); PTHR32212 (PANTHER); PTHR32212:SF126 (PANTHER); SSF52047 (SUPERFAMILY); IPR001810 (SUPERFAMILY)
AES65363	plant intracellular ras-group-related LRR protein	1062	20	0	0.8325	4	P:cAMP biosynthetic process; F:protein binding; P:purine nucleobase metabolic process; F:adenylate cyclase activity	EC:4.6.1.1	IPR003591 (SMART); SM00364 (SMART); IPR001611 (PFAM); IPR032675 (G3DSA:3.80.10.GENE3D); PTHR23155 (PANTHER); IPR001611 (PROSITE_PROFILES); IPR032675 (SUPERFAMILY)
AES65410	NBS-LRR type disease resistance protein	3690	20	0	0.659	1	F:ADP binding	-	PR00364 (PRINTS); IPR032675 (G3DSA:3.80.10.GENE3D); IPR032675 (G3DSA:3.80.10.GENE3D); IPR002182 (PFAM); IPR027417 (G3DSA:3.40.50.GENE3D); IPR032675 (G3DSA:3.80.10.GENE3D); PTHR23155 (PANTHER); PTHR23155:SF414 (PANTHER); IPR027417 (SUPERFAMILY); IPR032675 (SUPERFAMILY); IPR032675 (SUPERFAMILY); IPR032675 (SUPERFAMILY)
AES65509	HSPA4 nucleotide-binding domain protein	4677	20	0	0.801	4	F:ATP binding; F:protein binding; P:signal transduction; F:ADP binding	-	Coil (COILS); IPR013126 (PRINTS); IPR003593 (SMART); IPR000157 (SMART); G3DSA:3.30.30.30 (GENE3D); IPR002182 (PFAM); IPR027417 (G3DSA:3.40.50.GENE3D); IPR000157 (G3DSA:3.40.50.GENE3D); IPR013126 (PFAM); G3DSA:3.30.420.40 (GENE3D); G3DSA:3.90.640.10 (GENE3D); IPR032675 (G3DSA:3.80.10.GENE3D); G3DSA:3.30.420.40 (GENE3D); IPR000157 (PFAM); IPR029047 (G3DSA:2.60.34.GENE3D); PTHR11017:SF167 (PANTHER);…
KEH37558	TPR repeat nuclear phosphoprotein, putative	3252	20	0	0.9205	24	P:protein deubiquitination; P:reciprocal meiotic recombination; P:photomorphogenesis; P:regulation of chromosome organization; P:production of miRNAs involved in gene silencing by miRNA; P:positive regulation of cell proliferation; P:gravitropism; P:trichome morphogenesis; P:post-translational protein modification; P:negative regulation of flower development; P:mRNA splicing, via spliceosome; P:m…	-	Coil (COILS); Coil (COILS); IPR019734 (SMART); IPR001440 (PFAM); IPR011990 (G3DSA:1.25.40.GENE3D); PF13424 (PFAM); IPR011990 (G3DSA:1.25.40.GENE3D); IPR011990 (G3DSA:1.25.40.GENE3D); IPR019734 (PFAM); IPR011990 (G3DSA:1.25.40.GENE3D); IPR011990 (PFAM); IPR031101 (PTHR14027:PANTHER); PTHR14027 (PANTHER); IPR013026 (PROSITE_PROFILES); IPR019734 (PROSITE_PROFILES); SSF81901 (SUPERFAMILY); IPR011990 …
KEH37588	PPR containing plant-like protein	1647	20	0	0.793	7	F:ATP binding; F:microtubule motor activity; C:tubulin complex; P:metabolic process; P:microtubule-based movement; F:microtubule binding; C:microtubule	EC:3.6.1; EC:3.6.1.15	IPR002885 (PFAM); IPR002885 (PFAM); IPR011990 (G3DSA:1.25.40.GENE3D); IPR002885 (TIGRFAM); PTHR24015 (PANTHER); PTHR24015:SF767 (PANTHER); IPR002885 (PROSITE_PROFILES)
KEH37612	glycoside hydrolase family 1 protein	1563	20	0	0.7645	2	P:carbohydrate metabolic process; F:hydrolase activity, hydrolyzing O-glycosyl compounds	-	IPR001360 (PRINTS); IPR001360 (PFAM); IPR013781 (G3DSA:3.20.20.GENE3D); IPR001360 (PANTHER); PTHR10353:SF81 (PANTHER); IPR018120 (PROSITE_PATTERNS); IPR018120 (PROSITE_PATTERNS); IPR017853 (SUPERFAMILY)
KEH37649	hypothetical protein MTR_2g043940	1137	20	0	0.626	7	C:nucleus; C:transcription factor complex; F:transcription factor activity, sequence-specific DNA binding; P:response to heat; P:regulation of transcription, DNA-templated; F:sequence-specific DNA binding; P:regulation of transcription, DNA-templated	-	Coil (COILS); IPR000232 (PFAM); IPR011991 (G3DSA:1.10.10.GENE3D); IPR027725 (PANTHER); PTHR10015:SF161 (PANTHER)
KEH37657	sucrose synthase	2415	20	0	0.956	6	F:sucrose-phosphate synthase activity; P:biosynthetic process; F:sucrose synthase activity; P:starch metabolic process; P:sucrose metabolic process; P:nodulation	EC:2.4.1.14; EC:2.4.1.13; EC:2.4.1	IPR000368 (PFAM); G3DSA:3.40.50.2000 (GENE3D); IPR001296 (PFAM); IPR012820 (TIGRFAM); PTHR12526 (PANTHER); PTHR12526:SF391 (PANTHER); SSF53756 (SUPERFAMILY)
KEH37713	putative plant SNARE-like protein	798	20	0	0.946	1	F:protein binding	-	Coil (COILS); Coil (COILS); IPR000727 (SMART); G3DSA:1.20.5.110 (GENE3D); IPR005606 (PFAM); PTHR21230:SF35 (PANTHER); PTHR21230 (PANTHER); CYTOPLASMIC_DOMAIN (PHOBIUS); TRANSMEMBRANE (PHOBIUS); NON_CYTOPLASMIC_DOMAIN (PHOBIUS); IPR000727 (PROSITE_PROFILES); SSF58038 (SUPERFAMILY); TMhelix (TMHMM)
AES65731	outer arm dynein light chain 1	4983	20	0	0.867	4	F:protein binding; C:preprophase band; C:cortical microtubule; C:phragmoplast	-	SM00365 (SMART); IPR032675 (G3DSA:3.80.10.GENE3D); PTHR24365 (PANTHER); PTHR24365:SF274 (PANTHER); IPR001611 (PROSITE_PROFILES); SSF52075 (SUPERFAMILY)
AES65752	hypothetical protein MTR_2g048470	366	20	2.3e-82	0.9075	-		-	PTHR36377 (PANTHER); PTHR36377:SF1 (PANTHER); NON_CYTOPLASMIC_DOMAIN (PHOBIUS); TRANSMEMBRANE (PHOBIUS); CYTOPLASMIC_DOMAIN (PHOBIUS)
AES65799	MLP3.9 protein	717	20	1.6e-165	0.759	1	P:biological_process	-	PTHR37221 (PANTHER); SIGNAL_PEPTIDE_H_REGION (PHOBIUS); SIGNAL_PEPTIDE_C_REGION (PHOBIUS); SIGNAL_PEPTIDE_N_REGION (PHOBIUS); SIGNAL_PEPTIDE (PHOBIUS); NON_CYTOPLASMIC_DOMAIN (PHOBIUS)
AES65841	PPR containing plant-like protein	2580	20	0	0.793	1	F:protein binding	-	IPR011990 (G3DSA:1.25.40.GENE3D); IPR002885 (TIGRFAM); IPR002885 (PFAM); IPR002885 (PFAM); IPR002885 (PFAM); PTHR24015:SF695 (PANTHER); PTHR24015 (PANTHER); IPR002885 (PROSITE_PROFILES); IPR011990 (SUPERFAMILY)
KEH37882	flavin-binding monooxygenase-like protein	1557	20	0	0.83	4	F:NADP binding; F:flavin adenine dinucleotide binding; P:oxidation-reduction process; F:N,N-dimethylaniline monooxygenase activity	EC:1.14.13.8; EC:1.14.13	Coil (COILS); IPR012143 (PIRSF); IPR023753 (G3DSA:3.50.50.GENE3D); IPR020946 (PFAM); PTHR23023:SF126 (PANTHER); PTHR23023 (PANTHER); SIGNAL_PEPTIDE_H_REGION (PHOBIUS); SIGNAL_PEPTIDE_C_REGION (PHOBIUS); NON_CYTOPLASMIC_DOMAIN (PHOBIUS); SIGNAL_PEPTIDE (PHOBIUS); SIGNAL_PEPTIDE_N_REGION (PHOBIUS); PS51257 (PROSITE_PROFILES); IPR023753 (SUPERFAMILY); IPR023753 (SUPERFAMILY)
KEH37893	nodulin-like/MFS transporter	1713	20	0	0.864	-		-	G3DSA:1.20.1250.20 (GENE3D); IPR010658 (PFAM); PTHR21576:SF41 (PANTHER); PTHR21576 (PANTHER); TRANSMEMBRANE (PHOBIUS); NON_CYTOPLASMIC_DOMAIN (PHOBIUS); NON_CYTOPLASMIC_DOMAIN (PHOBIUS); NON_CYTOPLASMIC_DOMAIN (PHOBIUS); TRANSMEMBRANE (PHOBIUS); TRANSMEMBRANE (PHOBIUS); TRANSMEMBRANE (PHOBIUS); TRANSMEMBRANE (PHOBIUS); TRANSMEMBRANE (PHOBIUS); CYTOPLASMIC_DOMAIN (PHOBIUS); CYTOPLASMIC_DOMAIN (PHO…
KEH38022	acyl-activating enzyme 17, peroxisomal protein, putative	2181	20	0	0.894	4	P:gluconeogenesis; F:acetate-CoA ligase activity; P:glycolytic process; P:reductive tricarboxylic acid cycle	EC:6.2.1.1	Coil (COILS); IPR000873 (PFAM); G3DSA:3.30.300.30 (GENE3D); IPR025110 (PFAM); G3DSA:3.40.50.980 (GENE3D); G3DSA:3.40.50.980 (GENE3D); PTHR24095 (PANTHER); PTHR24095:SF161 (PANTHER); IPR020845 (PROSITE_PATTERNS); NON_CYTOPLASMIC_DOMAIN (PHOBIUS); TRANSMEMBRANE (PHOBIUS); CYTOPLASMIC_DOMAIN (PHOBIUS); SSF56801 (SUPERFAMILY); TMhelix (TMHMM)
KEH38070	leucine aminopeptidase (cytosol aminopeptidase), putative	741	20	5.5e-179	0.9505	5	C:chloroplast; P:proteolysis; F:metalloexopeptidase activity; F:aminopeptidase activity; F:manganese ion binding	EC:3.4.11	IPR011356 (PRINTS); IPR000819 (PFAM); G3DSA:3.40.630.10 (GENE3D); PTHR11963:SF17 (PANTHER); PTHR11963 (PANTHER); IPR000819 (PROSITE_PATTERNS); SIGNAL_PEPTIDE_H_REGION (PHOBIUS); SIGNAL_PEPTIDE (PHOBIUS); SIGNAL_PEPTIDE_C_REGION (PHOBIUS); NON_CYTOPLASMIC_DOMAIN (PHOBIUS); SIGNAL_PEPTIDE_N_REGION (PHOBIUS); SignalP-noTM (SIGNALP_EUK); SSF53187 (SUPERFAMILY); TMhelix (TMHMM)
KEH38076	fatty-acid desaturase	1344	20	0	0.8485	22	P:chlorophyll biosynthetic process; P:carotenoid biosynthetic process; P:secondary metabolic process; P:aromatic amino acid family metabolic process; P:jasmonic acid biosynthetic process; C:chloroplast envelope; P:cellular amino acid biosynthetic process; P:phosphatidylglycerol biosynthetic process; P:glycine catabolic process; P:oxidoreduction coenzyme metabolic process; P:vitamin metabolic proc…	-	IPR005804 (PFAM); PTHR32100:SF10 (PANTHER); PTHR32100 (PANTHER); CYTOPLASMIC_DOMAIN (PHOBIUS); TRANSMEMBRANE (PHOBIUS); NON_CYTOPLASMIC_DOMAIN (PHOBIUS); CYTOPLASMIC_DOMAIN (PHOBIUS); CYTOPLASMIC_DOMAIN (PHOBIUS); TRANSMEMBRANE (PHOBIUS); NON_CYTOPLASMIC_DOMAIN (PHOBIUS); TRANSMEMBRANE (PHOBIUS); TRANSMEMBRANE (PHOBIUS); CYTOPLASMIC_DOMAIN (PHOBIUS); TRANSMEMBRANE (PHOBIUS); TRANSMEMBRANE (PHOBIU…
AES66039	proteasome subunit alpha type-6-A protein	741	20	0	0.972	5	C:nucleus; C:cytoplasm; C:proteasome core complex, alpha-subunit complex; F:threonine-type endopeptidase activity; P:ubiquitin-dependent protein catabolic process	EC:3.4.25	IPR000426 (SMART); IPR029055 (G3DSA:3.60.20.GENE3D); IPR000426 (PFAM); IPR001353 (PFAM); PTHR11599 (PANTHER); PTHR11599:SF11 (PANTHER); IPR000426 (PROSITE_PATTERNS); IPR023332 (PROSITE_PROFILES); IPR029055 (SUPERFAMILY)
KEH38166	P-loop nucleoside triphosphate hydrolase superfamily protein	1128	20	0	0.7495	8	F:GTP binding; F:N1-acetylspermidine:oxygen oxidoreductase (3-acetamidopropanal-forming) activity; F:spermidine:oxygen oxidoreductase (3-aminopropanal-forming) activity; P:oxidation-reduction process; F:N1-acetylspermine:oxygen oxidoreductase (3-acetamidopropanal-forming) activity; F:spermine:oxygen oxidoreductase (spermidine-forming) activity; F:hydrolase activity; F:N(1),N(12)-diacetylspermine:…	EC:1.5.3.17; EC:1.5.3.16; EC:1.5.3.13	IPR023179 (G3DSA:1.10.1580.GENE3D); IPR006073 (PFAM); IPR027417 (G3DSA:3.40.50.GENE3D); PTHR11089:SF29 (PANTHER); PTHR11089 (PANTHER); IPR027417 (SUPERFAMILY)
AES66185	RING/FYVE/PHD zinc finger protein	3720	20	0	0.8345	3	F:zinc ion binding; F:protein binding; P:regulation of transcription, DNA-templated	-	IPR001965 (SMART); IPR019787 (PFAM); PF13872 (PFAM); IPR027417 (G3DSA:3.40.50.GENE3D); IPR013083 (G3DSA:3.30.40.GENE3D); IPR026937 (PFAM); IPR026741 (PANTHER); PTHR12706:SF13 (PANTHER); IPR019787 (PROSITE_PROFILES); IPR011011 (SUPERFAMILY); IPR027417 (SUPERFAMILY); IPR027417 (SUPERFAMILY)
AES66340	plant/F14G9-20 protein	1179	20	0	0.8425	1	P:biological_process	-	PTHR33471 (PANTHER); PTHR33471:SF3 (PANTHER); CYTOPLASMIC_DOMAIN (PHOBIUS); TRANSMEMBRANE (PHOBIUS); CYTOPLASMIC_DOMAIN (PHOBIUS); TRANSMEMBRANE (PHOBIUS); NON_CYTOPLASMIC_DOMAIN (PHOBIUS); SSF140990 (SUPERFAMILY)
KEH38246	plant/F14G9-20 protein	840	20	0	0.8225	1	P:biological_process	-	PTHR33471 (PANTHER); PTHR33471:SF3 (PANTHER); TRANSMEMBRANE (PHOBIUS); CYTOPLASMIC_DOMAIN (PHOBIUS); NON_CYTOPLASMIC_DOMAIN (PHOBIUS); CYTOPLASMIC_DOMAIN (PHOBIUS); TRANSMEMBRANE (PHOBIUS); SSF140990 (SUPERFAMILY); TMhelix (TMHMM); TMhelix (TMHMM)
AES66343	phosphoglycerate kinase-like protein	1206	20	0	0.974	5	F:ATP binding; P:gluconeogenesis; F:phosphoglycerate kinase activity; P:glycolytic process; P:carbon utilization	EC:2.7.2.3	IPR001576 (PRINTS); IPR001576 (PIRSF); IPR015824 (G3DSA:3.40.50.GENE3D); IPR001576 (PFAM); IPR015901 (G3DSA:3.40.50.GENE3D); PTHR11406:SF9 (PANTHER); IPR001576 (PANTHER); IPR015911 (PROSITE_PATTERNS); IPR001576 (HAMAP); IPR001576 (SUPERFAMILY)
KEH38419	interactor of constitutive active ROPs protein, putative	1146	20	0	0.7715	-		-	Coil (COILS); Coil (COILS); Coil (COILS); IPR029688 (PANTHER); PTHR34224:SF2 (PANTHER)
KEH38489	nucleoporin-like protein	2154	20	0	0.693	-		-	PTHR33416 (PANTHER); PTHR33416:SF4 (PANTHER)
KEH38576	LRR receptor-like kinase	3054	20	0	0.8445	4	F:ATP binding; P:peptidyl-tyrosine phosphorylation; F:protein binding; F:non-membrane spanning protein tyrosine kinase activity	EC:2.7.10; EC:2.7.10.2	IPR002290 (SMART); IPR021720 (PFAM); IPR001245 (PFAM); IPR013320 (G3DSA:2.60.120.GENE3D); IPR032675 (G3DSA:3.80.10.GENE3D); G3DSA:1.10.510.10 (GENE3D); G3DSA:3.30.200.20 (GENE3D); IPR001611 (PFAM); PTHR27006:SF11 (PANTHER); PTHR27006 (PANTHER); IPR008271 (PROSITE_PATTERNS); SIGNAL_PEPTIDE_C_REGION (PHOBIUS); SIGNAL_PEPTIDE (PHOBIUS); SIGNAL_PEPTIDE_N_REGION (PHOBIUS); SIGNAL_PEPTIDE_H_REGION (PHO…
AES66481	leucine-rich receptor-like kinase family protein	1398	20	0	0.7825	3	F:ATP binding; F:protein kinase activity; P:protein phosphorylation	-	IPR032675 (G3DSA:3.80.10.GENE3D); PTHR27006:SF11 (PANTHER); PTHR27006 (PANTHER); SIGNAL_PEPTIDE_C_REGION (PHOBIUS); SIGNAL_PEPTIDE_N_REGION (PHOBIUS); SIGNAL_PEPTIDE_H_REGION (PHOBIUS); NON_CYTOPLASMIC_DOMAIN (PHOBIUS); SIGNAL_PEPTIDE (PHOBIUS); SignalP-noTM (SIGNALP_EUK); IPR032675 (SUPERFAMILY); TMhelix (TMHMM)
AES66492	LRR receptor-like kinase	2934	20	0	0.804	3	F:ATP binding; F:protein kinase activity; P:protein phosphorylation	-	IPR002290 (SMART); IPR032675 (G3DSA:3.80.10.GENE3D); G3DSA:3.30.200.20 (GENE3D); IPR013320 (G3DSA:2.60.120.GENE3D); G3DSA:1.10.510.10 (GENE3D); IPR001245 (PFAM); IPR021720 (PFAM); PTHR27006:SF11 (PANTHER); PTHR27006 (PANTHER); IPR008271 (PROSITE_PATTERNS); SIGNAL_PEPTIDE_H_REGION (PHOBIUS); NON_CYTOPLASMIC_DOMAIN (PHOBIUS); SIGNAL_PEPTIDE (PHOBIUS); SIGNAL_PEPTIDE_N_REGION (PHOBIUS); SIGNAL_PEPTI…
AES66568	NHL repeat protein	1482	20	0	0.8225	5	P:methionine biosynthetic process; F:protein binding; P:RNA splicing, via endonucleolytic cleavage and ligation; P:virus induced gene silencing; P:vegetative phase change	-	IPR001258 (PFAM); IPR011042 (G3DSA:2.120.10.GENE3D); PTHR13833 (PANTHER); PTHR13833:SF46 (PANTHER); SIGNAL_PEPTIDE_H_REGION (PHOBIUS); SIGNAL_PEPTIDE (PHOBIUS); SIGNAL_PEPTIDE_N_REGION (PHOBIUS); NON_CYTOPLASMIC_DOMAIN (PHOBIUS); SIGNAL_PEPTIDE_C_REGION (PHOBIUS); SignalP-noTM (SIGNALP_EUK); SignalP-TM (SIGNALP_GRAM_POSITIVE); SignalP-TM (SIGNALP_GRAM_NEGATIVE); SSF101898 (SUPERFAMILY); TMhelix (…
KEH38677	E3 SUMO-protein ligase MMS21	735	20	1.2e-180	0.79	11	F:zinc ion binding; P:regulation of root meristem growth; P:germ-line stem-cell niche homeostasis; C:Smc5-Smc6 complex; P:positive regulation of cell proliferation; P:double-strand break repair via homologous recombination; P:positive regulation of cytokinin-activated signaling pathway; P:negative regulation of DNA endoreduplication; F:ligase activity; P:positive regulation of mitotic cell cycle;…	-	IPR013083 (G3DSA:3.30.40.GENE3D); IPR004181 (PFAM); PTHR21330:SF2 (PANTHER); IPR026846 (PANTHER); SSF57850 (SUPERFAMILY)
KEH38687	MAP kinase	2187	20	0	0.868	3	F:ATP binding; F:protein kinase activity; P:protein phosphorylation	-	Coil (COILS); Coil (COILS); IPR002290 (SMART); G3DSA:3.30.200.20 (GENE3D); IPR000719 (PFAM); G3DSA:1.10.510.10 (GENE3D); PTHR24361 (PANTHER); PTHR24361:SF25 (PANTHER); IPR017441 (PROSITE_PATTERNS); IPR000719 (PROSITE_PROFILES); IPR011009 (SUPERFAMILY)
KEH38688	MAP kinase	2190	20	0	0.8695	6	F:ATP binding; P:regulation of cell cycle; F:cyclin-dependent protein serine/threonine kinase activity; P:regulation of cell cycle; P:serine family amino acid metabolic process; P:protein phosphorylation	EC:2.7.11; EC:2.7.11.22	Coil (COILS); Coil (COILS); IPR002290 (SMART); G3DSA:1.10.510.10 (GENE3D); IPR000719 (PFAM); G3DSA:3.30.200.20 (GENE3D); PTHR24361:SF25 (PANTHER); PTHR24361 (PANTHER); IPR017441 (PROSITE_PATTERNS); IPR000719 (PROSITE_PROFILES); IPR011009 (SUPERFAMILY)
KEH38689	MAP kinase	2193	20	0	0.8705	6	F:ATP binding; P:regulation of cell cycle; F:cyclin-dependent protein serine/threonine kinase activity; P:regulation of cell cycle; P:serine family amino acid metabolic process; P:protein phosphorylation	EC:2.7.11; EC:2.7.11.22	Coil (COILS); Coil (COILS); IPR002290 (SMART); IPR000719 (PFAM); G3DSA:3.30.200.20 (GENE3D); G3DSA:1.10.510.10 (GENE3D); PTHR24361 (PANTHER); PTHR24361:SF25 (PANTHER); IPR017441 (PROSITE_PATTERNS); IPR000719 (PROSITE_PROFILES); IPR011009 (SUPERFAMILY)
AES66847	dual-specificity kinase domain protein	1320	20	0	0.925	10	F:ATP binding; P:peptidyl-tyrosine phosphorylation; F:calmodulin binding; P:activation of MAPKK activity; F:non-membrane spanning protein tyrosine kinase activity; F:MAP kinase kinase kinase activity; P:transmembrane receptor protein serine/threonine kinase signaling pathway; P:serine family amino acid metabolic process; C:intracellular; C:plasma membrane	EC:2.7.11.25; EC:2.7.10; EC:2.7.11; EC:2.7.10.2	IPR002290 (SMART); IPR001245 (PFAM); G3DSA:1.10.510.10 (GENE3D); G3DSA:3.30.200.20 (GENE3D); IPR013320 (G3DSA:2.60.120.GENE3D); PTHR27003 (PANTHER); PTHR27003:SF26 (PANTHER); IPR008271 (PROSITE_PATTERNS); CYTOPLASMIC_DOMAIN (PHOBIUS); NON_CYTOPLASMIC_DOMAIN (PHOBIUS); TRANSMEMBRANE (PHOBIUS); IPR000719 (PROSITE_PROFILES); IPR011009 (SUPERFAMILY); TMhelix (TMHMM)
AES66930	disease resistance protein (TIR-NBS-LRR class), putative	3849	20	0	0.735	3	F:protein binding; P:signal transduction; F:ADP binding	-	PR00364 (PRINTS); IPR000157 (SMART); IPR011713 (PFAM); IPR027417 (G3DSA:3.40.50.GENE3D); IPR002182 (PFAM); IPR032675 (G3DSA:3.80.10.GENE3D); IPR000157 (PFAM); IPR000157 (G3DSA:3.40.50.GENE3D); PTHR11017:SF174 (PANTHER); PTHR11017 (PANTHER); IPR000157 (PROSITE_PROFILES); IPR000157 (SUPERFAMILY); IPR011991 (SUPERFAMILY); IPR032675 (SUPERFAMILY); IPR027417 (SUPERFAMILY)
KEH38848	disease resistance protein (TIR-NBS-LRR class), putative	3582	20	0	0.735	3	F:protein binding; P:signal transduction; F:ADP binding	-	PR00364 (PRINTS); IPR000157 (SMART); IPR002182 (PFAM); IPR032675 (G3DSA:3.80.10.GENE3D); IPR027417 (G3DSA:3.40.50.GENE3D); IPR000157 (PFAM); IPR011713 (PFAM); IPR000157 (G3DSA:3.40.50.GENE3D); PTHR11017:SF174 (PANTHER); PTHR11017 (PANTHER); SIGNAL_PEPTIDE_C_REGION (PHOBIUS); SIGNAL_PEPTIDE_N_REGION (PHOBIUS); NON_CYTOPLASMIC_DOMAIN (PHOBIUS); SIGNAL_PEPTIDE_H_REGION (PHOBIUS); SIGNAL_PEPTIDE (PHO…
KEH38916	magnesium transporter MRS2-like protein	1335	20	0	0.864	6	P:transmembrane transport; P:magnesium ion transport; C:membrane; C:chloroplast envelope; F:magnesium ion transmembrane transporter activity; P:cellular cation homeostasis	-	Coil (COILS); Coil (COILS); G3DSA:1.20.58.340 (GENE3D); PTHR13890:SF0 (PANTHER); PTHR13890 (PANTHER); CYTOPLASMIC_DOMAIN (PHOBIUS); CYTOPLASMIC_DOMAIN (PHOBIUS); TRANSMEMBRANE (PHOBIUS); TRANSMEMBRANE (PHOBIUS); NON_CYTOPLASMIC_DOMAIN (PHOBIUS); TMhelix (TMHMM); TMhelix (TMHMM)
AES67130	receptor kinase TMK1-like protein	2862	20	0	0.821	5	F:ATP binding; C:integral component of membrane; P:serine family amino acid metabolic process; F:protein serine/threonine kinase activity; P:protein phosphorylation	EC:2.7.11	IPR003591 (SMART); IPR002290 (SMART); G3DSA:1.10.510.10 (GENE3D); IPR013210 (PFAM); IPR013320 (G3DSA:2.60.120.GENE3D); IPR032675 (G3DSA:3.80.10.GENE3D); IPR001245 (PFAM); PTHR27001 (PANTHER); PTHR27001:SF84 (PANTHER); IPR008271 (PROSITE_PATTERNS); IPR017441 (PROSITE_PATTERNS); SIGNAL_PEPTIDE (PHOBIUS); SIGNAL_PEPTIDE_H_REGION (PHOBIUS); CYTOPLASMIC_DOMAIN (PHOBIUS); SIGNAL_PEPTIDE_C_REGION (PHOBI…
KEH38995	bHLH transcription factor-like protein	2646	20	0	0.7615	2	F:DNA binding; F:protein dimerization activity	-	IPR025610 (PFAM); PTHR13902:SF66 (PANTHER); PTHR13902 (PANTHER); IPR011598 (PROSITE_PROFILES)
AES67209	L-ascorbate oxidase-like protein	1620	20	0	0.9345	5	P:obsolete electron transport; F:copper ion binding; P:oxidation-reduction process; P:L-ascorbic acid metabolic process; F:L-ascorbate oxidase activity	EC:1.10.3; EC:1.10.3.3	IPR008972 (G3DSA:2.60.40.GENE3D); IPR008972 (G3DSA:2.60.40.GENE3D); IPR011707 (PFAM); IPR001117 (PFAM); IPR008972 (G3DSA:2.60.40.GENE3D); IPR011706 (PFAM); PTHR11709 (PANTHER); PTHR11709:SF106 (PANTHER); SIGNAL_PEPTIDE (PHOBIUS); NON_CYTOPLASMIC_DOMAIN (PHOBIUS); SIGNAL_PEPTIDE_C_REGION (PHOBIUS); SIGNAL_PEPTIDE_N_REGION (PHOBIUS); SIGNAL_PEPTIDE_H_REGION (PHOBIUS); SignalP-noTM (SIGNALP_EUK); Si…
AES67210	L-ascorbate oxidase-like protein	1377	20	0	0.9305	5	P:obsolete electron transport; F:copper ion binding; P:oxidation-reduction process; P:L-ascorbic acid metabolic process; F:L-ascorbate oxidase activity	EC:1.10.3; EC:1.10.3.3	IPR001117 (PFAM); IPR011706 (PFAM); IPR008972 (G3DSA:2.60.40.GENE3D); IPR008972 (G3DSA:2.60.40.GENE3D); IPR008972 (G3DSA:2.60.40.GENE3D); IPR011707 (PFAM); PTHR11709:SF106 (PANTHER); PTHR11709 (PANTHER); IPR008972 (SUPERFAMILY); IPR008972 (SUPERFAMILY); IPR008972 (SUPERFAMILY)
AES67278	histone-lysine N-methyltransferase	1467	20	0	0.831	3	F:protein binding; F:methyltransferase activity; P:methylation	-	IPR001214 (SMART); IPR002893 (PFAM); IPR001214 (PFAM); G3DSA:2.170.270.10 (GENE3D); PTHR12197 (PANTHER); PTHR12197:SF75 (PANTHER); IPR001214 (PROSITE_PROFILES); SSF144232 (SUPERFAMILY); SSF82199 (SUPERFAMILY)
KEH39072	formiminotransferase-cyclodeaminase-like protein	819	20	0	0.77	3	P:histidine metabolic process; F:glutamate formimidoyltransferase activity; F:folic acid binding	EC:2.1.2.5; EC:2.1.2	IPR012886 (PFAM); IPR012886 (G3DSA:3.30.990.GENE3D); PTHR12234 (PANTHER); PTHR12234:SF3 (PANTHER); IPR022384 (SUPERFAMILY)
KEH39240	frigida-LIKE protein	1731	20	0	0.676	-		-	Coil (COILS); Coil (COILS); Coil (COILS); IPR012474 (PFAM); PTHR31791:SF7 (PANTHER); PTHR31791 (PANTHER)
AES67400	vacuolar proton ATPase a3-like protein	2457	20	0	0.9505	10	C:vacuolar proton-transporting V-type ATPase, V0 domain; C:trans-Golgi network; C:endosome; F:hydrogen ion transmembrane transporter activity; P:ATP hydrolysis coupled proton transport; P:metabolic process; C:integral component of membrane; P:proton-transporting V-type ATPase complex assembly; C:trans-Golgi network transport vesicle membrane; F:hydrolase activity	-	Coil (COILS); IPR026028 (PIRSF); IPR002490 (PFAM); PTHR11629:SF72 (PANTHER); IPR002490 (PANTHER); TRANSMEMBRANE (PHOBIUS); TRANSMEMBRANE (PHOBIUS); CYTOPLASMIC_DOMAIN (PHOBIUS); CYTOPLASMIC_DOMAIN (PHOBIUS); NON_CYTOPLASMIC_DOMAIN (PHOBIUS); TRANSMEMBRANE (PHOBIUS); TRANSMEMBRANE (PHOBIUS); NON_CYTOPLASMIC_DOMAIN (PHOBIUS); CYTOPLASMIC_DOMAIN (PHOBIUS); CYTOPLASMIC_DOMAIN (PHOBIUS); TRANSMEMBRANE…
KEH39307	vacuolar proton ATPase a3-like protein	2058	20	0	0.9475	10	C:vacuolar proton-transporting V-type ATPase, V0 domain; C:trans-Golgi network; C:endosome; F:hydrogen ion transmembrane transporter activity; P:ATP hydrolysis coupled proton transport; P:metabolic process; C:integral component of membrane; P:proton-transporting V-type ATPase complex assembly; C:trans-Golgi network transport vesicle membrane; F:hydrolase activity	-	Coil (COILS); IPR026028 (PIRSF); IPR002490 (PFAM); PTHR11629:SF72 (PANTHER); IPR002490 (PANTHER); NON_CYTOPLASMIC_DOMAIN (PHOBIUS); CYTOPLASMIC_DOMAIN (PHOBIUS); TRANSMEMBRANE (PHOBIUS); TRANSMEMBRANE (PHOBIUS); CYTOPLASMIC_DOMAIN (PHOBIUS); TRANSMEMBRANE (PHOBIUS); NON_CYTOPLASMIC_DOMAIN (PHOBIUS); TRANSMEMBRANE (PHOBIUS); TRANSMEMBRANE (PHOBIUS); CYTOPLASMIC_DOMAIN (PHOBIUS); NON_CYTOPLASMIC_DO…
KEH39308	vacuolar proton ATPase a3-like protein	2337	20	0	0.949	10	C:vacuolar proton-transporting V-type ATPase, V0 domain; C:trans-Golgi network; C:endosome; F:hydrogen ion transmembrane transporter activity; P:ATP hydrolysis coupled proton transport; P:metabolic process; C:integral component of membrane; P:proton-transporting V-type ATPase complex assembly; C:trans-Golgi network transport vesicle membrane; F:hydrolase activity	-	Coil (COILS); IPR026028 (PIRSF); IPR002490 (PFAM); IPR002490 (PANTHER); PTHR11629:SF72 (PANTHER); TRANSMEMBRANE (PHOBIUS); TRANSMEMBRANE (PHOBIUS); CYTOPLASMIC_DOMAIN (PHOBIUS); TRANSMEMBRANE (PHOBIUS); NON_CYTOPLASMIC_DOMAIN (PHOBIUS); NON_CYTOPLASMIC_DOMAIN (PHOBIUS); NON_CYTOPLASMIC_DOMAIN (PHOBIUS); TRANSMEMBRANE (PHOBIUS); TRANSMEMBRANE (PHOBIUS); NON_CYTOPLASMIC_DOMAIN (PHOBIUS); TRANSMEMBR…
KEH39309	vacuolar proton ATPase a3-like protein	1554	20	0	0.946	10	C:vacuolar proton-transporting V-type ATPase, V0 domain; C:trans-Golgi network; C:endosome; F:hydrogen ion transmembrane transporter activity; P:ATP hydrolysis coupled proton transport; P:metabolic process; C:integral component of membrane; P:proton-transporting V-type ATPase complex assembly; C:trans-Golgi network transport vesicle membrane; F:hydrolase activity	-	Coil (COILS); IPR002490 (PFAM); IPR002490 (PANTHER); PTHR11629:SF72 (PANTHER); CYTOPLASMIC_DOMAIN (PHOBIUS); TRANSMEMBRANE (PHOBIUS); NON_CYTOPLASMIC_DOMAIN (PHOBIUS); NON_CYTOPLASMIC_DOMAIN (PHOBIUS); TRANSMEMBRANE (PHOBIUS); TMhelix (TMHMM); TMhelix (TMHMM)
AES67531	zinc-binding alcohol dehydrogenase family protein	1113	20	0	0.8815	8	C:nucleus; F:ATP binding; C:chloroplast; F:zinc ion binding; F:copper ion binding; F:trans-2-enoyl-CoA reductase (NADPH) activity; C:mitochondrion; P:oxidation-reduction process	EC:1.3.1.38	IPR020843 (SMART); IPR011032 (G3DSA:3.90.180.GENE3D); IPR013154 (PFAM); IPR016040 (G3DSA:3.40.50.GENE3D); IPR013149 (PFAM); PTHR11695:SF496 (PANTHER); IPR002085 (PANTHER); IPR011032 (SUPERFAMILY); IPR016040 (SUPERFAMILY)
AES67545	P-loop nucleoside triphosphate hydrolase superfamily protein	3177	20	0	0.922	8	F:ATP binding; F:microtubule motor activity; C:tubulin complex; P:metabolic process; C:kinesin complex; P:microtubule-based movement; C:microtubule; F:microtubule binding	EC:3.6.1; EC:3.6.1.15	Coil (COILS); Coil (COILS); Coil (COILS); Coil (COILS); IPR001752 (PRINTS); IPR001752 (SMART); IPR001752 (PFAM); IPR001752 (G3DSA:3.40.850.GENE3D); PTHR24115:SF515 (PANTHER); IPR027640 (PANTHER); IPR019821 (PROSITE_PATTERNS); IPR001752 (PROSITE_PROFILES); IPR027417 (SUPERFAMILY)
AES67559	receptor-like kinase, putative	2544	20	0	0.8205	4	F:ATP binding; P:serine family amino acid metabolic process; F:protein serine/threonine kinase activity; P:protein phosphorylation	EC:2.7.11	IPR002290 (SMART); G3DSA:1.10.510.10 (GENE3D); G3DSA:3.30.200.20 (GENE3D); IPR001245 (PFAM); IPR024788 (PFAM); IPR013320 (G3DSA:2.60.120.GENE3D); PTHR27003 (PANTHER); PTHR27003:SF94 (PANTHER); IPR017441 (PROSITE_PATTERNS); IPR008271 (PROSITE_PATTERNS); CYTOPLASMIC_DOMAIN (PHOBIUS); SIGNAL_PEPTIDE (PHOBIUS); SIGNAL_PEPTIDE_C_REGION (PHOBIUS); NON_CYTOPLASMIC_DOMAIN (PHOBIUS); SIGNAL_PEPTIDE_H_REGI…
AES67561	ankyrin repeat plant protein	1635	20	0	0.9055	1	F:protein binding	-	IPR002110 (SMART); PF13637 (PFAM); IPR020683 (G3DSA:1.25.40.GENE3D); IPR026961 (PFAM); IPR020683 (G3DSA:1.25.40.GENE3D); IPR020683 (PFAM); PTHR24186:SF4 (PANTHER); PTHR24186 (PANTHER); NON_CYTOPLASMIC_DOMAIN (PHOBIUS); CYTOPLASMIC_DOMAIN (PHOBIUS); CYTOPLASMIC_DOMAIN (PHOBIUS); TRANSMEMBRANE (PHOBIUS); TRANSMEMBRANE (PHOBIUS); NON_CYTOPLASMIC_DOMAIN (PHOBIUS); TRANSMEMBRANE (PHOBIUS); TRANSMEMBRA…
AES67655	transcription factor IIA, alpha/beta subunit	1167	20	0	0.8435	5	F:translation initiation factor activity; C:transcription factor TFIIA complex; C:ribosome; P:regulation of translational initiation; P:transcription initiation from RNA polymerase II promoter	-	IPR009088 (G3DSA:2.30.18.GENE3D); IPR004855 (PFAM); IPR013028 (G3DSA:1.10.287.GENE3D); PTHR12694:SF8 (PANTHER); IPR004855 (PANTHER); IPR009088 (SUPERFAMILY); IPR009083 (SUPERFAMILY)
KEH39459	transcription factor IIA, alpha/beta subunit	915	20	0	0.8395	5	F:translation initiation factor activity; C:transcription factor TFIIA complex; C:ribosome; P:regulation of translational initiation; P:transcription initiation from RNA polymerase II promoter	-	IPR013028 (G3DSA:1.10.287.GENE3D); IPR004855 (PFAM); IPR004855 (PANTHER); PTHR12694:SF8 (PANTHER); IPR009083 (SUPERFAMILY)
AES67679	polyadenylate-binding protein RBP47B	1287	20	0	0.848	6	F:nucleotide binding; C:nucleus; C:cytoplasmic stress granule; P:cellular response to heat; F:poly(A) binding; P:vernalization response	-	IPR000504 (SMART); IPR012677 (G3DSA:3.30.70.GENE3D); IPR012677 (G3DSA:3.30.70.GENE3D); IPR000504 (PFAM); PTHR24012:SF333 (PANTHER); PTHR24012 (PANTHER); IPR000504 (PROSITE_PROFILES); IPR012677 (SUPERFAMILY); IPR012677 (SUPERFAMILY); IPR012677 (SUPERFAMILY)
AES67689	ADP/ATP carrier protein	1089	20	0	0.842	4	P:transmembrane transport; C:integral component of membrane; C:mitochondrial inner membrane; F:transporter activity	-	IPR002067 (PRINTS); IPR002113 (PRINTS); IPR023395 (G3DSA:1.50.40.GENE3D); IPR018108 (PFAM); PTHR24089 (PANTHER); PTHR24089:SF316 (PANTHER); NON_CYTOPLASMIC_DOMAIN (PHOBIUS); CYTOPLASMIC_DOMAIN (PHOBIUS); TRANSMEMBRANE (PHOBIUS); TRANSMEMBRANE (PHOBIUS); CYTOPLASMIC_DOMAIN (PHOBIUS); IPR018108 (PROSITE_PROFILES); IPR023395 (SUPERFAMILY); TMhelix (TMHMM); TMhelix (TMHMM)
AES67779	electron transfer flavoprotein ubiquinone oxidoreductase	1629	20	0	0.939	5	P:methylglyoxal catabolic process to D-lactate via S-lactoyl-glutathione; C:mitochondrion; P:leucine catabolic process; F:electron-transferring-flavoprotein dehydrogenase activity; P:oxidation-reduction process	EC:1.5.5.1	IPR007859 (PFAM); PF13450 (PFAM); IPR023753 (G3DSA:3.50.50.GENE3D); PTHR10617 (PANTHER); PTHR10617:SF107 (PANTHER); SignalP-TM (SIGNALP_GRAM_POSITIVE); SSF54373 (SUPERFAMILY); IPR023753 (SUPERFAMILY)
KEH39481	electron transfer flavoprotein ubiquinone oxidoreductase	1524	20	0	0.9425	5	P:methylglyoxal catabolic process to D-lactate via S-lactoyl-glutathione; C:mitochondrion; P:leucine catabolic process; F:electron-transferring-flavoprotein dehydrogenase activity; P:oxidation-reduction process	EC:1.5.5.1	PF13450 (PFAM); IPR023753 (G3DSA:3.50.50.GENE3D); PTHR10617:SF107 (PANTHER); PTHR10617 (PANTHER); SignalP-TM (SIGNALP_GRAM_POSITIVE); SSF54373 (SUPERFAMILY); IPR023753 (SUPERFAMILY)
KEH39482	electron transfer flavoprotein ubiquinone oxidoreductase	1542	20	0	0.9425	5	P:methylglyoxal catabolic process to D-lactate via S-lactoyl-glutathione; C:mitochondrion; P:leucine catabolic process; F:electron-transferring-flavoprotein dehydrogenase activity; P:oxidation-reduction process	EC:1.5.5.1	PF13450 (PFAM); IPR023753 (G3DSA:3.50.50.GENE3D); PTHR10617 (PANTHER); PTHR10617:SF107 (PANTHER); SignalP-TM (SIGNALP_GRAM_POSITIVE); IPR023753 (SUPERFAMILY); SSF54373 (SUPERFAMILY)
KEH39483	electron transfer flavoprotein ubiquinone oxidoreductase	1353	20	0	0.9465	5	P:methylglyoxal catabolic process to D-lactate via S-lactoyl-glutathione; C:mitochondrion; P:leucine catabolic process; F:electron-transferring-flavoprotein dehydrogenase activity; P:oxidation-reduction process	EC:1.5.5.1	PF13450 (PFAM); IPR023753 (G3DSA:3.50.50.GENE3D); PTHR10617 (PANTHER); PTHR10617:SF107 (PANTHER); SignalP-TM (SIGNALP_GRAM_POSITIVE); SSF54373 (SUPERFAMILY); IPR023753 (SUPERFAMILY)
KEH39484	electron transfer flavoprotein ubiquinone oxidoreductase	1167	20	0	0.931	5	P:methylglyoxal catabolic process to D-lactate via S-lactoyl-glutathione; C:mitochondrion; P:leucine catabolic process; F:electron-transferring-flavoprotein dehydrogenase activity; P:oxidation-reduction process	EC:1.5.5.1	IPR007859 (PFAM); IPR023753 (G3DSA:3.50.50.GENE3D); PTHR10617:SF107 (PANTHER); PTHR10617 (PANTHER); SSF54862 (SUPERFAMILY); IPR023753 (SUPERFAMILY); SSF54373 (SUPERFAMILY)
KEH39496	Myb-like DNA-binding domain protein	726	20	2.1e-176	0.8295	1	F:DNA binding	-	IPR022228 (PFAM); IPR009057 (G3DSA:1.10.10.GENE3D); PTHR14000 (PANTHER); IPR009057 (SUPERFAMILY)
KEH39497	Myb-like DNA-binding domain protein	756	20	0	0.801	1	F:DNA binding	-	IPR022228 (PFAM); IPR009057 (G3DSA:1.10.10.GENE3D); PTHR14000 (PANTHER); IPR009057 (SUPERFAMILY)
AES67792	RabGAP/TBC domain protein	1347	20	0	0.9115	-		-	IPR000195 (SMART); IPR000195 (PFAM); G3DSA:1.10.8.270 (GENE3D); PTHR22957 (PANTHER); PTHR22957:SF26 (PANTHER); IPR000195 (PROSITE_PROFILES); IPR000195 (SUPERFAMILY); IPR000195 (SUPERFAMILY)
KEH39503	RabGAP/TBC domain protein	1041	20	0	0.8965	-		-	IPR000195 (SMART); IPR000195 (PFAM); G3DSA:1.10.8.270 (GENE3D); PTHR22957 (PANTHER); PTHR22957:SF26 (PANTHER); IPR000195 (PROSITE_PROFILES); IPR000195 (SUPERFAMILY)
AES67809	seed linoleate 9S-lipoxygenase	2592	20	0	0.9125	6	F:protein binding; C:cytoplasm; F:metal ion binding; P:oxylipin biosynthetic process; F:linoleate 13S-lipoxygenase activity; P:oxidation-reduction process	EC:1.13.11; EC:1.13.11.12	Coil (COILS); IPR013819 (PRINTS); IPR001246 (PRINTS); IPR001024 (SMART); IPR027433 (G3DSA:4.10.372.GENE3D); IPR001024 (PFAM); G3DSA:4.10.375.10 (GENE3D); IPR013819 (PFAM); G3DSA:3.10.450.60 (GENE3D); G3DSA:1.20.245.10 (GENE3D); IPR001024 (G3DSA:2.60.60.GENE3D); PTHR11771:SF48 (PANTHER); IPR000907 (PANTHER); IPR020834 (PROSITE_PATTERNS); IPR020833 (PROSITE_PATTERNS); IPR013819 (PROSITE_PROFILES); …
AES67901	F-box/FBD-like domain protein	1824	20	0	0.7175	1	F:protein binding	-	IPR001810 (SMART); IPR001810 (PFAM); IPR032675 (G3DSA:3.80.10.GENE3D); PTHR32212 (PANTHER); PTHR32212:SF134 (PANTHER); IPR001810 (SUPERFAMILY); IPR032675 (SUPERFAMILY)
KEH39532	F-box/FBD-like domain protein	1551	20	0	0.7115	1	F:protein binding	-	IPR001810 (SMART); IPR001810 (PFAM); IPR032675 (G3DSA:3.80.10.GENE3D); PTHR32212:SF134 (PANTHER); PTHR32212 (PANTHER); TRANSMEMBRANE (PHOBIUS); NON_CYTOPLASMIC_DOMAIN (PHOBIUS); CYTOPLASMIC_DOMAIN (PHOBIUS); TRANSMEMBRANE (PHOBIUS); NON_CYTOPLASMIC_DOMAIN (PHOBIUS); IPR032675 (SUPERFAMILY); IPR001810 (SUPERFAMILY); TMhelix (TMHMM); TMhelix (TMHMM)
KEH39533	F-box/FBD-like domain protein	1422	20	0	0.7135	1	F:protein binding	-	IPR001810 (SMART); IPR032675 (G3DSA:3.80.10.GENE3D); IPR001810 (PFAM); PTHR32212 (PANTHER); PTHR32212:SF134 (PANTHER); IPR032675 (SUPERFAMILY); IPR001810 (SUPERFAMILY)
AES67967	hypothetical protein MTR_2g101510	204	5	2.8e-40	0.754	-		-	no IPS match
AES68087	Mov34/MPN/PAD-1 family protein	1332	20	0	0.855	1	F:protein binding	-	Coil (COILS); IPR000555 (SMART); IPR000555 (PFAM); G3DSA:3.40.140.10 (GENE3D); PTHR10410:SF2 (PANTHER); PTHR10410 (PANTHER); SSF102712 (SUPERFAMILY)
KEH39591	Mov34/MPN/PAD-1 family protein	1092	20	0	0.834	1	F:protein binding	-	Coil (COILS); G3DSA:3.40.140.10 (GENE3D); IPR000555 (PFAM); PTHR10410:SF2 (PANTHER); PTHR10410 (PANTHER); SSF102712 (SUPERFAMILY)
KEH39592	Mov34/MPN/PAD-1 family protein	1053	20	0	0.89	1	F:protein binding	-	IPR000555 (SMART); G3DSA:3.40.140.10 (GENE3D); IPR000555 (PFAM); PTHR10410:SF2 (PANTHER); PTHR10410 (PANTHER); SSF102712 (SUPERFAMILY)
AES68112	nucleoporin interacting component, putative	2580	20	0	0.935	5	F:protein binding; P:metabolic process; F:transferase activity; P:transport; C:nuclear pore	-	IPR011990 (G3DSA:1.25.40.GENE3D); IPR007231 (PFAM); IPR007231 (PANTHER); CYTOPLASMIC_DOMAIN (PHOBIUS); NON_CYTOPLASMIC_DOMAIN (PHOBIUS); TRANSMEMBRANE (PHOBIUS)
AES68206	transcription cofactor, putative	3870	20	0	0.8885	4	C:transcription factor complex; F:transcription cofactor activity; P:regulation of transcription, DNA-templated; P:regulation of transcription, DNA-templated	-	Coil (COILS); Coil (COILS); IPR003101 (PFAM); IPR003101 (G3DSA:1.10.246.GENE3D); PTHR33137:SF4 (PANTHER); PTHR33137 (PANTHER); IPR003101 (SUPERFAMILY)
KEH39611	transcription cofactor, putative	3759	20	0	0.8885	4	C:transcription factor complex; F:transcription cofactor activity; P:regulation of transcription, DNA-templated; P:regulation of transcription, DNA-templated	-	Coil (COILS); Coil (COILS); IPR003101 (PFAM); PTHR33137 (PANTHER); PTHR33137:SF4 (PANTHER)
AES68209	transcription cofactor, putative	1731	20	0	0.831	7	F:ATP binding; C:transcription factor complex; F:transcription cofactor activity; P:regulation of transcription, DNA-templated; F:protein kinase activity; P:protein phosphorylation; P:regulation of transcription, DNA-templated	-	IPR003101 (PFAM); IPR003101 (G3DSA:1.10.246.GENE3D); PTHR33137 (PANTHER); IPR003101 (SUPERFAMILY)
AES68210	transcription cofactor, putative	1590	20	0	0.8065	4	C:transcription factor complex; F:transcription cofactor activity; P:regulation of transcription, DNA-templated; P:regulation of transcription, DNA-templated	-	IPR003101 (PFAM); IPR003101 (G3DSA:1.10.246.GENE3D); PTHR33137 (PANTHER); IPR003101 (SUPERFAMILY)
AES68211	transcription cofactor, putative	1701	20	0	0.8075	4	C:transcription factor complex; F:transcription cofactor activity; P:regulation of transcription, DNA-templated; P:regulation of transcription, DNA-templated	-	IPR003101 (PFAM); PTHR33137 (PANTHER)
KEH39649	multidrug resistance-associated protein ABC domain protein	4440	20	0	0.8805	5	F:ATP binding; F:ATPase activity, coupled to transmembrane movement of substances; P:transmembrane transport; P:metabolic process; C:integral component of membrane	EC:3.6.1; EC:3.6.1.3; EC:3.6.1.15	IPR003593 (SMART); IPR027417 (G3DSA:3.40.50.GENE3D); IPR027417 (G3DSA:3.40.50.GENE3D); IPR011527 (PFAM); IPR003439 (PFAM); G3DSA:1.20.1560.10 (GENE3D); PTHR24223 (PANTHER); PTHR24223:SF232 (PANTHER); IPR017871 (PROSITE_PATTERNS); TRANSMEMBRANE (PHOBIUS); SIGNAL_PEPTIDE_N_REGION (PHOBIUS); NON_CYTOPLASMIC_DOMAIN (PHOBIUS); NON_CYTOPLASMIC_DOMAIN (PHOBIUS); NON_CYTOPLASMIC_DOMAIN (PHOBIUS); TRANSME…
KEH39650	multidrug resistance-associated protein ABC domain protein	3996	20	0	0.891	5	F:ATP binding; F:ATPase activity, coupled to transmembrane movement of substances; P:transmembrane transport; P:metabolic process; C:integral component of membrane	EC:3.6.1; EC:3.6.1.3; EC:3.6.1.15	IPR003593 (SMART); IPR011527 (PFAM); G3DSA:1.20.1560.10 (GENE3D); IPR027417 (G3DSA:3.40.50.GENE3D); IPR027417 (G3DSA:3.40.50.GENE3D); IPR003439 (PFAM); PTHR24223:SF232 (PANTHER); PTHR24223 (PANTHER); IPR017871 (PROSITE_PATTERNS); SIGNAL_PEPTIDE_C_REGION (PHOBIUS); TRANSMEMBRANE (PHOBIUS); TRANSMEMBRANE (PHOBIUS); CYTOPLASMIC_DOMAIN (PHOBIUS); TRANSMEMBRANE (PHOBIUS); NON_CYTOPLASMIC_DOMAIN (PHOBI…
KEH39695	zinc finger protein	741	20	1e-164	0.86	3	F:zinc ion binding; P:metabolic process; F:ligase activity	-	IPR011016 (SMART); IPR011016 (PFAM); IPR013083 (G3DSA:3.30.40.GENE3D); PTHR23012 (PANTHER); PTHR23012:SF65 (PANTHER); NON_CYTOPLASMIC_DOMAIN (PHOBIUS); TRANSMEMBRANE (PHOBIUS); CYTOPLASMIC_DOMAIN (PHOBIUS); CYTOPLASMIC_DOMAIN (PHOBIUS); TRANSMEMBRANE (PHOBIUS); IPR011016 (PROSITE_PROFILES); SSF57850 (SUPERFAMILY); TMhelix (TMHMM); TMhelix (TMHMM)
KEH39696	zinc finger protein	594	20	5.2e-126	0.7565	1	F:zinc ion binding	-	IPR011016 (SMART); IPR011016 (PFAM); IPR013083 (G3DSA:3.30.40.GENE3D); PTHR23012 (PANTHER); PTHR23012:SF65 (PANTHER); CYTOPLASMIC_DOMAIN (PHOBIUS); CYTOPLASMIC_DOMAIN (PHOBIUS); TRANSMEMBRANE (PHOBIUS); TRANSMEMBRANE (PHOBIUS); NON_CYTOPLASMIC_DOMAIN (PHOBIUS); IPR011016 (PROSITE_PROFILES); SSF57850 (SUPERFAMILY); TMhelix (TMHMM)
AES68253	cinnamyl-alcohol dehydrogenase-like protein	981	20	0	0.945	6	P:coumarin biosynthetic process; F:coenzyme binding; P:lignin biosynthetic process; P:oxidation-reduction process; F:cinnamoyl-CoA reductase activity; P:stilbene biosynthetic process	EC:1.2.1.44	IPR001509 (PFAM); IPR016040 (G3DSA:3.40.50.GENE3D); PTHR10366:SF362 (PANTHER); PTHR10366 (PANTHER); CYTOPLASMIC_DOMAIN (PHOBIUS); TRANSMEMBRANE (PHOBIUS); NON_CYTOPLASMIC_DOMAIN (PHOBIUS); IPR016040 (SUPERFAMILY)
AES68254	cinnamyl-alcohol dehydrogenase-like protein	840	20	0	0.9485	6	P:coumarin biosynthetic process; F:coenzyme binding; P:lignin biosynthetic process; P:oxidation-reduction process; F:cinnamoyl-CoA reductase activity; P:stilbene biosynthetic process	EC:1.2.1.44	IPR016040 (G3DSA:3.40.50.GENE3D); IPR001509 (PFAM); PTHR10366 (PANTHER); PTHR10366:SF362 (PANTHER); TRANSMEMBRANE (PHOBIUS); NON_CYTOPLASMIC_DOMAIN (PHOBIUS); CYTOPLASMIC_DOMAIN (PHOBIUS); IPR016040 (SUPERFAMILY)
AES68255	cinnamyl-alcohol dehydrogenase-like protein	888	20	0	0.8605	6	P:coumarin biosynthetic process; F:coenzyme binding; P:lignin biosynthetic process; P:oxidation-reduction process; F:cinnamoyl-CoA reductase activity; P:stilbene biosynthetic process	EC:1.2.1.44	IPR001509 (PFAM); IPR016040 (G3DSA:3.40.50.GENE3D); PTHR10366:SF362 (PANTHER); PTHR10366 (PANTHER); NON_CYTOPLASMIC_DOMAIN (PHOBIUS); CYTOPLASMIC_DOMAIN (PHOBIUS); TRANSMEMBRANE (PHOBIUS); IPR016040 (SUPERFAMILY)
AES68303	glutathione S-transferase, amino-terminal domain protein	972	20	0	0.848	8	C:chloroplast; P:obsolete electron transport; F:protein binding; F:protein disulfide oxidoreductase activity; F:electron carrier activity; P:cell redox homeostasis; P:oxidation-reduction process; F:transferase activity	-	IPR012336 (G3DSA:3.40.30.GENE3D); IPR004045 (PFAM); IPR012336 (G3DSA:3.40.30.GENE3D); PTHR11260 (PANTHER); PTHR11260:SF136 (PANTHER); IPR004045 (PROSITE_PROFILES); IPR002109 (PROSITE_PROFILES); IPR012336 (SUPERFAMILY); IPR012336 (SUPERFAMILY)
AES68304	methyltransferase domain protein	1008	20	0	0.872	3	P:methylglyoxal catabolic process to D-lactate via S-lactoyl-glutathione; F:methyltransferase activity; P:methylation	-	IPR029063 (G3DSA:3.40.50.GENE3D); IPR013216 (PFAM); PTHR13090 (PANTHER); SIGNAL_PEPTIDE (PHOBIUS); NON_CYTOPLASMIC_DOMAIN (PHOBIUS); SIGNAL_PEPTIDE_C_REGION (PHOBIUS); SIGNAL_PEPTIDE_N_REGION (PHOBIUS); SIGNAL_PEPTIDE_H_REGION (PHOBIUS); SignalP-TM (SIGNALP_GRAM_POSITIVE); IPR029063 (SUPERFAMILY)
AES68305	methyltransferase domain protein	879	20	0	0.906	3	P:methylglyoxal catabolic process to D-lactate via S-lactoyl-glutathione; F:methyltransferase activity; P:methylation	-	IPR029063 (G3DSA:3.40.50.GENE3D); IPR013216 (PFAM); PTHR13090 (PANTHER); IPR029063 (SUPERFAMILY)
AES68514	intermediate peptidase	2160	20	0	0.875	5	F:metal ion binding; P:methylglyoxal catabolic process to D-lactate via S-lactoyl-glutathione; P:proteolysis; F:metalloendopeptidase activity; C:chloroplast thylakoid membrane	EC:3.4.24	IPR024079 (G3DSA:3.40.390.GENE3D); IPR001567 (PFAM); IPR024077 (G3DSA:1.10.1370.GENE3D); IPR024080 (G3DSA:1.20.1050.GENE3D); PTHR11804:SF5 (PANTHER); PTHR11804 (PANTHER); SSF55486 (SUPERFAMILY)
KEH32857	intermediate peptidase	2064	20	0	0.8425	5	F:metal ion binding; P:methylglyoxal catabolic process to D-lactate via S-lactoyl-glutathione; P:proteolysis; F:metalloendopeptidase activity; C:chloroplast thylakoid membrane	EC:3.4.24	IPR024079 (G3DSA:3.40.390.GENE3D); IPR001567 (PFAM); IPR024077 (G3DSA:1.10.1370.GENE3D); IPR024080 (G3DSA:1.20.1050.GENE3D); PTHR11804:SF5 (PANTHER); PTHR11804 (PANTHER); SSF55486 (SUPERFAMILY)
KEH32858	intermediate peptidase	1740	20	0	0.878	5	F:metal ion binding; P:methylglyoxal catabolic process to D-lactate via S-lactoyl-glutathione; P:proteolysis; F:metalloendopeptidase activity; C:chloroplast thylakoid membrane	EC:3.4.24	IPR024079 (G3DSA:3.40.390.GENE3D); IPR024077 (G3DSA:1.10.1370.GENE3D); IPR001567 (PFAM); PTHR11804 (PANTHER); PTHR11804:SF5 (PANTHER); SSF55486 (SUPERFAMILY)
KEH32859	intermediate peptidase	1644	20	0	0.838	5	F:metal ion binding; P:methylglyoxal catabolic process to D-lactate via S-lactoyl-glutathione; P:proteolysis; F:metalloendopeptidase activity; C:chloroplast thylakoid membrane	EC:3.4.24	IPR024077 (G3DSA:1.10.1370.GENE3D); IPR001567 (PFAM); IPR024079 (G3DSA:3.40.390.GENE3D); PTHR11804:SF5 (PANTHER); PTHR11804 (PANTHER); SSF55486 (SUPERFAMILY)
AES68599	F-box protein interaction domain protein	1161	20	0	0.7295	1	F:protein binding	-	IPR001810 (SMART); IPR017451 (TIGRFAM); IPR001810 (PFAM); G3DSA:1.20.1280.50 (GENE3D); PTHR32133 (PANTHER); PTHR32133:SF135 (PANTHER); IPR001810 (PROSITE_PROFILES); IPR011043 (SUPERFAMILY); IPR001810 (SUPERFAMILY); TMhelix (TMHMM)
AES69369	phytoene synthase	177	18	8e-33	0.88	4	F:DNA binding; P:carbohydrate metabolic process; C:integral component of membrane; F:hydrolase activity, hydrolyzing O-glycosyl compounds	-	SIGNAL_PEPTIDE_H_REGION (PHOBIUS); SIGNAL_PEPTIDE_N_REGION (PHOBIUS); NON_CYTOPLASMIC_DOMAIN (PHOBIUS); SIGNAL_PEPTIDE (PHOBIUS); SIGNAL_PEPTIDE_C_REGION (PHOBIUS)
AES69412	F-box SKIP23-like protein	1134	20	0	0.6215	1	F:protein binding	-	IPR001810 (SMART); G3DSA:1.20.1280.50 (GENE3D); IPR005174 (PFAM); IPR001810 (PFAM); PTHR13710 (PANTHER); PTHR13710:SF83 (PANTHER)
AES69522	DNA topoisomerase IV subunit A	4515	20	0	0.847	19	P:cell proliferation; P:DNA replication initiation; P:response to cyclopentenone; P:cytokinesis by cell plate formation; P:regulation of DNA replication; P:DNA topological change; P:chromatin silencing; C:nucleus; F:DNA binding; F:ATP binding; P:spindle assembly; P:DNA methylation; P:epidermal cell fate specification; P:regulation of flower development; F:metal ion binding; P:histone phosphorylat…	EC:3.6.1; EC:3.6.1.3; EC:5.99.1; EC:5.99.1.3; EC:3.6.1.15	Coil (COILS); IPR001154 (PRINTS); IPR001241 (PRINTS); IPR002205 (SMART); IPR001241 (SMART); G3DSA:3.30.1490.30 (GENE3D); IPR024946 (G3DSA:3.30.1360.GENE3D); IPR013506 (PFAM); IPR002205 (PFAM); IPR013759 (G3DSA:3.40.50.GENE3D); IPR014721 (G3DSA:3.30.230.GENE3D); IPR003594 (PFAM); IPR003594 (G3DSA:3.30.565.GENE3D); IPR013758 (G3DSA:3.90.199.GENE3D); IPR031660 (PFAM); IPR013757 (G3DSA:1.10.268.GENE3…
AES69785	alpha/beta fold hydrolase	1560	20	0	0.83	3	C:chloroplast; F:pheophytinase activity; P:chlorophyll catabolic process	EC:3.1.1.1	IPR000073 (PFAM); IPR029058 (G3DSA:3.40.50.GENE3D); PTHR10992 (PANTHER); PTHR10992:SF879 (PANTHER); IPR029058 (SUPERFAMILY)
KEH33351	beta-amyrin synthase	2094	20	0	0.916	2	F:intramolecular transferase activity; P:metabolic process	-	IPR018333 (TIGRFAM); IPR032696 (PFAM); IPR032697 (PFAM); IPR008930 (G3DSA:1.50.10.GENE3D); IPR008930 (G3DSA:1.50.10.GENE3D); PTHR11764:SF16 (PANTHER); PTHR11764 (PANTHER); IPR002365 (PROSITE_PATTERNS); SignalP-noTM (SIGNALP_EUK); IPR008930 (SUPERFAMILY); IPR008930 (SUPERFAMILY); TMhelix (TMHMM)
KEH33431	actin-binding FH2 (formin-like) protein, putative	5787	20	0	0.7895	3	F:protein binding; P:actin nucleation; C:actin filament	-	Coil (COILS); Coil (COILS); IPR015425 (SMART); IPR015425 (PFAM); IPR014020 (PFAM); G3DSA:2.60.40.1110 (GENE3D); PTHR23213:SF210 (PANTHER); PTHR23213 (PANTHER); IPR015425 (PROSITE_PROFILES); IPR014020 (PROSITE_PROFILES); IPR000008 (SUPERFAMILY); IPR029021 (SUPERFAMILY); SSF101447 (SUPERFAMILY)
KEH33457	galactoside 2-alpha-L-fucosyltransferase-like protein	1623	20	0	0.888	9	P:globoside metabolic process; C:Golgi cisterna membrane; P:fucosylation; C:integral component of membrane; P:protein glycosylation; P:glycolipid biosynthetic process; P:cell wall organization; F:galactoside 2-alpha-L-fucosyltransferase activity; P:cell wall biogenesis	EC:2.4.1.69; EC:2.4.1	IPR004938 (PFAM); PTHR31889:SF2 (PANTHER); PTHR31889 (PANTHER); SIGNAL_PEPTIDE_N_REGION (PHOBIUS); NON_CYTOPLASMIC_DOMAIN (PHOBIUS); SIGNAL_PEPTIDE (PHOBIUS); SIGNAL_PEPTIDE_C_REGION (PHOBIUS); SIGNAL_PEPTIDE_H_REGION (PHOBIUS); TMhelix (TMHMM)
KEH33646	hypothetical protein MTR_3g449840	210	1	9.8e-25	1	-		-	no IPS match
KEH33681	transmembrane protein, putative	777	20	2.5e-124	0.9505	6	F:chitinase activity; P:cell wall macromolecule catabolic process; C:extracellular space; P:polysaccharide catabolic process; P:chitin catabolic process; C:integral component of membrane	EC:3.2.1.14	NON_CYTOPLASMIC_DOMAIN (PHOBIUS); CYTOPLASMIC_DOMAIN (PHOBIUS); TRANSMEMBRANE (PHOBIUS); SIGNAL_PEPTIDE (PHOBIUS); TRANSMEMBRANE (PHOBIUS); NON_CYTOPLASMIC_DOMAIN (PHOBIUS); TRANSMEMBRANE (PHOBIUS); CYTOPLASMIC_DOMAIN (PHOBIUS); SIGNAL_PEPTIDE_N_REGION (PHOBIUS); SIGNAL_PEPTIDE_H_REGION (PHOBIUS); TRANSMEMBRANE (PHOBIUS); NON_CYTOPLASMIC_DOMAIN (PHOBIUS); SIGNAL_PEPTIDE_C_REGION (PHOBIUS); TMheli…
KEH33778	serine/threonine-protein phosphatase	1449	20	0	0.948	13	F:tetrapyrrole binding; C:nuclear speck; P:protein dephosphorylation; P:negative regulation of chlorophyll biosynthetic process; F:phosphoprotein phosphatase activity; C:nuclear membrane; C:plasmodesma; F:protein binding; F:metal ion binding; C:integral component of endoplasmic reticulum membrane; P:red or far-red light signaling pathway; C:cytosol; P:chloroplast-nucleus signaling pathway	EC:3.1.3.16; EC:3.1; EC:3.1.3.41	IPR006186 (PRINTS); IPR006186 (SMART); IPR019734 (SMART); PIRSF033096 (PIRSF); IPR011990 (PFAM); IPR029052 (G3DSA:3.60.21.GENE3D); IPR013235 (PFAM); IPR001440 (PFAM); IPR004843 (PFAM); IPR011990 (G3DSA:1.25.40.GENE3D); IPR011236 (PTHR11668:PANTHER); PTHR11668 (PANTHER); IPR019734 (PROSITE_PROFILES); IPR013026 (PROSITE_PROFILES); IPR011990 (SUPERFAMILY); IPR029052 (SUPERFAMILY)
KEH33779	serine/threonine-protein phosphatase	1650	20	0	0.904	8	C:endoplasmic reticulum membrane; F:phosphoprotein phosphatase activity; C:nuclear membrane; F:protein binding; F:metal ion binding; C:nuclear speck; P:protein dephosphorylation; C:integral component of membrane	EC:3.1.3.16; EC:3.1; EC:3.1.3.41	IPR006186 (PRINTS); IPR019734 (SMART); PIRSF033096 (PIRSF); IPR006186 (SMART); IPR011990 (G3DSA:1.25.40.GENE3D); IPR013235 (PFAM); IPR011990 (PFAM); IPR029052 (G3DSA:3.60.21.GENE3D); IPR001440 (PFAM); IPR004843 (PFAM); IPR011236 (PTHR11668:PANTHER); PTHR11668 (PANTHER); TRANSMEMBRANE (PHOBIUS); TRANSMEMBRANE (PHOBIUS); CYTOPLASMIC_DOMAIN (PHOBIUS); NON_CYTOPLASMIC_DOMAIN (PHOBIUS); NON_CYTOPLASMI…
AES70310	SM domain found in ataxin-2 protein	1467	20	0	0.6985	-		-	IPR025852 (PFAM); PTHR12854:SF12 (PANTHER); PTHR12854 (PANTHER)
AES70311	SM domain found in ataxin-2 protein	1392	20	0	0.6795	-		-	IPR025852 (PFAM); PTHR12854:SF12 (PANTHER); PTHR12854 (PANTHER)
AES70312	SM domain found in ataxin-2 protein	1440	20	0	0.6925	-		-	IPR025852 (PFAM); PTHR12854 (PANTHER); PTHR12854:SF12 (PANTHER)
AES70325	hypothetical protein MTR_3g051430	2088	20	0	0.819	-		-	Coil (COILS); Coil (COILS); PTHR31071:SF2 (PANTHER); PTHR31071 (PANTHER)
AES70343	transducin family protein/WD-40 repeat protein	1380	20	0	0.8985	2	P:cell division; F:protein binding	-	IPR001680 (SMART); IPR015943 (G3DSA:2.130.10.GENE3D); IPR001680 (PFAM); PTHR19918 (PANTHER); IPR019775 (PROSITE_PATTERNS); IPR001680 (PROSITE_PROFILES); IPR017986 (PROSITE_PROFILES); IPR017986 (SUPERFAMILY)
KEH33828	ribosome 60S biogenesis amino-terminal protein	7701	20	0	0.768	1	F:binding	-	IPR032436 (PFAM); IPR021714 (PFAM); PTHR13500 (PANTHER); IPR016024 (SUPERFAMILY)
AES70351	hypothetical protein MTR_3g052060	246	8	8.5e-52	0.8138	3	P:proteolysis; C:integral component of membrane; F:cysteine-type peptidase activity	EC:3.4	no IPS match
KEH33845	Rab3 GTPase-activating protein catalytic subunit	2115	20	0	0.8005	2	F:GTPase activator activity; P:positive regulation of GTPase activity	-	IPR026147 (PFAM); IPR026147 (PANTHER)
KEH33849	imidazole glycerol phosphate synthase subunit HisF	1749	20	0	0.9335	7	C:chloroplast stroma; F:oxo-acid-lyase activity; C:imidazoleglycerol-phosphate synthase complex; P:pyrimidine ribonucleotide biosynthetic process; F:imidazoleglycerol-phosphate synthase activity; F:1-(5-phosphoribosyl)-5-[(5-phosphoribosylamino)methylideneamino]imidazole-4-carboxamide isomerase activity; P:histidine biosynthetic process	EC:2.4.2; EC:5.3.1.16	IPR014640 (PIRSF); IPR010139 (TIGRFAM); IPR004651 (TIGRFAM); IPR006062 (PFAM); IPR017926 (PFAM); IPR029062 (G3DSA:3.40.50.GENE3D); IPR013785 (G3DSA:3.20.20.GENE3D); PTHR21235:SF2 (PANTHER); PTHR21235 (PANTHER); IPR017926 (PROSITE_PROFILES); IPR010139 (HAMAP); IPR029062 (SUPERFAMILY); IPR011060 (SUPERFAMILY)
KEH33850	imidazole glycerol phosphate synthase subunit HisF	1746	20	0	0.9325	7	C:chloroplast stroma; F:oxo-acid-lyase activity; C:imidazoleglycerol-phosphate synthase complex; P:pyrimidine ribonucleotide biosynthetic process; F:imidazoleglycerol-phosphate synthase activity; F:1-(5-phosphoribosyl)-5-[(5-phosphoribosylamino)methylideneamino]imidazole-4-carboxamide isomerase activity; P:histidine biosynthetic process	EC:2.4.2; EC:5.3.1.16	IPR014640 (PIRSF); IPR029062 (G3DSA:3.40.50.GENE3D); IPR006062 (PFAM); IPR013785 (G3DSA:3.20.20.GENE3D); IPR004651 (TIGRFAM); IPR010139 (TIGRFAM); IPR017926 (PFAM); PTHR21235:SF2 (PANTHER); PTHR21235 (PANTHER); IPR017926 (PROSITE_PROFILES); IPR010139 (HAMAP); IPR011060 (SUPERFAMILY); IPR029062 (SUPERFAMILY)
AES70660	Got1/SFT2-like vescicle transporter family protein	666	20	2.2e-145	0.9075	2	P:vesicle-mediated transport; C:integral component of membrane	-	IPR007305 (PFAM); IPR011691 (PANTHER); PTHR23137:SF10 (PANTHER); NON_CYTOPLASMIC_DOMAIN (PHOBIUS); TRANSMEMBRANE (PHOBIUS); TRANSMEMBRANE (PHOBIUS); NON_CYTOPLASMIC_DOMAIN (PHOBIUS); CYTOPLASMIC_DOMAIN (PHOBIUS); CYTOPLASMIC_DOMAIN (PHOBIUS); TRANSMEMBRANE (PHOBIUS); TRANSMEMBRANE (PHOBIUS); CYTOPLASMIC_DOMAIN (PHOBIUS); TMhelix (TMHMM); TMhelix (TMHMM); TMhelix (TMHMM); TMhelix (TMHMM)
AES70665	kinesin heavy chain	3315	20	0	0.8485	10	F:ATP binding; F:microtubule motor activity; C:tubulin complex; C:mitochondrion; C:kinesin complex; P:microtubule-based movement; P:aerobic respiration; P:seed germination; C:microtubule; F:microtubule binding	EC:3.6.1; EC:3.6.1.15	Coil (COILS); Coil (COILS); IPR001752 (PRINTS); IPR001752 (SMART); IPR001715 (SMART); IPR001752 (PFAM); IPR001715 (PFAM); IPR001715 (G3DSA:1.10.418.GENE3D); IPR001752 (G3DSA:3.40.850.GENE3D); PTHR24115:SF512 (PANTHER); IPR027640 (PANTHER); IPR001715 (PROSITE_PROFILES); IPR001752 (PROSITE_PROFILES); IPR027417 (SUPERFAMILY); IPR001715 (SUPERFAMILY)
KEH34127	transmembrane protein, putative	456	20	3.3e-103	0.8595	3	P:nonphotochemical quenching; C:chloroplast; C:integral component of membrane	-	IPR007572 (PFAM); PTHR33787:SF2 (PANTHER); PTHR33787 (PANTHER); CYTOPLASMIC_DOMAIN (PHOBIUS); CYTOPLASMIC_DOMAIN (PHOBIUS); TRANSMEMBRANE (PHOBIUS); NON_CYTOPLASMIC_DOMAIN (PHOBIUS); TRANSMEMBRANE (PHOBIUS); TMhelix (TMHMM); TMhelix (TMHMM)
KEH34201	thiamine biosynthesis protein ThiC	1947	20	0	0.954	4	C:chloroplast stroma; F:ADP-ribose pyrophosphohydrolase activity; F:iron-sulfur cluster binding; P:thiamine biosynthetic process	EC:3.6.1; EC:3.6.1.21	IPR002817 (TIGRFAM); IPR002817 (PFAM); PTHR30557:SF1 (PANTHER); PTHR30557 (PANTHER); IPR002817 (HAMAP)
KEH34455	NB-ARC domain disease resistance protein	3573	20	0	0.7235	1	F:ADP binding	-	PR00364 (PRINTS); IPR032675 (G3DSA:3.80.10.GENE3D); IPR027417 (G3DSA:3.40.50.GENE3D); IPR002182 (PFAM); IPR032675 (G3DSA:3.80.10.GENE3D); PTHR23155 (PANTHER); PTHR23155:SF554 (PANTHER); IPR032675 (SUPERFAMILY); IPR027417 (SUPERFAMILY)
KEH34457	NB-ARC domain disease resistance protein	5607	20	0	0.7295	1	F:ADP binding	-	Coil (COILS); PR00364 (PRINTS); IPR027417 (G3DSA:3.40.50.GENE3D); IPR002182 (PFAM); IPR032675 (G3DSA:3.80.10.GENE3D); IPR032675 (G3DSA:3.80.10.GENE3D); PTHR23155:SF554 (PANTHER); PTHR23155 (PANTHER); IPR027417 (SUPERFAMILY); IPR032675 (SUPERFAMILY); IPR032675 (SUPERFAMILY)
AES70782	NB-ARC domain disease resistance protein	5850	20	0	0.6995	1	F:ADP binding	-	Coil (COILS); Coil (COILS); PR00364 (PRINTS); IPR032675 (G3DSA:3.80.10.GENE3D); IPR032675 (G3DSA:3.80.10.GENE3D); IPR027417 (G3DSA:3.40.50.GENE3D); IPR027417 (G3DSA:3.40.50.GENE3D); IPR002182 (PFAM); PTHR23155 (PANTHER); PTHR23155:SF554 (PANTHER); IPR032675 (SUPERFAMILY); SSF52047 (SUPERFAMILY); IPR027417 (SUPERFAMILY)
AES70797	DNA primase small subunit	1302	20	0	0.911	5	F:DNA primase activity; P:transcription, DNA-templated; C:nucleolus; C:primosome complex; P:DNA replication, synthesis of RNA primer	EC:2.7.7; EC:2.7.7.6	G3DSA:3.90.920.10 (GENE3D); IPR002755 (PFAM); IPR014052 (TIGRFAM); IPR014052 (PANTHER); SSF56747 (SUPERFAMILY)
AES70859	P-loop nucleoside triphosphate hydrolase superfamily protein	3342	20	0	0.751	2	P:metabolic process; F:helicase activity	EC:3.6.1; EC:3.6.1.15	Coil (COILS); Coil (COILS); PF13086 (PFAM); PF13087 (PFAM); IPR027417 (G3DSA:3.40.50.GENE3D); PTHR10887 (PANTHER); PTHR10887:SF358 (PANTHER); IPR027417 (SUPERFAMILY)
AES70894	sucrose synthase	2529	20	0	0.9015	4	P:biosynthetic process; F:sucrose synthase activity; P:starch metabolic process; P:sucrose metabolic process	EC:2.4.1.13; EC:2.4.1	Coil (COILS); IPR012820 (TIGRFAM); G3DSA:3.40.50.2000 (GENE3D); IPR000368 (PFAM); IPR001296 (PFAM); PTHR12526:SF379 (PANTHER); PTHR12526 (PANTHER); SSF53756 (SUPERFAMILY)
AES70924	importin-like protein	2814	20	0	0.5835	2	C:cell part; F:binding	-	IPR011989 (G3DSA:1.25.10.GENE3D); PTHR10527 (PANTHER); PTHR10527:SF5 (PANTHER); IPR016024 (SUPERFAMILY)
KEH34757	hypothetical protein MTR_3g068195	1626	20	0	0.686	2	P:nucleic acid metabolic process; F:nuclease activity	EC:3.1	IPR005135 (G3DSA:3.60.10.GENE3D); PTHR31696 (PANTHER); IPR005135 (SUPERFAMILY)
AES71264	PLAC8 family protein	1497	20	0	0.765	-		-	IPR021369 (PFAM); IPR006461 (TIGRFAM); IPR006461 (PFAM); PTHR31045 (PANTHER); PTHR31045:SF4 (PANTHER); NON_CYTOPLASMIC_DOMAIN (PHOBIUS); TRANSMEMBRANE (PHOBIUS); TRANSMEMBRANE (PHOBIUS); NON_CYTOPLASMIC_DOMAIN (PHOBIUS); CYTOPLASMIC_DOMAIN (PHOBIUS); TRANSMEMBRANE (PHOBIUS); CYTOPLASMIC_DOMAIN (PHOBIUS); CYTOPLASMIC_DOMAIN (PHOBIUS); NON_CYTOPLASMIC_DOMAIN (PHOBIUS); NON_CYTOPLASMIC_DOMAIN (PHOBI…
AES71294	P-loop nucleoside triphosphate hydrolase superfamily protein, putative	3612	20	0	0.7555	4	C:nucleus; P:DNA repair; P:cell cycle; F:hydrolase activity	-	G3DSA:1.10.8.60 (GENE3D); IPR027417 (G3DSA:3.40.50.GENE3D); IPR004582 (PANTHER); PTHR12172:SF1 (PANTHER); IPR027417 (SUPERFAMILY)
KEH34985	callose synthase-like protein	5727	20	0	0.92	5	F:1,3-beta-D-glucan synthase activity; P:(1->3)-beta-D-glucan biosynthetic process; C:1,3-beta-D-glucan synthase complex; P:starch metabolic process; P:sucrose metabolic process	EC:2.4.1.34; EC:2.4.1	IPR026899 (PFAM); IPR003440 (PFAM); PTHR12741:SF5 (PANTHER); PTHR12741 (PANTHER); TRANSMEMBRANE (PHOBIUS); CYTOPLASMIC_DOMAIN (PHOBIUS); CYTOPLASMIC_DOMAIN (PHOBIUS); NON_CYTOPLASMIC_DOMAIN (PHOBIUS); NON_CYTOPLASMIC_DOMAIN (PHOBIUS); NON_CYTOPLASMIC_DOMAIN (PHOBIUS); CYTOPLASMIC_DOMAIN (PHOBIUS); CYTOPLASMIC_DOMAIN (PHOBIUS); TRANSMEMBRANE (PHOBIUS); NON_CYTOPLASMIC_DOMAIN (PHOBIUS); CYTOPLASMIC…
KEH34986	callose synthase-like protein	5583	20	0	0.915	5	F:1,3-beta-D-glucan synthase activity; P:(1->3)-beta-D-glucan biosynthetic process; C:1,3-beta-D-glucan synthase complex; P:starch metabolic process; P:sucrose metabolic process	EC:2.4.1.34; EC:2.4.1	IPR003440 (PFAM); IPR026899 (PFAM); PTHR12741:SF5 (PANTHER); PTHR12741 (PANTHER); TRANSMEMBRANE (PHOBIUS); TRANSMEMBRANE (PHOBIUS); TRANSMEMBRANE (PHOBIUS); TRANSMEMBRANE (PHOBIUS); TRANSMEMBRANE (PHOBIUS); TRANSMEMBRANE (PHOBIUS); NON_CYTOPLASMIC_DOMAIN (PHOBIUS); TRANSMEMBRANE (PHOBIUS); CYTOPLASMIC_DOMAIN (PHOBIUS); CYTOPLASMIC_DOMAIN (PHOBIUS); TRANSMEMBRANE (PHOBIUS); CYTOPLASMIC_DOMAIN (PHO…
KEH35125	double-stranded RNA-binding motif protein	2145	20	0	0.622	2	F:double-stranded RNA binding; P:response to stimulus	-	Coil (COILS); IPR014720 (SMART); IPR014720 (G3DSA:3.30.160.GENE3D); IPR014720 (PFAM); PTHR10910 (PANTHER); PTHR10910:SF97 (PANTHER); IPR014720 (PROSITE_PROFILES); SSF54768 (SUPERFAMILY); SSF54768 (SUPERFAMILY); SSF54768 (SUPERFAMILY); SSF54768 (SUPERFAMILY)
AES71627	LysM receptor kinase K1B	1866	20	0	0.843	4	F:ATP binding; P:serine family amino acid metabolic process; F:protein serine/threonine kinase activity; P:protein phosphorylation	EC:2.7.11	IPR002290 (SMART); G3DSA:3.30.200.20 (GENE3D); IPR013320 (G3DSA:2.60.120.GENE3D); G3DSA:1.10.510.10 (GENE3D); IPR001245 (PFAM); PTHR27001:SF12 (PANTHER); PTHR27001 (PANTHER); IPR017441 (PROSITE_PATTERNS); IPR008271 (PROSITE_PATTERNS); TRANSMEMBRANE (PHOBIUS); CYTOPLASMIC_DOMAIN (PHOBIUS); NON_CYTOPLASMIC_DOMAIN (PHOBIUS); TRANSMEMBRANE (PHOBIUS); CYTOPLASMIC_DOMAIN (PHOBIUS); IPR000719 (PROSITE_P…
AES71660	hypothetical protein MTR_3g080400	2019	20	0	0.8325	6	C:nucleus; C:transcription factor complex; F:transcription factor activity, sequence-specific DNA binding; P:regulation of transcription, DNA-templated; F:protein dimerization activity; P:regulation of transcription, DNA-templated	-	PTHR34553 (PANTHER); NON_CYTOPLASMIC_DOMAIN (PHOBIUS); TRANSMEMBRANE (PHOBIUS); TRANSMEMBRANE (PHOBIUS); TRANSMEMBRANE (PHOBIUS); NON_CYTOPLASMIC_DOMAIN (PHOBIUS); NON_CYTOPLASMIC_DOMAIN (PHOBIUS); TRANSMEMBRANE (PHOBIUS); TRANSMEMBRANE (PHOBIUS); NON_CYTOPLASMIC_DOMAIN (PHOBIUS); TRANSMEMBRANE (PHOBIUS); CYTOPLASMIC_DOMAIN (PHOBIUS); CYTOPLASMIC_DOMAIN (PHOBIUS); CYTOPLASMIC_DOMAIN (PHOBIUS); TR…
KEH35141	hypothetical protein MTR_3g080455	450	20	1.1e-103	0.622	2	P:signal transduction; F:ADP binding	-	IPR032675 (G3DSA:3.80.10.GENE3D); IPR032675 (SUPERFAMILY)
AES71735	INO80 complex subunit C	390	20	2.7e-90	0.959	3	P:chromatin remodeling; P:regulation of transcription, DNA-templated; C:Ino80 complex	-	IPR013272 (SMART); IPR013272 (PFAM); IPR029525 (PTHR31200:PANTHER); PTHR31200 (PANTHER)
AES71785	unusual kinase, putative	2127	20	0	0.889	2	P:phosphorylation; F:kinase activity	-	G3DSA:3.90.1200.10 (GENE3D); IPR004147 (PFAM); PTHR10566:SF50 (PANTHER); PTHR10566 (PANTHER); TRANSMEMBRANE (PHOBIUS); CYTOPLASMIC_DOMAIN (PHOBIUS); NON_CYTOPLASMIC_DOMAIN (PHOBIUS); IPR011009 (SUPERFAMILY); TMhelix (TMHMM); TMhelix (TMHMM)
AES71901	DRIM (down-regulated in metastasis)-like protein	8160	20	0	0.7975	1	F:binding	-	Coil (COILS); IPR011430 (PFAM); IPR011989 (G3DSA:1.25.10.GENE3D); PTHR17695 (PANTHER); PTHR17695:SF11 (PANTHER); NON_CYTOPLASMIC_DOMAIN (PHOBIUS); TRANSMEMBRANE (PHOBIUS); TRANSMEMBRANE (PHOBIUS); CYTOPLASMIC_DOMAIN (PHOBIUS); TRANSMEMBRANE (PHOBIUS); NON_CYTOPLASMIC_DOMAIN (PHOBIUS); CYTOPLASMIC_DOMAIN (PHOBIUS); TRANSMEMBRANE (PHOBIUS); CYTOPLASMIC_DOMAIN (PHOBIUS); IPR016024 (SUPERFAMILY); IPR…
AES71933	DNA repair protein RAD50	3936	20	0	0.8525	27	F:ATPase activity; P:seed dormancy process; P:lipid storage; P:embryo development ending in seed dormancy; P:sugar mediated signaling pathway; P:cytokinesis by cell plate formation; P:meristem structural organization; P:double-strand break repair; P:regulation of flower development; P:telomere capping; P:photomorphogenesis; P:production of miRNAs involved in gene silencing by miRNA; P:embryo sac …	EC:3.6.1; EC:3.6.1.3; EC:3.6.1.15	Coil (COILS); Coil (COILS); Coil (COILS); Coil (COILS); Coil (COILS); Coil (COILS); Coil (COILS); Coil (COILS); Coil (COILS); Coil (COILS); Coil (COILS); Coil (COILS); IPR004584 (TIGRFAM); G3DSA:1.10.287.510 (GENE3D); IPR027417 (G3DSA:3.40.50.GENE3D); IPR027417 (G3DSA:3.40.50.GENE3D); PF13476 (PFAM); IPR004584 (PANTHER); PTHR18867:SF12 (PANTHER); IPR027417 (SUPERFAMILY)
AES71951	long-chain-fatty-acid CoA ligase (AMP-forming)	2148	20	0	0.869	2	P:long-chain fatty acid metabolic process; F:long-chain fatty acid-CoA ligase activity	EC:6.2.1.3; EC:6.2.1	G3DSA:3.40.50.980 (GENE3D); G3DSA:3.40.50.980 (GENE3D); IPR000873 (PFAM); G3DSA:2.30.38.10 (GENE3D); G3DSA:3.30.300.30 (GENE3D); PTHR24096:SF199 (PANTHER); PTHR24096 (PANTHER); IPR020845 (PROSITE_PATTERNS); CYTOPLASMIC_DOMAIN (PHOBIUS); NON_CYTOPLASMIC_DOMAIN (PHOBIUS); TRANSMEMBRANE (PHOBIUS); SSF56801 (SUPERFAMILY)
AES71954	aspartokinase-homoserine dehydrogenase	2721	20	0	0.919	11	P:lysine biosynthetic process; C:chloroplast; F:NADP binding; F:aspartate kinase activity; P:L-serine metabolic process; P:oxidation-reduction process; P:phosphorylation; F:amino acid binding; F:homoserine dehydrogenase activity; P:glycine metabolic process; P:threonine metabolic process	EC:1.1.1.3; EC:2.7.2.4	IPR001341 (TIGRFAM); IPR001048 (PFAM); IPR001048 (G3DSA:3.40.1160.GENE3D); IPR005106 (PFAM); IPR027795 (PFAM); IPR002912 (PFAM); IPR001342 (PFAM); G3DSA:3.30.360.10 (GENE3D); IPR016040 (G3DSA:3.40.50.GENE3D); IPR019811 (PROSITE_PATTERNS); IPR018042 (PROSITE_PATTERNS); IPR002912 (PROSITE_PROFILES); SSF55347 (SUPERFAMILY); SSF55021 (SUPERFAMILY); SSF55021 (SUPERFAMILY); IPR001048 (SUPERFAMILY); IPR…
KEH35243	aspartokinase-homoserine dehydrogenase	2061	20	0	0.947	11	P:lysine biosynthetic process; C:chloroplast; F:NADP binding; F:aspartate kinase activity; P:L-serine metabolic process; P:oxidation-reduction process; P:phosphorylation; F:amino acid binding; F:homoserine dehydrogenase activity; P:glycine metabolic process; P:threonine metabolic process	EC:1.1.1.3; EC:2.7.2.4	IPR002912 (PFAM); IPR001048 (PFAM); IPR001341 (TIGRFAM); IPR016040 (G3DSA:3.40.50.GENE3D); IPR001048 (G3DSA:3.40.1160.GENE3D); IPR027795 (PFAM); G3DSA:3.30.360.10 (GENE3D); IPR001342 (PFAM); IPR005106 (PFAM); PTHR21499:SF30 (PANTHER); PTHR21499 (PANTHER); IPR019811 (PROSITE_PATTERNS); IPR002912 (PROSITE_PROFILES); SSF55021 (SUPERFAMILY); IPR001048 (SUPERFAMILY); IPR016040 (SUPERFAMILY); SSF55021 …
KEH35244	aspartokinase-homoserine dehydrogenase	2211	20	0	0.9455	11	P:lysine biosynthetic process; C:chloroplast; F:NADP binding; F:aspartate kinase activity; P:L-serine metabolic process; P:oxidation-reduction process; P:phosphorylation; F:amino acid binding; F:homoserine dehydrogenase activity; P:glycine metabolic process; P:threonine metabolic process	EC:1.1.1.3; EC:2.7.2.4	IPR027795 (PFAM); G3DSA:3.30.360.10 (GENE3D); IPR002912 (PFAM); IPR001341 (TIGRFAM); IPR001048 (PFAM); IPR001342 (PFAM); IPR016040 (G3DSA:3.40.50.GENE3D); IPR001048 (G3DSA:3.40.1160.GENE3D); IPR005106 (PFAM); PTHR21499 (PANTHER); PTHR21499:SF30 (PANTHER); IPR019811 (PROSITE_PATTERNS); IPR002912 (PROSITE_PROFILES); SignalP-noTM (SIGNALP_EUK); SSF55347 (SUPERFAMILY); IPR001048 (SUPERFAMILY); SSF550…
AES72083	mitotic spindle assembly checkpoint MAD2B-like protein	624	20	9.7e-150	0.9605	13	P:mitotic spindle assembly checkpoint; P:cell proliferation; P:DNA endoreduplication; C:kinetochore; P:proteasome assembly; C:nuclear envelope; P:regulation of unidimensional cell growth; F:DNA binding; C:cytoplasm; C:kinetochore microtubule; C:chromocenter; P:histone phosphorylation; P:response to misfolded protein	-	IPR003511 (PFAM); IPR003511 (G3DSA:3.30.900.GENE3D); PTHR11842 (PANTHER); IPR027097 (PTHR11842:PANTHER); IPR003511 (PROSITE_PROFILES); IPR003511 (SUPERFAMILY)
KEH35273	mitotic spindle assembly checkpoint MAD2B-like protein	468	20	9.5e-109	0.959	13	P:mitotic spindle assembly checkpoint; P:cell proliferation; P:DNA endoreduplication; C:kinetochore; P:proteasome assembly; C:nuclear envelope; P:regulation of unidimensional cell growth; F:DNA binding; C:cytoplasm; C:kinetochore microtubule; C:chromocenter; P:histone phosphorylation; P:response to misfolded protein	-	IPR003511 (PFAM); IPR003511 (G3DSA:3.30.900.GENE3D); IPR027097 (PTHR11842:PANTHER); PTHR11842 (PANTHER); IPR003511 (PROSITE_PROFILES); IPR003511 (SUPERFAMILY)
KEH35274	mitotic spindle assembly checkpoint MAD2B-like protein	561	20	1.8e-132	0.951	13	P:mitotic spindle assembly checkpoint; P:cell proliferation; P:DNA endoreduplication; C:kinetochore; P:proteasome assembly; C:nuclear envelope; P:regulation of unidimensional cell growth; F:DNA binding; C:cytoplasm; C:kinetochore microtubule; C:chromocenter; P:histone phosphorylation; P:response to misfolded protein	-	IPR003511 (PFAM); IPR003511 (G3DSA:3.30.900.GENE3D); PTHR11842 (PANTHER); IPR027097 (PTHR11842:PANTHER); NON_CYTOPLASMIC_DOMAIN (PHOBIUS); CYTOPLASMIC_DOMAIN (PHOBIUS); TRANSMEMBRANE (PHOBIUS); IPR003511 (PROSITE_PROFILES); IPR003511 (SUPERFAMILY); TMhelix (TMHMM)
AES72110	enoyl-(acyl carrier) reductase	975	20	0	0.801	2	F:oxidoreductase activity; P:oxidation-reduction process	-	IPR002198 (PRINTS); IPR002347 (PRINTS); IPR002198 (PIRSF); IPR002198 (PFAM); IPR016040 (G3DSA:3.40.50.GENE3D); PTHR24322:SF591 (PANTHER); PTHR24322 (PANTHER); NON_CYTOPLASMIC_DOMAIN (PHOBIUS); CYTOPLASMIC_DOMAIN (PHOBIUS); TRANSMEMBRANE (PHOBIUS); IPR016040 (SUPERFAMILY); TMhelix (TMHMM); TMhelix (TMHMM)
KEH35350	histone-lysine N-methyltransferase ASHH2, putative	6552	20	0	0.7125	6	C:nucleus; F:zinc ion binding; F:protein binding; P:histone lysine methylation; F:histone-lysine N-methyltransferase activity; P:lysine catabolic process	EC:2.1.1.43; EC:2.1.1	IPR003616 (SMART); IPR001214 (SMART); IPR006560 (SMART); G3DSA:2.170.270.10 (GENE3D); IPR011124 (PFAM); IPR001214 (PFAM); PTHR22884:SF276 (PANTHER); PTHR22884 (PANTHER); IPR003616 (PROSITE_PROFILES); IPR011124 (PROSITE_PROFILES); IPR001214 (PROSITE_PROFILES); IPR006560 (PROSITE_PROFILES); SSF82199 (SUPERFAMILY)
KEH35351	histone-lysine N-methyltransferase ASHH2, putative	6234	20	0	0.707	6	C:nucleus; F:zinc ion binding; F:protein binding; P:histone lysine methylation; F:histone-lysine N-methyltransferase activity; P:lysine catabolic process	EC:2.1.1.43; EC:2.1.1	IPR006560 (SMART); IPR003616 (SMART); IPR001214 (SMART); IPR001214 (PFAM); G3DSA:2.170.270.10 (GENE3D); IPR011124 (PFAM); PTHR22884:SF276 (PANTHER); PTHR22884 (PANTHER); IPR001214 (PROSITE_PROFILES); IPR011124 (PROSITE_PROFILES); IPR006560 (PROSITE_PROFILES); IPR003616 (PROSITE_PROFILES); SSF82199 (SUPERFAMILY)
AES72579	CDPK-related kinase	1767	20	0	0.8715	4	F:ATP binding; F:calmodulin-dependent protein kinase activity; P:serine family amino acid metabolic process; P:protein phosphorylation	EC:2.7.11; EC:2.7.11.17	IPR002290 (SMART); IPR011992 (G3DSA:1.10.238.GENE3D); G3DSA:3.30.200.20 (GENE3D); G3DSA:1.10.510.10 (GENE3D); IPR000719 (PFAM); PTHR24349 (PANTHER); PTHR24349:SF90 (PANTHER); IPR017441 (PROSITE_PATTERNS); IPR008271 (PROSITE_PATTERNS); IPR000719 (PROSITE_PROFILES); IPR011009 (SUPERFAMILY); IPR011992 (SUPERFAMILY)
AES72598	LRR receptor-like kinase family protein	3000	20	0	0.767	6	F:ATP binding; F:protein binding; C:integral component of membrane; P:serine family amino acid metabolic process; F:protein serine/threonine kinase activity; P:protein phosphorylation	EC:2.7.11	IPR002290 (SMART); IPR003591 (SMART); SM00365 (SMART); IPR032675 (G3DSA:3.80.10.GENE3D); G3DSA:1.10.510.10 (GENE3D); IPR013210 (PFAM); IPR001611 (PFAM); IPR001245 (PFAM); G3DSA:3.30.200.20 (GENE3D); IPR032675 (G3DSA:3.80.10.GENE3D); IPR001611 (PFAM); PTHR27000:SF153 (PANTHER); PTHR27000 (PANTHER); IPR017441 (PROSITE_PATTERNS); IPR008271 (PROSITE_PATTERNS); SIGNAL_PEPTIDE_H_REGION (PHOBIUS); NON_C…
AES72770	DNA-binding protein alba protein	738	20	1e-80	0.969	1	F:DNA binding	-	IPR002775 (PFAM); IPR002775 (G3DSA:3.30.110.GENE3D); PTHR13516:SF9 (PANTHER); PTHR13516 (PANTHER); PD010497 (PRODOM); IPR002775 (SUPERFAMILY)
AES72838	zinc finger C-x8-C-x5-C-x3-H type protein, putative	2982	20	0	0.7175	1	F:metal ion binding	-	IPR000571 (SMART); IPR000571 (G3DSA:4.10.1000.GENE3D); IPR000571 (PFAM); PTHR36886:SF2 (PANTHER); PTHR36886 (PANTHER); IPR000571 (PROSITE_PROFILES); IPR000571 (SUPERFAMILY)
KEH35591	zinc finger C-x8-C-x5-C-x3-H type protein, putative	3075	20	0	0.7175	1	F:metal ion binding	-	IPR000571 (SMART); IPR000571 (G3DSA:4.10.1000.GENE3D); IPR000571 (PFAM); PTHR36886:SF2 (PANTHER); PTHR36886 (PANTHER); NON_CYTOPLASMIC_DOMAIN (PHOBIUS); SIGNAL_PEPTIDE_H_REGION (PHOBIUS); SIGNAL_PEPTIDE_C_REGION (PHOBIUS); SIGNAL_PEPTIDE_N_REGION (PHOBIUS); SIGNAL_PEPTIDE (PHOBIUS); IPR000571 (PROSITE_PROFILES); SignalP-noTM (SIGNALP_EUK); IPR000571 (SUPERFAMILY); TMhelix (TMHMM)
AES72848	caffeic acid O-methyltransferase	1008	20	0	0.767	3	F:catechol O-methyltransferase activity; P:tyrosine metabolic process; P:methylation	EC:2.1.1.6; EC:2.1.1	IPR029063 (G3DSA:3.40.50.GENE3D); IPR011991 (G3DSA:1.10.10.GENE3D); IPR001077 (PFAM); PTHR11746 (PANTHER); PTHR11746:SF90 (PANTHER); IPR016461 (PROSITE_PROFILES); IPR011991 (SUPERFAMILY); IPR029063 (SUPERFAMILY)
AES72899	tyrosine kinase family protein	1473	20	0	0.801	4	F:ATP binding; F:protein kinase activity; P:protein phosphorylation; F:hydrolase activity	-	IPR002290 (SMART); IPR000719 (PFAM); G3DSA:1.10.510.10 (GENE3D); PTHR32175 (PANTHER); PTHR32175:SF0 (PANTHER); IPR008271 (PROSITE_PATTERNS); TRANSMEMBRANE (PHOBIUS); NON_CYTOPLASMIC_DOMAIN (PHOBIUS); CYTOPLASMIC_DOMAIN (PHOBIUS); IPR000719 (PROSITE_PROFILES); IPR027417 (SUPERFAMILY); IPR011009 (SUPERFAMILY); TMhelix (TMHMM)
AES72920	transmembrane amino acid transporter family protein	1401	20	0	0.883	1	C:integral component of membrane	-	IPR013057 (PFAM); PTHR22950 (PANTHER); PTHR22950:SF310 (PANTHER); NON_CYTOPLASMIC_DOMAIN (PHOBIUS); CYTOPLASMIC_DOMAIN (PHOBIUS); CYTOPLASMIC_DOMAIN (PHOBIUS); NON_CYTOPLASMIC_DOMAIN (PHOBIUS); TRANSMEMBRANE (PHOBIUS); TRANSMEMBRANE (PHOBIUS); CYTOPLASMIC_DOMAIN (PHOBIUS); CYTOPLASMIC_DOMAIN (PHOBIUS); TRANSMEMBRANE (PHOBIUS); TRANSMEMBRANE (PHOBIUS); CYTOPLASMIC_DOMAIN (PHOBIUS); TRANSMEMBRANE (…
KEH35649	GTP-binding elongation factor Tu family protein	2037	20	0	0.9095	17	P:chlorophyll biosynthetic process; P:positive regulation of translation; P:pentose-phosphate shunt; P:rRNA processing; P:response to blue light; C:ribosome; F:GTP binding; C:chloroplast; P:regulation of translational elongation; P:chloroplast relocation; F:translation elongation factor activity; P:response to far red light; F:GTPase activity; P:thylakoid membrane organization; P:isopentenyl diph…	EC:3.6.1; EC:3.6.1.15	IPR000795 (PRINTS); IPR000640 (SMART); IPR005225 (TIGRFAM); G3DSA:3.30.70.870 (GENE3D); IPR000640 (PFAM); PF00009 (PFAM); IPR013842 (PFAM); IPR000640 (G3DSA:3.30.70.GENE3D); IPR006297 (TIGRFAM); IPR004161 (PFAM); G3DSA:2.40.30.10 (GENE3D); IPR027417 (G3DSA:3.40.50.GENE3D); PTHR23115 (PANTHER); PTHR23115:SF189 (PANTHER); IPR031157 (PROSITE_PATTERNS); IPR000795 (PROSITE_PROFILES); IPR027518 (HAMAP)…
AES73003	glycoside hydrolase family 38 amino-terminal domain protein	3051	20	0	0.8905	4	F:alpha-mannosidase activity; F:zinc ion binding; P:mannose metabolic process; F:carbohydrate binding	EC:3.2.1.24; EC:3.2.1	IPR015341 (SMART); IPR013780 (G3DSA:2.60.40.GENE3D); IPR011682 (PFAM); G3DSA:2.60.40.1360 (GENE3D); G3DSA:2.70.98.30 (GENE3D); IPR000602 (PFAM); IPR015341 (PFAM); IPR027291 (G3DSA:3.20.110.GENE3D); IPR015341 (G3DSA:1.20.1270.GENE3D); NON_CYTOPLASMIC_DOMAIN (PHOBIUS); SIGNAL_PEPTIDE_N_REGION (PHOBIUS); SIGNAL_PEPTIDE (PHOBIUS); SIGNAL_PEPTIDE_H_REGION (PHOBIUS); SIGNAL_PEPTIDE_C_REGION (PHOBIUS); …
KEH35692	ripening-regulated protein	1722	20	0	0.8875	-		-	Coil (COILS); Coil (COILS); PTHR31762 (PANTHER); PTHR31762:SF4 (PANTHER)
KEH35693	ripening-regulated protein	1218	20	0	0.9305	-		-	Coil (COILS); Coil (COILS); PTHR31762 (PANTHER); PTHR31762:SF4 (PANTHER)
AES73073	transferring glycosyl group transferase	2934	20	0	0.8315	6	P:defense response by callose deposition; F:protein binding; C:cytosol; P:regulation of transcription, DNA-templated; F:transferase activity; P:response to chitin	-	IPR001810 (SMART); IPR003347 (SMART); G3DSA:2.60.120.650 (GENE3D); PF13621 (PFAM); G3DSA:3.90.1200.10 (GENE3D); IPR001810 (PFAM); G3DSA:1.20.1280.50 (GENE3D); PTHR12480 (PANTHER); PTHR12480:SF5 (PANTHER); IPR003347 (PROSITE_PROFILES); IPR001810 (PROSITE_PROFILES); IPR011009 (SUPERFAMILY); IPR001810 (SUPERFAMILY); SSF51197 (SUPERFAMILY)
AES73135	serpin-like protein	1035	20	0	0.678	1	C:extracellular space	-	IPR023796 (SMART); IPR023796 (PFAM); G3DSA:3.30.497.10 (GENE3D); G3DSA:2.30.39.10 (GENE3D); IPR000215 (PANTHER); PTHR11461:SF171 (PANTHER); TRANSMEMBRANE (PHOBIUS); NON_CYTOPLASMIC_DOMAIN (PHOBIUS); CYTOPLASMIC_DOMAIN (PHOBIUS); IPR023796 (SUPERFAMILY)
AES73138	GATA transcription factor	1080	20	0	0.8095	7	C:transcription factor complex; F:transcription factor activity, sequence-specific DNA binding; F:zinc ion binding; F:protein binding; P:regulation of transcription, DNA-templated; F:sequence-specific DNA binding; P:regulation of transcription, DNA-templated	-	IPR010399 (SMART); IPR000679 (SMART); IPR010399 (PFAM); IPR013088 (G3DSA:3.30.50.GENE3D); IPR000679 (PFAM); IPR010402 (PFAM); PTHR10071:SF179 (PANTHER); PTHR10071 (PANTHER); IPR000679 (PROSITE_PATTERNS); IPR010399 (PROSITE_PROFILES); IPR000679 (PROSITE_PROFILES); IPR010402 (PROSITE_PROFILES); SSF57716 (SUPERFAMILY)
KEH35724	GATA transcription factor	768	20	0	0.8265	7	C:transcription factor complex; F:transcription factor activity, sequence-specific DNA binding; F:zinc ion binding; F:protein binding; P:regulation of transcription, DNA-templated; F:sequence-specific DNA binding; P:regulation of transcription, DNA-templated	-	IPR000679 (SMART); IPR010402 (PFAM); IPR000679 (PFAM); IPR013088 (G3DSA:3.30.50.GENE3D); PTHR10071 (PANTHER); PTHR10071:SF179 (PANTHER); IPR000679 (PROSITE_PATTERNS); IPR010402 (PROSITE_PROFILES); IPR000679 (PROSITE_PROFILES); SSF57716 (SUPERFAMILY)
AES73151	myb-like DNA-binding domain protein	2871	20	0	0.7375	1	F:DNA binding	-	Coil (COILS); IPR001005 (SMART); IPR001005 (PFAM); IPR009057 (G3DSA:1.10.10.GENE3D); PTHR21717 (PANTHER); PTHR21717:SF20 (PANTHER); IPR017930 (PROSITE_PROFILES); IPR009057 (SUPERFAMILY)
KEH35727	myb-like DNA-binding domain protein	2160	20	0	0.6395	1	F:DNA binding	-	Coil (COILS); PTHR21717:SF18 (PANTHER); PTHR21717 (PANTHER)
KEH35728	myb-like DNA-binding domain protein	2046	20	0	0.729	1	F:DNA binding	-	Coil (COILS); IPR001005 (SMART); IPR009057 (G3DSA:1.10.10.GENE3D); IPR001005 (PFAM); PTHR21717 (PANTHER); PTHR21717:SF20 (PANTHER); IPR017930 (PROSITE_PROFILES); IPR009057 (SUPERFAMILY)
AES73152	kinase interacting (KIP1-like) family protein	2883	20	0	0.7515	2	P:phosphorylation; F:kinase activity	-	Coil (COILS); Coil (COILS); Coil (COILS); Coil (COILS); Coil (COILS); Coil (COILS); Coil (COILS); IPR011684 (PFAM); PTHR31631 (PANTHER); PTHR31631:SF3 (PANTHER)
AES73164	mechanosensitive ion channel-like protein	1776	20	0	0.8085	2	P:transmembrane transport; C:membrane	-	IPR006685 (PFAM); G3DSA:2.30.30.60 (GENE3D); PTHR30566 (PANTHER); PTHR30566:SF12 (PANTHER); CYTOPLASMIC_DOMAIN (PHOBIUS); TRANSMEMBRANE (PHOBIUS); TRANSMEMBRANE (PHOBIUS); TRANSMEMBRANE (PHOBIUS); NON_CYTOPLASMIC_DOMAIN (PHOBIUS); NON_CYTOPLASMIC_DOMAIN (PHOBIUS); TRANSMEMBRANE (PHOBIUS); CYTOPLASMIC_DOMAIN (PHOBIUS); CYTOPLASMIC_DOMAIN (PHOBIUS); NON_CYTOPLASMIC_DOMAIN (PHOBIUS); TRANSMEMBRANE (…
KEH35730	mechanosensitive ion channel-like protein	1293	20	0	0.824	2	P:transmembrane transport; C:membrane	-	G3DSA:2.30.30.60 (GENE3D); IPR006685 (PFAM); PTHR30566:SF12 (PANTHER); PTHR30566 (PANTHER); NON_CYTOPLASMIC_DOMAIN (PHOBIUS); NON_CYTOPLASMIC_DOMAIN (PHOBIUS); TRANSMEMBRANE (PHOBIUS); TRANSMEMBRANE (PHOBIUS); CYTOPLASMIC_DOMAIN (PHOBIUS); TRANSMEMBRANE (PHOBIUS); NON_CYTOPLASMIC_DOMAIN (PHOBIUS); CYTOPLASMIC_DOMAIN (PHOBIUS); TRANSMEMBRANE (PHOBIUS); TRANSMEMBRANE (PHOBIUS); CYTOPLASMIC_DOMAIN (…
AES73167	PHD-finger protein	1497	20	0	0.803	4	F:zinc ion binding; F:protein binding; P:metabolic process; F:ligase activity	-	IPR001965 (SMART); IPR013083 (G3DSA:3.30.40.GENE3D); IPR019787 (PFAM); PTHR10615:SF117 (PANTHER); PTHR10615 (PANTHER); IPR019786 (PROSITE_PATTERNS); IPR011124 (PROSITE_PROFILES); IPR019787 (PROSITE_PROFILES); IPR011011 (SUPERFAMILY)
AES73282	LNS2 (lipin/Ned1/Smp2) protein	2502	20	0	0.735	1	P:single-organism process	-	IPR031315 (SMART); IPR023214 (G3DSA:3.40.50.GENE3D); IPR013209 (PFAM); IPR007651 (PFAM); PTHR12181:SF12 (PANTHER); PTHR12181 (PANTHER); IPR023214 (SUPERFAMILY)
KEH35749	LNS2 (lipin/Ned1/Smp2) protein	2256	20	0	0.7175	1	P:single-organism process	-	IPR031315 (SMART); IPR023214 (G3DSA:3.40.50.GENE3D); IPR013209 (PFAM); IPR007651 (PFAM); PTHR12181 (PANTHER); PTHR12181:SF12 (PANTHER); IPR023214 (SUPERFAMILY)
AES73288	WEAK movement UNDER BLUE LIGHT-like protein	2844	20	0	0.828	-		-	Coil (COILS); Coil (COILS); Coil (COILS); Coil (COILS); Coil (COILS); Coil (COILS); Coil (COILS); Coil (COILS); IPR008545 (PFAM); PTHR32054:SF2 (PANTHER); PTHR32054 (PANTHER)
AES73368	DNA helicase TIP49 TBP-interacting protein	1377	20	0	0.973	10	P:regulation of defense response to fungus, incompatible interaction; C:replication fork; F:ATP binding; C:chloroplast; F:ATP-dependent 5'-3' DNA helicase activity; P:DNA duplex unwinding; P:metabolic process; C:cytosol; C:nucleolus; P:meristem development	EC:3.6.1; EC:3.6.1.3; EC:3.6.1.15	IPR003593 (SMART); IPR010339 (PFAM); G3DSA:1.10.8.60 (GENE3D); IPR027417 (G3DSA:3.40.50.GENE3D); IPR027238 (PANTHER); IPR027417 (SUPERFAMILY)
KEH35869	DNA helicase TIP49 TBP-interacting protein	1083	20	0	0.9845	5	C:replication fork; F:ATP binding; F:ATP-dependent 5'-3' DNA helicase activity; P:DNA duplex unwinding; P:metabolic process	EC:3.6.1; EC:3.6.1.3; EC:3.6.1.15	G3DSA:1.10.8.60 (GENE3D); IPR010339 (PFAM); IPR027417 (G3DSA:3.40.50.GENE3D); IPR027238 (PANTHER); IPR012340 (SUPERFAMILY); IPR027417 (SUPERFAMILY)
AES73553	nucleic acid-binding protein, putative	2409	20	0	0.662	1	F:binding	-	Coil (COILS); IPR011989 (G3DSA:1.25.10.GENE3D); PTHR12663:SF3 (PANTHER); PTHR12663 (PANTHER); SSF63748 (SUPERFAMILY); IPR016024 (SUPERFAMILY)
AES73751	potassium channel KAT3 protein	1875	20	0	0.8395	7	P:high-affinity potassium ion import; F:voltage-gated potassium channel activity; C:voltage-gated potassium channel complex; C:integral component of membrane; P:nitrate transport; C:endoplasmic reticulum; P:response to nitrate	-	IPR003938 (PRINTS); IPR000595 (SMART); IPR005821 (PFAM); G3DSA:1.10.287.70 (GENE3D); IPR014710 (G3DSA:2.60.120.GENE3D); IPR000595 (PFAM); IPR021789 (PFAM); PTHR10217:SF537 (PANTHER); PTHR10217 (PANTHER); NON_CYTOPLASMIC_DOMAIN (PHOBIUS); CYTOPLASMIC_DOMAIN (PHOBIUS); TRANSMEMBRANE (PHOBIUS); CYTOPLASMIC_DOMAIN (PHOBIUS); TRANSMEMBRANE (PHOBIUS); CYTOPLASMIC_DOMAIN (PHOBIUS); NON_CYTOPLASMIC_DOMAI…
KEH35945	potassium channel KAT3 protein	1665	20	0	0.848	7	P:high-affinity potassium ion import; F:voltage-gated potassium channel activity; C:voltage-gated potassium channel complex; C:integral component of membrane; P:nitrate transport; C:endoplasmic reticulum; P:response to nitrate	-	IPR003938 (PRINTS); IPR000595 (SMART); G3DSA:1.10.287.70 (GENE3D); IPR014710 (G3DSA:2.60.120.GENE3D); IPR005821 (PFAM); IPR000595 (PFAM); G3DSA:1.10.287.630 (GENE3D); PTHR10217 (PANTHER); PTHR10217:SF537 (PANTHER); NON_CYTOPLASMIC_DOMAIN (PHOBIUS); CYTOPLASMIC_DOMAIN (PHOBIUS); TRANSMEMBRANE (PHOBIUS); CYTOPLASMIC_DOMAIN (PHOBIUS); TRANSMEMBRANE (PHOBIUS); CYTOPLASMIC_DOMAIN (PHOBIUS); TRANSMEMBR…
KEH35946	potassium channel KAT3 protein	1662	20	0	0.849	7	P:high-affinity potassium ion import; F:voltage-gated potassium channel activity; C:voltage-gated potassium channel complex; C:integral component of membrane; P:nitrate transport; C:endoplasmic reticulum; P:response to nitrate	-	IPR003938 (PRINTS); IPR000595 (SMART); G3DSA:1.10.287.70 (GENE3D); G3DSA:1.10.287.630 (GENE3D); IPR005821 (PFAM); IPR000595 (PFAM); IPR014710 (G3DSA:2.60.120.GENE3D); PTHR10217 (PANTHER); PTHR10217:SF537 (PANTHER); TRANSMEMBRANE (PHOBIUS); NON_CYTOPLASMIC_DOMAIN (PHOBIUS); TRANSMEMBRANE (PHOBIUS); TRANSMEMBRANE (PHOBIUS); CYTOPLASMIC_DOMAIN (PHOBIUS); CYTOPLASMIC_DOMAIN (PHOBIUS); NON_CYTOPLASMIC…
KEH36020	aspartate aminotransferase	1377	20	0	0.9505	26	F:pyridoxal phosphate binding; P:L-phenylalanine biosynthetic process; F:L-phenylalanine:2-oxoglutarate aminotransferase activity; P:proline metabolic process; P:ethylene biosynthetic process; F:L-aspartate:2-oxoglutarate aminotransferase activity; P:response to cytokinin; P:2-oxoglutarate metabolic process; P:alanine metabolic process; P:glutamate metabolic process; P:fatty acid beta-oxidation; …	EC:2.6.1.9; EC:2.6.1.57; EC:2.6.1.5; EC:2.6.1.1	IPR000796 (PRINTS); IPR015421 (G3DSA:3.40.640.GENE3D); IPR004839 (PFAM); PTHR11879:SF16 (PANTHER); IPR000796 (PANTHER); IPR004838 (PROSITE_PATTERNS); IPR015424 (SUPERFAMILY)
KEH36021	aspartate aminotransferase	1296	20	0	0.951	26	F:pyridoxal phosphate binding; P:L-phenylalanine biosynthetic process; F:L-phenylalanine:2-oxoglutarate aminotransferase activity; P:proline metabolic process; P:ethylene biosynthetic process; F:L-aspartate:2-oxoglutarate aminotransferase activity; P:response to cytokinin; P:2-oxoglutarate metabolic process; P:alanine metabolic process; P:glutamate metabolic process; P:fatty acid beta-oxidation; …	EC:2.6.1.9; EC:2.6.1.57; EC:2.6.1.5; EC:2.6.1.1	IPR000796 (PRINTS); IPR015421 (G3DSA:3.40.640.GENE3D); IPR004839 (PFAM); IPR000796 (PANTHER); PTHR11879:SF16 (PANTHER); IPR004838 (PROSITE_PATTERNS); IPR015424 (SUPERFAMILY)
KEH36022	aspartate aminotransferase	1257	20	0	0.9605	26	F:pyridoxal phosphate binding; P:L-phenylalanine biosynthetic process; F:L-phenylalanine:2-oxoglutarate aminotransferase activity; P:proline metabolic process; P:ethylene biosynthetic process; F:L-aspartate:2-oxoglutarate aminotransferase activity; P:response to cytokinin; P:2-oxoglutarate metabolic process; P:alanine metabolic process; P:glutamate metabolic process; P:fatty acid beta-oxidation; …	EC:2.6.1.9; EC:2.6.1.57; EC:2.6.1.5; EC:2.6.1.1	IPR000796 (PRINTS); IPR004839 (PFAM); IPR015421 (G3DSA:3.40.640.GENE3D); PTHR11879:SF16 (PANTHER); IPR000796 (PANTHER); IPR004838 (PROSITE_PATTERNS); IPR015424 (SUPERFAMILY)
KEH36035	esterase/lipase domain protein, putative, partial	789	20	0	0.573	2	P:para-aminobenzoic acid metabolic process; P:organ senescence	-	IPR029058 (G3DSA:3.40.50.GENE3D); PTHR17630:SF54 (PANTHER); PTHR17630 (PANTHER); IPR029058 (SUPERFAMILY)
AES73977	transmembrane and coiled-coil protein	1992	20	0	0.7865	1	C:integral component of membrane	-	IPR029058 (G3DSA:3.40.50.GENE3D); IPR007941 (PFAM); PTHR17920:SF7 (PANTHER); IPR007941 (PANTHER); IPR029058 (SUPERFAMILY); TMhelix (TMHMM); TMhelix (TMHMM); TMhelix (TMHMM); TMhelix (TMHMM)
KEH36226	transmembrane and coiled-coil protein	1797	20	0	0.793	1	C:integral component of membrane	-	IPR029058 (G3DSA:3.40.50.GENE3D); IPR007941 (PFAM); IPR007941 (PANTHER); PTHR17920:SF7 (PANTHER); IPR029058 (SUPERFAMILY); TMhelix (TMHMM); TMhelix (TMHMM); TMhelix (TMHMM); TMhelix (TMHMM)
KEH36235	chromosome condensation regulator RCC1 repeat protein	1632	20	0	0.9385	5	P:cell division; P:endosome organization; P:metabolic process; F:ligase activity; P:mitotic cell cycle	-	Coil (COILS); IPR000408 (PRINTS); IPR000408 (PFAM); IPR009091 (G3DSA:2.130.10.GENE3D); PTHR22870 (PANTHER); PTHR22870:SF195 (PANTHER); IPR000408 (PROSITE_PATTERNS); IPR000408 (PROSITE_PROFILES); IPR009091 (SUPERFAMILY)
AES73999	abscisic acid-responsive (TB2/DP1, HVA22) family protein	1305	20	0	0.7885	3	F:oxidoreductase activity; C:integral component of membrane; P:oxidation-reduction process	-	IPR004345 (PFAM); IPR004345 (PANTHER); PTHR12300:SF26 (PANTHER); TRANSMEMBRANE (PHOBIUS); NON_CYTOPLASMIC_DOMAIN (PHOBIUS); TRANSMEMBRANE (PHOBIUS); NON_CYTOPLASMIC_DOMAIN (PHOBIUS); CYTOPLASMIC_DOMAIN (PHOBIUS); CYTOPLASMIC_DOMAIN (PHOBIUS); TRANSMEMBRANE (PHOBIUS); NON_CYTOPLASMIC_DOMAIN (PHOBIUS); TRANSMEMBRANE (PHOBIUS); TMhelix (TMHMM); TMhelix (TMHMM); TMhelix (TMHMM); TMhelix (TMHMM)
KEH36245	abscisic acid-responsive (TB2/DP1, HVA22) family protein	939	20	0	0.936	3	F:oxidoreductase activity; C:integral component of membrane; P:oxidation-reduction process	-	IPR004345 (PFAM); PTHR12300:SF26 (PANTHER); IPR004345 (PANTHER); CYTOPLASMIC_DOMAIN (PHOBIUS); NON_CYTOPLASMIC_DOMAIN (PHOBIUS); TRANSMEMBRANE (PHOBIUS); TRANSMEMBRANE (PHOBIUS); TRANSMEMBRANE (PHOBIUS); TRANSMEMBRANE (PHOBIUS); NON_CYTOPLASMIC_DOMAIN (PHOBIUS); CYTOPLASMIC_DOMAIN (PHOBIUS); NON_CYTOPLASMIC_DOMAIN (PHOBIUS); TMhelix (TMHMM); TMhelix (TMHMM); TMhelix (TMHMM); TMhelix (TMHMM)
KEH36295	hypothetical protein MTR_3g115210	1317	20	0	0.8815	2	P:biological_process; C:cellular_component	-	PTHR34113:SF3 (PANTHER); PTHR34113 (PANTHER)
KEH36296	hypothetical protein MTR_3g115210	1155	20	0	0.8785	2	P:biological_process; C:cellular_component	-	PTHR34113 (PANTHER); PTHR34113:SF3 (PANTHER)
AES74138	phosphatidylinositol 4-kinase alpha	6108	20	0	0.9015	11	F:actin filament binding; F:phosphatidylinositol-4,5-bisphosphate binding; F:phosphatidylinositol-4-phosphate binding; C:plasmodesma; C:perinuclear region of cytoplasm; P:phosphatidylinositol-mediated signaling; P:phosphatidylinositol phosphorylation; F:1-phosphatidylinositol 4-kinase activity; F:phosphatidic acid binding; P:protein phosphorylation; C:plasma membrane	EC:2.7.1.67	IPR001263 (SMART); IPR000403 (SMART); IPR000403 (G3DSA:1.10.1070.GENE3D); IPR001263 (PFAM); G3DSA:3.30.1010.10 (GENE3D); IPR001263 (G3DSA:1.25.40.GENE3D); IPR000403 (PFAM); PTHR10048:SF15 (PANTHER); IPR015433 (PANTHER); IPR018936 (PROSITE_PATTERNS); IPR000403 (PROSITE_PROFILES); IPR001263 (PROSITE_PROFILES); IPR016024 (SUPERFAMILY); IPR011009 (SUPERFAMILY); IPR016024 (SUPERFAMILY); IPR016024 (SUP…
AES74348	organic solute transporter ostalpha protein	1443	20	0	0.905	6	P:response to salt stress; P:Golgi organization; P:calcium ion transport; C:integral component of membrane; C:cytosol; P:plant-type hypersensitive response	-	IPR005178 (PFAM); IPR005178 (PANTHER); IPR031171 (PTHR23423:PANTHER); TRANSMEMBRANE (PHOBIUS); NON_CYTOPLASMIC_DOMAIN (PHOBIUS); CYTOPLASMIC_DOMAIN (PHOBIUS); NON_CYTOPLASMIC_DOMAIN (PHOBIUS); TRANSMEMBRANE (PHOBIUS); NON_CYTOPLASMIC_DOMAIN (PHOBIUS); TRANSMEMBRANE (PHOBIUS); TRANSMEMBRANE (PHOBIUS); TRANSMEMBRANE (PHOBIUS); CYTOPLASMIC_DOMAIN (PHOBIUS); CYTOPLASMIC_DOMAIN (PHOBIUS); TMhelix (TMH…
AES74355	tonoplast monosaccharide transporter 2	2235	20	0	0.9085	6	F:substrate-specific transmembrane transporter activity; P:transmembrane transport; F:2-alkenal reductase [NAD(P)] activity; C:integral component of membrane; P:carbohydrate transport; P:oxidation-reduction process	EC:1.3.1.74	IPR003663 (PRINTS); G3DSA:1.20.1250.20 (GENE3D); IPR005828 (PFAM); PTHR23500:SF96 (PANTHER); PTHR23500 (PANTHER); IPR005829 (PROSITE_PATTERNS); IPR005829 (PROSITE_PATTERNS); TRANSMEMBRANE (PHOBIUS); TRANSMEMBRANE (PHOBIUS); CYTOPLASMIC_DOMAIN (PHOBIUS); TRANSMEMBRANE (PHOBIUS); NON_CYTOPLASMIC_DOMAIN (PHOBIUS); SIGNAL_PEPTIDE_C_REGION (PHOBIUS); NON_CYTOPLASMIC_DOMAIN (PHOBIUS); NON_CYTOPLASMIC_D…
KEH36403	tonoplast monosaccharide transporter 2	1938	20	0	0.909	6	F:substrate-specific transmembrane transporter activity; P:transmembrane transport; F:2-alkenal reductase [NAD(P)] activity; C:integral component of membrane; P:carbohydrate transport; P:oxidation-reduction process	EC:1.3.1.74	IPR003663 (PRINTS); IPR005828 (PFAM); G3DSA:1.20.1250.20 (GENE3D); PTHR23500 (PANTHER); PTHR23500:SF96 (PANTHER); IPR005829 (PROSITE_PATTERNS); IPR005829 (PROSITE_PATTERNS); CYTOPLASMIC_DOMAIN (PHOBIUS); CYTOPLASMIC_DOMAIN (PHOBIUS); NON_CYTOPLASMIC_DOMAIN (PHOBIUS); NON_CYTOPLASMIC_DOMAIN (PHOBIUS); TRANSMEMBRANE (PHOBIUS); CYTOPLASMIC_DOMAIN (PHOBIUS); NON_CYTOPLASMIC_DOMAIN (PHOBIUS); TRANSMEM…
KEH28525	archaeal/vacuolar-type H+-ATPase subunit A	1875	20	0	0.9755	30	P:cytoskeleton organization; P:ATP hydrolysis coupled proton transport; P:vacuole organization; P:Golgi organization; P:pollen development; C:Golgi apparatus; F:protease binding; C:proton-transporting V-type ATPase, V1 domain; P:glucose catabolic process; F:ATP binding; P:water transport; C:plasmodesma; P:oxidative phosphorylation; C:apoplast; P:calcium ion transport; P:proteasomal protein catabo…	EC:3.6.1; EC:3.6.1.3; EC:3.6.1.15	IPR031686 (PFAM); IPR023366 (G3DSA:2.40.30.GENE3D); IPR000793 (PFAM); IPR005725 (TIGRFAM); IPR004100 (PFAM); IPR024034 (G3DSA:1.10.1140.GENE3D); IPR027417 (G3DSA:3.40.50.GENE3D); IPR000194 (PFAM); PTHR15184 (PANTHER); PTHR15184:SF7 (PANTHER); IPR020003 (PROSITE_PATTERNS); IPR022878 (HAMAP); IPR004100 (SUPERFAMILY); IPR000793 (SUPERFAMILY); IPR027417 (SUPERFAMILY)
AES86432	PPR containing plant-like protein	2067	20	0	0.8365	2	P:metabolic process; F:microtubule-severing ATPase activity	EC:3.6.1; EC:3.6.1.3; EC:3.6.1.15; EC:3.6.4.3	IPR002885 (PFAM); IPR002885 (TIGRFAM); IPR002885 (PFAM); PTHR24015:SF755 (PANTHER); PTHR24015 (PANTHER); IPR002885 (PROSITE_PROFILES)
KEH28608	mannosyl-oligosaccharide 1,2-alpha-mannosidase	1734	20	0	0.912	4	P:carbohydrate metabolic process; F:calcium ion binding; C:membrane; F:mannosyl-oligosaccharide 1,2-alpha-mannosidase activity	EC:3.2.1.113; EC:3.2.1.24; EC:3.2.1	Coil (COILS); IPR001382 (PRINTS); IPR001382 (G3DSA:1.50.10.GENE3D); IPR001382 (PFAM); PTHR11742:SF42 (PANTHER); PTHR11742 (PANTHER); TRANSMEMBRANE (PHOBIUS); NON_CYTOPLASMIC_DOMAIN (PHOBIUS); CYTOPLASMIC_DOMAIN (PHOBIUS); IPR001382 (SUPERFAMILY)
KEH28611	calcium-transporting ATPase 8, plasma membrane-type protein	3336	20	0	0.9085	11	F:ATP binding; F:calmodulin binding; F:metal ion binding; C:sarcoplasmic reticulum; P:metabolic process; C:integral component of membrane; P:calcium ion transmembrane transport; P:pollen development; F:calcium-transporting ATPase activity; P:single fertilization; C:plasma membrane	EC:3.6.1; EC:3.6.1.3; EC:3.6.3.8; EC:3.6.1.15	Coil (COILS); IPR001757 (PRINTS); PR00121 (PRINTS); IPR004014 (SMART); IPR006068 (PFAM); IPR023298 (G3DSA:1.20.1110.GENE3D); PF00702 (PFAM); IPR004014 (PFAM); IPR006408 (TIGRFAM); IPR024750 (PFAM); IPR023299 (G3DSA:3.40.1110.GENE3D); IPR008250 (PFAM); IPR001757 (TIGRFAM); PTHR24093:SF359 (PANTHER); PTHR24093 (PANTHER); IPR018303 (PROSITE_PATTERNS); NON_CYTOPLASMIC_DOMAIN (PHOBIUS); TRANSMEMBRANE …
KEH28612	calcium-transporting ATPase 8, plasma membrane-type protein	3315	20	0	0.9205	11	F:ATP binding; F:calmodulin binding; F:metal ion binding; C:sarcoplasmic reticulum; P:metabolic process; C:integral component of membrane; P:calcium ion transmembrane transport; P:pollen development; F:calcium-transporting ATPase activity; P:single fertilization; C:plasma membrane	EC:3.6.1; EC:3.6.1.3; EC:3.6.3.8; EC:3.6.1.15	Coil (COILS); PR00121 (PRINTS); IPR001757 (PRINTS); IPR004014 (SMART); IPR023298 (G3DSA:1.20.1110.GENE3D); IPR008250 (PFAM); IPR024750 (PFAM); IPR023299 (G3DSA:3.40.1110.GENE3D); IPR001757 (TIGRFAM); IPR004014 (PFAM); PF00702 (PFAM); IPR006408 (TIGRFAM); IPR006068 (PFAM); PTHR24093 (PANTHER); PTHR24093:SF359 (PANTHER); IPR018303 (PROSITE_PATTERNS); NON_CYTOPLASMIC_DOMAIN (PHOBIUS); NON_CYTOPLASMI…
AES86554	eukaryotic translation initiation factor 3 subunit	4917	20	0	0.8185	5	F:translation initiation factor activity; F:protein binding; C:cytosol; C:ribosome; P:regulation of translational initiation	-	IPR019734 (SMART); PF12807 (PFAM); PF13424 (PFAM); IPR028275 (PFAM); IPR011990 (G3DSA:1.25.40.GENE3D); PTHR12601 (PANTHER); PTHR12601:SF18 (PANTHER); IPR013026 (PROSITE_PROFILES); IPR019734 (PROSITE_PROFILES); IPR011990 (SUPERFAMILY); IPR011990 (SUPERFAMILY)
AES86555	eukaryotic translation initiation factor 3 subunit	3363	20	0	0.8775	5	F:translation initiation factor activity; F:protein binding; C:cytosol; C:ribosome; P:regulation of translational initiation	-	IPR019734 (SMART); IPR011990 (G3DSA:1.25.40.GENE3D); IPR028275 (PFAM); PF13424 (PFAM); PF12807 (PFAM); IPR019734 (PROSITE_PROFILES); IPR013026 (PROSITE_PROFILES); IPR011990 (SUPERFAMILY); IPR011990 (SUPERFAMILY)
AES86556	eukaryotic translation initiation factor 3 subunit	3477	20	0	0.879	5	F:translation initiation factor activity; F:protein binding; C:cytosol; C:ribosome; P:regulation of translational initiation	-	IPR019734 (SMART); IPR028275 (PFAM); IPR011990 (G3DSA:1.25.40.GENE3D); PF13424 (PFAM); PF12807 (PFAM); PTHR12601:SF18 (PANTHER); PTHR12601 (PANTHER); IPR013026 (PROSITE_PROFILES); IPR019734 (PROSITE_PROFILES); IPR011990 (SUPERFAMILY); IPR011990 (SUPERFAMILY)
KEH28716	transducin family protein/WD-40 repeat protein, putative	1863	20	0	0.8235	4	P:protein targeting to mitochondrion; C:plasmodesma; F:protein binding; C:intracellular	-	IPR001680 (SMART); IPR015943 (G3DSA:2.130.10.GENE3D); IPR007148 (PFAM); IPR002372 (PFAM); PTHR22847 (PANTHER); IPR019775 (PROSITE_PATTERNS); IPR017986 (SUPERFAMILY)
KEH28770	nucleoporin 50 Ran-binding domain protein, putative	1314	20	0	0.684	2	P:intracellular transport; C:nuclear pore	-	IPR000156 (SMART); IPR011993 (G3DSA:2.30.29.GENE3D); IPR015007 (PFAM); IPR000156 (PFAM); PTHR23138:SF99 (PANTHER); PTHR23138 (PANTHER); IPR000156 (PROSITE_PROFILES); IPR011993 (SUPERFAMILY)
AES87242	resistance domain protein, putative	2925	20	0	0.646	2	P:signal transduction; F:ADP binding	-	IPR032675 (G3DSA:3.80.10.GENE3D); IPR032675 (SUPERFAMILY); IPR011991 (SUPERFAMILY)
AES87254	disease resistance protein (TIR-NBS-LRR class)	4881	20	0	0.7605	4	F:ATP binding; F:protein binding; P:signal transduction; F:ADP binding	-	PR00364 (PRINTS); IPR000157 (SMART); IPR003593 (SMART); IPR027417 (G3DSA:3.40.50.GENE3D); IPR032675 (G3DSA:3.80.10.GENE3D); IPR000157 (G3DSA:3.40.50.GENE3D); IPR000157 (PFAM); IPR002182 (PFAM); PTHR11017:SF163 (PANTHER); PTHR11017 (PANTHER); NON_CYTOPLASMIC_DOMAIN (PHOBIUS); TRANSMEMBRANE (PHOBIUS); CYTOPLASMIC_DOMAIN (PHOBIUS); IPR000157 (PROSITE_PROFILES); IPR011991 (SUPERFAMILY); IPR000157 (SU…
[truncated: 1,743 more rows]
