# Supplementary material for: Genome-wide DNA Methylation analysis in response to salinity in the model plant caliph medic (Medicago truncatula)
Source: BMC Genomics. 2018 Jan 24;19:78. doi: 10.1186/s12864-018-4484-5 (PMC5781308; doi:10.1186/s12864-018-4484-5)
Supplement: Supplementary file 11 — Functional annotation and gene ontology of differentially methylated genes for the mCHG sequence context based on coding sequences. (XLSX 463 kb) [file 12864_2018_4484_MOESM11_ESM.xlsx]

## Sheet: Sheet1
Table S6. Functional annotation and gene ontology of differentially methylated genes for the mCHG sequence context based on coding sequences.
SeqName	Description	Length	#Hits	e-Value	sim mean	#GO	GO Names list	Enzyme Codes list	InterPro IDs
AES58701	transmembrane amino acid transporter family protein	1419	20	0	0.923	7	F:neutral amino acid transmembrane transporter activity; C:integral component of membrane; P:tryptophan transport; F:acidic amino acid transmembrane transporter activity; P:neutral amino acid transport; C:plasma membrane; P:aspartate transport	-	IPR013057 (PFAM); PTHR22950 (PANTHER); PTHR22950:SF278 (PANTHER); TRANSMEMBRANE (PHOBIUS); NON_CYTOPLASMIC_DOMAIN (PHOBIUS); CYTOPLASMIC_DOMAIN (PHOBIUS); NON_CYTOPLASMIC_DOMAIN (PHOBIUS); TRANSMEMBRANE (PHOBIUS); CYTOPLASMIC_DOMAIN (PHOBIUS); CYTOPLASMIC_DOMAIN (PHOBIUS); TRANSMEMBRANE (PHOBIUS); TRANSMEMBRANE (PHOBIUS); CYTOPLASMIC_DOMAIN (PHOBIUS); CYTOPLASMIC_DOMAIN (PHOBIUS); TRANSMEMBRANE (…
AES58728	appr-1-P processing enzyme family protein	702	20	1.2e-156	0.8835	1	C:cytosol	-	IPR002589 (SMART); IPR002589 (PFAM); G3DSA:3.40.220.10 (GENE3D); PTHR11106 (PANTHER); IPR002589 (PROSITE_PROFILES); SignalP-TM (SIGNALP_GRAM_POSITIVE); SSF52949 (SUPERFAMILY)
AES58731	histone-lysine N-methyltransferase ATXR6-like protein	1029	20	0	0.856	7	C:nucleus; F:zinc ion binding; F:protein binding; P:regulation of DNA replication; P:anther dehiscence; F:histone methyltransferase activity (H3-K27 specific); P:histone H3-K27 methylation	EC:2.1.1.43; EC:2.1.1	IPR001965 (SMART); IPR013083 (G3DSA:3.30.40.GENE3D); IPR019787 (PFAM); G3DSA:2.170.270.10 (GENE3D); PTHR10615:SF112 (PANTHER); PTHR10615 (PANTHER); IPR019786 (PROSITE_PATTERNS); IPR019787 (PROSITE_PROFILES); IPR001214 (PROSITE_PROFILES); IPR011011 (SUPERFAMILY); SSF82199 (SUPERFAMILY)
AES58800	dehydration-responsive protein RD22	894	20	0	0.6945	-		-	IPR004873 (SMART); IPR004873 (PFAM); PTHR31236 (PANTHER); PTHR31236:SF2 (PANTHER); SIGNAL_PEPTIDE (PHOBIUS); SIGNAL_PEPTIDE_C_REGION (PHOBIUS); SIGNAL_PEPTIDE_N_REGION (PHOBIUS); NON_CYTOPLASMIC_DOMAIN (PHOBIUS); SIGNAL_PEPTIDE_H_REGION (PHOBIUS); IPR004873 (PROSITE_PROFILES); SignalP-noTM (SIGNALP_EUK)
AES58872	LRR receptor-like kinase	708	20	4.3e-153	0.6985	4	F:nucleotide binding; C:membrane; F:protein kinase activity; P:protein phosphorylation	-	IPR013210 (PFAM); IPR032675 (G3DSA:3.80.10.GENE3D); PTHR27008 (PANTHER); PTHR27008:SF5 (PANTHER); TRANSMEMBRANE (PHOBIUS); NON_CYTOPLASMIC_DOMAIN (PHOBIUS); CYTOPLASMIC_DOMAIN (PHOBIUS); IPR032675 (SUPERFAMILY); TMhelix (TMHMM)
AES59008	ATP-dependent RNA helicase	1284	20	0	0.977	4	F:nucleic acid binding; F:ATP binding; P:metabolic process; F:helicase activity	EC:3.6.1; EC:3.6.1.15	IPR001650 (SMART); IPR014001 (SMART); IPR027417 (G3DSA:3.40.50.GENE3D); IPR011545 (PFAM); IPR027417 (G3DSA:3.40.50.GENE3D); IPR001650 (PFAM); PTHR24031:SF246 (PANTHER); PTHR24031 (PANTHER); IPR014001 (PROSITE_PROFILES); IPR014014 (PROSITE_PROFILES); IPR001650 (PROSITE_PROFILES); IPR027417 (SUPERFAMILY)
KEH39909	transmembrane protein, putative	345	20	1.8e-75	0.595	1	C:integral component of membrane	-	TRANSMEMBRANE (PHOBIUS); NON_CYTOPLASMIC_DOMAIN (PHOBIUS); CYTOPLASMIC_DOMAIN (PHOBIUS); TMhelix (TMHMM)
AES59192	hypothetical protein MTR_1g015520	234	1	1.4e-48	1	-		-	no IPS match
AES59224	fructan exohydrolase	1743	20	0	0.883	4	C:glucosidase II complex; F:sucrose alpha-glucosidase activity; P:starch metabolic process; P:sucrose metabolic process	EC:3.2.1.26; EC:3.2.1; EC:3.2.1.48	IPR001362 (SMART); IPR013189 (G3DSA:2.60.120.GENE3D); IPR013189 (PFAM); IPR013148 (PFAM); IPR023296 (G3DSA:2.115.10.GENE3D); PTHR31953:SF14 (PANTHER); PTHR31953 (PANTHER); IPR018053 (PROSITE_PATTERNS); SIGNAL_PEPTIDE_H_REGION (PHOBIUS); SIGNAL_PEPTIDE_N_REGION (PHOBIUS); NON_CYTOPLASMIC_DOMAIN (PHOBIUS); SIGNAL_PEPTIDE (PHOBIUS); SIGNAL_PEPTIDE_C_REGION (PHOBIUS); SignalP-noTM (SIGNALP_EUK); Sign…
KEH39924	fructan exohydrolase	1614	20	0	0.8915	4	C:glucosidase II complex; F:sucrose alpha-glucosidase activity; P:starch metabolic process; P:sucrose metabolic process	EC:3.2.1.26; EC:3.2.1; EC:3.2.1.48	IPR001362 (SMART); IPR023296 (G3DSA:2.115.10.GENE3D); IPR013189 (PFAM); IPR013148 (PFAM); IPR013189 (G3DSA:2.60.120.GENE3D); PTHR31953 (PANTHER); PTHR31953:SF14 (PANTHER); IPR023296 (SUPERFAMILY); IPR013320 (SUPERFAMILY)
AES59347	C2H2-type zinc finger protein	699	20	1.3e-115	0.7165	1	F:metal ion binding	-	IPR015880 (SMART); IPR007087 (PFAM); PTHR26374:SF164 (PANTHER); PTHR26374 (PANTHER); IPR007087 (PROSITE_PATTERNS); IPR007087 (PROSITE_PROFILES); SSF57667 (SUPERFAMILY)
AES59380	mannose-P-dolichol utilization defect 1-like protein	708	20	1.6e-155	0.921	-		-	IPR006603 (SMART); IPR016817 (PIRSF); IPR006603 (PFAM); PTHR12226:SF2 (PANTHER); IPR016817 (PANTHER); TRANSMEMBRANE (PHOBIUS); TRANSMEMBRANE (PHOBIUS); NON_CYTOPLASMIC_DOMAIN (PHOBIUS); CYTOPLASMIC_DOMAIN (PHOBIUS); NON_CYTOPLASMIC_DOMAIN (PHOBIUS); TRANSMEMBRANE (PHOBIUS); TRANSMEMBRANE (PHOBIUS); NON_CYTOPLASMIC_DOMAIN (PHOBIUS); TRANSMEMBRANE (PHOBIUS); CYTOPLASMIC_DOMAIN (PHOBIUS); CYTOPLASMI…
KEH40026	mannose-P-dolichol utilization defect 1-like protein	519	20	6e-108	0.9195	-		-	IPR006603 (SMART); IPR016817 (PIRSF); IPR006603 (PFAM); PTHR12226:SF2 (PANTHER); IPR016817 (PANTHER); CYTOPLASMIC_DOMAIN (PHOBIUS); TRANSMEMBRANE (PHOBIUS); NON_CYTOPLASMIC_DOMAIN (PHOBIUS); TRANSMEMBRANE (PHOBIUS); TRANSMEMBRANE (PHOBIUS); NON_CYTOPLASMIC_DOMAIN (PHOBIUS); CYTOPLASMIC_DOMAIN (PHOBIUS); TMhelix (TMHMM); TMhelix (TMHMM)
AES59445	UDP-glucosyltransferase family protein	1413	20	0	0.83	2	P:metabolic process; F:hydroquinone glucosyltransferase activity	EC:2.4.1.218; EC:2.4.1	Coil (COILS); IPR002213 (PFAM); G3DSA:3.40.50.2000 (GENE3D); IPR002213 (PANTHER); PTHR11926:SF381 (PANTHER); SSF53756 (SUPERFAMILY)
KEH40044	alpha/beta-hydrolase family-like protein	3669	20	0	0.8685	5	F:hydrolase activity, acting on ester bonds; P:GPI anchor metabolic process; F:binding; P:intracellular protein transport; C:intracellular	-	IPR011989 (G3DSA:1.25.10.GENE3D); IPR011989 (G3DSA:1.25.10.GENE3D); IPR029058 (G3DSA:3.40.50.GENE3D); PTHR22731 (PANTHER); CYTOPLASMIC_DOMAIN (PHOBIUS); TRANSMEMBRANE (PHOBIUS); NON_CYTOPLASMIC_DOMAIN (PHOBIUS); IPR016024 (SUPERFAMILY); IPR029058 (SUPERFAMILY)
KEH40045	alpha/beta-hydrolase family-like protein	3147	20	0	0.8545	5	F:hydrolase activity, acting on ester bonds; P:GPI anchor metabolic process; F:binding; P:intracellular protein transport; C:intracellular	-	IPR011989 (G3DSA:1.25.10.GENE3D); IPR011989 (G3DSA:1.25.10.GENE3D); PTHR22731 (PANTHER); NON_CYTOPLASMIC_DOMAIN (PHOBIUS); TRANSMEMBRANE (PHOBIUS); CYTOPLASMIC_DOMAIN (PHOBIUS); IPR016024 (SUPERFAMILY)
KEH40046	alpha/beta-hydrolase family-like protein	3672	20	0	0.8675	5	F:hydrolase activity, acting on ester bonds; P:GPI anchor metabolic process; F:binding; P:intracellular protein transport; C:intracellular	-	IPR029058 (G3DSA:3.40.50.GENE3D); IPR011989 (G3DSA:1.25.10.GENE3D); IPR011989 (G3DSA:1.25.10.GENE3D); PTHR22731 (PANTHER); TRANSMEMBRANE (PHOBIUS); NON_CYTOPLASMIC_DOMAIN (PHOBIUS); CYTOPLASMIC_DOMAIN (PHOBIUS); IPR016024 (SUPERFAMILY); IPR029058 (SUPERFAMILY)
AES59619	NYN domain protein	330	20	4.9e-73	0.685	3	C:peroxisome; P:regulation of gene expression; F:binding	-	PTHR14379:SF7 (PANTHER); IPR024768 (PANTHER)
KEH40292	DEAD-box ATP-dependent RNA helicase	1776	20	0	0.945	5	F:nucleic acid binding; F:ATP binding; F:zinc ion binding; P:metabolic process; F:helicase activity	EC:3.6.1; EC:3.6.1.15	Coil (COILS); Coil (COILS); IPR014001 (SMART); IPR001650 (SMART); IPR027417 (G3DSA:3.40.50.GENE3D); IPR027417 (G3DSA:3.40.50.GENE3D); IPR001650 (PFAM); IPR011545 (PFAM); PTHR24031 (PANTHER); PTHR24031:SF266 (PANTHER); IPR001650 (PROSITE_PROFILES); IPR014014 (PROSITE_PROFILES); IPR014001 (PROSITE_PROFILES); IPR027417 (SUPERFAMILY)
KEH40376	receptor-like kinase	2064	20	0	0.8535	7	F:ATP binding; P:peptidyl-tyrosine phosphorylation; F:transmembrane receptor protein tyrosine kinase activity; P:transmembrane receptor protein tyrosine kinase signaling pathway; P:serine family amino acid metabolic process; F:protein serine/threonine kinase activity; F:polysaccharide binding	EC:2.7.10; EC:2.7.10.1; EC:2.7.11	IPR002290 (SMART); IPR001245 (PFAM); G3DSA:1.10.510.10 (GENE3D); G3DSA:3.30.200.20 (GENE3D); IPR013320 (G3DSA:2.60.120.GENE3D); PTHR27009 (PANTHER); PTHR27009:SF19 (PANTHER); IPR008271 (PROSITE_PATTERNS); IPR017441 (PROSITE_PATTERNS); CYTOPLASMIC_DOMAIN (PHOBIUS); NON_CYTOPLASMIC_DOMAIN (PHOBIUS); TRANSMEMBRANE (PHOBIUS); IPR000719 (PROSITE_PROFILES); IPR011009 (SUPERFAMILY); TMhelix (TMHMM)
AES59865	PPR containing plant-like protein	699	20	6.4e-153	0.9345	-		-	IPR002885 (TIGRFAM); IPR002885 (PFAM); PTHR24015:SF590 (PANTHER); PTHR24015 (PANTHER); IPR002885 (PROSITE_PROFILES); SignalP-TM (SIGNALP_GRAM_POSITIVE)
KEH40662	transmembrane protein, putative	366	20	7e-82	0.6175	1	C:integral component of membrane	-	TRANSMEMBRANE (PHOBIUS); NON_CYTOPLASMIC_DOMAIN (PHOBIUS); CYTOPLASMIC_DOMAIN (PHOBIUS); TMhelix (TMHMM)
KEH40787	ATP-dependent helicase family protein	2238	20	0	0.8855	3	F:ATP binding; P:metabolic process; F:helicase activity	EC:3.6.1; EC:3.6.1.15	IPR014001 (SMART); IPR001650 (SMART); IPR001650 (PFAM); IPR027417 (G3DSA:3.40.50.GENE3D); IPR000330 (PFAM); IPR027417 (G3DSA:3.40.50.GENE3D); PTHR10799 (PANTHER); IPR014001 (PROSITE_PROFILES); IPR001650 (PROSITE_PROFILES); IPR027417 (SUPERFAMILY); IPR027417 (SUPERFAMILY)
KEH40835	cytochrome P450 family protein	1527	20	0	0.8015	7	F:iron ion binding; F:oxidoreductase activity, acting on paired donors, with incorporation or reduction of molecular oxygen; P:vacuolar transport; P:oxidation-reduction process; F:monooxygenase activity; C:intracellular; F:heme binding	-	IPR002401 (PRINTS); IPR001128 (PRINTS); IPR001128 (PFAM); IPR001128 (G3DSA:1.10.630.GENE3D); PTHR24296 (PANTHER); PTHR24296:SF1 (PANTHER); IPR017972 (PROSITE_PATTERNS); TRANSMEMBRANE (PHOBIUS); CYTOPLASMIC_DOMAIN (PHOBIUS); CYTOPLASMIC_DOMAIN (PHOBIUS); NON_CYTOPLASMIC_DOMAIN (PHOBIUS); TRANSMEMBRANE (PHOBIUS); NON_CYTOPLASMIC_DOMAIN (PHOBIUS); TRANSMEMBRANE (PHOBIUS); IPR001128 (SUPERFAMILY); TM…
KEH40848	zinc finger, C3HC4 type (RING finger) protein	252	20	4.2e-35	0.705	2	F:zinc ion binding; F:protein binding	-	IPR001841 (SMART); IPR013083 (G3DSA:3.30.40.GENE3D); IPR001841 (PFAM); PTHR23041 (PANTHER); PTHR23041:SF63 (PANTHER); IPR017907 (PROSITE_PATTERNS); IPR001841 (PROSITE_PROFILES); SSF57850 (SUPERFAMILY)
KEH40850	DHHC-type zinc finger protein	1032	20	0	0.8635	5	F:zinc ion binding; F:protein-cysteine S-palmitoyltransferase activity; P:acyl-carrier-protein biosynthetic process; C:integral component of membrane; F:hydrolase activity	EC:2.3.1.225; EC:2.3.1	IPR001594 (PFAM); PTHR22883:SF35 (PANTHER); PTHR22883 (PANTHER); NON_CYTOPLASMIC_DOMAIN (PHOBIUS); CYTOPLASMIC_DOMAIN (PHOBIUS); TRANSMEMBRANE (PHOBIUS); TRANSMEMBRANE (PHOBIUS); TRANSMEMBRANE (PHOBIUS); TRANSMEMBRANE (PHOBIUS); NON_CYTOPLASMIC_DOMAIN (PHOBIUS); CYTOPLASMIC_DOMAIN (PHOBIUS); CYTOPLASMIC_DOMAIN (PHOBIUS); TRANSMEMBRANE (PHOBIUS); NON_CYTOPLASMIC_DOMAIN (PHOBIUS); IPR001594 (PROSIT…
KEH40851	DHHC-type zinc finger protein	939	20	0	0.871	5	F:zinc ion binding; F:protein-cysteine S-palmitoyltransferase activity; P:acyl-carrier-protein biosynthetic process; C:integral component of membrane; F:hydrolase activity	EC:2.3.1.225; EC:2.3.1	IPR001594 (PFAM); PTHR22883:SF35 (PANTHER); PTHR22883 (PANTHER); TRANSMEMBRANE (PHOBIUS); TRANSMEMBRANE (PHOBIUS); NON_CYTOPLASMIC_DOMAIN (PHOBIUS); TRANSMEMBRANE (PHOBIUS); TRANSMEMBRANE (PHOBIUS); NON_CYTOPLASMIC_DOMAIN (PHOBIUS); NON_CYTOPLASMIC_DOMAIN (PHOBIUS); TRANSMEMBRANE (PHOBIUS); CYTOPLASMIC_DOMAIN (PHOBIUS); CYTOPLASMIC_DOMAIN (PHOBIUS); CYTOPLASMIC_DOMAIN (PHOBIUS); IPR001594 (PROSIT…
KEH40852	DHHC-type zinc finger protein	861	20	0	0.8775	5	F:zinc ion binding; F:protein-cysteine S-palmitoyltransferase activity; P:acyl-carrier-protein biosynthetic process; C:integral component of membrane; F:hydrolase activity	EC:2.3.1.225; EC:2.3.1	IPR001594 (PFAM); PTHR22883 (PANTHER); PTHR22883:SF35 (PANTHER); CYTOPLASMIC_DOMAIN (PHOBIUS); TRANSMEMBRANE (PHOBIUS); TRANSMEMBRANE (PHOBIUS); TRANSMEMBRANE (PHOBIUS); CYTOPLASMIC_DOMAIN (PHOBIUS); NON_CYTOPLASMIC_DOMAIN (PHOBIUS); TRANSMEMBRANE (PHOBIUS); NON_CYTOPLASMIC_DOMAIN (PHOBIUS); TRANSMEMBRANE (PHOBIUS); NON_CYTOPLASMIC_DOMAIN (PHOBIUS); CYTOPLASMIC_DOMAIN (PHOBIUS); IPR001594 (PROSIT…
AES60447	DNA topoisomerase-like protein, putative	159	1	4.7e-28	1	4	F:DNA binding; F:ATP binding; F:DNA topoisomerase type II (ATP-hydrolyzing) activity; P:DNA topological change	EC:3.6.1; EC:3.6.1.3; EC:5.99.1; EC:5.99.1.3; EC:3.6.1.15	no IPS match
KEH41179	hypothetical protein MTR_1g046260	594	20	9.5e-143	0.6225	3	F:RNA-directed DNA polymerase activity; C:integral component of membrane; P:RNA-dependent DNA replication	-	no IPS match
AES60190	peptide chain release factor, putative	1647	20	0	0.866	13	C:chloroplast stroma; P:photosynthetic electron transport in photosystem II; F:sequence-specific DNA binding; P:cytochrome b6f complex assembly; C:ribosome; P:chloroplast organization; P:'de novo' cotranslational protein folding; F:mRNA 3'-UTR binding; P:regulation of translational termination; P:mRNA stabilization; C:translation release factor complex; F:translation release factor activity, codo…	-	IPR005139 (SMART); G3DSA:1.20.58.410 (GENE3D); IPR014720 (G3DSA:3.30.160.GENE3D); IPR000352 (PFAM); IPR005139 (PFAM); PTHR11075:SF52 (PANTHER); PTHR11075 (PANTHER); CYTOPLASMIC_DOMAIN (PHOBIUS); TRANSMEMBRANE (PHOBIUS); TRANSMEMBRANE (PHOBIUS); CYTOPLASMIC_DOMAIN (PHOBIUS); NON_CYTOPLASMIC_DOMAIN (PHOBIUS); SSF75620 (SUPERFAMILY)
AES60189	hypothetical protein MTR_1g041880	327	20	3.1e-61	0.8375	-		-	no IPS match
KEH41643	hypothetical protein MTR_1g053260	207	20	7.6e-29	0.878	5	P:obsolete electron transport; C:cytochrome b6f complex; C:integral component of membrane; F:electron transporter, transferring electrons within cytochrome b6/f complex of photosystem II activity; P:cytochrome complex assembly	-	no IPS match
KEH41740	hypothetical protein MTR_1g054380	687	8	8.2e-153	0.58	-		-	Coil (COILS); Coil (COILS)
KEH41840	galactose oxidase, putative	318	20	7e-70	0.6795	-		-	PTHR32133 (PANTHER); PTHR32133:SF89 (PANTHER)
KEH41878	embryo defective 2016 protein	6564	20	0	0.81	-		-	PTHR23185:SF0 (PANTHER); IPR026736 (PANTHER); NON_CYTOPLASMIC_DOMAIN (PHOBIUS); CYTOPLASMIC_DOMAIN (PHOBIUS); TRANSMEMBRANE (PHOBIUS); NON_CYTOPLASMIC_DOMAIN (PHOBIUS); TRANSMEMBRANE (PHOBIUS)
KEH41919	peptide/nitrate transporter plant	1512	20	0	0.838	3	P:oligopeptide transport; C:integral component of membrane; F:transporter activity	-	G3DSA:1.20.1250.20 (GENE3D); IPR000109 (PFAM); G3DSA:1.20.1250.20 (GENE3D); PTHR11654:SF157 (PANTHER); IPR000109 (PANTHER); CYTOPLASMIC_DOMAIN (PHOBIUS); NON_CYTOPLASMIC_DOMAIN (PHOBIUS); TRANSMEMBRANE (PHOBIUS); TRANSMEMBRANE (PHOBIUS); TRANSMEMBRANE (PHOBIUS); NON_CYTOPLASMIC_DOMAIN (PHOBIUS); TRANSMEMBRANE (PHOBIUS); CYTOPLASMIC_DOMAIN (PHOBIUS); TRANSMEMBRANE (PHOBIUS); TRANSMEMBRANE (PHOBIUS…
KEH41920	peptide/nitrate transporter plant	1725	20	0	0.83	3	P:oligopeptide transport; C:integral component of membrane; F:transporter activity	-	G3DSA:1.20.1250.20 (GENE3D); IPR000109 (PFAM); PTHR11654:SF157 (PANTHER); IPR000109 (PANTHER); TRANSMEMBRANE (PHOBIUS); CYTOPLASMIC_DOMAIN (PHOBIUS); CYTOPLASMIC_DOMAIN (PHOBIUS); NON_CYTOPLASMIC_DOMAIN (PHOBIUS); TRANSMEMBRANE (PHOBIUS); TRANSMEMBRANE (PHOBIUS); TRANSMEMBRANE (PHOBIUS); TRANSMEMBRANE (PHOBIUS); CYTOPLASMIC_DOMAIN (PHOBIUS); NON_CYTOPLASMIC_DOMAIN (PHOBIUS); CYTOPLASMIC_DOMAIN (P…
KEH42048	zinc finger A20 and AN1 domain stress-associated protein	471	20	5.7e-84	0.698	2	F:DNA binding; F:zinc ion binding	-	IPR002653 (SMART); IPR000058 (SMART); IPR000058 (G3DSA:4.10.1110.GENE3D); IPR002653 (PFAM); IPR000058 (PFAM); PTHR10634 (PANTHER); IPR002653 (PROSITE_PROFILES); IPR000058 (PROSITE_PROFILES); SSF118310 (SUPERFAMILY); SSF57716 (SUPERFAMILY)
KEH42109	cellulose synthase-like protein A1	1569	20	0	0.904	6	F:mannan synthase activity; P:DNA mediated transformation; P:response to bacterium; P:mannosylation; F:glucomannan 4-beta-mannosyltransferase activity; C:alpha-1,6-mannosyltransferase complex	EC:2.4.1.32; EC:2.4.1	IPR029044 (G3DSA:3.90.550.GENE3D); PF13641 (PFAM); PTHR32044 (PANTHER); CYTOPLASMIC_DOMAIN (PHOBIUS); NON_CYTOPLASMIC_DOMAIN (PHOBIUS); TRANSMEMBRANE (PHOBIUS); TRANSMEMBRANE (PHOBIUS); CYTOPLASMIC_DOMAIN (PHOBIUS); TRANSMEMBRANE (PHOBIUS); TRANSMEMBRANE (PHOBIUS); TRANSMEMBRANE (PHOBIUS); CYTOPLASMIC_DOMAIN (PHOBIUS); NON_CYTOPLASMIC_DOMAIN (PHOBIUS); NON_CYTOPLASMIC_DOMAIN (PHOBIUS); IPR029044 …
KEH42159	replication factor-A carboxy-terminal domain protein	1176	20	0	0.527	5	F:ATP binding; F:protein kinase activity; P:phosphorylation; P:protein phosphorylation; F:kinase activity	-	IPR012340 (G3DSA:2.40.50.GENE3D); IPR003871 (PFAM); IPR013955 (PFAM); IPR012340 (G3DSA:2.40.50.GENE3D); PTHR23273 (PANTHER); PTHR23273:SF8 (PANTHER); IPR012340 (SUPERFAMILY); IPR012340 (SUPERFAMILY)
AES60701	DUF4283 domain protein	492	20	1.6e-116	0.7335	4	F:nucleic acid binding; F:RNA-directed DNA polymerase activity; F:zinc ion binding; P:RNA-dependent DNA replication	EC:2.7.7.49	no IPS match
AES60760	hypothetical protein MTR_1g068580	324	20	1.9e-73	0.9225	1	C:mitochondrion	-	PTHR36377:SF1 (PANTHER); PTHR36377 (PANTHER); CYTOPLASMIC_DOMAIN (PHOBIUS); TRANSMEMBRANE (PHOBIUS); NON_CYTOPLASMIC_DOMAIN (PHOBIUS)
KEH42383	40S ribosomal S9-like protein	675	20	1.7e-147	0.971	5	F:structural constituent of ribosome; P:ribosome biogenesis; C:small ribosomal subunit; F:rRNA binding; P:translation	-	IPR002942 (SMART); IPR002942 (G3DSA:3.10.290.GENE3D); IPR002942 (PFAM); IPR001912 (PFAM); IPR005710 (TIGRFAM); PTHR11831:SF13 (PANTHER); IPR022801 (PANTHER); IPR002942 (PROSITE_PROFILES); SSF55174 (SUPERFAMILY)
AES60851	acetyl-CoA carboxylase, putative	2232	20	0	0.916	13	C:cytosolic ribosome; P:response to fructose; C:biotin carboxylase complex; P:leucine catabolic process; P:valine catabolic process; F:biotin carboxylase activity; F:methylcrotonoyl-CoA carboxylase activity; P:isoleucine catabolic process; P:fatty acid biosynthetic process; P:response to sucrose; F:ATP binding; C:mitochondrial matrix; F:cobalt ion binding	EC:6.4.1.4; EC:6.4.1; EC:6.3.4.14	IPR005482 (SMART); IPR013816 (G3DSA:3.30.470.GENE3D); IPR000089 (PFAM); IPR013815 (G3DSA:3.30.1490.GENE3D); IPR005482 (PFAM); IPR005479 (PFAM); IPR005481 (PFAM); G3DSA:2.40.50.100 (GENE3D); IPR016185 (G3DSA:3.40.50.GENE3D); PTHR18866 (PANTHER); IPR005479 (PROSITE_PATTERNS); IPR005479 (PROSITE_PATTERNS); IPR001882 (PROSITE_PATTERNS); SIGNAL_PEPTIDE_C_REGION (PHOBIUS); SIGNAL_PEPTIDE (PHOBIUS); SIG…
AES60887	transducin/WD40 repeat protein	951	20	0	0.9015	6	C:myosin complex; F:protein binding; F:myosin heavy chain kinase activity; P:serine family amino acid metabolic process; P:protein phosphorylation; C:Cul4-RING E3 ubiquitin ligase complex	EC:2.7.11; EC:2.7.11.17; EC:2.7.11.7	IPR020472 (PRINTS); IPR001680 (SMART); PIRSF002394 (PIRSF); IPR015943 (G3DSA:2.130.10.GENE3D); IPR001680 (PFAM); PTHR22847:SF461 (PANTHER); PTHR22847 (PANTHER); IPR019775 (PROSITE_PATTERNS); IPR017986 (PROSITE_PROFILES); IPR001680 (PROSITE_PROFILES); IPR017986 (SUPERFAMILY)
KEH42823	oligomeric component, putative	300	20	7.2e-56	0.775	4	P:Golgi organization; C:membrane; P:protein transport; C:vacuole	-	no IPS match
KEH42909	alpha/beta-hydrolase superfamily protein	1485	20	0	0.8515	5	F:1-acylglycerol-3-phosphate O-acyltransferase activity; P:acyl-carrier-protein biosynthetic process; P:glycerolipid metabolic process; P:phospholipid biosynthetic process; F:hydrolase activity	EC:2.3.1.51; EC:2.3.1	IPR000073 (PRINTS); IPR029058 (G3DSA:3.40.50.GENE3D); IPR000073 (PFAM); PTHR10992:SF881 (PANTHER); PTHR10992 (PANTHER); NON_CYTOPLASMIC_DOMAIN (PHOBIUS); CYTOPLASMIC_DOMAIN (PHOBIUS); TRANSMEMBRANE (PHOBIUS); IPR029058 (SUPERFAMILY)
AES61160	GDSL-like lipase/acylhydrolase	1104	20	0	0.8715	5	F:hydrolase activity, acting on ester bonds; F:9,9'-dicis-carotene:quinone oxidoreductase activity; P:oxidation-reduction process; P:9,9'-di-cis-zeta-carotene desaturation to 7,9,7',9'-tetra-cis-lycopene; F:7,9,9'-tricis-neurosporene:quinone oxidoreductase activity	EC:1.3.5.6	IPR013830 (G3DSA:3.40.50.GENE3D); IPR001087 (PFAM); PTHR22835:SF171 (PANTHER); PTHR22835 (PANTHER); SIGNAL_PEPTIDE_C_REGION (PHOBIUS); NON_CYTOPLASMIC_DOMAIN (PHOBIUS); SIGNAL_PEPTIDE_H_REGION (PHOBIUS); SIGNAL_PEPTIDE (PHOBIUS); SIGNAL_PEPTIDE_N_REGION (PHOBIUS); SignalP-noTM (SIGNALP_EUK); SignalP-TM (SIGNALP_GRAM_POSITIVE); IPR013830 (SUPERFAMILY); TMhelix (TMHMM)
AES61167	hypothetical protein MTR_1g079640	354	8	3.7e-67	0.8038	5	F:structural constituent of ribosome; C:integral component of membrane; P:ribosome biogenesis; C:ribosome; P:translation	-	no IPS match
AES61202	hypothetical protein MTR_1g080000	168	1	8e-31	1	-		-	no IPS match
KEH43062	VAMP-associated protein	1098	20	0	0.657	4	C:endoplasmic reticulum membrane; F:catalytic activity; P:intracellular transport; C:plasma membrane	-	Coil (COILS); Coil (COILS); IPR016763 (PANTHER); PTHR10809:SF59 (PANTHER); TRANSMEMBRANE (PHOBIUS); CYTOPLASMIC_DOMAIN (PHOBIUS); NON_CYTOPLASMIC_DOMAIN (PHOBIUS); IPR008962 (SUPERFAMILY); TMhelix (TMHMM)
KEH43063	VAMP-associated protein	1308	20	0	0.6935	4	C:endoplasmic reticulum membrane; F:catalytic activity; P:intracellular transport; C:plasma membrane	-	Coil (COILS); Coil (COILS); IPR000535 (PFAM); IPR008962 (G3DSA:2.60.40.GENE3D); PTHR10809:SF59 (PANTHER); IPR016763 (PANTHER); CYTOPLASMIC_DOMAIN (PHOBIUS); NON_CYTOPLASMIC_DOMAIN (PHOBIUS); TRANSMEMBRANE (PHOBIUS); IPR000535 (PROSITE_PROFILES); IPR008962 (SUPERFAMILY); TMhelix (TMHMM)
AES61308	hypothetical protein MTR_1g082370	459	20	1.1e-92	0.58	-		-	no IPS match
AES61311	protein transporter Sec61 subunit beta-like protein	345	20	1.4e-39	0.835	6	C:chloroplast; F:protein transporter activity; C:Golgi apparatus; P:intracellular protein transport; C:Sec61 translocon complex; C:plasma membrane	-	IPR016482 (PFAM); PTHR13509:SF4 (PANTHER); IPR030671 (PANTHER); TRANSMEMBRANE (PHOBIUS); NON_CYTOPLASMIC_DOMAIN (PHOBIUS); CYTOPLASMIC_DOMAIN (PHOBIUS); TMhelix (TMHMM)
AES61404	pre-mRNA-splicing factor SF2-like protein	873	20	2.3e-116	0.942	6	F:nucleotide binding; C:nuclear speck; P:regulation of mRNA splicing, via spliceosome; P:mRNA splice site selection; F:mRNA binding; C:interchromatin granule	-	IPR000504 (SMART); IPR012677 (G3DSA:3.30.70.GENE3D); IPR012677 (G3DSA:3.30.70.GENE3D); IPR000504 (PFAM); PTHR24012 (PANTHER); PTHR24012:SF487 (PANTHER); IPR000504 (PROSITE_PROFILES); IPR012677 (SUPERFAMILY)
KEH43133	hypothetical protein MTR_1g484990	258	20	2.8e-41	0.7915	-		-	PTHR33511 (PANTHER); PTHR33511:SF2 (PANTHER); PS51257 (PROSITE_PROFILES)
AES61985	hypothetical protein MTR_1g091900	174	17	1.4e-32	0.7659	1	P:single-organism cellular process	-	no IPS match
KEH43418	hypothetical protein MTR_1g492750	390	20	4.3e-92	0.8855	1	C:integral component of membrane	-	no IPS match
AES62039	transmembrane amino acid transporter family protein	1314	20	0	0.927	1	C:integral component of membrane	-	IPR013057 (PFAM); PTHR22950:SF327 (PANTHER); PTHR22950 (PANTHER); NON_CYTOPLASMIC_DOMAIN (PHOBIUS); NON_CYTOPLASMIC_DOMAIN (PHOBIUS); TRANSMEMBRANE (PHOBIUS); TRANSMEMBRANE (PHOBIUS); TRANSMEMBRANE (PHOBIUS); TRANSMEMBRANE (PHOBIUS); TRANSMEMBRANE (PHOBIUS); CYTOPLASMIC_DOMAIN (PHOBIUS); CYTOPLASMIC_DOMAIN (PHOBIUS); TRANSMEMBRANE (PHOBIUS); NON_CYTOPLASMIC_DOMAIN (PHOBIUS); TRANSMEMBRANE (PHOBIU…
KEH43447	transmembrane amino acid transporter family protein	1245	20	0	0.9315	1	C:integral component of membrane	-	IPR013057 (PFAM); PTHR22950 (PANTHER); PTHR22950:SF327 (PANTHER); CYTOPLASMIC_DOMAIN (PHOBIUS); TRANSMEMBRANE (PHOBIUS); TRANSMEMBRANE (PHOBIUS); TRANSMEMBRANE (PHOBIUS); CYTOPLASMIC_DOMAIN (PHOBIUS); NON_CYTOPLASMIC_DOMAIN (PHOBIUS); TRANSMEMBRANE (PHOBIUS); NON_CYTOPLASMIC_DOMAIN (PHOBIUS); CYTOPLASMIC_DOMAIN (PHOBIUS); TRANSMEMBRANE (PHOBIUS); CYTOPLASMIC_DOMAIN (PHOBIUS); TRANSMEMBRANE (PHOBI…
KEH43452	hypothetical protein MTR_1g093613	165	1	1.5e-29	1	-		-	no IPS match
KEH43602	transmembrane protein, putative	435	20	3e-103	0.707	6	P:chromosome organization; C:integral component of membrane; F:helicase activity; P:single-organism cellular process; P:DNA metabolic process; P:single-organism metabolic process	EC:3.6.1; EC:3.6.1.15	TRANSMEMBRANE (PHOBIUS); CYTOPLASMIC_DOMAIN (PHOBIUS); NON_CYTOPLASMIC_DOMAIN (PHOBIUS); TMhelix (TMHMM)
KEH43633	late embryogenesis abundant protein, putative	555	20	2.1e-114	0.792	1	P:biological_process	-	Coil (COILS); PTHR35706 (PANTHER)
AES62344	UDP-glucose:sterol glucosyltransferase	1878	20	0	0.8845	7	F:sterol 3-beta-glucosyltransferase activity; P:seed coat development; C:vacuolar membrane; P:flavonoid biosynthetic process; P:seed germination; P:sterol metabolic process; P:lipid glycosylation	EC:2.4.1.173; EC:2.4.1	G3DSA:3.40.50.2000 (GENE3D); G3DSA:3.40.50.2000 (GENE3D); IPR004276 (PFAM); IPR002213 (PFAM); IPR002213 (PANTHER); PTHR11926:SF117 (PANTHER); CYTOPLASMIC_DOMAIN (PHOBIUS); TRANSMEMBRANE (PHOBIUS); NON_CYTOPLASMIC_DOMAIN (PHOBIUS); SSF53756 (SUPERFAMILY)
AES62345	UDP-glucose:sterol glucosyltransferase	1710	20	0	0.882	7	F:sterol 3-beta-glucosyltransferase activity; P:seed coat development; C:vacuolar membrane; P:flavonoid biosynthetic process; P:seed germination; P:sterol metabolic process; P:lipid glycosylation	EC:2.4.1.173; EC:2.4.1	IPR002213 (PFAM); IPR004276 (PFAM); G3DSA:3.40.50.2000 (GENE3D); G3DSA:3.40.50.2000 (GENE3D); PTHR11926:SF117 (PANTHER); IPR002213 (PANTHER); CYTOPLASMIC_DOMAIN (PHOBIUS); NON_CYTOPLASMIC_DOMAIN (PHOBIUS); TRANSMEMBRANE (PHOBIUS); SSF53756 (SUPERFAMILY)
AES62346	UDP-glucose:sterol glucosyltransferase	1698	20	0	0.867	7	F:transferase activity, transferring hexosyl groups; P:seed coat development; C:vacuolar membrane; P:flavonoid biosynthetic process; P:seed germination; P:sterol metabolic process; P:lipid glycosylation	-	IPR004276 (PFAM); G3DSA:3.40.50.2000 (GENE3D); PTHR11926:SF117 (PANTHER); IPR002213 (PANTHER); TRANSMEMBRANE (PHOBIUS); TRANSMEMBRANE (PHOBIUS); TRANSMEMBRANE (PHOBIUS); CYTOPLASMIC_DOMAIN (PHOBIUS); NON_CYTOPLASMIC_DOMAIN (PHOBIUS); NON_CYTOPLASMIC_DOMAIN (PHOBIUS); CYTOPLASMIC_DOMAIN (PHOBIUS); SSF53756 (SUPERFAMILY)
KEH43655	UDP-glucose:sterol glucosyltransferase	1857	20	0	0.8785	7	F:sterol 3-beta-glucosyltransferase activity; P:seed coat development; C:vacuolar membrane; P:flavonoid biosynthetic process; P:seed germination; P:sterol metabolic process; P:lipid glycosylation	EC:2.4.1.173; EC:2.4.1	G3DSA:3.40.50.2000 (GENE3D); IPR002213 (PFAM); G3DSA:3.40.50.2000 (GENE3D); IPR004276 (PFAM); PTHR11926:SF117 (PANTHER); IPR002213 (PANTHER); NON_CYTOPLASMIC_DOMAIN (PHOBIUS); CYTOPLASMIC_DOMAIN (PHOBIUS); TRANSMEMBRANE (PHOBIUS); SSF53756 (SUPERFAMILY)
AES62594	hypothetical protein MTR_1g101850	375	20	8e-83	0.5375	-		-	no IPS match
KEH43907	glycoprotein membrane precursor GPI-anchored protein	600	20	2.1e-141	0.854	-		-	PTHR33976:SF1 (PANTHER); PTHR33976 (PANTHER); CYTOPLASMIC_DOMAIN (PHOBIUS); TRANSMEMBRANE (PHOBIUS); NON_CYTOPLASMIC_DOMAIN (PHOBIUS); NON_CYTOPLASMIC_DOMAIN (PHOBIUS); TRANSMEMBRANE (PHOBIUS); PD208950 (PRODOM); SignalP-noTM (SIGNALP_EUK)
AES62741	paired amphipathic helix protein	180	10	4.5e-34	0.636	1	P:regulation of transcription, DNA-templated	-	IPR003822 (G3DSA:1.20.1160.GENE3D); IPR003822 (PFAM); IPR003822 (SUPERFAMILY)
AES62809	MADS-box transcription factor family protein	687	20	1.6e-155	0.802	4	C:nucleus; F:DNA binding; P:regulation of transcription, DNA-templated; F:protein dimerization activity	-	Coil (COILS); IPR002100 (PRINTS); IPR002100 (SMART); IPR002100 (PFAM); PTHR11945 (PANTHER); PTHR11945:SF185 (PANTHER); SIGNAL_PEPTIDE_H_REGION (PHOBIUS); NON_CYTOPLASMIC_DOMAIN (PHOBIUS); SIGNAL_PEPTIDE_N_REGION (PHOBIUS); SIGNAL_PEPTIDE (PHOBIUS); SIGNAL_PEPTIDE_C_REGION (PHOBIUS); IPR002100 (PROSITE_PROFILES); IPR002100 (SUPERFAMILY)
AES62863	wall associated kinase-like protein	1920	20	0	0.699	3	F:ATP binding; F:protein kinase activity; P:protein phosphorylation	-	IPR002290 (SMART); G3DSA:1.10.510.10 (GENE3D); G3DSA:3.30.200.20 (GENE3D); IPR000719 (PFAM); IPR013320 (G3DSA:2.60.120.GENE3D); PTHR27005:SF28 (PANTHER); PTHR27005 (PANTHER); IPR017441 (PROSITE_PATTERNS); IPR008271 (PROSITE_PATTERNS); SIGNAL_PEPTIDE_H_REGION (PHOBIUS); CYTOPLASMIC_DOMAIN (PHOBIUS); SIGNAL_PEPTIDE_C_REGION (PHOBIUS); NON_CYTOPLASMIC_DOMAIN (PHOBIUS); SIGNAL_PEPTIDE_N_REGION (PHOBI…
AES62885	DUF1639 family protein	723	20	1.9e-139	0.5775	-		-	IPR012438 (PFAM); PTHR33130:SF13 (PANTHER); PTHR33130 (PANTHER)
KEH44248	aluminum activated malate transporter family protein	1656	20	0	0.836	1	P:malate transport	-	IPR020966 (PFAM); PTHR31086 (PANTHER); PTHR31086:SF20 (PANTHER); TRANSMEMBRANE (PHOBIUS); TRANSMEMBRANE (PHOBIUS); TRANSMEMBRANE (PHOBIUS); CYTOPLASMIC_DOMAIN (PHOBIUS); CYTOPLASMIC_DOMAIN (PHOBIUS); NON_CYTOPLASMIC_DOMAIN (PHOBIUS); NON_CYTOPLASMIC_DOMAIN (PHOBIUS); TRANSMEMBRANE (PHOBIUS); CYTOPLASMIC_DOMAIN (PHOBIUS); NON_CYTOPLASMIC_DOMAIN (PHOBIUS); CYTOPLASMIC_DOMAIN (PHOBIUS); TRANSMEMBRAN…
KEH44283	hypothetical protein MTR_1g111720	411	20	5.6e-87	0.681	1	P:regulation of transcription, DNA-templated	-	no IPS match
KEH44364	plant phospholipase-like protein	1119	20	0	0.809	-		-	Coil (COILS); IPR007942 (PFAM); PTHR21704 (PANTHER); PTHR21704:SF19 (PANTHER)
KEH44365	plant phospholipase-like protein	1365	20	0	0.8	-		-	Coil (COILS); IPR007942 (PFAM); PTHR21704:SF19 (PANTHER); PTHR21704 (PANTHER)
KEH44366	plant phospholipase-like protein	1293	20	0	0.803	-		-	Coil (COILS); IPR007942 (PFAM); PTHR21704 (PANTHER); PTHR21704:SF19 (PANTHER)
KEH44461	hypothetical protein MTR_1g115265	210	20	5e-43	0.855	3	C:membrane; P:transport; F:transporter activity	-	no IPS match
AES63156	Smg-4/UPF3 family protein	1533	20	0	0.7715	1	F:nucleotide binding	-	IPR005120 (PFAM); IPR012677 (G3DSA:3.30.70.GENE3D); PTHR13112 (PANTHER); PTHR13112:SF0 (PANTHER); IPR012677 (SUPERFAMILY)
AES63158	Smg-4/UPF3 family protein	1623	20	0	0.7335	1	F:nucleotide binding	-	IPR012677 (G3DSA:3.30.70.GENE3D); IPR005120 (PFAM); PTHR13112:SF0 (PANTHER); PTHR13112 (PANTHER); NON_CYTOPLASMIC_DOMAIN (PHOBIUS); CYTOPLASMIC_DOMAIN (PHOBIUS); TRANSMEMBRANE (PHOBIUS); IPR012677 (SUPERFAMILY)
AES63279	hypothetical protein MTR_2g006990	243	1	2.8e-51	1	-		-	no IPS match
AES63428	light-harvesting complex I chlorophyll A/B-binding protein	786	20	5.1e-169	0.9335	16	P:nonphotochemical quenching; C:photosystem II antenna complex; P:response to salt stress; P:Golgi organization; C:chloroplast envelope; P:photosynthesis, light harvesting; C:photosystem I; C:chloroplast thylakoid membrane; F:metal ion binding; P:calcium ion transport; C:integral component of membrane; P:cysteine biosynthetic process; P:protein-chromophore linkage; F:chlorophyll binding; C:plasto…	-	IPR023329 (G3DSA:1.10.3460.GENE3D); IPR022796 (PFAM); PTHR21649:SF28 (PANTHER); IPR001344 (PANTHER); CYTOPLASMIC_DOMAIN (PHOBIUS); TRANSMEMBRANE (PHOBIUS); CYTOPLASMIC_DOMAIN (PHOBIUS); TRANSMEMBRANE (PHOBIUS); NON_CYTOPLASMIC_DOMAIN (PHOBIUS); IPR023329 (SUPERFAMILY)
AES63554	oligopeptide transporter OPT family protein	2190	20	0	0.9295	1	P:transmembrane transport	-	IPR004648 (TIGRFAM); IPR004813 (TIGRFAM); IPR004813 (PFAM); PTHR22601:SF11 (PANTHER); PTHR22601 (PANTHER); NON_CYTOPLASMIC_DOMAIN (PHOBIUS); CYTOPLASMIC_DOMAIN (PHOBIUS); NON_CYTOPLASMIC_DOMAIN (PHOBIUS); CYTOPLASMIC_DOMAIN (PHOBIUS); TRANSMEMBRANE (PHOBIUS); TRANSMEMBRANE (PHOBIUS); TRANSMEMBRANE (PHOBIUS); NON_CYTOPLASMIC_DOMAIN (PHOBIUS); TRANSMEMBRANE (PHOBIUS); TRANSMEMBRANE (PHOBIUS); CYTOP…
KEH36459	oligopeptide transporter OPT family protein	1659	20	0	0.9355	1	P:transmembrane transport	-	IPR004648 (TIGRFAM); IPR004813 (TIGRFAM); IPR004813 (PFAM); PTHR22601 (PANTHER); PTHR22601:SF11 (PANTHER); TRANSMEMBRANE (PHOBIUS); TRANSMEMBRANE (PHOBIUS); NON_CYTOPLASMIC_DOMAIN (PHOBIUS); CYTOPLASMIC_DOMAIN (PHOBIUS); CYTOPLASMIC_DOMAIN (PHOBIUS); TRANSMEMBRANE (PHOBIUS); NON_CYTOPLASMIC_DOMAIN (PHOBIUS); CYTOPLASMIC_DOMAIN (PHOBIUS); TRANSMEMBRANE (PHOBIUS); CYTOPLASMIC_DOMAIN (PHOBIUS); TRAN…
AES63699	Pre-mRNA-splicing factor SYF1-like protein	2778	20	0	0.918	3	C:nucleus; F:protein binding; P:mRNA processing	-	IPR003107 (SMART); IPR011990 (G3DSA:1.25.40.GENE3D); IPR011990 (G3DSA:1.25.40.GENE3D); PTHR11246 (PANTHER); PTHR11246:SF5 (PANTHER); IPR013026 (PROSITE_PROFILES); IPR011990 (SUPERFAMILY); IPR011990 (SUPERFAMILY); IPR011990 (SUPERFAMILY); IPR011990 (SUPERFAMILY); IPR011990 (SUPERFAMILY)
AES63816	enoyl-CoA hydratase/isomerase family protein	720	20	1.8e-158	0.805	7	C:nucleus; C:peroxisome; P:fatty acid catabolic process; F:carnitine racemase activity; P:response to karrikin; C:cytosol; F:dodecenoyl-CoA delta-isomerase activity	EC:5.1; EC:5.3.3.8	IPR029045 (G3DSA:3.90.226.GENE3D); IPR001753 (PFAM); PTHR11941 (PANTHER); PTHR11941:SF84 (PANTHER); IPR029045 (SUPERFAMILY)
AES63871	auxin-repressed/dormancy-associated protein	339	20	1.1e-60	0.854	-		-	IPR008406 (PFAM); PTHR33565:SF2 (PANTHER); PTHR33565 (PANTHER)
AES63872	auxin-repressed/dormancy-associated protein	333	20	4.1e-59	0.857	-		-	IPR008406 (PFAM); PTHR33565:SF2 (PANTHER); PTHR33565 (PANTHER)
KEH36559	auxin-repressed/dormancy-associated protein	330	20	1.1e-57	0.8545	-		-	IPR008406 (PFAM); PTHR33565 (PANTHER); PTHR33565:SF2 (PANTHER)
AES63899	transmembrane protein, putative	633	20	2.4e-151	0.8745	1	C:integral component of membrane	-	IPR007770 (PFAM); PTHR31621:SF0 (PANTHER); PTHR31621 (PANTHER); TRANSMEMBRANE (PHOBIUS); TRANSMEMBRANE (PHOBIUS); NON_CYTOPLASMIC_DOMAIN (PHOBIUS); CYTOPLASMIC_DOMAIN (PHOBIUS); CYTOPLASMIC_DOMAIN (PHOBIUS); TMhelix (TMHMM); TMhelix (TMHMM)
KEH36612	CBL-interacting kinase	399	20	2.9e-89	0.7735	7	F:ATP binding; P:response to abscisic acid; P:signal transduction; C:cytosol; P:serine family amino acid metabolic process; F:protein serine/threonine kinase activity; P:protein phosphorylation	EC:2.7.11	IPR004041 (PFAM); PTHR24347:SF212 (PANTHER); IPR020636 (PANTHER); IPR018451 (PROSITE_PROFILES)
AES64158	DUF1365 family protein	936	20	0	0.8095	1	P:biological_process	-	IPR010775 (PFAM); PTHR33973 (PANTHER); PTHR33973:SF1 (PANTHER); SIGNAL_PEPTIDE (PHOBIUS); SIGNAL_PEPTIDE_H_REGION (PHOBIUS); NON_CYTOPLASMIC_DOMAIN (PHOBIUS); SIGNAL_PEPTIDE_N_REGION (PHOBIUS); SIGNAL_PEPTIDE_C_REGION (PHOBIUS); TMhelix (TMHMM)
AES64278	transmembrane protein, putative	267	1	4.5e-30	1	1	C:integral component of membrane	-	CYTOPLASMIC_DOMAIN (PHOBIUS); TRANSMEMBRANE (PHOBIUS); NON_CYTOPLASMIC_DOMAIN (PHOBIUS); TMhelix (TMHMM)
AES64354	hypothetical protein MTR_2g021430	432	18	1e-98	0.5222	-		-	Coil (COILS)
AES64368	F-box-like protein	711	20	8.7e-87	0.7755	1	F:protein binding	-	Coil (COILS); IPR001810 (SMART); G3DSA:1.20.1280.50 (GENE3D); IPR001810 (PFAM); IPR001810 (PROSITE_PROFILES); IPR001810 (SUPERFAMILY)
KEH36851	otubain, putative	675	20	4.7e-153	0.76	2	F:oxidoreductase activity; P:regulation of transcription, DNA-templated	-	PTHR31669:SF59 (PANTHER); IPR031052 (PANTHER)
KEH36964	hypothetical protein MTR_2g026395	258	1	1.3e-44	1	-		-	no IPS match
AES64595	nucleic acid-binding protein, putative	750	20	4.3e-171	0.865	-		-	Coil (COILS); IPR019446 (PFAM); PTHR11538 (PANTHER); PTHR11538:SF43 (PANTHER)
KEH37000	nucleic acid-binding protein, putative	678	20	1e-151	0.7835	-		-	Coil (COILS); IPR019446 (PFAM); PTHR11538 (PANTHER); PTHR11538:SF43 (PANTHER)
KEH37016	hypothetical protein MTR_2g029093	201	2	8e-40	1	-		-	TRANSMEMBRANE (PHOBIUS); NON_CYTOPLASMIC_DOMAIN (PHOBIUS); CYTOPLASMIC_DOMAIN (PHOBIUS)
KEH37017	hypothetical protein MTR_2g029093	252	2	4.2e-40	1	-		-	TRANSMEMBRANE (PHOBIUS); CYTOPLASMIC_DOMAIN (PHOBIUS); NON_CYTOPLASMIC_DOMAIN (PHOBIUS); CYTOPLASMIC_DOMAIN (PHOBIUS); TRANSMEMBRANE (PHOBIUS); TMhelix (TMHMM); TMhelix (TMHMM)
AES64762	seven transmembrane MLO family protein	480	20	2.6e-112	0.6485	2	C:integral component of membrane; P:defense response	-	IPR004326 (PFAM); PTHR31942 (PANTHER); PTHR31942:SF18 (PANTHER); CYTOPLASMIC_DOMAIN (PHOBIUS); TRANSMEMBRANE (PHOBIUS); CYTOPLASMIC_DOMAIN (PHOBIUS); NON_CYTOPLASMIC_DOMAIN (PHOBIUS); TRANSMEMBRANE (PHOBIUS); TMhelix (TMHMM); TMhelix (TMHMM)
KEH37293	mTERF protein	1236	20	0	0.7985	3	C:mitochondrion; F:double-stranded DNA binding; P:regulation of transcription, DNA-templated	-	IPR003690 (SMART); IPR003690 (PFAM); PTHR13068 (PANTHER); PTHR13068:SF28 (PANTHER)
KEH37294	mTERF protein	963	20	0	0.8015	3	C:mitochondrion; F:double-stranded DNA binding; P:regulation of transcription, DNA-templated	-	IPR003690 (SMART); IPR003690 (PFAM); PTHR13068:SF28 (PANTHER); PTHR13068 (PANTHER)
AES65189	receptor-like kinase	1431	20	0	0.7905	4	F:ATP binding; P:serine family amino acid metabolic process; F:protein serine/threonine kinase activity; P:protein phosphorylation	EC:2.7.11	IPR002290 (SMART); G3DSA:1.10.510.10 (GENE3D); G3DSA:3.30.200.20 (GENE3D); IPR000719 (PFAM); PTHR27009 (PANTHER); PTHR27009:SF17 (PANTHER); IPR017441 (PROSITE_PATTERNS); IPR008271 (PROSITE_PATTERNS); NON_CYTOPLASMIC_DOMAIN (PHOBIUS); CYTOPLASMIC_DOMAIN (PHOBIUS); TRANSMEMBRANE (PHOBIUS); IPR000719 (PROSITE_PROFILES); IPR011009 (SUPERFAMILY); TMhelix (TMHMM)
KEH37457	hypothetical protein MTR_2g438830	219	13	5.3e-27	0.9623	4	F:nucleic acid binding; P:DNA catabolic process; P:nucleic acid phosphodiester bond hydrolysis; F:endonuclease activity	EC:3.1	SIGNAL_PEPTIDE_N_REGION (PHOBIUS); SIGNAL_PEPTIDE_C_REGION (PHOBIUS); SIGNAL_PEPTIDE_H_REGION (PHOBIUS); NON_CYTOPLASMIC_DOMAIN (PHOBIUS); SIGNAL_PEPTIDE (PHOBIUS); SignalP-noTM (SIGNALP_EUK); SignalP-TM (SIGNALP_GRAM_POSITIVE)
KEH37583	tubulin-tyrosine ligase family protein	2622	20	0	0.8645	5	C:chloroplast; P:tyrosine metabolic process; F:tubulin-tyrosine ligase activity; P:cellular protein modification process; P:transcription factor import into nucleus	EC:6.3.2.25	IPR004344 (PFAM); IPR032675 (G3DSA:3.80.10.GENE3D); PTHR12241 (PANTHER); IPR027749 (PTHR12241:PANTHER); IPR004344 (PROSITE_PROFILES); IPR032675 (SUPERFAMILY)
KEH37626	hypothetical protein MTR_2g043470	762	20	1.9e-144	0.6195	-		-	PTHR33067 (PANTHER); PTHR33067:SF2 (PANTHER)
AES65684	hypothetical protein MTR_2g045410	948	10	0	0.597	1	C:integral component of membrane	-	no IPS match
AES65704	CBL-interacting kinase	165	20	2.2e-29	0.7355	3	F:nucleotide binding; F:protein kinase activity; P:phosphorylation	-	IPR011009 (SUPERFAMILY)
KEH37766	transmembrane protein, putative	336	20	1.3e-73	0.599	3	P:nucleic acid metabolic process; F:nuclease activity; C:integral component of membrane	EC:3.1	TMhelix (TMHMM)
KEH37797	F-box/RNI/FBD-like domain protein	1350	20	0	0.7515	1	F:protein binding	-	IPR001810 (SMART); IPR001810 (PFAM); IPR013101 (PFAM); IPR032675 (G3DSA:3.80.10.GENE3D); PTHR32212:SF134 (PANTHER); PTHR32212 (PANTHER); IPR001810 (PROSITE_PROFILES); SSF52047 (SUPERFAMILY); IPR001810 (SUPERFAMILY)
AES65763	F-box protein interaction domain protein	1029	20	0	0.577	1	F:protein binding	-	IPR001810 (SMART); IPR001810 (PFAM); G3DSA:1.20.1280.50 (GENE3D); IPR017451 (TIGRFAM); PTHR32133 (PANTHER); PTHR32133:SF89 (PANTHER); IPR001810 (PROSITE_PROFILES); IPR001810 (SUPERFAMILY)
AES65824	PPR containing plant-like protein	1545	20	0	0.7375	-		-	IPR002885 (PFAM); IPR002885 (PFAM); IPR002885 (TIGRFAM); PTHR24015:SF826 (PANTHER); PTHR24015 (PANTHER); IPR002885 (PROSITE_PROFILES)
KEH37848	hypothetical protein MTR_2g449900	471	3	3.6e-92	0.8033	1	F:DNA binding	-	no IPS match
KEH37921	hypothetical protein MTR_2g451420	180	2	2.4e-33	0.875	-		-	no IPS match
AES65890	strictosidine synthase	702	20	5.2e-156	0.728	3	F:strictosidine synthase activity; P:indole biosynthetic process; P:terpenoid biosynthetic process	EC:4.3.3.2	IPR011042 (G3DSA:2.120.10.GENE3D); IPR018119 (PFAM); IPR004141 (PANTHER); PTHR10426:SF32 (PANTHER); SSF63829 (SUPERFAMILY)
AES65942	processing peptidase	1035	20	0	0.7205	3	P:proteolysis; C:integral component of membrane; F:serine-type peptidase activity	-	IPR000223 (PRINTS); IPR000223 (TIGRFAM); IPR019533 (PFAM); IPR028360 (G3DSA:2.10.109.GENE3D); PTHR12383:SF15 (PANTHER); IPR000223 (PANTHER); IPR019756 (PROSITE_PATTERNS); IPR019758 (PROSITE_PATTERNS); IPR015927 (SUPERFAMILY)
KEH38077	reticulon-like protein B2	1731	20	0	0.705	2	C:endoplasmic reticulum membrane; C:integral component of membrane	-	IPR003388 (PFAM); PTHR10994 (PANTHER); PTHR10994:SF84 (PANTHER); TRANSMEMBRANE (PHOBIUS); NON_CYTOPLASMIC_DOMAIN (PHOBIUS); CYTOPLASMIC_DOMAIN (PHOBIUS); TRANSMEMBRANE (PHOBIUS); CYTOPLASMIC_DOMAIN (PHOBIUS); TRANSMEMBRANE (PHOBIUS); NON_CYTOPLASMIC_DOMAIN (PHOBIUS); CYTOPLASMIC_DOMAIN (PHOBIUS); NON_CYTOPLASMIC_DOMAIN (PHOBIUS); TRANSMEMBRANE (PHOBIUS); CYTOPLASMIC_DOMAIN (PHOBIUS); TRANSMEMBRAN…
KEH38078	reticulon-like protein B2	1485	20	0	0.692	2	C:endoplasmic reticulum membrane; C:integral component of membrane	-	IPR003388 (PFAM); PTHR10994:SF84 (PANTHER); PTHR10994 (PANTHER); TRANSMEMBRANE (PHOBIUS); TRANSMEMBRANE (PHOBIUS); CYTOPLASMIC_DOMAIN (PHOBIUS); CYTOPLASMIC_DOMAIN (PHOBIUS); NON_CYTOPLASMIC_DOMAIN (PHOBIUS); IPR003388 (PROSITE_PROFILES); TMhelix (TMHMM); TMhelix (TMHMM); TMhelix (TMHMM); TMhelix (TMHMM)
AES66113	cytochrome P450 family protein	1476	20	0	0.749	5	F:iron ion binding; F:oxidoreductase activity, acting on paired donors, with incorporation or reduction of molecular oxygen; P:oxidation-reduction process; F:monooxygenase activity; F:heme binding	-	IPR001128 (G3DSA:1.10.630.GENE3D); IPR001128 (PFAM); PTHR24296:SF7 (PANTHER); PTHR24296 (PANTHER); TRANSMEMBRANE (PHOBIUS); CYTOPLASMIC_DOMAIN (PHOBIUS); TRANSMEMBRANE (PHOBIUS); CYTOPLASMIC_DOMAIN (PHOBIUS); TRANSMEMBRANE (PHOBIUS); NON_CYTOPLASMIC_DOMAIN (PHOBIUS); NON_CYTOPLASMIC_DOMAIN (PHOBIUS); IPR001128 (SUPERFAMILY); IPR001128 (SUPERFAMILY); TMhelix (TMHMM); TMhelix (TMHMM); TMhelix (TMHM…
KEH38197	hypothetical protein MTR_2g063090	258	1	1.8e-56	1	-		-	no IPS match
AES66318	hypothetical protein MTR_2g065780	942	9	0	0.6822	1	C:integral component of membrane	-	no IPS match
KEH38288	hypothetical protein MTR_2g067340	189	1	2e-36	1	-		-	no IPS match
KEH38384	hypothetical protein MTR_2g070160	192	1	3.4e-30	1	-		-	no IPS match
KEH38399	caffeoyl-CoA O-methyltransferase	897	20	0	0.877	3	F:O-methyltransferase activity; C:cytosol; P:methylation	EC:2.1.1	IPR002935 (PFAM); IPR029063 (G3DSA:3.40.50.GENE3D); PTHR10509:SF27 (PANTHER); PTHR10509 (PANTHER); IPR002935 (PROSITE_PROFILES); IPR029063 (SUPERFAMILY)
KEH38400	caffeoyl-CoA O-methyltransferase	822	20	0	0.864	2	F:O-methyltransferase activity; P:methylation	EC:2.1.1	IPR029063 (G3DSA:3.40.50.GENE3D); IPR002935 (PFAM); PTHR10509:SF27 (PANTHER); PTHR10509 (PANTHER); IPR002935 (PROSITE_PROFILES); IPR029063 (SUPERFAMILY)
AES66475	hypothetical protein MTR_2g071770	186	3	1.1e-36	0.7967	-		-	no IPS match
KEH38581	transmembrane protein, putative	345	1	5.8e-62	1	1	C:integral component of membrane	-	NON_CYTOPLASMIC_DOMAIN (PHOBIUS); TRANSMEMBRANE (PHOBIUS); CYTOPLASMIC_DOMAIN (PHOBIUS); TRANSMEMBRANE (PHOBIUS); TRANSMEMBRANE (PHOBIUS); CYTOPLASMIC_DOMAIN (PHOBIUS); NON_CYTOPLASMIC_DOMAIN (PHOBIUS); TMhelix (TMHMM); TMhelix (TMHMM); TMhelix (TMHMM)
KEH38686	branched-chain-amino-acid aminotransferase-like protein	1035	20	0	0.909	11	F:L-leucine transaminase activity; F:L-valine transaminase activity; P:lysine biosynthetic process; P:arginine metabolic process; P:L-phenylalanine metabolic process; P:proline metabolic process; P:ornithine metabolic process; P:peptidoglycan biosynthetic process; F:D-alanine:2-oxoglutarate aminotransferase activity; P:D-alanine metabolic process; F:L-isoleucine transaminase activity	EC:2.6.1.21; EC:2.6.1.42	G3DSA:3.30.470.10 (GENE3D); G3DSA:3.20.10.10 (GENE3D); IPR001544 (PFAM); PTHR11825:SF48 (PANTHER); IPR001544 (PANTHER); IPR001544 (SUPERFAMILY)
KEH38693	protein phosphatase 2C-like protein	1002	20	0	0.9255	4	F:protein serine/threonine phosphatase activity; C:protein serine/threonine phosphatase complex; F:metal ion binding; P:protein dephosphorylation	EC:3.1.3.16; EC:3.1; EC:3.1.3.41	IPR001932 (SMART); IPR001932 (SMART); IPR001932 (PFAM); IPR001932 (G3DSA:3.60.40.GENE3D); PTHR13832:SF333 (PANTHER); IPR015655 (PANTHER); IPR000222 (PROSITE_PATTERNS); IPR001932 (PROSITE_PROFILES); IPR001932 (SUPERFAMILY)
KEH38694	protein phosphatase 2C-like protein	765	20	0	0.935	4	F:protein serine/threonine phosphatase activity; C:protein serine/threonine phosphatase complex; F:metal ion binding; P:protein dephosphorylation	EC:3.1.3.16; EC:3.1; EC:3.1.3.41	IPR001932 (SMART); IPR001932 (SMART); IPR001932 (PFAM); IPR001932 (G3DSA:3.60.40.GENE3D); IPR015655 (PANTHER); PTHR13832:SF333 (PANTHER); IPR000222 (PROSITE_PATTERNS); IPR001932 (PROSITE_PROFILES); IPR001932 (SUPERFAMILY)
KEH38695	protein phosphatase 2C-like protein	876	20	0	0.926	4	F:protein serine/threonine phosphatase activity; C:protein serine/threonine phosphatase complex; F:metal ion binding; P:protein dephosphorylation	EC:3.1.3.16; EC:3.1; EC:3.1.3.41	IPR001932 (SMART); IPR001932 (PFAM); IPR001932 (G3DSA:3.60.40.GENE3D); PTHR13832:SF333 (PANTHER); IPR015655 (PANTHER); IPR000222 (PROSITE_PATTERNS); IPR001932 (PROSITE_PROFILES); IPR001932 (SUPERFAMILY)
KEH38696	protein phosphatase 2C-like protein	789	20	0	0.918	4	F:protein serine/threonine phosphatase activity; C:protein serine/threonine phosphatase complex; F:metal ion binding; P:protein dephosphorylation	EC:3.1.3.16; EC:3.1; EC:3.1.3.41	IPR001932 (SMART); IPR001932 (PFAM); IPR001932 (G3DSA:3.60.40.GENE3D); IPR015655 (PANTHER); PTHR13832:SF333 (PANTHER); IPR000222 (PROSITE_PATTERNS); CYTOPLASMIC_DOMAIN (PHOBIUS); TRANSMEMBRANE (PHOBIUS); NON_CYTOPLASMIC_DOMAIN (PHOBIUS); IPR001932 (PROSITE_PROFILES); IPR001932 (SUPERFAMILY); TMhelix (TMHMM)
KEH38714	hypothetical protein MTR_2g079010	588	20	1.2e-138	0.7305	-		-	IPR032675 (G3DSA:3.80.10.GENE3D); PTHR32212 (PANTHER); PTHR32212:SF65 (PANTHER); CYTOPLASMIC_DOMAIN (PHOBIUS); TRANSMEMBRANE (PHOBIUS); NON_CYTOPLASMIC_DOMAIN (PHOBIUS); SSF52047 (SUPERFAMILY)
AES66786	embryonic abundant-like protein	822	20	0	0.8125	-		-	IPR004873 (SMART); IPR004873 (PFAM); PTHR31236 (PANTHER); PTHR31236:SF2 (PANTHER); SIGNAL_PEPTIDE_C_REGION (PHOBIUS); SIGNAL_PEPTIDE (PHOBIUS); SIGNAL_PEPTIDE_N_REGION (PHOBIUS); NON_CYTOPLASMIC_DOMAIN (PHOBIUS); SIGNAL_PEPTIDE_H_REGION (PHOBIUS); IPR004873 (PROSITE_PROFILES); SignalP-noTM (SIGNALP_GRAM_NEGATIVE); SignalP-TM (SIGNALP_GRAM_POSITIVE); SignalP-noTM (SIGNALP_EUK)
AES66865	plant/F3H11-7 protein	1026	20	0	0.8335	4	C:chloroplast; P:positive regulation of transcription, DNA-templated; P:cell differentiation; P:leaf morphogenesis	-	IPR018962 (PFAM); PTHR36365 (PANTHER)
AES66929	disease resistance protein (TIR-NBS-LRR class), putative	2808	20	0	0.635	3	F:protein binding; P:signal transduction; F:ADP binding	-	PR00364 (PRINTS); IPR032675 (G3DSA:3.80.10.GENE3D); IPR002182 (PFAM); IPR027417 (G3DSA:3.40.50.GENE3D); IPR000157 (PFAM); PTHR11017 (PANTHER); PTHR11017:SF174 (PANTHER); NON_CYTOPLASMIC_DOMAIN (PHOBIUS); SIGNAL_PEPTIDE_C_REGION (PHOBIUS); SIGNAL_PEPTIDE (PHOBIUS); SIGNAL_PEPTIDE_N_REGION (PHOBIUS); SIGNAL_PEPTIDE_H_REGION (PHOBIUS); IPR027417 (SUPERFAMILY); IPR032675 (SUPERFAMILY); IPR000157 (SUP…
KEH38872	hypothetical protein MTR_2g084255	471	20	3.1e-109	0.6715	3	F:RNA-directed DNA polymerase activity; C:integral component of membrane; P:RNA-dependent DNA replication	-	no IPS match
KEH38931	hypothetical protein MTR_2g084660	525	20	2.2e-125	0.7015	5	F:DNA binding; F:zinc ion binding; F:transferase activity, transferring acyl groups; P:metabolic process; P:single-organism cellular process	-	no IPS match
AES67045	hypothetical protein MTR_2g086210	393	8	4.7e-87	0.7338	1	C:integral component of membrane	-	IPR026960 (PFAM)
AES67148	hypothetical protein MTR_2g087420	195	1	9.6e-31	1	-		-	no IPS match
AES67234	transmembrane protein, putative	279	2	6e-57	0.865	1	C:integral component of membrane	-	NON_CYTOPLASMIC_DOMAIN (PHOBIUS); TRANSMEMBRANE (PHOBIUS); CYTOPLASMIC_DOMAIN (PHOBIUS); TRANSMEMBRANE (PHOBIUS); NON_CYTOPLASMIC_DOMAIN (PHOBIUS); TMhelix (TMHMM); TMhelix (TMHMM)
KEH39022	hypothetical protein MTR_2g088955	165	1	2e-10	1	-		-	no IPS match
KEH39023	hypothetical protein MTR_2g089005	216	20	2.4e-45	0.7845	2	C:integral component of membrane; C:plasma membrane	-	no IPS match
KEH39031	HXXXD-type acyl-transferase family protein	1401	20	0	0.764	2	F:transferase activity, transferring acyl groups other than amino-acyl groups; P:metabolic process	-	IPR023213 (G3DSA:3.30.559.GENE3D); IPR023213 (G3DSA:3.30.559.GENE3D); IPR003480 (PFAM); PTHR31625:SF3 (PANTHER); PTHR31625 (PANTHER)
KEH39188	hypothetical protein MTR_2g090690	747	4	5.1e-132	0.855	-		-	Coil (COILS)
KEH39219	Rho-like GTP-binding protein	591	20	1.2e-117	0.9655	11	F:GTP binding; P:xylan biosynthetic process; F:sphingomyelin phosphodiesterase activity; C:cytoplasm; P:small GTPase mediated signal transduction; P:protein transport; P:glucuronoxylan metabolic process; P:actin filament organization; C:plasma membrane; P:plant-type cell wall biogenesis; P:glycosphingolipid metabolic process	EC:3.1; EC:3.1.4.12; EC:3.1.1	PR00449 (PRINTS); IPR020849 (SMART); IPR003578 (SMART); IPR003579 (SMART); IPR027417 (G3DSA:3.40.50.GENE3D); IPR005225 (TIGRFAM); IPR001806 (PFAM); PTHR24072 (PANTHER); PTHR24072:SF167 (PANTHER); IPR003578 (PROSITE_PROFILES); IPR027417 (SUPERFAMILY)
KEH39230	transmembrane protein, putative	786	4	1.3e-160	0.8725	1	C:integral component of membrane	-	TRANSMEMBRANE (PHOBIUS); CYTOPLASMIC_DOMAIN (PHOBIUS); TRANSMEMBRANE (PHOBIUS); CYTOPLASMIC_DOMAIN (PHOBIUS); NON_CYTOPLASMIC_DOMAIN (PHOBIUS); SignalP-TM (SIGNALP_GRAM_POSITIVE); TMhelix (TMHMM); TMhelix (TMHMM)
KEH39272	DUF538 family protein	411	20	6.6e-92	0.8425	-		-	IPR007493 (G3DSA:2.30.240.GENE3D); IPR007493 (PFAM); PTHR31676:SF32 (PANTHER); PTHR31676 (PANTHER); IPR007493 (SUPERFAMILY)
KEH39383	hypothetical protein MTR_2g095360	264	10	7.5e-58	0.657	6	F:ATP binding; C:integral component of membrane; F:protein kinase activity; P:phosphorylation; P:protein phosphorylation; F:kinase activity	-	no IPS match
AES67523	serine carboxypeptidase-like protein	1536	20	0	0.8495	2	P:proteolysis; F:serine-type carboxypeptidase activity	EC:3.4.21; EC:3.4.16	IPR001563 (PRINTS); IPR001563 (PFAM); IPR029058 (G3DSA:3.40.50.GENE3D); IPR001563 (PANTHER); PTHR11802:SF95 (PANTHER); IPR018202 (PROSITE_PATTERNS); SIGNAL_PEPTIDE_H_REGION (PHOBIUS); SIGNAL_PEPTIDE_C_REGION (PHOBIUS); SIGNAL_PEPTIDE_N_REGION (PHOBIUS); NON_CYTOPLASMIC_DOMAIN (PHOBIUS); SIGNAL_PEPTIDE (PHOBIUS); SignalP-noTM (SIGNALP_EUK); SignalP-TM (SIGNALP_GRAM_POSITIVE); SignalP-noTM (SIGNALP…
AES67594	core histone H2A/H2B/H3/H4	462	20	3.1e-55	0.994	4	C:nucleus; F:DNA binding; F:protein heterodimerization activity; C:nucleosome	-	IPR002119 (PRINTS); IPR002119 (SMART); IPR007125 (PFAM); IPR032454 (PFAM); IPR009072 (G3DSA:1.10.20.GENE3D); PTHR23430 (PANTHER); IPR032458 (PROSITE_PATTERNS); IPR009072 (SUPERFAMILY)
KEH39424	transmembrane protein, putative	591	1	2.8e-84	1	1	C:integral component of membrane	-	CYTOPLASMIC_DOMAIN (PHOBIUS); CYTOPLASMIC_DOMAIN (PHOBIUS); NON_CYTOPLASMIC_DOMAIN (PHOBIUS); TRANSMEMBRANE (PHOBIUS); CYTOPLASMIC_DOMAIN (PHOBIUS); TRANSMEMBRANE (PHOBIUS); TRANSMEMBRANE (PHOBIUS); TRANSMEMBRANE (PHOBIUS); NON_CYTOPLASMIC_DOMAIN (PHOBIUS); TMhelix (TMHMM); TMhelix (TMHMM); TMhelix (TMHMM); TMhelix (TMHMM)
AES67814	DUF3511 domain protein	327	20	1.3e-72	0.773	-		-	IPR021899 (PFAM); PTHR33193 (PANTHER); PTHR33193:SF5 (PANTHER)
AES67928	histidine phosphotransfer protein	453	20	1e-105	0.924	3	P:phosphorelay signal transduction system; F:signal transducer activity; C:intracellular	-	Coil (COILS); IPR008207 (PFAM); IPR008207 (G3DSA:1.20.120.GENE3D); PTHR28242:SF4 (PANTHER); PTHR28242 (PANTHER); IPR008207 (PROSITE_PROFILES); IPR008207 (SUPERFAMILY)
AES67960	hypothetical protein MTR_2g101440	198	3	1e-37	0.82	-		-	no IPS match
KEH39572	hypothetical protein MTR_2g102273	198	1	7.2e-38	1	-		-	no IPS match
KEH39636	hypothetical protein MTR_2g105000	174	1	1.8e-33	1	-		-	no IPS match
KEH32802	Nodule Cysteine-Rich (NCR) secreted peptide	210	20	2.7e-43	0.634	2	F:metal ion binding; P:nodule morphogenesis	-	IPR009810 (PFAM); CYTOPLASMIC_DOMAIN (PHOBIUS); TRANSMEMBRANE (PHOBIUS); NON_CYTOPLASMIC_DOMAIN (PHOBIUS); SignalP-noTM (SIGNALP_EUK); TMhelix (TMHMM)
AES68653	hypothetical protein MTR_3g011200	246	1	7.8e-26	1	-		-	TRANSMEMBRANE (PHOBIUS); NON_CYTOPLASMIC_DOMAIN (PHOBIUS); CYTOPLASMIC_DOMAIN (PHOBIUS)
AES68696	disease resistance protein (CC-NBS-LRR class) family protein	3843	20	0	0.7535	2	F:ATP binding; F:ADP binding	-	Coil (COILS); Coil (COILS); PR00364 (PRINTS); IPR003593 (SMART); IPR027417 (G3DSA:3.40.50.GENE3D); IPR002182 (PFAM); IPR032675 (G3DSA:3.80.10.GENE3D); IPR032675 (G3DSA:3.80.10.GENE3D); PTHR23155:SF646 (PANTHER); PTHR23155 (PANTHER); IPR027417 (SUPERFAMILY); IPR032675 (SUPERFAMILY)
KEH33000	disease resistance protein (CC-NBS-LRR class) family protein	3183	20	0	0.757	2	F:ATP binding; F:ADP binding	-	Coil (COILS); Coil (COILS); PR00364 (PRINTS); IPR003593 (SMART); IPR032675 (G3DSA:3.80.10.GENE3D); IPR032675 (G3DSA:3.80.10.GENE3D); IPR027417 (G3DSA:3.40.50.GENE3D); IPR002182 (PFAM); PTHR23155 (PANTHER); PTHR23155:SF646 (PANTHER); TRANSMEMBRANE (PHOBIUS); CYTOPLASMIC_DOMAIN (PHOBIUS); NON_CYTOPLASMIC_DOMAIN (PHOBIUS); IPR032675 (SUPERFAMILY); IPR027417 (SUPERFAMILY); IPR032675 (SUPERFAMILY)
AES68748	hypothetical protein MTR_3g014420	408	7	2.1e-92	0.7	1	F:DNA binding	-	no IPS match
KEH33009	transmembrane protein, putative	222	2	3.1e-20	0.97	1	C:integral component of membrane	-	SIGNAL_PEPTIDE_H_REGION (PHOBIUS); SIGNAL_PEPTIDE_C_REGION (PHOBIUS); NON_CYTOPLASMIC_DOMAIN (PHOBIUS); SIGNAL_PEPTIDE (PHOBIUS); SIGNAL_PEPTIDE_N_REGION (PHOBIUS); SignalP-noTM (SIGNALP_EUK); TMhelix (TMHMM)
AES68946	Serine/Threonine-kinase, putative	255	20	2.4e-55	0.7495	6	F:ATP binding; P:recognition of pollen; P:serine family amino acid metabolic process; F:protein serine/threonine kinase activity; F:carbohydrate binding; P:protein phosphorylation	EC:2.7.11	PTHR27002 (PANTHER); PTHR27002:SF67 (PANTHER)
AES68947	Serine/Threonine kinase family protein	1998	20	0	0.88	7	F:ATP binding; P:peptidyl-tyrosine phosphorylation; F:protein tyrosine kinase activity; P:recognition of pollen; P:serine family amino acid metabolic process; F:protein serine/threonine kinase activity; F:carbohydrate binding	EC:2.7.10; EC:2.7.11	IPR002290 (SMART); IPR003609 (SMART); IPR001480 (SMART); IPR001480 (G3DSA:2.90.10.GENE3D); IPR013320 (G3DSA:2.60.120.GENE3D); IPR000858 (PFAM); G3DSA:1.10.510.10 (GENE3D); IPR001245 (PFAM); G3DSA:3.30.200.20 (GENE3D); IPR003609 (PFAM); IPR001480 (PFAM); PTHR27002:SF67 (PANTHER); PTHR27002 (PANTHER); IPR008271 (PROSITE_PATTERNS); SIGNAL_PEPTIDE_N_REGION (PHOBIUS); NON_CYTOPLASMIC_DOMAIN (PHOBIUS);…
KEH33062	Serine/Threonine kinase family protein	2463	20	0	0.8715	7	F:ATP binding; P:peptidyl-tyrosine phosphorylation; F:protein tyrosine kinase activity; P:recognition of pollen; P:serine family amino acid metabolic process; F:protein serine/threonine kinase activity; F:carbohydrate binding	EC:2.7.10; EC:2.7.11	IPR002290 (SMART); IPR024171 (PIRSF); IPR003609 (SMART); IPR001480 (SMART); IPR003609 (PFAM); G3DSA:1.10.510.10 (GENE3D); IPR001245 (PFAM); G3DSA:3.30.200.20 (GENE3D); IPR001480 (G3DSA:2.90.10.GENE3D); IPR013320 (G3DSA:2.60.120.GENE3D); IPR000858 (PFAM); IPR001480 (PFAM); PTHR27002 (PANTHER); PTHR27002:SF67 (PANTHER); IPR008271 (PROSITE_PATTERNS); SIGNAL_PEPTIDE_C_REGION (PHOBIUS); TRANSMEMBRANE …
KEH33063	Serine/Threonine kinase family protein	1728	20	0	0.8885	7	F:ATP binding; P:peptidyl-tyrosine phosphorylation; F:protein tyrosine kinase activity; P:recognition of pollen; P:serine family amino acid metabolic process; F:protein serine/threonine kinase activity; F:carbohydrate binding	EC:2.7.10; EC:2.7.11	IPR003609 (SMART); IPR002290 (SMART); IPR001480 (G3DSA:2.90.10.GENE3D); G3DSA:3.30.200.20 (GENE3D); IPR000858 (PFAM); IPR001480 (PFAM); G3DSA:1.10.510.10 (GENE3D); IPR013320 (G3DSA:2.60.120.GENE3D); IPR003609 (PFAM); IPR001245 (PFAM); PTHR27002:SF67 (PANTHER); PTHR27002 (PANTHER); IPR008271 (PROSITE_PATTERNS); TRANSMEMBRANE (PHOBIUS); CYTOPLASMIC_DOMAIN (PHOBIUS); NON_CYTOPLASMIC_DOMAIN (PHOBIUS)…
AES68987	hypothetical protein MTR_3g020220	156	1	6.5e-28	1	-		-	no IPS match
AES69033	NB-ARC domain disease resistance protein	3747	20	0	0.7765	1	F:ADP binding	-	Coil (COILS); PR00364 (PRINTS); IPR002182 (PFAM); IPR027417 (G3DSA:3.40.50.GENE3D); IPR032675 (G3DSA:3.80.10.GENE3D); IPR032675 (G3DSA:3.80.10.GENE3D); PTHR23155 (PANTHER); PTHR23155:SF562 (PANTHER); SIGNAL_PEPTIDE_C_REGION (PHOBIUS); NON_CYTOPLASMIC_DOMAIN (PHOBIUS); SIGNAL_PEPTIDE_H_REGION (PHOBIUS); SIGNAL_PEPTIDE_N_REGION (PHOBIUS); SIGNAL_PEPTIDE (PHOBIUS); IPR032675 (SUPERFAMILY); IPR032675…
AES69447	cellulose synthase-like protein	3237	20	0	0.945	15	F:zinc ion binding; P:UDP-glucose metabolic process; P:plant-type secondary cell wall biogenesis; P:starch metabolic process; C:plasma membrane; P:plant-type primary cell wall biogenesis; P:sucrose metabolic process; C:trans-Golgi network; C:endosome; C:plasmodesma; F:protein binding; C:integral component of membrane; F:cellulose synthase (UDP-forming) activity; P:cellulose biosynthetic process; …	EC:2.4.1.12; EC:2.4.1	IPR013083 (G3DSA:3.30.40.GENE3D); IPR027934 (PFAM); IPR005150 (PFAM); PTHR13301:SF61 (PANTHER); PTHR13301 (PANTHER); CYTOPLASMIC_DOMAIN (PHOBIUS); NON_CYTOPLASMIC_DOMAIN (PHOBIUS); TRANSMEMBRANE (PHOBIUS); TRANSMEMBRANE (PHOBIUS); TRANSMEMBRANE (PHOBIUS); NON_CYTOPLASMIC_DOMAIN (PHOBIUS); CYTOPLASMIC_DOMAIN (PHOBIUS); CYTOPLASMIC_DOMAIN (PHOBIUS); TRANSMEMBRANE (PHOBIUS); NON_CYTOPLASMIC_DOMAIN (…
KEH33269	hypothetical protein MTR_3g434770	459	20	2.8e-92	0.749	3	F:RNA-directed DNA polymerase activity; C:integral component of membrane; P:RNA-dependent DNA replication	-	no IPS match
KEH33275	centromere C-like protein, putative	582	17	2.8e-120	0.7324	2	F:RNA-directed DNA polymerase activity; P:RNA-dependent DNA replication	EC:2.7.7.49	no IPS match
KEH33520	U4/U6 small nuclear ribonucleoprotein PRP4	1566	20	0	0.8765	8	F:histone acetyltransferase activity; P:RNA splicing; P:acyl-carrier-protein biosynthetic process; F:protein binding; C:intracellular ribonucleoprotein complex; C:viral nucleocapsid; P:histone acetylation; C:histone acetyltransferase complex	EC:2.3.1.48; EC:2.3.1	Coil (COILS); IPR020472 (PRINTS); IPR003648 (SMART); IPR001680 (SMART); IPR001680 (PFAM); IPR014906 (PFAM); IPR015943 (G3DSA:2.130.10.GENE3D); IPR027106 (PANTHER); IPR019775 (PROSITE_PATTERNS); IPR001680 (PROSITE_PROFILES); IPR017986 (PROSITE_PROFILES); SSF158230 (SUPERFAMILY); IPR017986 (SUPERFAMILY)
KEH33522	UDP-glcnac-adolichol phosphate glcnac-1-P-transferase	1251	20	0	0.94	5	F:UDP-N-acetylglucosamine-dolichyl-phosphate N-acetylglucosaminephosphotransferase activity; P:lipid metabolic process; P:peptidoglycan biosynthetic process; C:integral component of membrane; F:phospho-N-acetylmuramoyl-pentapeptide-transferase activity	EC:2.7.8.13; EC:2.7.8.15	IPR000715 (PFAM); PTHR10571 (PANTHER); PTHR10571:SF0 (PANTHER); CYTOPLASMIC_DOMAIN (PHOBIUS); TRANSMEMBRANE (PHOBIUS); CYTOPLASMIC_DOMAIN (PHOBIUS); TRANSMEMBRANE (PHOBIUS); TRANSMEMBRANE (PHOBIUS); CYTOPLASMIC_DOMAIN (PHOBIUS); NON_CYTOPLASMIC_DOMAIN (PHOBIUS); TRANSMEMBRANE (PHOBIUS); CYTOPLASMIC_DOMAIN (PHOBIUS); NON_CYTOPLASMIC_DOMAIN (PHOBIUS); TRANSMEMBRANE (PHOBIUS); TRANSMEMBRANE (PHOBIUS…
KEH33557	transmembrane protein, putative	279	16	2.2e-59	0.7912	6	F:translation initiation factor activity; C:integral component of membrane; F:translation initiation factor binding; C:ribosome; P:regulation of translational initiation; C:eukaryotic translation initiation factor 3 complex	-	CYTOPLASMIC_DOMAIN (PHOBIUS); TRANSMEMBRANE (PHOBIUS); NON_CYTOPLASMIC_DOMAIN (PHOBIUS); TMhelix (TMHMM)
KEH33687	glutathione S-transferase, amino-terminal domain protein	648	20	9e-156	0.926	4	P:obsolete glutathione conjugation reaction; F:protein binding; P:glutathione metabolic process; F:glutathione transferase activity	EC:2.5.1.18	IPR004045 (PFAM); IPR012336 (G3DSA:3.40.30.GENE3D); IPR010987 (G3DSA:1.20.1050.GENE3D); IPR004046 (PFAM); PTHR11260 (PANTHER); PTHR11260:SF287 (PANTHER); IPR004045 (PROSITE_PROFILES); IPR010987 (PROSITE_PROFILES); IPR010987 (SUPERFAMILY); IPR012336 (SUPERFAMILY)
KEH33824	hypothetical protein MTR_3g453180	246	20	3.4e-52	0.836	3	F:GTP binding; F:GTPase activity; P:metabolic process	EC:3.6.1; EC:3.6.1.15	no IPS match
AES70350	transmembrane protein, putative	327	1	5.3e-37	1	1	C:integral component of membrane	-	TRANSMEMBRANE (PHOBIUS); NON_CYTOPLASMIC_DOMAIN (PHOBIUS); CYTOPLASMIC_DOMAIN (PHOBIUS); TMhelix (TMHMM)
KEH33855	hypothetical protein MTR_3g052930	987	20	0	0.689	1	C:integral component of membrane	-	IPR032675 (G3DSA:3.80.10.GENE3D); PTHR32212:SF65 (PANTHER); PTHR32212 (PANTHER); IPR032675 (SUPERFAMILY)
AES70512	GRAS family transcription factor	1629	20	0	0.8215	1	P:regulation of transcription, DNA-templated	-	IPR005202 (PFAM); PTHR31636:SF57 (PANTHER); PTHR31636 (PANTHER); IPR005202 (PROSITE_PROFILES)
AES70641	SEC14 cytosolic factor-like protein	1050	20	0	0.87	-		-	IPR011074 (SMART); IPR001251 (SMART); G3DSA:1.10.8.20 (GENE3D); IPR001251 (PFAM); IPR011074 (PFAM); IPR001251 (G3DSA:3.40.525.GENE3D); PTHR23324:SF79 (PANTHER); PTHR23324 (PANTHER); IPR001251 (PROSITE_PROFILES); IPR001251 (SUPERFAMILY); IPR011074 (SUPERFAMILY)
KEH34123	proteasome activator complex subunit-like protein	5451	20	0	0.927	2	C:proteasome complex; F:binding	-	IPR011989 (G3DSA:1.25.10.GENE3D); IPR032430 (PFAM); IPR021843 (PFAM); PTHR32170 (PANTHER); PTHR32170:SF0 (PANTHER); IPR016024 (SUPERFAMILY)
KEH34124	proteasome activator complex subunit-like protein	5448	20	0	0.9265	2	C:proteasome complex; F:binding	-	IPR021843 (PFAM); IPR032430 (PFAM); IPR011989 (G3DSA:1.25.10.GENE3D); PTHR32170:SF0 (PANTHER); PTHR32170 (PANTHER); IPR016024 (SUPERFAMILY)
KEH34125	proteasome activator complex subunit-like protein	5301	20	0	0.9235	2	C:proteasome complex; F:binding	-	IPR011989 (G3DSA:1.25.10.GENE3D); IPR032430 (PFAM); PTHR32170:SF0 (PANTHER); PTHR32170 (PANTHER); IPR016024 (SUPERFAMILY)
KEH34170	zinc finger, C3HC4 type (RING finger) protein	903	20	0	0.6945	4	F:ubiquitin-protein transferase activity; F:zinc ion binding; F:protein binding; P:protein ubiquitination	-	IPR002867 (SMART); IPR018957 (PFAM); IPR002867 (PFAM); IPR013083 (G3DSA:3.30.40.GENE3D); PTHR11685:SF133 (PANTHER); IPR031127 (PANTHER); IPR017907 (PROSITE_PATTERNS); IPR001841 (PROSITE_PROFILES); SSF57850 (SUPERFAMILY); SSF57850 (SUPERFAMILY); SSF57850 (SUPERFAMILY)
KEH34218	F-box and associated interaction domain protein	492	20	6.1e-115	0.6685	1	F:protein binding	-	IPR001810 (SMART); G3DSA:1.20.1280.50 (GENE3D); IPR001810 (PFAM); PTHR32133:SF89 (PANTHER); PTHR32133 (PANTHER); IPR001810 (PROSITE_PROFILES); IPR001810 (SUPERFAMILY)
KEH34223	C2H2-like zinc finger protein	1170	20	0	0.766	8	C:transcription factor complex; F:transcription factor activity, sequence-specific DNA binding; F:metal ion binding; P:regulation of transcription, DNA-templated; P:brassinosteroid biosynthetic process; P:regulation of transcription, DNA-templated; C:anchored component of membrane; F:NAD+ ADP-ribosyltransferase activity	EC:2.4.2.30	IPR012317 (G3DSA:3.90.228.GENE3D); PTHR31681 (PANTHER); PTHR31681:SF4 (PANTHER); IPR007087 (PROSITE_PATTERNS); NON_CYTOPLASMIC_DOMAIN (PHOBIUS); CYTOPLASMIC_DOMAIN (PHOBIUS); TRANSMEMBRANE (PHOBIUS); IPR007087 (PROSITE_PROFILES); SignalP-TM (SIGNALP_GRAM_POSITIVE); SSF56399 (SUPERFAMILY); TMhelix (TMHMM)
KEH34269	peptidyl-prolyl cis-trans isomerase	612	20	2.9e-129	0.958	17	C:endoplasmic reticulum; F:peptide binding; C:multivesicular body; P:protein peptidyl-prolyl isomerization; C:extracellular region; P:protein folding; C:Golgi stack; P:protein targeting to vacuole; P:root development; C:chloroplast; F:peptidyl-prolyl cis-trans isomerase activity; C:plasmodesma; F:protein binding; P:systemic acquired resistance; C:membrane; C:cytosol; P:response to endoplasmic ret…	EC:5.2.1.8	IPR002130 (PRINTS); IPR024936 (PIRSF); IPR029000 (G3DSA:2.40.100.GENE3D); IPR002130 (PFAM); IPR024936 (PANTHER); PTHR11071:SF291 (PANTHER); IPR020892 (PROSITE_PATTERNS); SIGNAL_PEPTIDE_H_REGION (PHOBIUS); SIGNAL_PEPTIDE_N_REGION (PHOBIUS); SIGNAL_PEPTIDE (PHOBIUS); NON_CYTOPLASMIC_DOMAIN (PHOBIUS); SIGNAL_PEPTIDE_C_REGION (PHOBIUS); IPR002130 (PROSITE_PROFILES); SignalP-noTM (SIGNALP_EUK); Signal…
KEH34270	transmembrane protein, putative	282	2	4.2e-52	0.795	1	C:integral component of membrane	-	SignalP-TM (SIGNALP_EUK); TMhelix (TMHMM); TMhelix (TMHMM)
KEH34277	hypothetical protein MTR_3g463980	489	12	7.3e-105	0.78	-		-	Coil (COILS)
KEH34385	cation/H+ exchanger 3	2763	20	0	0.7725	5	P:potassium ion transport; P:sodium ion transport; C:integral component of membrane; F:monovalent cation:proton antiporter activity; P:hydrogen ion transmembrane transport	-	IPR006153 (PFAM); PTHR32468:SF29 (PANTHER); PTHR32468 (PANTHER); TRANSMEMBRANE (PHOBIUS); TRANSMEMBRANE (PHOBIUS); NON_CYTOPLASMIC_DOMAIN (PHOBIUS); TRANSMEMBRANE (PHOBIUS); TRANSMEMBRANE (PHOBIUS); TRANSMEMBRANE (PHOBIUS); NON_CYTOPLASMIC_DOMAIN (PHOBIUS); NON_CYTOPLASMIC_DOMAIN (PHOBIUS); NON_CYTOPLASMIC_DOMAIN (PHOBIUS); NON_CYTOPLASMIC_DOMAIN (PHOBIUS); TRANSMEMBRANE (PHOBIUS); TRANSMEMBRANE …
KEH34539	hypothetical protein MTR_3g062980	2097	20	0	0.6435	1	F:ADP binding	-	Coil (COILS); Coil (COILS); IPR032675 (G3DSA:3.80.10.GENE3D); PTHR33463 (PANTHER); SSF52047 (SUPERFAMILY)
KEH34667	calcium-dependent lipid-binding (CaLB domain) family protein	498	20	1.7e-117	0.9065	10	F:ATP binding; P:tRNA aminoacylation for protein translation; F:aminoacyl-tRNA ligase activity; F:protein binding; P:glycerolipid metabolic process; C:cytoplasm; F:phosphatidylserine decarboxylase activity; P:L-serine metabolic process; P:glycine metabolic process; P:threonine metabolic process	EC:4.1.1.65; EC:6.1.1	IPR000008 (SMART); IPR000008 (G3DSA:2.60.40.GENE3D); IPR000008 (PFAM); PTHR23180:SF268 (PANTHER); PTHR23180 (PANTHER); IPR000008 (PROSITE_PROFILES); IPR000008 (SUPERFAMILY)
KEH34738	NAD(P)-binding rossmann-fold protein	249	20	8.9e-52	0.805	3	F:tropine dehydrogenase activity; P:oxidation-reduction process; P:alkaloid biosynthetic process	EC:1.1.1.206	IPR016040 (G3DSA:3.40.50.GENE3D); IPR016040 (SUPERFAMILY)
AES71119	hypothetical protein MTR_3g070250	852	20	0	0.767	6	C:replication fork; P:DNA repair; F:DNA helicase activity; P:DNA duplex unwinding; C:integral component of membrane; P:telomere maintenance	EC:3.6.1; EC:3.6.1.15	IPR015300 (G3DSA:2.40.330.GENE3D); IPR015300 (G3DSA:2.40.330.GENE3D); IPR015300 (SUPERFAMILY); IPR015300 (SUPERFAMILY)
AES71174	ribosomal protein L1p/L10e family protein	651	20	2.4e-138	0.9825	5	F:RNA binding; F:structural constituent of ribosome; P:ribosome biogenesis; C:large ribosomal subunit; P:translation	-	IPR002143 (PIRSF); IPR028364 (PFAM); IPR016094 (G3DSA:3.30.190.GENE3D); IPR016095 (G3DSA:3.40.50.GENE3D); PTHR23105:SF55 (PANTHER); PTHR23105 (PANTHER); IPR023673 (PROSITE_PATTERNS); IPR023674 (SUPERFAMILY)
KEH34800	ribosomal protein L1p/L10e family protein	459	20	8.3e-89	0.9685	5	F:RNA binding; F:structural constituent of ribosome; P:ribosome biogenesis; C:large ribosomal subunit; P:translation	-	IPR016094 (G3DSA:3.30.190.GENE3D); IPR016095 (G3DSA:3.40.50.GENE3D); IPR028364 (PFAM); PTHR23105:SF55 (PANTHER); PTHR23105 (PANTHER); IPR023674 (SUPERFAMILY)
AES71239	polyketide cyclase/dehydrase and lipid transporter	699	20	4.7e-155	0.7915	4	F:peroxidase activity; P:response to oxidative stress; P:oxidation-reduction process; F:heme binding	-	IPR019587 (PFAM); IPR023393 (G3DSA:3.30.530.GENE3D); PTHR31213:SF9 (PANTHER); PTHR31213 (PANTHER); SSF55961 (SUPERFAMILY)
AES71284	transmembrane protein, putative	225	1	2.3e-44	1	1	C:integral component of membrane	-	no IPS match
AES71303	hypothetical protein MTR_3g072490	297	20	1.7e-66	0.554	2	C:cellular_component; F:molecular_function	-	no IPS match
KEH34989	DNA-(apurinic or apyrimidinic site) lyase-like protein	1104	20	0	0.8485	5	P:DNA repair; P:nucleic acid phosphodiester bond hydrolysis; C:chloroplast; F:nuclease activity; F:lyase activity	EC:3.1	Coil (COILS); IPR004808 (TIGRFAM); IPR005135 (PFAM); IPR005135 (G3DSA:3.60.10.GENE3D); PTHR22748:SF1 (PANTHER); IPR004808 (PANTHER); IPR004808 (PROSITE_PROFILES); IPR005135 (SUPERFAMILY)
KEH34990	DNA-(apurinic or apyrimidinic site) lyase-like protein	837	20	9.3e-167	0.839	8	F:nucleic acid binding; P:nucleic acid phosphodiester bond hydrolysis; C:chloroplast; P:base-excision repair; F:metal ion binding; F:DNA-(apurinic or apyrimidinic site) lyase activity; F:methyltransferase activity; P:methylation	EC:3.1; EC:4.2.99.18	Coil (COILS); IPR005135 (PFAM); IPR005135 (G3DSA:3.60.10.GENE3D); IPR004808 (TIGRFAM); IPR004808 (PANTHER); PTHR22748:SF1 (PANTHER); IPR004808 (PROSITE_PROFILES); IPR005135 (SUPERFAMILY)
AES71578	hypothetical protein MTR_3g079470	195	4	2.2e-38	0.76	1	C:integral component of membrane	-	no IPS match
KEH35214	hypothetical protein MTR_3g082087	273	17	1e-40	0.8876	-		-	no IPS match
AES71786	50S ribosomal protein L13	603	20	1.3e-100	0.941	5	F:structural constituent of ribosome; P:DNA-templated transcription, elongation; P:ribosome biogenesis; C:ribosome; P:translation	-	Coil (COILS); IPR005822 (PIRSF); IPR005822 (PFAM); IPR023564 (G3DSA:3.90.1180.GENE3D); IPR005823 (TIGRFAM); IPR005822 (PANTHER); IPR005822 (HAMAP); IPR023564 (SUPERFAMILY)
KEH35271	transmembrane protein, putative	288	1	3.1e-62	1	1	C:integral component of membrane	-	TRANSMEMBRANE (PHOBIUS); CYTOPLASMIC_DOMAIN (PHOBIUS); NON_CYTOPLASMIC_DOMAIN (PHOBIUS); TMhelix (TMHMM)
KEH35392	flavin containing monooxygenase YUCCA10-like protein	1197	20	0	0.8245	4	F:NADP binding; F:flavin adenine dinucleotide binding; P:oxidation-reduction process; F:N,N-dimethylaniline monooxygenase activity	EC:1.14.13.8; EC:1.14.13	PR00411 (PRINTS); PR00368 (PRINTS); IPR020946 (PFAM); IPR023753 (G3DSA:3.50.50.GENE3D); PTHR23023 (PANTHER); PTHR23023:SF121 (PANTHER); IPR023753 (SUPERFAMILY)
AES72536	yippee family zinc-binding protein, putative	321	20	1.6e-73	0.93	-		-	IPR004910 (PFAM); PTHR13848:SF8 (PANTHER); PTHR13848 (PANTHER)
AES72709	hypothetical protein MTR_3g094580	624	1	7.9e-151	1	-		-	no IPS match
AES72710	hypothetical protein MTR_3g094610	237	1	6.2e-49	1	-		-	no IPS match
AES72874	transmembrane protein, putative	450	2	1.7e-99	0.78	1	C:integral component of membrane	-	NON_CYTOPLASMIC_DOMAIN (PHOBIUS); CYTOPLASMIC_DOMAIN (PHOBIUS); TRANSMEMBRANE (PHOBIUS); TMhelix (TMHMM); TMhelix (TMHMM)
AES72897	FAD/FMN-binding oxidoreductase	804	20	0	0.8425	8	F:FMN binding; F:oxidoreductase activity; P:amino sugar metabolic process; F:N-acetylglucosamine kinase activity; F:methyltransferase activity; P:oxidation-reduction process; P:carbohydrate phosphorylation; P:methylation	EC:2.7.1.59	IPR013785 (G3DSA:3.20.20.GENE3D); IPR001155 (PFAM); IPR029063 (G3DSA:3.40.50.GENE3D); PTHR22893:SF44 (PANTHER); PTHR22893 (PANTHER); SSF51395 (SUPERFAMILY)
AES73088	hypothetical protein MTR_3g099490	483	15	1.8e-61	0.6367	-		-	PTHR34046:SF3 (PANTHER); PTHR34046 (PANTHER); SignalP-TM (SIGNALP_GRAM_POSITIVE)
AES73359	early flowering protein	2067	20	0	0.699	2	P:single-organism process; P:regulation of biological process	-	PTHR34281 (PANTHER); PTHR34281:SF2 (PANTHER)
AES73437	substrate carrier family protein	1047	20	0	0.866	2	P:transmembrane transport; C:integral component of membrane	-	IPR002067 (PRINTS); IPR018108 (PFAM); IPR023395 (G3DSA:1.50.40.GENE3D); PTHR24089 (PANTHER); PTHR24089:SF319 (PANTHER); CYTOPLASMIC_DOMAIN (PHOBIUS); TRANSMEMBRANE (PHOBIUS); NON_CYTOPLASMIC_DOMAIN (PHOBIUS); IPR018108 (PROSITE_PROFILES); IPR023395 (SUPERFAMILY); TMhelix (TMHMM); TMhelix (TMHMM); TMhelix (TMHMM)
KEH35965	hypothetical protein MTR_3g109375	237	1	3.4e-49	1	-		-	no IPS match
AES73875	hypothetical protein MTR_3g109740	270	20	6e-57	0.8195	4	P:obsolete electron transport; C:cytochrome b6f complex; F:electron transporter, transferring electrons within cytochrome b6/f complex of photosystem II activity; P:cytochrome complex assembly	-	no IPS match
KEH36151	hypothetical protein MTR_3g111810	1905	20	0	0.588	-		-	PTHR14445:SF43 (PANTHER); PTHR14445 (PANTHER)
KEH36212	thioredoxin H-type 1 protein	354	20	3.2e-77	0.915	10	P:obsolete electron transport; F:protein disulfide oxidoreductase activity; C:cytoplasm; P:positive regulation of catalytic activity; C:apoplast; P:glycerol ether metabolic process; F:oxidoreductase activity, acting on a sulfur group of donors, disulfide as acceptor; F:enzyme activator activity; P:cell redox homeostasis; P:oxidation-reduction process	-	SIGNAL_PEPTIDE_H_REGION (PHOBIUS); SIGNAL_PEPTIDE (PHOBIUS); SIGNAL_PEPTIDE_N_REGION (PHOBIUS); NON_CYTOPLASMIC_DOMAIN (PHOBIUS); SIGNAL_PEPTIDE_C_REGION (PHOBIUS); SignalP-noTM (SIGNALP_EUK)
AES74181	MYB family transcription factor	246	20	5.3e-52	0.902	2	C:nucleus; F:DNA binding	-	IPR001005 (SMART); IPR009057 (G3DSA:1.10.10.GENE3D); IPR001005 (PFAM); PTHR24078 (PANTHER); PTHR24078:SF177 (PANTHER); IPR017884 (PROSITE_PROFILES); IPR009057 (SUPERFAMILY)
AES74265	GLN phosphoribosyl pyrophosphate amidotransferase	1233	20	0	0.846	8	P:glutamate metabolic process; F:metal ion binding; P:'de novo' IMP biosynthetic process; P:nucleoside metabolic process; P:glutamine metabolic process; F:amidophosphoribosyltransferase activity; P:purine nucleobase biosynthetic process; F:iron-sulfur cluster binding	EC:2.4.2.14	IPR005854 (PIRSF); IPR017932 (PFAM); IPR029057 (G3DSA:3.40.50.GENE3D); IPR029055 (G3DSA:3.60.20.GENE3D); IPR005854 (TIGRFAM); PTHR11907 (PANTHER); PTHR11907:SF12 (PANTHER); NON_CYTOPLASMIC_DOMAIN (PHOBIUS); TRANSMEMBRANE (PHOBIUS); CYTOPLASMIC_DOMAIN (PHOBIUS); IPR017932 (PROSITE_PROFILES); IPR029055 (SUPERFAMILY); IPR029057 (SUPERFAMILY)
AES74343	Chitinase (Class I) / Hevein	1149	20	0	0.904	7	F:chitinase activity; P:cell wall macromolecule catabolic process; F:chitin binding; P:polysaccharide catabolic process; P:chitin catabolic process; P:defense response; C:vacuole	EC:3.2.1.14	IPR001002 (PRINTS); IPR001002 (SMART); IPR001002 (G3DSA:3.30.60.GENE3D); G3DSA:3.30.20.10 (GENE3D); IPR001002 (PFAM); IPR000726 (PFAM); G3DSA:1.10.530.10 (GENE3D); PTHR22595 (PANTHER); PTHR22595:SF34 (PANTHER); IPR000726 (PROSITE_PATTERNS); IPR018371 (PROSITE_PATTERNS); NON_CYTOPLASMIC_DOMAIN (PHOBIUS); TRANSMEMBRANE (PHOBIUS); CYTOPLASMIC_DOMAIN (PHOBIUS); NON_CYTOPLASMIC_DOMAIN (PHOBIUS); TRANS…
AES74353	N-acetylglucosaminyltransferase I	861	20	0	0.9165	6	C:trans-Golgi network; C:endosome; P:N-glycan processing; F:protein N-acetylglucosaminyltransferase activity; F:alpha-1,3-mannosylglycoprotein 2-beta-N-acetylglucosaminyltransferase activity; P:hyperosmotic response	EC:2.4.1.94; EC:2.4.1.101; EC:2.4.1	Coil (COILS); IPR004139 (PFAM); IPR029044 (G3DSA:3.90.550.GENE3D); PTHR10468:SF0 (PANTHER); IPR004139 (PANTHER); NON_CYTOPLASMIC_DOMAIN (PHOBIUS); SIGNAL_PEPTIDE (PHOBIUS); SIGNAL_PEPTIDE_H_REGION (PHOBIUS); SIGNAL_PEPTIDE_C_REGION (PHOBIUS); SIGNAL_PEPTIDE_N_REGION (PHOBIUS); IPR029044 (SUPERFAMILY); TMhelix (TMHMM)
AES86324	4-coumarate:CoA ligase-like protein	1635	20	0	0.8985	4	P:coumarin biosynthetic process; F:4-coumarate-CoA ligase activity; P:lignin biosynthetic process; P:stilbene biosynthetic process	EC:6.2.1.12	G3DSA:2.30.38.10 (GENE3D); IPR000873 (PFAM); G3DSA:3.40.50.980 (GENE3D); G3DSA:3.40.50.980 (GENE3D); IPR025110 (PFAM); G3DSA:3.30.300.30 (GENE3D); PTHR24096:SF207 (PANTHER); PTHR24096 (PANTHER); IPR020845 (PROSITE_PATTERNS); SSF56801 (SUPERFAMILY)
AES86383	hypothetical protein MTR_4g006390	474	20	1.5e-104	0.6215	1	C:integral component of membrane	-	no IPS match
AES86388	F-box/LRR protein	1689	20	0	0.668	-		-	IPR006553 (SMART); IPR032675 (G3DSA:3.80.10.GENE3D); PTHR24006 (PANTHER); SSF52047 (SUPERFAMILY); SSF52047 (SUPERFAMILY)
KEH28607	eukaryotic aspartyl protease family protein, putative	414	20	4.3e-89	0.6885	2	F:aspartic-type endopeptidase activity; P:proteolysis	EC:3.4.23	IPR021109 (G3DSA:2.40.70.GENE3D); IPR032861 (PFAM); IPR001461 (PANTHER); PTHR13683:SF298 (PANTHER); IPR021109 (SUPERFAMILY)
AES86502	hypothetical protein MTR_4g009220	312	20	7e-66	0.676	2	F:DNA binding; P:regulation of transcription, DNA-templated	-	no IPS match
AES86668	hypothetical protein MTR_4g012810	408	20	1.2e-35	0.9095	2	P:metabolic process; F:ligase activity	-	PTHR35713:SF1 (PANTHER); PTHR35713 (PANTHER)
KEH28797	thylakoid membrane phosphoprotein 14 kDa protein	441	20	2.6e-82	0.837	7	P:photosystem II assembly; P:positive regulation of catalytic activity; P:rRNA processing; P:plastid organization; P:stomatal complex morphogenesis; C:chloroplast thylakoid membrane; P:regulation of protein dephosphorylation	-	IPR025564 (PFAM); PTHR33222:SF3 (PANTHER); PTHR33222 (PANTHER); CYTOPLASMIC_DOMAIN (PHOBIUS); TRANSMEMBRANE (PHOBIUS); TRANSMEMBRANE (PHOBIUS); CYTOPLASMIC_DOMAIN (PHOBIUS); NON_CYTOPLASMIC_DOMAIN (PHOBIUS); TMhelix (TMHMM); TMhelix (TMHMM)
KEH28811	solute carrier family 40 protein	1488	20	0	0.8415	3	F:iron ion transmembrane transporter activity; C:integral component of membrane; P:iron ion transmembrane transport	-	IPR009716 (PFAM); PTHR11660 (PANTHER); PTHR11660:SF57 (PANTHER); CYTOPLASMIC_DOMAIN (PHOBIUS); CYTOPLASMIC_DOMAIN (PHOBIUS); NON_CYTOPLASMIC_DOMAIN (PHOBIUS); TRANSMEMBRANE (PHOBIUS); CYTOPLASMIC_DOMAIN (PHOBIUS); TRANSMEMBRANE (PHOBIUS); CYTOPLASMIC_DOMAIN (PHOBIUS); NON_CYTOPLASMIC_DOMAIN (PHOBIUS); TRANSMEMBRANE (PHOBIUS); TRANSMEMBRANE (PHOBIUS); NON_CYTOPLASMIC_DOMAIN (PHOBIUS); CYTOPLASMIC_…
KEH28812	solute carrier family 40 protein	1095	20	0	0.8085	3	F:iron ion transmembrane transporter activity; C:integral component of membrane; P:iron ion transmembrane transport	-	IPR009716 (PFAM); PTHR11660:SF57 (PANTHER); PTHR11660 (PANTHER); TRANSMEMBRANE (PHOBIUS); TRANSMEMBRANE (PHOBIUS); TRANSMEMBRANE (PHOBIUS); TRANSMEMBRANE (PHOBIUS); TRANSMEMBRANE (PHOBIUS); CYTOPLASMIC_DOMAIN (PHOBIUS); CYTOPLASMIC_DOMAIN (PHOBIUS); TRANSMEMBRANE (PHOBIUS); NON_CYTOPLASMIC_DOMAIN (PHOBIUS); CYTOPLASMIC_DOMAIN (PHOBIUS); NON_CYTOPLASMIC_DOMAIN (PHOBIUS); CYTOPLASMIC_DOMAIN (PHOBIU…
AES87000	disease resistance family protein/LRR protein	3120	20	0	0.7495	1	F:protein binding	-	Coil (COILS); PR00019 (PRINTS); SM00365 (SMART); IPR003591 (SMART); IPR032675 (G3DSA:3.80.10.GENE3D); IPR013210 (PFAM); IPR001611 (PFAM); IPR001611 (PFAM); PTHR27004:SF37 (PANTHER); PTHR27004 (PANTHER); SIGNAL_PEPTIDE_H_REGION (PHOBIUS); TRANSMEMBRANE (PHOBIUS); CYTOPLASMIC_DOMAIN (PHOBIUS); SIGNAL_PEPTIDE (PHOBIUS); SIGNAL_PEPTIDE_C_REGION (PHOBIUS); NON_CYTOPLASMIC_DOMAIN (PHOBIUS); SIGNAL_PEPT…
KEH28962	F-box SKIP22-like protein	816	20	0	0.7135	1	F:protein binding	-	IPR001810 (SMART); IPR001810 (PFAM); G3DSA:1.20.1280.50 (GENE3D); PTHR15537 (PANTHER); PTHR15537:SF2 (PANTHER); IPR001810 (PROSITE_PROFILES); IPR001810 (SUPERFAMILY)
AES87080	TIR-NBS-LRR RCT1-like resistance protein, putative	429	20	2.6e-97	0.7605	3	F:ATP binding; P:signal transduction; F:ADP binding	-	no IPS match
AES87194	hypothetical protein MTR_4g022650	180	3	1.3e-22	0.88	5	F:nucleic acid binding; F:RNA-directed DNA polymerase activity; F:zinc ion binding; P:DNA integration; P:RNA-dependent DNA replication	EC:2.7.7.49	SIGNAL_PEPTIDE_H_REGION (PHOBIUS); SIGNAL_PEPTIDE (PHOBIUS); SIGNAL_PEPTIDE_C_REGION (PHOBIUS); SIGNAL_PEPTIDE_N_REGION (PHOBIUS); NON_CYTOPLASMIC_DOMAIN (PHOBIUS); SignalP-noTM (SIGNALP_EUK)
AES87691	MADS-box transcription factor family protein	696	20	1.1e-153	0.7175	4	C:nucleus; F:DNA binding; P:regulation of transcription, DNA-templated; F:protein dimerization activity	-	Coil (COILS); IPR002100 (PRINTS); IPR002100 (SMART); IPR002100 (PFAM); PTHR11945 (PANTHER); PTHR11945:SF183 (PANTHER); TRANSMEMBRANE (PHOBIUS); NON_CYTOPLASMIC_DOMAIN (PHOBIUS); CYTOPLASMIC_DOMAIN (PHOBIUS); IPR002100 (PROSITE_PROFILES); IPR002100 (SUPERFAMILY)
KEH29344	hypothetical protein MTR_4g035700	537	20	1.9e-111	0.5795	5	F:nucleic acid binding; F:RNA-directed DNA polymerase activity; F:zinc ion binding; F:metal ion binding; P:RNA-dependent DNA replication	-	no IPS match
KEH29361	plant invertase/pectin methylesterase inhibitor	594	20	2.5e-127	0.853	5	P:negative regulation of catalytic activity; F:enzyme inhibitor activity; P:starch metabolic process; P:sucrose metabolic process; F:pectinesterase activity	EC:3.1.1.11; EC:3.1.1.1	Coil (COILS); IPR006501 (SMART); IPR006501 (TIGRFAM); IPR006501 (PFAM); IPR006501 (G3DSA:1.20.140.GENE3D); PTHR31080 (PANTHER); PTHR31080:SF19 (PANTHER); SIGNAL_PEPTIDE_N_REGION (PHOBIUS); SIGNAL_PEPTIDE_H_REGION (PHOBIUS); SIGNAL_PEPTIDE (PHOBIUS); NON_CYTOPLASMIC_DOMAIN (PHOBIUS); SIGNAL_PEPTIDE_C_REGION (PHOBIUS); SignalP-noTM (SIGNALP_EUK); SignalP-TM (SIGNALP_GRAM_POSITIVE); IPR006501 (SUPER…
KEH29373	hypothetical protein MTR_4g035960	321	20	1.3e-68	0.74	2	F:RNA-directed DNA polymerase activity; P:RNA-dependent DNA replication	-	no IPS match
KEH29385	hypothetical protein MTR_4g036065	210	1	1.2e-20	1	-		-	no IPS match
KEH29490	hypothetical protein MTR_4g037585	231	1	7.8e-46	1	-		-	no IPS match
KEH29561	UDP-D-apiose/UDP-D-xylose synthase	198	20	6.3e-38	0.8275	5	F:coenzyme binding; F:UDP-glucuronate decarboxylase activity; P:starch metabolic process; P:sucrose metabolic process; P:nucleotide metabolic process	EC:4.1.1.35	IPR016040 (G3DSA:3.40.50.GENE3D); IPR001509 (PFAM); PTHR10366 (PANTHER); PTHR10366:SF348 (PANTHER); IPR016040 (SUPERFAMILY)
KEH29584	transmembrane protein, putative	225	1	3.1e-31	1	1	C:integral component of membrane	-	NON_CYTOPLASMIC_DOMAIN (PHOBIUS); CYTOPLASMIC_DOMAIN (PHOBIUS); TRANSMEMBRANE (PHOBIUS); TMhelix (TMHMM)
KEH29635	TraB family protein	282	20	9.8e-50	0.8155	-		-	IPR002816 (PFAM); PTHR21530:SF0 (PANTHER); PTHR21530 (PANTHER); NON_CYTOPLASMIC_DOMAIN (PHOBIUS); CYTOPLASMIC_DOMAIN (PHOBIUS); TRANSMEMBRANE (PHOBIUS); TMhelix (TMHMM)
KEH29641	zinc finger C-x8-C-x5-C-x3-H type family protein, putative	1386	20	0	0.8665	2	F:metal ion binding; P:regulation of transcription, DNA-templated	-	Coil (COILS); Coil (COILS); IPR000571 (G3DSA:4.10.1000.GENE3D); PTHR38160 (PANTHER); PTHR38160:SF1 (PANTHER); IPR000571 (PROSITE_PROFILES)
KEH29642	zinc finger C-x8-C-x5-C-x3-H type family protein, putative	1245	20	0	0.8615	2	F:metal ion binding; P:regulation of transcription, DNA-templated	-	Coil (COILS); Coil (COILS); PTHR38160 (PANTHER); PTHR38160:SF1 (PANTHER)
KEH29643	zinc finger C-x8-C-x5-C-x3-H type family protein, putative	1320	20	0	0.866	2	F:metal ion binding; P:regulation of transcription, DNA-templated	-	Coil (COILS); Coil (COILS); IPR000571 (G3DSA:4.10.1000.GENE3D); PTHR38160:SF1 (PANTHER); PTHR38160 (PANTHER); IPR000571 (PROSITE_PROFILES)
KEH29644	zinc finger C-x8-C-x5-C-x3-H type family protein, putative	1134	20	0	0.872	2	F:metal ion binding; P:regulation of transcription, DNA-templated	-	Coil (COILS); Coil (COILS); IPR000571 (G3DSA:4.10.1000.GENE3D); PTHR38160 (PANTHER); PTHR38160:SF1 (PANTHER); IPR000571 (PROSITE_PROFILES)
KEH29645	zinc finger C-x8-C-x5-C-x3-H type family protein, putative	1059	20	0	0.8795	2	F:metal ion binding; P:regulation of transcription, DNA-templated	-	Coil (COILS); Coil (COILS); PTHR38160:SF1 (PANTHER); PTHR38160 (PANTHER)
KEH29646	zinc finger C-x8-C-x5-C-x3-H type family protein, putative	948	20	0	0.8475	2	F:metal ion binding; P:regulation of transcription, DNA-templated	-	Coil (COILS); PTHR38160 (PANTHER); PTHR38160:SF1 (PANTHER)
AES88131	3'-5' exonuclease domain protein	2793	20	0	0.8235	5	F:nucleotide binding; F:nucleic acid binding; F:3'-5' exonuclease activity; P:nucleic acid phosphodiester bond hydrolysis; C:intracellular	EC:3.1	IPR002562 (SMART); IPR002562 (PFAM); IPR002121 (PFAM); IPR012337 (G3DSA:3.30.420.GENE3D); PTHR12124 (PANTHER); PTHR12124:SF41 (PANTHER); CYTOPLASMIC_DOMAIN (PHOBIUS); NON_CYTOPLASMIC_DOMAIN (PHOBIUS); TRANSMEMBRANE (PHOBIUS); IPR002121 (PROSITE_PROFILES); IPR010997 (SUPERFAMILY); IPR012337 (SUPERFAMILY); TMhelix (TMHMM)
KEH29680	3'-5' exonuclease domain protein	2727	20	0	0.8305	5	F:nucleotide binding; F:nucleic acid binding; F:3'-5' exonuclease activity; P:nucleic acid phosphodiester bond hydrolysis; C:intracellular	EC:3.1	IPR002562 (SMART); IPR002121 (PFAM); IPR012337 (G3DSA:3.30.420.GENE3D); IPR002562 (PFAM); PTHR12124 (PANTHER); PTHR12124:SF41 (PANTHER); NON_CYTOPLASMIC_DOMAIN (PHOBIUS); CYTOPLASMIC_DOMAIN (PHOBIUS); TRANSMEMBRANE (PHOBIUS); IPR002121 (PROSITE_PROFILES); IPR010997 (SUPERFAMILY); IPR012337 (SUPERFAMILY); TMhelix (TMHMM)
KEH29820	nitrilase/nitrile hydratase NIT4A-like protein	993	20	0	0.821	6	P:detoxification of nitrogen compound; F:3-cyanoalanine hydratase activity; P:cyanide catabolic process; P:nitrile metabolic process; C:plasma membrane; F:cyanoalanine nitrilase activity	EC:4.2.1.65; EC:3.5.5.4; EC:3.5.5.1	IPR003010 (G3DSA:3.60.110.GENE3D); IPR003010 (PFAM); IPR003010 (G3DSA:3.60.110.GENE3D); PTHR23088:SF31 (PANTHER); PTHR23088 (PANTHER); IPR000132 (PROSITE_PATTERNS); IPR003010 (PROSITE_PROFILES); IPR003010 (SUPERFAMILY)
AES88385	transmembrane protein, putative	300	1	4.1e-15	1	1	C:integral component of membrane	-	TRANSMEMBRANE (PHOBIUS); NON_CYTOPLASMIC_DOMAIN (PHOBIUS); NON_CYTOPLASMIC_DOMAIN (PHOBIUS); CYTOPLASMIC_DOMAIN (PHOBIUS); CYTOPLASMIC_DOMAIN (PHOBIUS); TRANSMEMBRANE (PHOBIUS); TRANSMEMBRANE (PHOBIUS); TMhelix (TMHMM); TMhelix (TMHMM); TMhelix (TMHMM)
KEH29916	phosphatidylcholine-sterol acyltransferase	1917	20	0	0.8085	6	P:acyl-carrier-protein biosynthetic process; F:O-acyltransferase activity; P:lipid catabolic process; F:lipase activity; P:ethylene-activated signaling pathway; C:intracellular	EC:3.1.1; EC:2.3.1	IPR003386 (PFAM); IPR029058 (G3DSA:3.40.50.GENE3D); PTHR11440 (PANTHER); PTHR11440:SF54 (PANTHER); TRANSMEMBRANE (PHOBIUS); NON_CYTOPLASMIC_DOMAIN (PHOBIUS); CYTOPLASMIC_DOMAIN (PHOBIUS); IPR029058 (SUPERFAMILY); TMhelix (TMHMM)
KEH29934	eukaryotic aspartyl protease family protein	1431	20	0	0.898	3	F:aspartic-type endopeptidase activity; P:proteolysis; F:transferase activity	EC:3.4.23	IPR001461 (PRINTS); IPR001461 (PFAM); IPR021109 (G3DSA:2.40.70.GENE3D); IPR021109 (G3DSA:2.40.70.GENE3D); IPR001461 (PANTHER); PTHR13683:SF348 (PANTHER); NON_CYTOPLASMIC_DOMAIN (PHOBIUS); SIGNAL_PEPTIDE_C_REGION (PHOBIUS); SIGNAL_PEPTIDE_N_REGION (PHOBIUS); SIGNAL_PEPTIDE (PHOBIUS); SIGNAL_PEPTIDE_H_REGION (PHOBIUS); SignalP-noTM (SIGNALP_GRAM_NEGATIVE); SignalP-TM (SIGNALP_GRAM_POSITIVE); Signal…
AES88546	shugoshin protein	906	20	0	0.7125	3	C:nucleus; P:meiotic chromosome segregation; C:chromosome, centromeric region	-	Coil (COILS); IPR011515 (PFAM); PTHR34373:SF3 (PANTHER); PTHR34373 (PANTHER)
AES88747	BTB/POZ domain plant protein	1356	20	0	0.75	-		-	PTHR31060 (PANTHER); PTHR31060:SF12 (PANTHER)
AES88819	DNA-binding protein, putative	1362	20	0	0.776	5	P:xylan biosynthetic process; P:photoperiodism, flowering; F:DNA binding; P:nuclear-transcribed mRNA catabolic process; P:glucuronoxylan metabolic process	-	PTHR24098 (PANTHER); PTHR24098:SF13 (PANTHER)
AES89169	CRAL/TRIO domain protein	1218	20	0	0.7335	1	F:oxidoreductase activity	-	IPR001251 (SMART); IPR001251 (G3DSA:3.40.525.GENE3D); IPR001251 (PFAM); PTHR23324:SF43 (PANTHER); PTHR23324 (PANTHER); SIGNAL_PEPTIDE_C_REGION (PHOBIUS); SIGNAL_PEPTIDE_N_REGION (PHOBIUS); SIGNAL_PEPTIDE_H_REGION (PHOBIUS); SIGNAL_PEPTIDE (PHOBIUS); NON_CYTOPLASMIC_DOMAIN (PHOBIUS); IPR001251 (PROSITE_PROFILES); IPR001251 (SUPERFAMILY)
AES89373	hypothetical protein MTR_4g073060	387	18	4.5e-59	0.7228	1	C:integral component of membrane	-	CYTOPLASMIC_DOMAIN (PHOBIUS); NON_CYTOPLASMIC_DOMAIN (PHOBIUS); TRANSMEMBRANE (PHOBIUS)
KEH30537	hypothetical protein MTR_4g074110	252	20	5.8e-43	0.6805	3	F:RNA-directed DNA polymerase activity; C:integral component of membrane; P:RNA-dependent DNA replication	-	no IPS match
KEH30546	hypothetical protein MTR_4g074180	174	1	1.6e-31	1	-		-	no IPS match
KEH30700	ADP/ATP carrier protein	1116	20	0	0.932	9	P:systemic acquired resistance; P:transmembrane transport; F:ATP:ADP antiporter activity; C:chloroplast envelope; C:integral component of membrane; P:ATP transport; P:ADP transport; C:mitochondrial inner membrane; P:response to endoplasmic reticulum stress	-	IPR002113 (PRINTS); IPR002067 (PRINTS); IPR018108 (PFAM); IPR023395 (G3DSA:1.50.40.GENE3D); PTHR24089:SF340 (PANTHER); PTHR24089 (PANTHER); TRANSMEMBRANE (PHOBIUS); CYTOPLASMIC_DOMAIN (PHOBIUS); NON_CYTOPLASMIC_DOMAIN (PHOBIUS); NON_CYTOPLASMIC_DOMAIN (PHOBIUS); TRANSMEMBRANE (PHOBIUS); TRANSMEMBRANE (PHOBIUS); CYTOPLASMIC_DOMAIN (PHOBIUS); IPR018108 (PROSITE_PROFILES); IPR023395 (SUPERFAMILY); T…
KEH30749	long-chain-alcohol oxidase FAO2-like protein	2301	20	0	0.8505	6	P:response to cold; F:flavin adenine dinucleotide binding; C:integral component of membrane; P:alcohol metabolic process; P:oxidation-reduction process; F:long-chain-alcohol oxidase activity	EC:1.1.3.20	IPR012400 (PIRSF); IPR000172 (PFAM); IPR007867 (PFAM); IPR023753 (G3DSA:3.50.50.GENE3D); PTHR10668 (PANTHER); PTHR10668:SF81 (PANTHER); NON_CYTOPLASMIC_DOMAIN (PHOBIUS); CYTOPLASMIC_DOMAIN (PHOBIUS); TRANSMEMBRANE (PHOBIUS); TRANSMEMBRANE (PHOBIUS); NON_CYTOPLASMIC_DOMAIN (PHOBIUS); IPR023753 (SUPERFAMILY); TMhelix (TMHMM)
KEH30798	ERD (early-responsive to dehydration stress) family protein	2142	20	0	0.8855	5	P:glycogen metabolic process; C:membrane; F:4-alpha-glucanotransferase activity; P:starch metabolic process; P:sucrose metabolic process	EC:2.4.1.25	Coil (COILS); IPR003864 (PFAM); IPR032880 (PFAM); PTHR13018 (PANTHER); PTHR13018:SF45 (PANTHER); NON_CYTOPLASMIC_DOMAIN (PHOBIUS); TRANSMEMBRANE (PHOBIUS); CYTOPLASMIC_DOMAIN (PHOBIUS); NON_CYTOPLASMIC_DOMAIN (PHOBIUS); CYTOPLASMIC_DOMAIN (PHOBIUS); TRANSMEMBRANE (PHOBIUS); NON_CYTOPLASMIC_DOMAIN (PHOBIUS); TRANSMEMBRANE (PHOBIUS); TRANSMEMBRANE (PHOBIUS); TRANSMEMBRANE (PHOBIUS); NON_CYTOPLASMIC…
KEH30799	ERD (early-responsive to dehydration stress) family protein	1638	20	0	0.8855	5	P:glycogen metabolic process; C:membrane; F:4-alpha-glucanotransferase activity; P:starch metabolic process; P:sucrose metabolic process	EC:2.4.1.25	Coil (COILS); IPR003864 (PFAM); PTHR13018 (PANTHER); PTHR13018:SF45 (PANTHER); CYTOPLASMIC_DOMAIN (PHOBIUS); CYTOPLASMIC_DOMAIN (PHOBIUS); NON_CYTOPLASMIC_DOMAIN (PHOBIUS); TRANSMEMBRANE (PHOBIUS); TRANSMEMBRANE (PHOBIUS); NON_CYTOPLASMIC_DOMAIN (PHOBIUS); TRANSMEMBRANE (PHOBIUS); TRANSMEMBRANE (PHOBIUS); TRANSMEMBRANE (PHOBIUS); NON_CYTOPLASMIC_DOMAIN (PHOBIUS); TRANSMEMBRANE (PHOBIUS); NON_CYTO…
KEH30800	ERD (early-responsive to dehydration stress) family protein	2169	20	0	0.8745	5	P:glycogen metabolic process; C:membrane; F:4-alpha-glucanotransferase activity; P:starch metabolic process; P:sucrose metabolic process	EC:2.4.1.25	Coil (COILS); IPR003864 (PFAM); IPR032880 (PFAM); PTHR13018 (PANTHER); PTHR13018:SF45 (PANTHER); NON_CYTOPLASMIC_DOMAIN (PHOBIUS); CYTOPLASMIC_DOMAIN (PHOBIUS); NON_CYTOPLASMIC_DOMAIN (PHOBIUS); TRANSMEMBRANE (PHOBIUS); TRANSMEMBRANE (PHOBIUS); NON_CYTOPLASMIC_DOMAIN (PHOBIUS); TRANSMEMBRANE (PHOBIUS); CYTOPLASMIC_DOMAIN (PHOBIUS); TRANSMEMBRANE (PHOBIUS); TRANSMEMBRANE (PHOBIUS); NON_CYTOPLASMIC…
KEH30801	ERD (early-responsive to dehydration stress) family protein	1800	20	0	0.8695	5	P:glycogen metabolic process; C:membrane; F:4-alpha-glucanotransferase activity; P:starch metabolic process; P:sucrose metabolic process	EC:2.4.1.25	Coil (COILS); IPR003864 (PFAM); IPR032880 (PFAM); PTHR13018:SF45 (PANTHER); PTHR13018 (PANTHER); NON_CYTOPLASMIC_DOMAIN (PHOBIUS); TRANSMEMBRANE (PHOBIUS); CYTOPLASMIC_DOMAIN (PHOBIUS); CYTOPLASMIC_DOMAIN (PHOBIUS); CYTOPLASMIC_DOMAIN (PHOBIUS); NON_CYTOPLASMIC_DOMAIN (PHOBIUS); TRANSMEMBRANE (PHOBIUS); CYTOPLASMIC_DOMAIN (PHOBIUS); TRANSMEMBRANE (PHOBIUS); NON_CYTOPLASMIC_DOMAIN (PHOBIUS); TRANS…
KEH30802	ERD (early-responsive to dehydration stress) family protein	1644	20	0	0.8855	5	P:glycogen metabolic process; C:membrane; F:4-alpha-glucanotransferase activity; P:starch metabolic process; P:sucrose metabolic process	EC:2.4.1.25	Coil (COILS); IPR003864 (PFAM); PTHR13018 (PANTHER); PTHR13018:SF45 (PANTHER); TRANSMEMBRANE (PHOBIUS); NON_CYTOPLASMIC_DOMAIN (PHOBIUS); CYTOPLASMIC_DOMAIN (PHOBIUS); TRANSMEMBRANE (PHOBIUS); CYTOPLASMIC_DOMAIN (PHOBIUS); NON_CYTOPLASMIC_DOMAIN (PHOBIUS); TRANSMEMBRANE (PHOBIUS); CYTOPLASMIC_DOMAIN (PHOBIUS); CYTOPLASMIC_DOMAIN (PHOBIUS); TRANSMEMBRANE (PHOBIUS); TRANSMEMBRANE (PHOBIUS); TRANSME…
KEH30803	ERD (early-responsive to dehydration stress) family protein	2052	20	0	0.89	5	P:glycogen metabolic process; C:membrane; F:4-alpha-glucanotransferase activity; P:starch metabolic process; P:sucrose metabolic process	EC:2.4.1.25	Coil (COILS); IPR003864 (PFAM); IPR032880 (PFAM); PTHR13018:SF45 (PANTHER); PTHR13018 (PANTHER); TRANSMEMBRANE (PHOBIUS); TRANSMEMBRANE (PHOBIUS); CYTOPLASMIC_DOMAIN (PHOBIUS); TRANSMEMBRANE (PHOBIUS); CYTOPLASMIC_DOMAIN (PHOBIUS); NON_CYTOPLASMIC_DOMAIN (PHOBIUS); NON_CYTOPLASMIC_DOMAIN (PHOBIUS); CYTOPLASMIC_DOMAIN (PHOBIUS); NON_CYTOPLASMIC_DOMAIN (PHOBIUS); TRANSMEMBRANE (PHOBIUS); CYTOPLASMI…
AES90294	HAD-family hydrolase IIA	939	20	0	0.908	3	C:chloroplast; P:protein dephosphorylation; F:pyridoxal phosphatase activity	EC:3.1; EC:3.1.3.41; EC:3.1.3.74	IPR023214 (G3DSA:3.40.50.GENE3D); IPR006356 (TIGRFAM); IPR006357 (PFAM); PF13242 (PFAM); IPR006357 (TIGRFAM); PTHR19288:SF3 (PANTHER); PTHR19288 (PANTHER); IPR023214 (SUPERFAMILY)
KEH30924	HAD-family hydrolase IIA	750	20	2.6e-172	0.9355	3	C:chloroplast; P:protein dephosphorylation; F:pyridoxal phosphatase activity	EC:3.1; EC:3.1.3.41; EC:3.1.3.74	PF13242 (PFAM); IPR006356 (TIGRFAM); IPR023214 (G3DSA:3.40.50.GENE3D); PTHR19288 (PANTHER); PTHR19288:SF3 (PANTHER); IPR023214 (SUPERFAMILY)
KEH30925	HAD-family hydrolase IIA	660	20	1.4e-148	0.904	2	P:protein dephosphorylation; F:pyridoxal phosphatase activity	EC:3.1; EC:3.1.3.41; EC:3.1.3.74	IPR006357 (PFAM); IPR023214 (G3DSA:3.40.50.GENE3D); PTHR19288:SF3 (PANTHER); PTHR19288 (PANTHER); IPR023214 (SUPERFAMILY)
KEH30976	transmembrane protein, putative	942	8	0	0.775	1	C:integral component of membrane	-	TMhelix (TMHMM); TMhelix (TMHMM); TMhelix (TMHMM); TMhelix (TMHMM)
AES90420	F-box protein	192	20	4.1e-26	0.8195	1	F:protein binding	-	G3DSA:1.20.1280.50 (GENE3D); IPR001810 (PFAM); PTHR32212 (PANTHER); PTHR32212:SF65 (PANTHER); IPR001810 (SUPERFAMILY)
AES90459	hypothetical protein MTR_4g091430	504	20	3e-118	0.7215	1	C:mitochondrion	-	no IPS match
AES90622	hypothetical protein MTR_4g093950	387	19	5.8e-33	0.7953	-		-	PTHR33088 (PANTHER); SIGNAL_PEPTIDE_N_REGION (PHOBIUS); SIGNAL_PEPTIDE_H_REGION (PHOBIUS); NON_CYTOPLASMIC_DOMAIN (PHOBIUS); SIGNAL_PEPTIDE_C_REGION (PHOBIUS); SIGNAL_PEPTIDE (PHOBIUS); SignalP-TM (SIGNALP_GRAM_POSITIVE); SignalP-noTM (SIGNALP_EUK)
KEH31259	vacuolar iron transporter-like protein	675	20	2.9e-102	0.843	-		-	Coil (COILS); IPR008217 (PFAM); PTHR31851:SF6 (PANTHER); PTHR31851 (PANTHER); TRANSMEMBRANE (PHOBIUS); CYTOPLASMIC_DOMAIN (PHOBIUS); CYTOPLASMIC_DOMAIN (PHOBIUS); TRANSMEMBRANE (PHOBIUS); NON_CYTOPLASMIC_DOMAIN (PHOBIUS); NON_CYTOPLASMIC_DOMAIN (PHOBIUS); TRANSMEMBRANE (PHOBIUS); TRANSMEMBRANE (PHOBIUS); NON_CYTOPLASMIC_DOMAIN (PHOBIUS); CYTOPLASMIC_DOMAIN (PHOBIUS); TRANSMEMBRANE (PHOBIUS); TMhe…
KEH31275	nodulin MtN21/EamA-like transporter family protein	1158	20	0	0.787	3	P:transmembrane transport; F:transmembrane transporter activity; C:integral component of membrane	-	IPR000620 (PFAM); PTHR31218:SF7 (PANTHER); IPR030184 (PANTHER); CYTOPLASMIC_DOMAIN (PHOBIUS); NON_CYTOPLASMIC_DOMAIN (PHOBIUS); TRANSMEMBRANE (PHOBIUS); TRANSMEMBRANE (PHOBIUS); TRANSMEMBRANE (PHOBIUS); NON_CYTOPLASMIC_DOMAIN (PHOBIUS); TRANSMEMBRANE (PHOBIUS); NON_CYTOPLASMIC_DOMAIN (PHOBIUS); CYTOPLASMIC_DOMAIN (PHOBIUS); NON_CYTOPLASMIC_DOMAIN (PHOBIUS); CYTOPLASMIC_DOMAIN (PHOBIUS); CYTOPLASM…
AES90712	chromatin remodeling complex subunit	6954	20	0	0.8315	7	C:nucleus; F:DNA binding; F:ATP binding; F:zinc ion binding; F:protein binding; P:metabolic process; F:helicase activity	EC:3.6.1; EC:3.6.1.15	Coil (COILS); IPR000953 (SMART); IPR001650 (SMART); IPR014001 (SMART); IPR001965 (SMART); G3DSA:2.40.50.40 (GENE3D); IPR009463 (PFAM); IPR019787 (PFAM); IPR027417 (G3DSA:3.40.50.GENE3D); IPR027417 (G3DSA:3.40.50.GENE3D); IPR023780 (PFAM); IPR001650 (PFAM); G3DSA:2.40.50.40 (GENE3D); IPR013083 (G3DSA:3.30.40.GENE3D); IPR000330 (PFAM); PTHR10799:SF725 (PANTHER); PTHR10799 (PANTHER); IPR019786 (PROS…
AES91055	WD domain, G-beta repeat protein	1416	20	0	0.711	1	F:protein binding	-	IPR020472 (PRINTS); IPR001680 (SMART); IPR001680 (PFAM); IPR015943 (G3DSA:2.130.10.GENE3D); PTHR18763:SF2 (PANTHER); PTHR18763 (PANTHER); IPR019775 (PROSITE_PATTERNS); IPR001680 (PROSITE_PROFILES); IPR017986 (PROSITE_PROFILES); IPR017986 (SUPERFAMILY)
AES91083	hypothetical protein MTR_4g104040	513	20	2e-105	0.6805	-		-	no IPS match
AES91125	NAD-dependent aldehyde dehydrogenase family protein	1512	20	0	0.956	11	F:nucleotide binding; F:betaine-aldehyde dehydrogenase activity; P:response to salt stress; C:cell wall; P:L-serine metabolic process; C:cytosol; P:oxidation-reduction process; C:leucoplast; P:response to water deprivation; P:glycine metabolic process; P:threonine metabolic process	EC:1.2.1.8; EC:1.2.1.3	IPR016163 (G3DSA:3.40.309.GENE3D); IPR016162 (G3DSA:3.40.605.GENE3D); IPR015590 (PFAM); PTHR11699:SF187 (PANTHER); PTHR11699 (PANTHER); IPR016160 (PROSITE_PATTERNS); IPR029510 (PROSITE_PATTERNS); IPR016161 (SUPERFAMILY)
KEH31964	transmembrane protein, putative	975	20	0	0.8355	1	C:integral component of membrane	-	PTHR33133 (PANTHER); PTHR33133:SF3 (PANTHER); TRANSMEMBRANE (PHOBIUS); TRANSMEMBRANE (PHOBIUS); NON_CYTOPLASMIC_DOMAIN (PHOBIUS); TRANSMEMBRANE (PHOBIUS); CYTOPLASMIC_DOMAIN (PHOBIUS); CYTOPLASMIC_DOMAIN (PHOBIUS); TRANSMEMBRANE (PHOBIUS); CYTOPLASMIC_DOMAIN (PHOBIUS); NON_CYTOPLASMIC_DOMAIN (PHOBIUS); CYTOPLASMIC_DOMAIN (PHOBIUS); NON_CYTOPLASMIC_DOMAIN (PHOBIUS); TRANSMEMBRANE (PHOBIUS); TRANSM…
KEH31971	HNH endonuclease domain protein	489	20	1.1e-94	0.9015	4	F:nucleic acid binding; P:nucleic acid phosphodiester bond hydrolysis; F:zinc ion binding; F:endonuclease activity	EC:3.1	IPR001878 (SMART); IPR001878 (G3DSA:4.10.60.GENE3D); IPR001878 (PFAM); PTHR33427 (PANTHER); IPR001878 (PROSITE_PROFILES); IPR001878 (SUPERFAMILY)
KEH31972	HNH endonuclease domain protein	498	20	4.5e-118	0.8845	4	F:nucleic acid binding; P:nucleic acid phosphodiester bond hydrolysis; F:zinc ion binding; F:endonuclease activity	EC:3.1	IPR003615 (SMART); IPR002711 (PFAM); PTHR33427 (PANTHER)
AES91518	DUF3119 family protein	675	20	2e-146	0.8335	-		-	IPR021467 (PFAM); PTHR35550 (PANTHER); PTHR35550:SF2 (PANTHER)
KEH32120	hypothetical protein MTR_4g114647	294	1	1.4e-65	1	-		-	no IPS match
AES91678	F-box/LRR-like protein	1731	20	0	0.876	1	F:protein binding	-	IPR006553 (SMART); IPR032675 (G3DSA:3.80.10.GENE3D); IPR001611 (PFAM); PTHR24006:SF451 (PANTHER); PTHR24006 (PANTHER); SSF52047 (SUPERFAMILY); SSF52047 (SUPERFAMILY)
AES91847	mTERF protein	1179	20	0	0.728	3	C:mitochondrion; F:double-stranded DNA binding; P:regulation of transcription, DNA-templated	-	IPR003690 (SMART); IPR003690 (PFAM); PTHR13068 (PANTHER); PTHR13068:SF28 (PANTHER); SIGNAL_PEPTIDE_H_REGION (PHOBIUS); NON_CYTOPLASMIC_DOMAIN (PHOBIUS); SIGNAL_PEPTIDE_N_REGION (PHOBIUS); SIGNAL_PEPTIDE (PHOBIUS); SIGNAL_PEPTIDE_C_REGION (PHOBIUS); SignalP-TM (SIGNALP_GRAM_POSITIVE)
KEH32299	RING-H2 zinc finger protein	819	20	1.7e-154	0.659	2	F:zinc ion binding; F:protein binding	-	IPR001841 (SMART); IPR001841 (PFAM); IPR013083 (G3DSA:3.30.40.GENE3D); PTHR14155 (PANTHER); NON_CYTOPLASMIC_DOMAIN (PHOBIUS); CYTOPLASMIC_DOMAIN (PHOBIUS); TRANSMEMBRANE (PHOBIUS); IPR001841 (PROSITE_PROFILES); SSF57850 (SUPERFAMILY); TMhelix (TMHMM)
KEH32350	plant invertase/pectin methylesterase inhibitor	330	20	2.6e-71	0.7835	5	P:negative regulation of catalytic activity; F:enzyme inhibitor activity; P:starch metabolic process; P:sucrose metabolic process; F:pectinesterase activity	EC:3.1.1.11; EC:3.1.1.1	IPR006501 (TIGRFAM); IPR006501 (G3DSA:1.20.140.GENE3D); PTHR31080 (PANTHER); PTHR31080:SF23 (PANTHER); IPR006501 (SUPERFAMILY)
AES92072	Ca2+-activated RelA/SpoT-like protein	1743	20	0	0.889	6	F:GTP diphosphokinase activity; C:chloroplast; F:calcium ion binding; P:guanosine tetraphosphate metabolic process; F:guanosine-3',5'-bis(diphosphate) 3'-diphosphatase activity; P:purine nucleobase metabolic process	EC:3.1; EC:2.7.6.5; EC:3.1.7.2	IPR002048 (SMART); IPR007685 (SMART); IPR002048 (PFAM); IPR011992 (G3DSA:1.10.238.GENE3D); IPR003607 (PFAM); G3DSA:3.30.460.10 (GENE3D); IPR007685 (PFAM); PTHR21262:SF12 (PANTHER); PTHR21262 (PANTHER); IPR018247 (PROSITE_PATTERNS); IPR002048 (PROSITE_PROFILES); SSF109604 (SUPERFAMILY); IPR011992 (SUPERFAMILY); SSF81301 (SUPERFAMILY)
KEH32379	Ca2+-activated RelA/SpoT-like protein	1353	20	0	0.923	8	F:GTP diphosphokinase activity; C:chloroplast; F:calcium ion binding; P:guanosine tetraphosphate metabolic process; P:phosphorylation; P:purine nucleobase metabolic process; F:kinase activity; F:hydrolase activity	EC:2.7.6.5	IPR007685 (SMART); IPR002048 (SMART); IPR002048 (PFAM); IPR011992 (G3DSA:1.10.238.GENE3D); IPR007685 (PFAM); G3DSA:3.30.460.10 (GENE3D); IPR003607 (PFAM); PTHR21262 (PANTHER); PTHR21262:SF12 (PANTHER); IPR018247 (PROSITE_PATTERNS); IPR002048 (PROSITE_PROFILES); SSF81301 (SUPERFAMILY); IPR011992 (SUPERFAMILY); SSF109604 (SUPERFAMILY)
KEH32380	Ca2+-activated RelA/SpoT-like protein	1368	20	0	0.897	6	F:GTP diphosphokinase activity; C:chloroplast; F:calcium ion binding; P:guanosine tetraphosphate metabolic process; F:guanosine-3',5'-bis(diphosphate) 3'-diphosphatase activity; P:purine nucleobase metabolic process	EC:3.1; EC:2.7.6.5; EC:3.1.7.2	IPR007685 (SMART); IPR003607 (PFAM); IPR007685 (PFAM); G3DSA:3.30.460.10 (GENE3D); PTHR21262 (PANTHER); PTHR21262:SF12 (PANTHER); SSF81301 (SUPERFAMILY); SSF109604 (SUPERFAMILY)
KEH32381	Ca2+-activated RelA/SpoT-like protein	978	20	0	0.9285	8	F:GTP diphosphokinase activity; C:chloroplast; F:calcium ion binding; P:guanosine tetraphosphate metabolic process; P:phosphorylation; P:purine nucleobase metabolic process; F:kinase activity; F:hydrolase activity	EC:2.7.6.5	IPR007685 (SMART); G3DSA:3.30.460.10 (GENE3D); IPR003607 (PFAM); IPR007685 (PFAM); PTHR21262:SF12 (PANTHER); PTHR21262 (PANTHER); SSF81301 (SUPERFAMILY); SSF109604 (SUPERFAMILY)
AES92300	hypothetical protein MTR_4g127960	570	20	1.4e-72	0.728	2	P:biological_process; F:molecular_function	-	PTHR33257 (PANTHER); PTHR33257:SF6 (PANTHER)
AES92354	adenosylmethionine-8-amino-7-oxononanoate transaminase	2481	20	0	0.846	13	P:cell proliferation; P:DNA replication initiation; F:pyridoxal phosphate binding; F:dethiobiotin synthase activity; P:regulation of DNA replication; P:biotin biosynthetic process; F:adenosylmethionine-8-amino-7-oxononanoate transaminase activity; F:magnesium ion binding; F:ATP binding; P:DNA methylation; C:mitochondrion; P:regulation of cell cycle; P:histone H3-K9 methylation	EC:6.3.3.3; EC:2.6.1.62	PF13500 (PFAM); IPR027417 (G3DSA:3.40.50.GENE3D); IPR015421 (G3DSA:3.40.640.GENE3D); IPR015422 (G3DSA:3.90.1150.GENE3D); IPR005814 (PFAM); PTHR11986:SF8 (PANTHER); IPR005814 (PANTHER); IPR005814 (PROSITE_PATTERNS); IPR015424 (SUPERFAMILY); IPR027417 (SUPERFAMILY)
AES92386	hypothetical protein MTR_4g128950	504	1	5.1e-120	1	-		-	SignalP-TM (SIGNALP_GRAM_POSITIVE)
AES92430	RING-H2 finger protein ATL13, putative	1536	20	0	0.7695	2	F:zinc ion binding; F:protein binding	-	IPR001841 (SMART); IPR001841 (PFAM); IPR013083 (G3DSA:3.30.40.GENE3D); PTHR14155:SF80 (PANTHER); PTHR14155 (PANTHER); CYTOPLASMIC_DOMAIN (PHOBIUS); TRANSMEMBRANE (PHOBIUS); NON_CYTOPLASMIC_DOMAIN (PHOBIUS); IPR001841 (PROSITE_PROFILES); SSF57850 (SUPERFAMILY); TMhelix (TMHMM)
AES92433	transmembrane protein, putative	240	1	8.8e-49	1	1	C:integral component of membrane	-	TRANSMEMBRANE (PHOBIUS); CYTOPLASMIC_DOMAIN (PHOBIUS); NON_CYTOPLASMIC_DOMAIN (PHOBIUS); TMhelix (TMHMM)
AES92463	F-box protein interaction domain protein	1179	20	0	0.6895	1	F:protein binding	-	IPR017451 (TIGRFAM); G3DSA:1.20.1280.50 (GENE3D); PTHR31790 (PANTHER); IPR001810 (SUPERFAMILY)
AES92486	organelle transcript processing protein, putative	612	20	3.4e-147	0.49	4	P:biological_process; P:fatty acid catabolic process; P:RNA modification; C:mitochondrion	-	IPR002885 (TIGRFAM); IPR002885 (PFAM); PTHR24015 (PANTHER); IPR002885 (PROSITE_PROFILES)
AES92541	transmembrane protein, putative	222	1	4.3e-30	1	1	C:integral component of membrane	-	NON_CYTOPLASMIC_DOMAIN (PHOBIUS); TRANSMEMBRANE (PHOBIUS); CYTOPLASMIC_DOMAIN (PHOBIUS); TMhelix (TMHMM)
AES93621	tryptophan synthase beta type 2	1401	20	0	0.84	6	F:tryptophan synthase activity; P:L-phenylalanine biosynthetic process; P:tryptophan biosynthetic process; F:2-alkenal reductase [NAD(P)] activity; P:tyrosine biosynthetic process; P:oxidation-reduction process	EC:1.3.1.74; EC:4.2.1.20	IPR023026 (PIRSF); IPR006654 (TIGRFAM); G3DSA:3.40.50.1100 (GENE3D); IPR001926 (PFAM); G3DSA:3.40.50.1100 (GENE3D); IPR006653 (PROSITE_PATTERNS); IPR023026 (HAMAP); IPR001926 (SUPERFAMILY)
AES93636	chromatin remodeling factor, putative	3192	20	0	0.907	4	F:ATP binding; F:histone binding; P:metabolic process; F:helicase activity	EC:3.6.1; EC:3.6.1.15	Coil (COILS); IPR001650 (SMART); IPR014001 (SMART); IPR001650 (PFAM); IPR027417 (G3DSA:3.40.50.GENE3D); IPR029295 (PFAM); IPR000330 (PFAM); IPR027417 (G3DSA:3.40.50.GENE3D); PTHR10799 (PANTHER); PTHR10799:SF640 (PANTHER); IPR001650 (PROSITE_PROFILES); IPR014001 (PROSITE_PROFILES); IPR027417 (SUPERFAMILY); IPR027417 (SUPERFAMILY)
KEH27371	transmembrane protein, putative	411	18	1.9e-79	0.5583	1	C:integral component of membrane	-	NON_CYTOPLASMIC_DOMAIN (PHOBIUS); CYTOPLASMIC_DOMAIN (PHOBIUS); TRANSMEMBRANE (PHOBIUS); TRANSMEMBRANE (PHOBIUS); TRANSMEMBRANE (PHOBIUS); NON_CYTOPLASMIC_DOMAIN (PHOBIUS); CYTOPLASMIC_DOMAIN (PHOBIUS); TMhelix (TMHMM); TMhelix (TMHMM); TMhelix (TMHMM)
KEH27387	ATP-binding protein	753	20	0	0.5495	2	F:ATP binding; F:protein binding	-	IPR002885 (PFAM); IPR002885 (TIGRFAM); IPR002885 (PFAM); IPR011990 (G3DSA:1.25.40.GENE3D); PTHR24015 (PANTHER); IPR002885 (PROSITE_PROFILES); SSF81901 (SUPERFAMILY)
AES93880	AP2 domain class transcription factor	294	20	2.1e-66	0.7715	7	C:nucleus; F:DNA binding; C:transcription factor complex; F:transcription factor activity, sequence-specific DNA binding; P:regulation of transcription, DNA-templated; P:ethylene-activated signaling pathway; P:regulation of transcription, DNA-templated	-	IPR001471 (PRINTS); IPR001471 (SMART); IPR001471 (G3DSA:3.30.730.GENE3D); IPR001471 (PFAM); PTHR31985 (PANTHER); PTHR31985:SF17 (PANTHER); IPR001471 (PROSITE_PROFILES); IPR016177 (SUPERFAMILY)
AES94199	DUF1442 family protein	699	20	1.5e-167	0.794	-		-	IPR029063 (G3DSA:3.40.50.GENE3D); IPR009902 (PFAM); PTHR33593:SF2 (PANTHER); PTHR33593 (PANTHER)
AES94241	PPR superfamily protein, putative	540	20	1.2e-127	0.573	5	P:metabolic process; C:mitochondrion; P:mitochondrial mRNA modification; F:microtubule-severing ATPase activity; F:hydrolase activity	-	PTHR24015 (PANTHER); PTHR24015:SF840 (PANTHER)
AES94397	two-component response regulator-APRR2-like protein	1632	20	0	0.829	3	F:DNA binding; P:phosphorelay signal transduction system; C:intracellular	-	IPR001789 (PFAM); IPR009057 (G3DSA:1.10.10.GENE3D); G3DSA:3.40.50.2300 (GENE3D); IPR006447 (TIGRFAM); IPR001005 (PFAM); PTHR31312 (PANTHER); PTHR31312:SF2 (PANTHER); IPR017930 (PROSITE_PROFILES); IPR001789 (PROSITE_PROFILES); IPR011006 (SUPERFAMILY); IPR009057 (SUPERFAMILY)
AES94398	two-component response regulator-APRR2-like protein	1647	20	0	0.8215	3	F:DNA binding; P:phosphorelay signal transduction system; C:intracellular	-	IPR009057 (G3DSA:1.10.10.GENE3D); IPR006447 (TIGRFAM); IPR001789 (PFAM); IPR001005 (PFAM); G3DSA:3.40.50.2300 (GENE3D); PTHR31312 (PANTHER); PTHR31312:SF2 (PANTHER); IPR017930 (PROSITE_PROFILES); IPR001789 (PROSITE_PROFILES); IPR009057 (SUPERFAMILY); IPR011006 (SUPERFAMILY)
KEH27491	two-component response regulator-APRR2-like protein	1527	20	0	0.815	3	F:DNA binding; P:phosphorelay signal transduction system; C:intracellular	-	G3DSA:3.40.50.2300 (GENE3D); IPR009057 (G3DSA:1.10.10.GENE3D); IPR001789 (PFAM); IPR006447 (TIGRFAM); IPR001005 (PFAM); PTHR31312 (PANTHER); PTHR31312:SF2 (PANTHER); IPR001789 (PROSITE_PROFILES); IPR017930 (PROSITE_PROFILES); IPR009057 (SUPERFAMILY); IPR011006 (SUPERFAMILY)
AES94622	UDP-glucosyltransferase family protein	1440	20	0	0.7135	2	F:transferase activity, transferring hexosyl groups; P:metabolic process	-	Coil (COILS); IPR002213 (PFAM); G3DSA:3.40.50.2000 (GENE3D); IPR002213 (PROSITE_PATTERNS); SSF53756 (SUPERFAMILY)
AES94627	ADP-ribosylation factor-like protein A1D	549	20	5e-130	0.9755	4	F:GTP binding; P:small GTPase mediated signal transduction; P:intracellular protein transport; C:intracellular	-	IPR006689 (PRINTS); SM00178 (SMART); IPR024156 (SMART); IPR027417 (G3DSA:3.40.50.GENE3D); IPR006689 (PFAM); IPR005225 (TIGRFAM); PTHR11711 (PANTHER); PTHR11711:SF184 (PANTHER); IPR024156 (PROSITE_PROFILES); IPR027417 (SUPERFAMILY)
AES94663	zinc finger, C3HC4 type (RING finger) protein	1818	20	0	0.654	2	F:zinc ion binding; F:protein binding	-	IPR001841 (SMART); IPR001841 (PFAM); IPR013083 (G3DSA:3.30.40.GENE3D); PTHR22937 (PANTHER); PTHR22937:SF48 (PANTHER); IPR001841 (PROSITE_PROFILES); SSF57850 (SUPERFAMILY)
KEH27545	CAP, cysteine-rich secretory protein, antigen 5	312	20	6.4e-71	0.714	-		-	IPR014044 (PFAM); IPR014044 (G3DSA:3.40.33.GENE3D); IPR001283 (PANTHER); PTHR10334:SF207 (PANTHER); IPR014044 (SUPERFAMILY)
AES94846	PPR containing plant-like protein	1980	20	0	0.8315	2	P:biological_process; F:molecular_function	-	IPR002885 (TIGRFAM); IPR002885 (PFAM); IPR002885 (PFAM); IPR002885 (PFAM); PTHR24015 (PANTHER); PTHR24015:SF573 (PANTHER); IPR002885 (PROSITE_PROFILES)
AES94932	hypothetical protein MTR_5g019930	222	1	1.6e-45	1	-		-	IPR000651 (PROSITE_PROFILES)
AES95033	P-loop nucleoside triphosphate hydrolase superfamily protein, putative	1245	20	0	0.655	3	F:nucleotide binding; P:metabolic process; F:hydrolase activity	-	IPR027417 (G3DSA:3.40.50.GENE3D); PTHR23070:SF12 (PANTHER); PTHR23070 (PANTHER); CYTOPLASMIC_DOMAIN (PHOBIUS); TRANSMEMBRANE (PHOBIUS); NON_CYTOPLASMIC_DOMAIN (PHOBIUS); IPR027417 (SUPERFAMILY)
AES95062	NADH-ubiquinone/plastoquinone (complex I) protein	576	20	1.1e-128	0.899	13	P:proton transport; P:mitochondrial electron transport, NADH to ubiquinone; F:electron carrier activity; F:NADH dehydrogenase (ubiquinone) activity; C:photosystem I; P:photosynthetic electron transport in photosystem I; P:ubiquinone biosynthetic process; C:chloroplast thylakoid membrane; P:sodium ion transport; P:obsolete electron transport; F:quinone binding; C:integral component of membrane; F:…	EC:1.6.99.5; EC:1.6.99.3; EC:1.6.5.3	IPR001750 (PFAM); PTHR22773:SF92 (PANTHER); PTHR22773 (PANTHER); NON_CYTOPLASMIC_DOMAIN (PHOBIUS); NON_CYTOPLASMIC_DOMAIN (PHOBIUS); TRANSMEMBRANE (PHOBIUS); TRANSMEMBRANE (PHOBIUS); TRANSMEMBRANE (PHOBIUS); CYTOPLASMIC_DOMAIN (PHOBIUS); CYTOPLASMIC_DOMAIN (PHOBIUS); TMhelix (TMHMM); TMhelix (TMHMM); TMhelix (TMHMM)
AES95385	hypothetical protein MTR_5g024930	180	1	1.9e-18	1	-		-	no IPS match
AES95425	nodulin MtN21/EamA-like transporter family protein	1164	20	0	0.839	5	P:transmembrane transport; F:transmembrane transporter activity; P:metabolic process; C:integral component of membrane; F:hydrolase activity	-	IPR000620 (PFAM); PTHR31218:SF57 (PANTHER); IPR030184 (PANTHER); TRANSMEMBRANE (PHOBIUS); CYTOPLASMIC_DOMAIN (PHOBIUS); TRANSMEMBRANE (PHOBIUS); TRANSMEMBRANE (PHOBIUS); NON_CYTOPLASMIC_DOMAIN (PHOBIUS); TRANSMEMBRANE (PHOBIUS); TRANSMEMBRANE (PHOBIUS); TRANSMEMBRANE (PHOBIUS); NON_CYTOPLASMIC_DOMAIN (PHOBIUS); NON_CYTOPLASMIC_DOMAIN (PHOBIUS); CYTOPLASMIC_DOMAIN (PHOBIUS); CYTOPLASMIC_DOMAIN (PH…
AES95708	ankyrin repeat protein	1008	20	0	0.6175	1	F:protein binding	-	IPR002110 (SMART); IPR020683 (G3DSA:1.25.40.GENE3D); IPR020683 (PFAM); PTHR24177 (PANTHER); PTHR24177:SF42 (PANTHER); CYTOPLASMIC_DOMAIN (PHOBIUS); NON_CYTOPLASMIC_DOMAIN (PHOBIUS); TRANSMEMBRANE (PHOBIUS); IPR020683 (PROSITE_PROFILES); IPR002110 (PROSITE_PROFILES); SignalP-noTM (SIGNALP_EUK); IPR020683 (SUPERFAMILY)
AES96032	ubiquitin carboxy-terminal hydrolase	2832	20	0	0.722	4	P:protein deubiquitination; F:metal ion binding; F:thiol-dependent ubiquitinyl hydrolase activity; P:ubiquitin-dependent protein catabolic process	-	G3DSA:2.20.210.10 (GENE3D); IPR001394 (PFAM); IPR002893 (PFAM); PTHR24006:SF503 (PANTHER); PTHR24006 (PANTHER); IPR018200 (PROSITE_PATTERNS); TRANSMEMBRANE (PHOBIUS); NON_CYTOPLASMIC_DOMAIN (PHOBIUS); CYTOPLASMIC_DOMAIN (PHOBIUS); IPR002893 (PROSITE_PROFILES); IPR028889 (PROSITE_PROFILES); SSF54001 (SUPERFAMILY); SSF144232 (SUPERFAMILY); TMhelix (TMHMM)
AES96109	polygalacturonase non-catalytic protein	612	20	6.8e-150	0.786	-		-	IPR004873 (SMART); IPR004873 (PFAM); PTHR31458:SF2 (PANTHER); PTHR31458 (PANTHER); IPR004873 (PROSITE_PROFILES)
AES96147	Pmr5/Cas1p GDSL/SGNH-like acyl-esterase family protein	1482	20	0	0.7965	-		-	IPR026057 (PFAM); IPR025846 (PFAM); IPR029962 (PANTHER); IPR029967 (PTHR32285:PANTHER); TRANSMEMBRANE (PHOBIUS); NON_CYTOPLASMIC_DOMAIN (PHOBIUS); CYTOPLASMIC_DOMAIN (PHOBIUS); TMhelix (TMHMM)
KEH27750	Pmr5/Cas1p GDSL/SGNH-like acyl-esterase family protein	1146	20	0	0.7845	-		-	IPR025846 (PFAM); IPR026057 (PFAM); IPR029962 (PANTHER); IPR029967 (PTHR32285:PANTHER); TRANSMEMBRANE (PHOBIUS); NON_CYTOPLASMIC_DOMAIN (PHOBIUS); CYTOPLASMIC_DOMAIN (PHOBIUS); TMhelix (TMHMM)
AES96384	transmembrane protein, putative	525	1	1.2e-101	1	1	C:integral component of membrane	-	NON_CYTOPLASMIC_DOMAIN (PHOBIUS); CYTOPLASMIC_DOMAIN (PHOBIUS); TRANSMEMBRANE (PHOBIUS); TMhelix (TMHMM)
AES96560	single-stranded DNA-binding protein WHY3	786	20	5.3e-173	0.741	9	C:nucleus; C:plastid chromosome; P:DNA repair; C:chloroplast; F:telomeric DNA binding; P:regulation of transcription, DNA-templated; P:negative regulation of telomere maintenance via telomerase; P:defense response; F:single-stranded DNA binding	-	IPR013742 (PFAM); IPR009044 (G3DSA:2.30.31.GENE3D); PTHR31745:SF2 (PANTHER); PTHR31745 (PANTHER); IPR009044 (SUPERFAMILY)
AES96703	hypothetical protein MTR_5g040330	264	1	1.2e-56	1	-		-	no IPS match
AES96845	F-box protein	615	20	3.4e-145	0.693	1	P:signal transduction	-	IPR005174 (PFAM); PTHR13710:SF83 (PANTHER); PTHR13710 (PANTHER)
AES96849	emp24/gp25L/p24 family protein	558	20	4.1e-124	0.7045	2	C:integral component of membrane; P:transport	-	IPR009038 (PFAM); IPR015720 (PANTHER); PTHR22811:SF47 (PANTHER); TRANSMEMBRANE (PHOBIUS); NON_CYTOPLASMIC_DOMAIN (PHOBIUS); CYTOPLASMIC_DOMAIN (PHOBIUS); IPR009038 (PROSITE_PROFILES); TMhelix (TMHMM)
AES96930	hypothetical protein MTR_5g043260	948	3	0	0.8233	1	C:integral component of membrane	-	no IPS match
KEH27895	2OG-Fe(II) oxygenase family oxidoreductase	1062	20	0	0.8425	3	F:metal ion binding; F:oxidoreductase activity, acting on paired donors, with incorporation or reduction of molecular oxygen, 2-oxoglutarate as one donor, and incorporation of one atom each of oxygen into both donors; P:oxidation-reduction process	EC:1.14.11	IPR027443 (G3DSA:2.60.120.GENE3D); IPR005123 (PFAM); IPR026992 (PFAM); PTHR10209:SF168 (PANTHER); PTHR10209 (PANTHER); IPR005123 (PROSITE_PROFILES); SSF51197 (SUPERFAMILY)
KEH27898	hypothetical protein MTR_5g048800	528	20	1.6e-122	0.8705	-		-	no IPS match
KEH27922	chromo domain protein, putative	759	20	4e-162	0.8345	-		-	PTHR24559:SF207 (PANTHER); PTHR24559 (PANTHER)
AES97395	LRR Di-glucose-binding protein	1899	20	0	0.844	5	C:trans-Golgi network; C:endosome; F:protein binding; C:vacuole; C:plasma membrane	-	IPR032675 (G3DSA:3.80.10.GENE3D); IPR024788 (PFAM); PTHR27003:SF5 (PANTHER); PTHR27003 (PANTHER); SIGNAL_PEPTIDE_H_REGION (PHOBIUS); CYTOPLASMIC_DOMAIN (PHOBIUS); SIGNAL_PEPTIDE_C_REGION (PHOBIUS); TRANSMEMBRANE (PHOBIUS); SIGNAL_PEPTIDE_N_REGION (PHOBIUS); NON_CYTOPLASMIC_DOMAIN (PHOBIUS); SIGNAL_PEPTIDE (PHOBIUS); IPR001611 (PROSITE_PROFILES); SignalP-noTM (SIGNALP_EUK); IPR032675 (SUPERFAMILY)…
AES97538	hypothetical protein MTR_5g055770	486	20	7.6e-116	0.753	1	C:integral component of membrane	-	no IPS match
AES97889	F-box/RNI superfamily protein	819	20	0	0.575	1	F:protein binding	-	IPR032675 (G3DSA:3.80.10.GENE3D); IPR001810 (PFAM); PTHR32212 (PANTHER); IPR001810 (PROSITE_PROFILES); SSF52047 (SUPERFAMILY); IPR001810 (SUPERFAMILY)
AES98174	transcription factor jumonji (JmjC) domain protein	2514	20	0	0.7505	2	F:zinc ion binding; F:protein binding	-	IPR003347 (SMART); IPR014710 (G3DSA:2.60.120.GENE3D); IPR003347 (PFAM); IPR018866 (PFAM); PTHR12549 (PANTHER); PTHR12549:SF16 (PANTHER); IPR003347 (PROSITE_PROFILES); IPR001841 (PROSITE_PROFILES); SSF51197 (SUPERFAMILY)
AES98197	hypothetical protein MTR_5g065560	159	1	4.2e-15	1	-		-	no IPS match
AES98341	hypothetical protein MTR_5g067270	339	1	1.6e-74	1	-		-	no IPS match
AES98774	cinnamoyl-CoA reductase-like protein	963	20	0	0.9075	6	F:coenzyme binding; F:dihydrokaempferol 4-reductase activity; C:cytosol; P:glucosinolate biosynthetic process; P:oxidation-reduction process; P:flavonoid biosynthetic process	EC:1.1.1.219	IPR016040 (G3DSA:3.40.50.GENE3D); IPR001509 (PFAM); PTHR10366 (PANTHER); PTHR10366:SF369 (PANTHER); IPR016040 (SUPERFAMILY)
AES98800	cytochrome P450 family 71 protein	1521	20	0	0.8205	5	F:iron ion binding; F:oxidoreductase activity, acting on paired donors, with incorporation or reduction of molecular oxygen; P:oxidation-reduction process; F:monooxygenase activity; F:heme binding	-	IPR002401 (PRINTS); IPR001128 (PRINTS); IPR001128 (G3DSA:1.10.630.GENE3D); IPR001128 (PFAM); PTHR24298 (PANTHER); PTHR24298:SF86 (PANTHER); IPR017972 (PROSITE_PATTERNS); SIGNAL_PEPTIDE_H_REGION (PHOBIUS); SIGNAL_PEPTIDE_N_REGION (PHOBIUS); TRANSMEMBRANE (PHOBIUS); NON_CYTOPLASMIC_DOMAIN (PHOBIUS); CYTOPLASMIC_DOMAIN (PHOBIUS); SIGNAL_PEPTIDE (PHOBIUS); SIGNAL_PEPTIDE_C_REGION (PHOBIUS); SignalP-n…
AES99142	armadillo/beta-catenin-like repeat protein	537	20	9.7e-126	0.931	1	F:protein binding	-	IPR000225 (SMART); IPR011989 (G3DSA:1.25.10.GENE3D); PTHR23315 (PANTHER); IPR016024 (SUPERFAMILY)
AES99374	double-strand telomere-binding protein, putative	1851	20	0	0.699	1	F:telomeric DNA binding	-	IPR001005 (SMART); IPR009057 (G3DSA:1.10.10.GENE3D); PTHR21717 (PANTHER); PTHR21717:SF9 (PANTHER); IPR017930 (PROSITE_PROFILES); IPR009057 (SUPERFAMILY)
KEH28258	double-strand telomere-binding protein, putative	1317	20	0	0.6395	1	F:telomeric DNA binding	-	PTHR21717 (PANTHER); PTHR21717:SF9 (PANTHER)
AES99424	transcriptional regulator superman protein	705	20	1.3e-164	0.582	1	F:metal ion binding	-	IPR015880 (SMART); IPR007087 (PFAM); PTHR26374:SF167 (PANTHER); PTHR26374 (PANTHER); IPR007087 (PROSITE_PATTERNS); IPR007087 (PROSITE_PROFILES); SSF57667 (SUPERFAMILY)
AES99470	transducin/WD-like repeat-protein	2391	20	0	0.8605	8	P:cell plate assembly; F:protein binding; C:kinetochore microtubule; P:pollen development; P:embryo sac development; P:regulation of mitotic spindle organization; P:regulation of phragmoplast microtubule organization; P:positive regulation of cytokinesis	-	Coil (COILS); IPR001680 (SMART); IPR015943 (G3DSA:2.130.10.GENE3D); IPR001680 (PFAM); PTHR22847 (PANTHER); IPR019775 (PROSITE_PATTERNS); IPR001680 (PROSITE_PROFILES); IPR017986 (PROSITE_PROFILES); IPR017986 (SUPERFAMILY)
AES99514	amino-terminal domain terpene synthase	456	20	1.4e-106	0.855	8	C:chloroplast stroma; F:magnesium ion binding; P:response to wounding; P:response to jasmonic acid; P:response to herbivore; P:defense response; F:isoprene synthase activity; P:terpenoid biosynthetic process	EC:4.2.3.27	IPR001906 (G3DSA:1.50.30.GENE3D); PTHR31225:SF5 (PANTHER); PTHR31225 (PANTHER); NON_CYTOPLASMIC_DOMAIN (PHOBIUS); CYTOPLASMIC_DOMAIN (PHOBIUS); TRANSMEMBRANE (PHOBIUS); IPR008930 (SUPERFAMILY); IPR008949 (SUPERFAMILY)
AES99553	60S acidic ribosomal protein P0-1	972	20	0	0.965	2	P:ribosome biogenesis; C:ribosome	-	IPR030670 (PIRSF); PF00428 (PFAM); IPR001790 (PFAM); PTHR21141 (PANTHER); PTHR21141:SF3 (PANTHER); SSF160369 (SUPERFAMILY)
AES99685	hypothetical protein MTR_5g083630	339	20	3.3e-74	0.688	2	F:DNA binding; P:regulation of transcription, DNA-templated	-	no IPS match
AES99880	transmembrane protein, putative	330	20	1.4e-55	0.7525	1	C:integral component of membrane	-	NON_CYTOPLASMIC_DOMAIN (PHOBIUS); CYTOPLASMIC_DOMAIN (PHOBIUS); CYTOPLASMIC_DOMAIN (PHOBIUS); TRANSMEMBRANE (PHOBIUS); TRANSMEMBRANE (PHOBIUS); TMhelix (TMHMM); TMhelix (TMHMM)
AET00149	cation/H+ exchanger 2	2466	20	0	0.7895	5	P:potassium ion transport; P:sodium ion transport; C:integral component of membrane; F:monovalent cation:proton antiporter activity; P:hydrogen ion transmembrane transport	-	IPR006153 (PFAM); PTHR32468:SF17 (PANTHER); PTHR32468 (PANTHER); NON_CYTOPLASMIC_DOMAIN (PHOBIUS); NON_CYTOPLASMIC_DOMAIN (PHOBIUS); NON_CYTOPLASMIC_DOMAIN (PHOBIUS); TRANSMEMBRANE (PHOBIUS); CYTOPLASMIC_DOMAIN (PHOBIUS); CYTOPLASMIC_DOMAIN (PHOBIUS); TRANSMEMBRANE (PHOBIUS); CYTOPLASMIC_DOMAIN (PHOBIUS); TRANSMEMBRANE (PHOBIUS); TRANSMEMBRANE (PHOBIUS); CYTOPLASMIC_DOMAIN (PHOBIUS); NON_CYTOPLAS…
AET00542	transmembrane protein, putative	600	20	2.1e-143	0.555	1	C:integral component of membrane	-	PTHR31852:SF2 (PANTHER); PTHR31852 (PANTHER); TRANSMEMBRANE (PHOBIUS); NON_CYTOPLASMIC_DOMAIN (PHOBIUS); CYTOPLASMIC_DOMAIN (PHOBIUS); TMhelix (TMHMM)
AET00850	F-box protein interaction domain protein	1248	20	0	0.6425	1	F:protein binding	-	IPR001810 (SMART); IPR001810 (PFAM); IPR006527 (PFAM); G3DSA:1.20.1280.50 (GENE3D); IPR017451 (TIGRFAM); PTHR31790 (PANTHER); IPR001810 (PROSITE_PROFILES); IPR001810 (SUPERFAMILY)
AET00878	transmembrane protein, putative	189	1	3.1e-36	1	1	C:integral component of membrane	-	NON_CYTOPLASMIC_DOMAIN (PHOBIUS); CYTOPLASMIC_DOMAIN (PHOBIUS); TRANSMEMBRANE (PHOBIUS); TMhelix (TMHMM)
AET00885	small nuclear ribonucleoprotein	480	20	1.3e-110	0.924	3	P:RNA splicing; C:viral nucleocapsid; C:small nuclear ribonucleoprotein complex	-	IPR001163 (SMART); G3DSA:2.30.30.100 (GENE3D); IPR001163 (PFAM); IPR027248 (PANTHER); NON_CYTOPLASMIC_DOMAIN (PHOBIUS); CYTOPLASMIC_DOMAIN (PHOBIUS); TRANSMEMBRANE (PHOBIUS); IPR010920 (SUPERFAMILY)
AET00900	40S ribosomal S26-like protein	393	20	7.6e-47	0.9975	4	F:structural constituent of ribosome; P:ribosome biogenesis; C:ribosome; P:translation	-	IPR000892 (PFAM); IPR000892 (PANTHER); PTHR12538:SF1 (PANTHER); IPR000892 (PROSITE_PATTERNS)
KEH28477	40S ribosomal S26-like protein	381	20	7.8e-62	0.9935	4	F:structural constituent of ribosome; P:ribosome biogenesis; C:ribosome; P:translation	-	IPR000892 (PFAM); IPR000892 (PANTHER); PTHR12538:SF1 (PANTHER); IPR000892 (PROSITE_PATTERNS); NON_CYTOPLASMIC_DOMAIN (PHOBIUS); TRANSMEMBRANE (PHOBIUS); CYTOPLASMIC_DOMAIN (PHOBIUS); TMhelix (TMHMM)
AET01036	transmembrane 9 family protein	1998	20	0	0.9375	1	C:integral component of membrane	-	IPR004240 (PFAM); IPR004240 (PANTHER); PTHR10766:SF44 (PANTHER); TRANSMEMBRANE (PHOBIUS); TRANSMEMBRANE (PHOBIUS); CYTOPLASMIC_DOMAIN (PHOBIUS); CYTOPLASMIC_DOMAIN (PHOBIUS); SIGNAL_PEPTIDE (PHOBIUS); TRANSMEMBRANE (PHOBIUS); TRANSMEMBRANE (PHOBIUS); TRANSMEMBRANE (PHOBIUS); NON_CYTOPLASMIC_DOMAIN (PHOBIUS); NON_CYTOPLASMIC_DOMAIN (PHOBIUS); NON_CYTOPLASMIC_DOMAIN (PHOBIUS); SIGNAL_PEPTIDE_H_REGI…
KEH24880	NHL domain protein	471	20	2.9e-113	0.6255	1	P:biological_process	-	PTHR13833 (PANTHER)
AES74597	ABC transporter B family-like protein	3786	20	0	0.8725	5	F:ATP binding; F:ATPase activity, coupled to transmembrane movement of substances; P:transmembrane transport; P:metabolic process; C:integral component of membrane	EC:3.6.1; EC:3.6.1.3; EC:3.6.1.15	IPR003593 (SMART); IPR003439 (PFAM); IPR011527 (PFAM); G3DSA:1.20.1560.10 (GENE3D); IPR027417 (G3DSA:3.40.50.GENE3D); PTHR24221:SF141 (PANTHER); PTHR24221 (PANTHER); IPR017871 (PROSITE_PATTERNS); TRANSMEMBRANE (PHOBIUS); NON_CYTOPLASMIC_DOMAIN (PHOBIUS); CYTOPLASMIC_DOMAIN (PHOBIUS); NON_CYTOPLASMIC_DOMAIN (PHOBIUS); NON_CYTOPLASMIC_DOMAIN (PHOBIUS); CYTOPLASMIC_DOMAIN (PHOBIUS); TRANSMEMBRANE (P…
KEH24932	ABC transporter B family-like protein	3396	20	0	0.8765	5	F:ATP binding; F:ATPase activity, coupled to transmembrane movement of substances; P:transmembrane transport; P:metabolic process; C:integral component of membrane	EC:3.6.1; EC:3.6.1.3; EC:3.6.1.15	IPR003593 (SMART); G3DSA:1.20.1560.10 (GENE3D); IPR011527 (PFAM); IPR003439 (PFAM); IPR027417 (G3DSA:3.40.50.GENE3D); PTHR24221:SF141 (PANTHER); PTHR24221 (PANTHER); IPR017871 (PROSITE_PATTERNS); TRANSMEMBRANE (PHOBIUS); TRANSMEMBRANE (PHOBIUS); NON_CYTOPLASMIC_DOMAIN (PHOBIUS); CYTOPLASMIC_DOMAIN (PHOBIUS); TRANSMEMBRANE (PHOBIUS); NON_CYTOPLASMIC_DOMAIN (PHOBIUS); CYTOPLASMIC_DOMAIN (PHOBIUS); …
KEH24933	ABC transporter B family-like protein	2820	20	0	0.879	5	F:ATP binding; F:ATPase activity, coupled to transmembrane movement of substances; P:transmembrane transport; P:metabolic process; C:integral component of membrane	EC:3.6.1; EC:3.6.1.3; EC:3.6.1.15	IPR003593 (SMART); IPR003439 (PFAM); IPR011527 (PFAM); G3DSA:1.20.1560.10 (GENE3D); IPR027417 (G3DSA:3.40.50.GENE3D); PTHR24221 (PANTHER); PTHR24221:SF141 (PANTHER); IPR017871 (PROSITE_PATTERNS); NON_CYTOPLASMIC_DOMAIN (PHOBIUS); CYTOPLASMIC_DOMAIN (PHOBIUS); NON_CYTOPLASMIC_DOMAIN (PHOBIUS); TRANSMEMBRANE (PHOBIUS); NON_CYTOPLASMIC_DOMAIN (PHOBIUS); TRANSMEMBRANE (PHOBIUS); CYTOPLASMIC_DOMAIN (P…
KEH24934	ABC transporter B family-like protein	3144	20	0	0.8745	5	F:ATP binding; F:ATPase activity, coupled to transmembrane movement of substances; P:transmembrane transport; P:metabolic process; C:integral component of membrane	EC:3.6.1; EC:3.6.1.3; EC:3.6.1.15	IPR003593 (SMART); G3DSA:1.20.1560.10 (GENE3D); IPR027417 (G3DSA:3.40.50.GENE3D); IPR003439 (PFAM); IPR011527 (PFAM); PTHR24221:SF141 (PANTHER); PTHR24221 (PANTHER); IPR017871 (PROSITE_PATTERNS); NON_CYTOPLASMIC_DOMAIN (PHOBIUS); CYTOPLASMIC_DOMAIN (PHOBIUS); TRANSMEMBRANE (PHOBIUS); CYTOPLASMIC_DOMAIN (PHOBIUS); NON_CYTOPLASMIC_DOMAIN (PHOBIUS); NON_CYTOPLASMIC_DOMAIN (PHOBIUS); NON_CYTOPLASMIC_…
AES74653	global transcription factor	3177	20	0	0.896	2	P:proteolysis; F:aminopeptidase activity	EC:3.4.11	IPR029148 (PFAM); IPR000994 (G3DSA:3.90.230.GENE3D); IPR000994 (PFAM); IPR029149 (G3DSA:3.40.350.GENE3D); IPR013719 (PFAM); IPR013953 (PFAM); PTHR13980 (PANTHER); IPR000994 (SUPERFAMILY)
KEH24985	hypothetical protein MTR_6g011510	438	20	5.7e-87	0.65	1	F:protein binding	-	IPR001810 (PFAM); G3DSA:1.20.1280.50 (GENE3D); PTHR22844:SF233 (PANTHER); PTHR22844 (PANTHER); IPR001810 (SUPERFAMILY)
KEH25006	light-harvesting complex I chlorophyll A/B-binding protein	798	20	0	0.9625	8	F:metal ion binding; C:photosystem II; C:integral component of membrane; P:photosynthesis, light harvesting; C:photosystem I; P:protein-chromophore linkage; F:chlorophyll binding; C:chloroplast thylakoid membrane	-	IPR023329 (G3DSA:1.10.3460.GENE3D); IPR022796 (PFAM); IPR001344 (PANTHER); PTHR21649:SF26 (PANTHER); IPR023329 (SUPERFAMILY)
AES74746	NAC transcription factor-like protein	966	20	0	0.68	3	C:nucleus; F:DNA binding; P:regulation of transcription, DNA-templated	-	IPR003441 (PFAM); PTHR31744:SF8 (PANTHER); PTHR31744 (PANTHER); IPR003441 (PROSITE_PROFILES); IPR003441 (SUPERFAMILY)
AES74773	hypothetical protein MTR_6g012960	201	1	6.5e-41	1	-		-	no IPS match
KEH25234	late embryogenesis abundant protein (LEA) family protein	198	20	3.3e-35	0.8545	-		-	PTHR34191 (PANTHER); PTHR34191:SF2 (PANTHER)
AES75001	SMP-30/gluconolaconase/LRE-like region protein	1221	20	0	0.7585	5	F:oxidoreductase activity; C:intracellular membrane-bounded organelle; C:membrane; P:oxidation-reduction process; C:cytoplasmic part	-	IPR013328 (G3DSA:1.10.1040.GENE3D); IPR011042 (G3DSA:2.120.10.GENE3D); IPR013658 (PFAM); PTHR31460:SF3 (PANTHER); PTHR31460 (PANTHER); TRANSMEMBRANE (PHOBIUS); SIGNAL_PEPTIDE_H_REGION (PHOBIUS); NON_CYTOPLASMIC_DOMAIN (PHOBIUS); SIGNAL_PEPTIDE_C_REGION (PHOBIUS); SIGNAL_PEPTIDE (PHOBIUS); CYTOPLASMIC_DOMAIN (PHOBIUS); SIGNAL_PEPTIDE_N_REGION (PHOBIUS); SignalP-noTM (SIGNALP_EUK); SSF63829 (SUPERF…
KEH25395	ubiquitin carboxyl-terminal hydrolase-like protein	1707	20	0	0.704	4	P:protein deubiquitination; F:cysteine-type peptidase activity; F:thiol-dependent ubiquitinyl hydrolase activity; P:ubiquitin-dependent protein catabolic process	EC:3.4	IPR001394 (PFAM); PTHR24006 (PANTHER); PTHR24006:SF470 (PANTHER); IPR018200 (PROSITE_PATTERNS); IPR018200 (PROSITE_PATTERNS); IPR028889 (PROSITE_PROFILES); SSF54001 (SUPERFAMILY)
AES75150	hypothetical protein MTR_6g027050	186	9	2.9e-36	0.7011	26	F:ATPase activity; P:tRNA splicing, via endonucleolytic cleavage and ligation; F:tRNA-intron endonuclease activity; F:nucleotide binding; P:tRNA aminoacylation for protein translation; F:ATP binding; F:aminoacyl-tRNA ligase activity; P:chromatin remodeling; F:nuclease activity; F:ligase activity, forming aminoacyl-tRNA and related compounds; P:RNA phosphodiester bond hydrolysis, endonucleolytic; …	-	no IPS match
KEH25586	double-stranded RNA-binding motif protein	1590	20	0	0.64	5	P:viral gene silencing in virus induced gene silencing; P:production of siRNA involved in chromatin silencing by small RNA; F:double-stranded RNA binding; P:production of miRNAs involved in gene silencing by miRNA; P:production of ta-siRNAs involved in RNA interference	-	IPR014720 (SMART); IPR014720 (PFAM); IPR014720 (G3DSA:3.30.160.GENE3D); PTHR10910 (PANTHER); PTHR10910:SF95 (PANTHER); IPR014720 (PROSITE_PROFILES); SSF54768 (SUPERFAMILY); SSF54768 (SUPERFAMILY); SSF54768 (SUPERFAMILY)
KEH25587	double-stranded RNA-binding motif protein	1512	20	0	0.7075	5	P:viral gene silencing in virus induced gene silencing; P:production of siRNA involved in chromatin silencing by small RNA; F:double-stranded RNA binding; P:production of miRNAs involved in gene silencing by miRNA; P:production of ta-siRNAs involved in RNA interference	-	IPR014720 (SMART); IPR014720 (PFAM); IPR014720 (G3DSA:3.30.160.GENE3D); PTHR10910 (PANTHER); PTHR10910:SF95 (PANTHER); IPR014720 (PROSITE_PROFILES); SSF54768 (SUPERFAMILY); SSF54768 (SUPERFAMILY)
KEH25588	double-stranded RNA-binding motif protein	1587	20	0	0.633	5	P:viral gene silencing in virus induced gene silencing; P:production of siRNA involved in chromatin silencing by small RNA; F:double-stranded RNA binding; P:production of miRNAs involved in gene silencing by miRNA; P:production of ta-siRNAs involved in RNA interference	-	IPR014720 (SMART); IPR014720 (G3DSA:3.30.160.GENE3D); IPR014720 (PFAM); PTHR10910:SF95 (PANTHER); PTHR10910 (PANTHER); IPR014720 (PROSITE_PROFILES); SSF54768 (SUPERFAMILY); SSF54768 (SUPERFAMILY); SSF54768 (SUPERFAMILY)
KEH25772	endonuclease/exonuclease/phosphatase family protein	975	20	0	0.599	3	P:nucleic acid phosphodiester bond hydrolysis; F:exonuclease activity; F:endonuclease activity	EC:3.1	IPR005135 (G3DSA:3.60.10.GENE3D); IPR005135 (PFAM); PTHR19446:SF367 (PANTHER); PTHR19446 (PANTHER); IPR005135 (SUPERFAMILY)
KEH26045	Cgi-62, putative	162	20	1.8e-30	0.9045	-		-	PTHR13555:SF34 (PANTHER); IPR026319 (PANTHER)
AES75422	hypothetical protein MTR_6g044600	2784	20	0	0.631	1	F:metal ion binding	-	IPR013083 (G3DSA:3.30.40.GENE3D); PTHR33304:SF5 (PANTHER); PTHR33304 (PANTHER); IPR019786 (PROSITE_PATTERNS); IPR011011 (SUPERFAMILY)
KEH26220	hypothetical protein MTR_6g047980	213	2	7.4e-44	0.835	6	C:myosin complex; F:ATP binding; P:glycolytic process; P:carbohydrate phosphorylation; F:6-phosphofructokinase activity; F:motor activity	-	TRANSMEMBRANE (PHOBIUS); NON_CYTOPLASMIC_DOMAIN (PHOBIUS); CYTOPLASMIC_DOMAIN (PHOBIUS)
AES75800	transmembrane protein, putative	210	1	2.4e-39	1	1	C:integral component of membrane	-	TRANSMEMBRANE (PHOBIUS); CYTOPLASMIC_DOMAIN (PHOBIUS); NON_CYTOPLASMIC_DOMAIN (PHOBIUS); TMhelix (TMHMM)
AES75820	nucleic acid-binding, OB-fold-like protein	300	20	1.9e-64	0.8925	1	P:biological_process	-	IPR012340 (G3DSA:2.40.50.GENE3D); PTHR31472 (PANTHER); IPR012340 (SUPERFAMILY)
AES76013	major intrinsic protein (MIP) family transporter	768	20	1.5e-141	0.9185	4	C:integral component of membrane; C:vacuolar membrane; P:transport; F:transporter activity	-	IPR000425 (PRINTS); IPR023271 (G3DSA:1.20.1080.GENE3D); IPR000425 (PFAM); IPR000425 (TIGRFAM); IPR000425 (PANTHER); PTHR19139:SF30 (PANTHER); IPR022357 (PROSITE_PATTERNS); TRANSMEMBRANE (PHOBIUS); TRANSMEMBRANE (PHOBIUS); CYTOPLASMIC_DOMAIN (PHOBIUS); NON_CYTOPLASMIC_DOMAIN (PHOBIUS); TRANSMEMBRANE (PHOBIUS); CYTOPLASMIC_DOMAIN (PHOBIUS); CYTOPLASMIC_DOMAIN (PHOBIUS); TRANSMEMBRANE (PHOBIUS); TRA…
KEH26803	dual-specificity kinase domain protein	3522	20	0	0.815	5	F:ATP binding; F:protein serine/threonine/tyrosine kinase activity; C:cytosol; P:protein phosphorylation; C:plasma membrane	EC:2.7.12.1	Coil (COILS); Coil (COILS); IPR002290 (SMART); G3DSA:3.30.200.20 (GENE3D); G3DSA:1.10.510.10 (GENE3D); IPR000719 (PFAM); PTHR24058 (PANTHER); PTHR24058:SF23 (PANTHER); IPR008271 (PROSITE_PATTERNS); IPR000719 (PROSITE_PROFILES); IPR011009 (SUPERFAMILY)
KEH26808	glutamate decarboxylase	1500	20	0	0.912	8	F:pyridoxal phosphate binding; P:glutamate metabolic process; C:plasmodesma; P:beta-alanine metabolic process; F:glutamate decarboxylase activity; P:aspartate metabolic process; P:taurine metabolic process; P:alanine metabolic process	EC:4.1.1.15	IPR010107 (TIGRFAM); IPR015421 (G3DSA:3.40.640.GENE3D); IPR015422 (G3DSA:3.90.1150.GENE3D); IPR002129 (PFAM); PTHR11999 (PANTHER); PTHR11999:SF113 (PANTHER); IPR015424 (SUPERFAMILY)
KEH26809	glutamate decarboxylase	924	20	0	0.9185	8	F:pyridoxal phosphate binding; P:glutamate metabolic process; C:plasmodesma; P:beta-alanine metabolic process; F:glutamate decarboxylase activity; P:aspartate metabolic process; P:taurine metabolic process; P:alanine metabolic process	EC:4.1.1.15	IPR015422 (G3DSA:3.90.1150.GENE3D); IPR015421 (G3DSA:3.40.640.GENE3D); IPR010107 (TIGRFAM); IPR002129 (PFAM); PTHR11999:SF113 (PANTHER); PTHR11999 (PANTHER); IPR015424 (SUPERFAMILY)
KEH26810	glutamate decarboxylase	1101	20	0	0.9255	8	F:pyridoxal phosphate binding; P:glutamate metabolic process; C:plasmodesma; P:beta-alanine metabolic process; F:glutamate decarboxylase activity; P:aspartate metabolic process; P:taurine metabolic process; P:alanine metabolic process	EC:4.1.1.15	IPR015421 (G3DSA:3.40.640.GENE3D); IPR010107 (TIGRFAM); IPR002129 (PFAM); IPR015422 (G3DSA:3.90.1150.GENE3D); PTHR11999:SF113 (PANTHER); PTHR11999 (PANTHER); IPR015424 (SUPERFAMILY)
AES76396	beta-1,3-glucanase, putative	198	20	1.7e-40	0.862	2	P:carbohydrate metabolic process; F:hydrolase activity, hydrolyzing O-glycosyl compounds	-	IPR013781 (G3DSA:3.20.20.GENE3D); PTHR32227:SF70 (PANTHER); PTHR32227 (PANTHER)
AES76607	hypothetical protein MTR_6g082290	240	4	5e-50	0.82	-		-	no IPS match
AES76615	hypothetical protein MTR_6g082370	765	20	0	0.6575	2	P:metabolic process; F:binding	-	PTHR11439 (PANTHER); PTHR11439:SF192 (PANTHER)
KEH27141	bark storage-like protein	1002	20	0	0.841	2	F:catalytic activity; P:nucleoside metabolic process	-	IPR000845 (PFAM); IPR000845 (G3DSA:3.40.50.GENE3D); PTHR21234:SF19 (PANTHER); IPR018017 (PANTHER); SIGNAL_PEPTIDE_H_REGION (PHOBIUS); SIGNAL_PEPTIDE_N_REGION (PHOBIUS); SIGNAL_PEPTIDE_C_REGION (PHOBIUS); SIGNAL_PEPTIDE (PHOBIUS); NON_CYTOPLASMIC_DOMAIN (PHOBIUS); SignalP-TM (SIGNALP_EUK); IPR000845 (SUPERFAMILY)
AES77152	1-aminocyclopropane-1-carboxylate oxidase	912	20	0	0.9255	6	F:1-aminocyclopropane-1-carboxylate oxidase activity; F:metal ion binding; F:oxidoreductase activity, acting on paired donors, with incorporation or reduction of molecular oxygen, 2-oxoglutarate as one donor, and incorporation of one atom each of oxygen into both donors; P:cell wall macromolecule metabolic process; P:oxidation-reduction process; P:xylem development	EC:1.14.11; EC:1.14.17.4	IPR005123 (PFAM); IPR026992 (PFAM); IPR027443 (G3DSA:2.60.120.GENE3D); PTHR10209 (PANTHER); PTHR10209:SF103 (PANTHER); IPR005123 (PROSITE_PROFILES); SSF51197 (SUPERFAMILY)
AES77231	casein kinase I-like protein	1800	20	0	0.9575	5	F:ATP binding; P:protein N-linked glycosylation; P:serine family amino acid metabolic process; F:protein serine/threonine kinase activity; P:protein phosphorylation	EC:2.7.11	IPR002290 (SMART); IPR000719 (PFAM); G3DSA:1.10.510.10 (GENE3D); G3DSA:3.30.200.20 (GENE3D); PTHR11909:SF146 (PANTHER); PTHR11909 (PANTHER); IPR017441 (PROSITE_PATTERNS); IPR008271 (PROSITE_PATTERNS); IPR000719 (PROSITE_PROFILES); IPR011009 (SUPERFAMILY)
KEH21472	hypothetical protein MTR_7g006175	276	19	7.6e-59	0.7821	-		-	no IPS match
AES77270	PPR superfamily protein	555	20	2.6e-133	0.5575	1	F:protein binding	-	IPR011990 (G3DSA:1.25.40.GENE3D); IPR002885 (PFAM); IPR002885 (TIGRFAM); IPR002885 (PFAM); PTHR24015:SF466 (PANTHER); PTHR24015 (PANTHER); IPR002885 (PROSITE_PROFILES)
KEH21525	hypothetical protein MTR_7g007030	369	20	9.5e-84	0.747	3	F:nucleic acid binding; F:RNA-directed DNA polymerase activity; P:RNA-dependent DNA replication	EC:2.7.7.49	no IPS match
KEH21586	apoptosis antagonizing transcription factor	1194	20	0	0.888	1	C:nucleus	-	Coil (COILS); IPR012617 (PFAM); IPR025160 (PFAM); PTHR15565 (PANTHER); PTHR15565:SF0 (PANTHER)
AES77449	transmembrane amino acid transporter family protein	1293	20	0	0.893	1	C:integral component of membrane	-	IPR013057 (PFAM); PTHR22950:SF280 (PANTHER); PTHR22950 (PANTHER); TRANSMEMBRANE (PHOBIUS); TRANSMEMBRANE (PHOBIUS); TRANSMEMBRANE (PHOBIUS); CYTOPLASMIC_DOMAIN (PHOBIUS); TRANSMEMBRANE (PHOBIUS); NON_CYTOPLASMIC_DOMAIN (PHOBIUS); NON_CYTOPLASMIC_DOMAIN (PHOBIUS); CYTOPLASMIC_DOMAIN (PHOBIUS); TRANSMEMBRANE (PHOBIUS); NON_CYTOPLASMIC_DOMAIN (PHOBIUS); TRANSMEMBRANE (PHOBIUS); NON_CYTOPLASMIC_DOMAI…
AES77543	transmembrane protein, putative	288	2	4.3e-61	0.965	1	C:integral component of membrane	-	CYTOPLASMIC_DOMAIN (PHOBIUS); SIGNAL_PEPTIDE (PHOBIUS); TRANSMEMBRANE (PHOBIUS); NON_CYTOPLASMIC_DOMAIN (PHOBIUS); SIGNAL_PEPTIDE_C_REGION (PHOBIUS); SIGNAL_PEPTIDE_N_REGION (PHOBIUS); SIGNAL_PEPTIDE_H_REGION (PHOBIUS); TMhelix (TMHMM)
AES77550	albumin-2 protein	624	20	7e-148	0.738	3	C:cytoplasm; F:calcium ion binding; F:heme binding	-	IPR018487 (SMART); IPR018487 (PFAM); IPR000585 (G3DSA:2.110.10.GENE3D); IPR018487 (PROSITE_PROFILES); IPR000585 (SUPERFAMILY)
AES77552	caffeic acid O-methyltransferase	1110	20	0	0.8505	10	F:quercetin 3-O-methyltransferase activity; P:coumarin biosynthetic process; F:isoliquiritigenin 2'-O-methyltransferase activity; F:caffeate O-methyltransferase activity; P:lignin biosynthetic process; F:protein dimerization activity; P:flavonoid biosynthetic process; F:licodione 2'-O-methyltransferase activity; P:stilbene biosynthetic process; P:methylation	EC:2.1.1.68; EC:2.1.1.154; EC:2.1.1.76; EC:2.1.1.65; EC:2.1.1	IPR016461 (PIRSF); IPR029063 (G3DSA:3.40.50.GENE3D); IPR011991 (G3DSA:1.10.10.GENE3D); IPR012967 (PFAM); IPR001077 (PFAM); PTHR11746 (PANTHER); PTHR11746:SF112 (PANTHER); IPR016461 (PROSITE_PROFILES); IPR029063 (SUPERFAMILY); IPR011991 (SUPERFAMILY)
KEH21636	caffeic acid O-methyltransferase	906	20	0	0.852	10	F:quercetin 3-O-methyltransferase activity; P:coumarin biosynthetic process; F:isoliquiritigenin 2'-O-methyltransferase activity; F:caffeate O-methyltransferase activity; P:lignin biosynthetic process; F:protein dimerization activity; P:flavonoid biosynthetic process; F:licodione 2'-O-methyltransferase activity; P:stilbene biosynthetic process; P:methylation	EC:2.1.1.68; EC:2.1.1.154; EC:2.1.1.76; EC:2.1.1.65; EC:2.1.1	IPR016461 (PIRSF); IPR001077 (PFAM); IPR012967 (PFAM); IPR029063 (G3DSA:3.40.50.GENE3D); IPR011991 (G3DSA:1.10.10.GENE3D); PTHR11746 (PANTHER); PTHR11746:SF112 (PANTHER); CYTOPLASMIC_DOMAIN (PHOBIUS); NON_CYTOPLASMIC_DOMAIN (PHOBIUS); TRANSMEMBRANE (PHOBIUS); IPR016461 (PROSITE_PROFILES); IPR011991 (SUPERFAMILY); IPR029063 (SUPERFAMILY); TMhelix (TMHMM)
KEH21637	caffeic acid O-methyltransferase	762	20	7.1e-177	0.8525	10	F:quercetin 3-O-methyltransferase activity; P:coumarin biosynthetic process; F:isoliquiritigenin 2'-O-methyltransferase activity; F:caffeate O-methyltransferase activity; P:lignin biosynthetic process; F:protein dimerization activity; P:flavonoid biosynthetic process; F:licodione 2'-O-methyltransferase activity; P:stilbene biosynthetic process; P:methylation	EC:2.1.1.68; EC:2.1.1.154; EC:2.1.1.76; EC:2.1.1.65; EC:2.1.1	IPR012967 (PFAM); IPR001077 (PFAM); IPR011991 (G3DSA:1.10.10.GENE3D); IPR029063 (G3DSA:3.40.50.GENE3D); PTHR11746:SF112 (PANTHER); PTHR11746 (PANTHER); IPR016461 (PROSITE_PROFILES); IPR029063 (SUPERFAMILY); IPR011991 (SUPERFAMILY)
AES77690	anthocyanin 5-aromatic acyltransferase	927	20	0	0.699	2	F:transferase activity, transferring acyl groups other than amino-acyl groups; P:metabolic process	-	IPR023213 (G3DSA:3.30.559.GENE3D); IPR003480 (PFAM); IPR023213 (G3DSA:3.30.559.GENE3D); PTHR31625:SF5 (PANTHER); PTHR31625 (PANTHER); NON_CYTOPLASMIC_DOMAIN (PHOBIUS); CYTOPLASMIC_DOMAIN (PHOBIUS); TRANSMEMBRANE (PHOBIUS)
KEH21758	NADH-ubiquinone reductase complex 1 MLRQ subunit	261	20	2.9e-57	0.886	1	F:molecular_function	-	IPR010530 (PFAM); PTHR33417:SF1 (PANTHER); PTHR33417 (PANTHER); NON_CYTOPLASMIC_DOMAIN (PHOBIUS); CYTOPLASMIC_DOMAIN (PHOBIUS); TRANSMEMBRANE (PHOBIUS); TMhelix (TMHMM)
AES77965	hypothetical protein MTR_7g022370	240	4	3.4e-51	0.815	1	C:integral component of membrane	-	no IPS match
KEH21881	S-adenosyl-L-methionine-dependent methyltransferase superfamily protein, putative	276	1	9.1e-60	1	2	F:methyltransferase activity; P:methylation	-	SignalP-TM (SIGNALP_GRAM_POSITIVE)
AES78149	hypothetical protein MTR_7g025150	672	20	5.3e-163	0.618	10	P:DNA repair; F:DNA binding; C:nucleus; F:DNA helicase activity; P:transcription, DNA-templated; P:DNA duplex unwinding; C:integral component of membrane; P:regulation of transcription, DNA-templated; P:telomere maintenance; F:helicase activity	-	IPR015300 (G3DSA:2.40.330.GENE3D); IPR015300 (SUPERFAMILY)
AES78434	hypothetical protein MTR_7g031500	480	17	4.5e-111	0.5812	1	F:catalytic activity	-	no IPS match
AES78450	transmembrane protein, putative	180	1	1.3e-34	1	1	C:integral component of membrane	-	TRANSMEMBRANE (PHOBIUS); CYTOPLASMIC_DOMAIN (PHOBIUS); NON_CYTOPLASMIC_DOMAIN (PHOBIUS); TMhelix (TMHMM)
AES78483	vacuolar processing enzyme	1383	20	0	0.73	2	P:proteolysis; F:peptidase activity	-	IPR001096 (PRINTS); PIRSF500139 (PIRSF); IPR001096 (PIRSF); IPR001096 (PFAM); PTHR12000:SF14 (PANTHER); IPR001096 (PANTHER); NON_CYTOPLASMIC_DOMAIN (PHOBIUS); SIGNAL_PEPTIDE_N_REGION (PHOBIUS); SIGNAL_PEPTIDE_H_REGION (PHOBIUS); SIGNAL_PEPTIDE_C_REGION (PHOBIUS); SIGNAL_PEPTIDE (PHOBIUS); SignalP-TM (SIGNALP_GRAM_POSITIVE); SignalP-noTM (SIGNALP_GRAM_NEGATIVE); SignalP-noTM (SIGNALP_EUK)
AES78512	sieve element occlusion protein	2190	20	0	0.8215	-		-	IPR027944 (PFAM); IPR027942 (PFAM); PTHR33232 (PANTHER); PTHR33232:SF4 (PANTHER)
KEH22151	ATP-binding ABC transporter	2010	20	0	0.85	9	F:ATP binding; P:iron ion homeostasis; F:ATPase activity, coupled to transmembrane movement of substances; P:transmembrane transport; C:chloroplast envelope; C:integral component of membrane; P:response to iron ion; P:response to reactive oxygen species; P:chlorophyll catabolic process	EC:3.6.1; EC:3.6.1.3; EC:3.6.1.15	IPR003593 (SMART); G3DSA:1.20.1560.10 (GENE3D); IPR027417 (G3DSA:3.40.50.GENE3D); IPR003439 (PFAM); IPR011527 (PFAM); PTHR24221 (PANTHER); PTHR24221:SF220 (PANTHER); IPR017871 (PROSITE_PATTERNS); TRANSMEMBRANE (PHOBIUS); CYTOPLASMIC_DOMAIN (PHOBIUS); NON_CYTOPLASMIC_DOMAIN (PHOBIUS); NON_CYTOPLASMIC_DOMAIN (PHOBIUS); TRANSMEMBRANE (PHOBIUS); TRANSMEMBRANE (PHOBIUS); CYTOPLASMIC_DOMAIN (PHOBIUS); …
KEH22264	SWI3, ADA2, N-CoR and tfiiib DNA-binding domain protein	1353	20	0	0.6475	1	F:DNA binding	-	IPR001005 (SMART); IPR009057 (G3DSA:1.10.10.GENE3D); IPR009057 (G3DSA:1.10.10.GENE3D); PF13921 (PFAM); PTHR10641 (PANTHER); PTHR10641:SF518 (PANTHER); IPR017930 (PROSITE_PROFILES); IPR009057 (SUPERFAMILY)
AES78953	embryo defective 2752 protein	294	20	3.3e-62	0.944	1	F:molecular_function	-	no IPS match
KEH22582	hypothetical protein MTR_7g055827	222	20	9.5e-46	0.847	1	C:integral component of membrane	-	no IPS match
KEH22737	G-type lectin S-receptor-like Serine/Threonine-kinase	2508	20	0	0.822	6	F:ATP binding; P:recognition of pollen; P:serine family amino acid metabolic process; F:protein serine/threonine kinase activity; F:carbohydrate binding; P:protein phosphorylation	EC:2.7.11	IPR024171 (PIRSF); IPR002290 (SMART); IPR003609 (SMART); IPR001480 (SMART); IPR000858 (PFAM); IPR001480 (PFAM); G3DSA:3.30.200.20 (GENE3D); G3DSA:1.10.510.10 (GENE3D); IPR001480 (G3DSA:2.90.10.GENE3D); IPR013320 (G3DSA:2.60.120.GENE3D); IPR001245 (PFAM); IPR003609 (PFAM); PTHR27002 (PANTHER); PTHR27002:SF84 (PANTHER); IPR008271 (PROSITE_PATTERNS); CYTOPLASMIC_DOMAIN (PHOBIUS); NON_CYTOPLASMIC_DOM…
AES79139	hypothetical protein MTR_7g058360	690	20	3e-161	0.532	1	F:catalytic activity	-	SIGNAL_PEPTIDE_N_REGION (PHOBIUS); SIGNAL_PEPTIDE (PHOBIUS); SIGNAL_PEPTIDE_C_REGION (PHOBIUS); SIGNAL_PEPTIDE_H_REGION (PHOBIUS); NON_CYTOPLASMIC_DOMAIN (PHOBIUS); SignalP-noTM (SIGNALP_EUK)
AES79233	DUF247 domain protein	591	20	1.8e-143	0.797	-		-	IPR004158 (PFAM); PTHR31549 (PANTHER); PTHR31549:SF27 (PANTHER); NON_CYTOPLASMIC_DOMAIN (PHOBIUS); CYTOPLASMIC_DOMAIN (PHOBIUS); TRANSMEMBRANE (PHOBIUS); TMhelix (TMHMM)
KEH22888	hypothetical protein MTR_7g061740	288	1	3.1e-61	1	-		-	no IPS match
KEH22915	hypothetical protein MTR_7g062290	177	1	1.2e-32	1	-		-	no IPS match
KEH22923	transmembrane amino acid transporter family protein	1635	20	0	0.7355	1	C:integral component of membrane	-	IPR013057 (PFAM); PTHR22950:SF313 (PANTHER); PTHR22950 (PANTHER); TRANSMEMBRANE (PHOBIUS); NON_CYTOPLASMIC_DOMAIN (PHOBIUS); TRANSMEMBRANE (PHOBIUS); CYTOPLASMIC_DOMAIN (PHOBIUS); TRANSMEMBRANE (PHOBIUS); NON_CYTOPLASMIC_DOMAIN (PHOBIUS); NON_CYTOPLASMIC_DOMAIN (PHOBIUS); TRANSMEMBRANE (PHOBIUS); NON_CYTOPLASMIC_DOMAIN (PHOBIUS); TRANSMEMBRANE (PHOBIUS); CYTOPLASMIC_DOMAIN (PHOBIUS); TRANSMEMBRAN…
KEH23086	DUF674 family protein	1485	20	0	0.724	-		-	IPR007750 (PFAM); PTHR33103:SF4 (PANTHER); PTHR33103 (PANTHER)
AES79446	auxin influx transporter	1455	20	0	0.9515	17	F:auxin binding; P:root cap development; P:transmembrane transport; F:symporter activity; C:Golgi apparatus; P:root hair cell differentiation; P:amino acid transport; C:plasma membrane; P:auxin-activated signaling pathway; C:cell surface; P:auxin influx; P:positive gravitropism; C:endosome; F:auxin influx transmembrane transporter activity; P:establishment of planar polarity; C:integral component…	-	IPR013057 (PFAM); PTHR22950 (PANTHER); PTHR22950:SF256 (PANTHER); TRANSMEMBRANE (PHOBIUS); CYTOPLASMIC_DOMAIN (PHOBIUS); TRANSMEMBRANE (PHOBIUS); NON_CYTOPLASMIC_DOMAIN (PHOBIUS); TRANSMEMBRANE (PHOBIUS); TRANSMEMBRANE (PHOBIUS); NON_CYTOPLASMIC_DOMAIN (PHOBIUS); NON_CYTOPLASMIC_DOMAIN (PHOBIUS); CYTOPLASMIC_DOMAIN (PHOBIUS); NON_CYTOPLASMIC_DOMAIN (PHOBIUS); TRANSMEMBRANE (PHOBIUS); TRANSMEMBRAN…
AES79675	hypothetical protein MTR_7g071030	249	14	1.3e-50	0.9079	4	F:nucleic acid binding; P:DNA catabolic process; P:nucleic acid phosphodiester bond hydrolysis; F:endonuclease activity	EC:3.1	no IPS match
AES79710	hypothetical protein MTR_7g071670	507	20	2.5e-105	0.8175	-		-	no IPS match
KEH23265	hypothetical protein MTR_7g072625	228	18	1.2e-45	0.7444	9	F:nucleotide binding; C:replication fork; P:DNA repair; P:tRNA aminoacylation for protein translation; F:DNA helicase activity; F:aminoacyl-tRNA ligase activity; P:DNA duplex unwinding; C:integral component of membrane; P:telomere maintenance	EC:3.6.1; EC:6.1.1; EC:3.6.1.15	no IPS match
AES79817	Non-specific lipid-transfer protein, putative	402	20	8.5e-90	0.686	2	P:lipid transport; F:lipid binding	-	IPR000528 (PRINTS); IPR016140 (SMART); G3DSA:1.10.110.10 (GENE3D); PTHR33076 (PANTHER); PTHR33076:SF14 (PANTHER); SIGNAL_PEPTIDE_H_REGION (PHOBIUS); SIGNAL_PEPTIDE (PHOBIUS); SIGNAL_PEPTIDE_C_REGION (PHOBIUS); NON_CYTOPLASMIC_DOMAIN (PHOBIUS); SIGNAL_PEPTIDE_N_REGION (PHOBIUS); SignalP-TM (SIGNALP_GRAM_POSITIVE); SignalP-noTM (SIGNALP_EUK); IPR016140 (SUPERFAMILY); TMhelix (TMHMM)
AES80112	myb transcription factor MIXTA-like protein	915	20	0	0.777	1	F:DNA binding	-	IPR001005 (SMART); IPR009057 (G3DSA:1.10.10.GENE3D); IPR001005 (PFAM); IPR009057 (G3DSA:1.10.10.GENE3D); PTHR10641 (PANTHER); PTHR10641:SF622 (PANTHER); IPR017930 (PROSITE_PROFILES); IPR009057 (SUPERFAMILY)
AES80392	WRKY family transcription factor	2322	20	0	0.7125	5	C:transcription factor complex; F:transcription factor activity, sequence-specific DNA binding; P:regulation of transcription, DNA-templated; F:sequence-specific DNA binding; P:regulation of transcription, DNA-templated	-	Coil (COILS); IPR003657 (SMART); IPR003657 (G3DSA:2.20.25.GENE3D); IPR003657 (PFAM); PTHR31221 (PANTHER); PTHR31221:SF1 (PANTHER); IPR003657 (PROSITE_PROFILES); IPR003657 (SUPERFAMILY); IPR003657 (SUPERFAMILY)
KEH23454	AP2-domain DNA-binding protein	624	20	3e-132	0.6975	6	C:nucleus; F:DNA binding; C:transcription factor complex; F:transcription factor activity, sequence-specific DNA binding; P:regulation of transcription, DNA-templated; P:regulation of transcription, DNA-templated	-	IPR001471 (PRINTS); IPR001471 (SMART); IPR001471 (PFAM); IPR001471 (G3DSA:3.30.730.GENE3D); PTHR31190 (PANTHER); PTHR31190:SF21 (PANTHER); IPR001471 (PROSITE_PROFILES); IPR016177 (SUPERFAMILY)
AES80656	hypothetical protein MTR_7g083220	171	1	1.8e-31	1	-		-	no IPS match
AES80898	transmembrane protein, putative	369	1	2.3e-64	1	1	C:integral component of membrane	-	TRANSMEMBRANE (PHOBIUS); NON_CYTOPLASMIC_DOMAIN (PHOBIUS); CYTOPLASMIC_DOMAIN (PHOBIUS); TMhelix (TMHMM)
AES81170	auxin efflux carrier family transporter	1776	20	0	0.925	2	P:transmembrane transport; C:integral component of membrane	-	IPR004776 (PFAM); IPR014024 (TIGRFAM); PTHR31752 (PANTHER); PTHR31752:SF12 (PANTHER); NON_CYTOPLASMIC_DOMAIN (PHOBIUS); CYTOPLASMIC_DOMAIN (PHOBIUS); TRANSMEMBRANE (PHOBIUS); CYTOPLASMIC_DOMAIN (PHOBIUS); CYTOPLASMIC_DOMAIN (PHOBIUS); NON_CYTOPLASMIC_DOMAIN (PHOBIUS); NON_CYTOPLASMIC_DOMAIN (PHOBIUS); TRANSMEMBRANE (PHOBIUS); TRANSMEMBRANE (PHOBIUS); NON_CYTOPLASMIC_DOMAIN (PHOBIUS); NON_CYTOPLAS…
KEH23588	auxin efflux carrier family transporter	1758	20	0	0.918	2	P:transmembrane transport; C:integral component of membrane	-	IPR014024 (TIGRFAM); IPR004776 (PFAM); PTHR31752:SF12 (PANTHER); PTHR31752 (PANTHER); TRANSMEMBRANE (PHOBIUS); NON_CYTOPLASMIC_DOMAIN (PHOBIUS); CYTOPLASMIC_DOMAIN (PHOBIUS); TRANSMEMBRANE (PHOBIUS); TRANSMEMBRANE (PHOBIUS); TRANSMEMBRANE (PHOBIUS); TRANSMEMBRANE (PHOBIUS); TRANSMEMBRANE (PHOBIUS); CYTOPLASMIC_DOMAIN (PHOBIUS); NON_CYTOPLASMIC_DOMAIN (PHOBIUS); TRANSMEMBRANE (PHOBIUS); NON_CYTOPL…
KEH23643	F-box protein interaction domain protein	1302	20	0	0.6645	1	F:protein binding	-	IPR001810 (SMART); IPR001810 (PFAM); IPR017451 (TIGRFAM); G3DSA:1.20.1280.50 (GENE3D); PTHR32133:SF89 (PANTHER); PTHR32133 (PANTHER); NON_CYTOPLASMIC_DOMAIN (PHOBIUS); TRANSMEMBRANE (PHOBIUS); CYTOPLASMIC_DOMAIN (PHOBIUS); IPR001810 (PROSITE_PROFILES); IPR001810 (SUPERFAMILY)
KEH23665	hypothetical protein MTR_7g092645	378	20	3.1e-87	0.7555	-		-	no IPS match
AES81468	hypothetical protein MTR_7g093080	168	1	1.4e-32	1	-		-	no IPS match
AES81534	disease resistance response protein	582	20	6e-139	0.905	-		-	IPR004265 (PFAM); PTHR21495 (PANTHER); PTHR21495:SF71 (PANTHER); SIGNAL_PEPTIDE_N_REGION (PHOBIUS); SIGNAL_PEPTIDE_C_REGION (PHOBIUS); SIGNAL_PEPTIDE (PHOBIUS); NON_CYTOPLASMIC_DOMAIN (PHOBIUS); SIGNAL_PEPTIDE_H_REGION (PHOBIUS); SignalP-TM (SIGNALP_GRAM_POSITIVE); TMhelix (TMHMM)
AES81547	hypothetical protein MTR_7g093970	189	20	8.3e-35	0.8305	1	C:integral component of membrane	-	SIGNAL_PEPTIDE_N_REGION (PHOBIUS); SIGNAL_PEPTIDE_C_REGION (PHOBIUS); NON_CYTOPLASMIC_DOMAIN (PHOBIUS); SIGNAL_PEPTIDE (PHOBIUS); SIGNAL_PEPTIDE_H_REGION (PHOBIUS)
KEH23775	ubiquinone biosynthesis COQ4-like protein	675	20	1.9e-155	0.9245	2	C:extrinsic component of mitochondrial inner membrane; P:ubiquinone biosynthetic process	-	IPR007715 (PFAM); PTHR12922:SF7 (PANTHER); PTHR12922 (PANTHER); IPR027540 (HAMAP)
KEH23788	hypothetical protein MTR_7g095210	213	2	1e-42	0.805	2	P:metabolic process; F:hydrolase activity	-	no IPS match
KEH23798	F-box protein	987	20	0	0.746	1	F:protein binding	-	IPR001810 (PFAM); G3DSA:1.20.1280.50 (GENE3D); PTHR32212 (PANTHER); TRANSMEMBRANE (PHOBIUS); CYTOPLASMIC_DOMAIN (PHOBIUS); CYTOPLASMIC_DOMAIN (PHOBIUS); TRANSMEMBRANE (PHOBIUS); NON_CYTOPLASMIC_DOMAIN (PHOBIUS); IPR001810 (SUPERFAMILY)
KEH23814	auxin canalization protein	1767	20	0	0.8375	2	P:developmental process; P:single-organism process	-	IPR013666 (PFAM); IPR008546 (PFAM); PTHR31351 (PANTHER); PTHR31351:SF8 (PANTHER)
KEH23953	TPR 7B-like protein	2187	20	0	0.869	1	F:protein binding	-	IPR019734 (SMART); IPR011990 (G3DSA:1.25.40.GENE3D); IPR001440 (PFAM); IPR011990 (PFAM); PTHR23083:SF446 (PANTHER); PTHR23083 (PANTHER); IPR013026 (PROSITE_PROFILES); IPR019734 (PROSITE_PROFILES); IPR011990 (SUPERFAMILY); IPR011990 (SUPERFAMILY)
KEH23954	TPR 7B-like protein	1731	20	0	0.8715	1	F:protein binding	-	IPR011990 (G3DSA:1.25.40.GENE3D); PTHR23083 (PANTHER); PTHR23083:SF446 (PANTHER); IPR011990 (SUPERFAMILY)
AES82055	transcription regulation protein, putative	1206	20	0	0.794	1	F:protein binding	-	IPR001810 (PFAM); G3DSA:1.20.1280.50 (GENE3D); PTHR33127 (PANTHER); PTHR33127:SF7 (PANTHER); IPR001810 (PROSITE_PROFILES); IPR001810 (SUPERFAMILY); IPR011043 (SUPERFAMILY)
KEH24141	transcription regulation protein, putative	1134	20	0	0.794	1	F:protein binding	-	G3DSA:1.20.1280.50 (GENE3D); IPR001810 (PFAM); PTHR33127 (PANTHER); PTHR33127:SF7 (PANTHER); IPR001810 (PROSITE_PROFILES); IPR011043 (SUPERFAMILY); IPR001810 (SUPERFAMILY)
KEH24320	importin-like protein, putative	525	20	5.2e-93	0.543	1	F:binding	-	PTHR10997:SF35 (PANTHER); PTHR10997 (PANTHER); IPR016024 (SUPERFAMILY)
KEH24395	epoxide hydrolase	954	20	0	0.8775	3	C:peroxisome; P:metabolic process; F:hydrolase activity	-	IPR000073 (PRINTS); IPR000639 (PRINTS); IPR029058 (G3DSA:3.40.50.GENE3D); IPR000073 (PFAM); PTHR10992:SF811 (PANTHER); PTHR10992 (PANTHER); IPR029058 (SUPERFAMILY)
KEH24396	epoxide hydrolase	711	20	3.1e-149	0.881	3	C:peroxisome; P:metabolic process; F:hydrolase activity	-	IPR000073 (PRINTS); IPR000639 (PRINTS); IPR000073 (PFAM); IPR029058 (G3DSA:3.40.50.GENE3D); PTHR10992 (PANTHER); PTHR10992:SF811 (PANTHER); IPR029058 (SUPERFAMILY)
AES82311	F-box/RNI superfamily protein	180	20	1.3e-35	0.844	1	F:protein binding	-	IPR001810 (PFAM); G3DSA:1.20.1280.50 (GENE3D); PTHR32212 (PANTHER); PTHR32212:SF65 (PANTHER); IPR001810 (SUPERFAMILY)
AES82377	F-box protein, putative	1101	20	0	0.593	-		-	PTHR31790 (PANTHER)
AET01174	nodulin MtN21/EamA-like transporter family protein	1149	20	0	0.785	3	P:transmembrane transport; F:transmembrane transporter activity; C:integral component of membrane	-	IPR000620 (PFAM); PTHR31218:SF60 (PANTHER); IPR030184 (PANTHER); TRANSMEMBRANE (PHOBIUS); CYTOPLASMIC_DOMAIN (PHOBIUS); CYTOPLASMIC_DOMAIN (PHOBIUS); CYTOPLASMIC_DOMAIN (PHOBIUS); NON_CYTOPLASMIC_DOMAIN (PHOBIUS); TRANSMEMBRANE (PHOBIUS); TRANSMEMBRANE (PHOBIUS); TRANSMEMBRANE (PHOBIUS); TRANSMEMBRANE (PHOBIUS); NON_CYTOPLASMIC_DOMAIN (PHOBIUS); TRANSMEMBRANE (PHOBIUS); NON_CYTOPLASMIC_DOMAIN (PH…
KEH17858	nuclear RNA-binding-like protein	1122	20	5.3e-175	0.7525	-		-	IPR006861 (PFAM); IPR019084 (PFAM); PTHR12299 (PANTHER); PTHR12299:SF24 (PANTHER)
KEH17889	RNA polymerase II transcription factor SIII (elongin) subunit A	627	20	9e-153	0.746	3	C:nucleus; C:integral component of membrane; P:regulation of transcription, DNA-templated	-	Coil (COILS); IPR010684 (PFAM); PTHR15141 (PANTHER)
KEH17958	alpha/beta fold hydrolase	846	20	4.5e-172	0.766	2	P:metabolic process; F:hydrolase activity	-	IPR029058 (G3DSA:3.40.50.GENE3D); IPR029059 (PFAM); PTHR10992:SF56 (PANTHER); PTHR10992 (PANTHER); SIGNAL_PEPTIDE_N_REGION (PHOBIUS); NON_CYTOPLASMIC_DOMAIN (PHOBIUS); SIGNAL_PEPTIDE_H_REGION (PHOBIUS); SIGNAL_PEPTIDE_C_REGION (PHOBIUS); SIGNAL_PEPTIDE (PHOBIUS); SignalP-noTM (SIGNALP_EUK); IPR029058 (SUPERFAMILY); TMhelix (TMHMM)
AET01256	enhanced downy mildew protein	3108	20	0	0.7485	2	F:zinc ion binding; F:protein binding	-	Coil (COILS); Coil (COILS); IPR001965 (SMART); IPR013083 (G3DSA:3.30.40.GENE3D); IPR013083 (G3DSA:3.30.40.GENE3D); PTHR22884 (PANTHER); PTHR22884:SF340 (PANTHER); IPR029063 (SUPERFAMILY)
KEH18045	hypothetical protein MTR_8g010240	267	7	5.9e-42	0.7	1	C:integral component of membrane	-	no IPS match
AET01430	cyclin-dependent kinase	1308	20	0	0.875	7	F:ATP binding; P:positive regulation of translation; P:regulation of cell cycle; F:cyclin-dependent protein serine/threonine kinase activity; P:regulation of cell cycle; P:serine family amino acid metabolic process; P:protein phosphorylation	EC:2.7.11; EC:2.7.11.22	IPR002290 (SMART); IPR000719 (PFAM); G3DSA:1.10.510.10 (GENE3D); G3DSA:3.30.200.20 (GENE3D); PTHR24055:SF184 (PANTHER); PTHR24055 (PANTHER); IPR008271 (PROSITE_PATTERNS); IPR000719 (PROSITE_PROFILES); IPR011009 (SUPERFAMILY)
KEH18117	cyclin-dependent kinase	1203	20	0	0.8135	7	F:ATP binding; P:positive regulation of translation; P:regulation of cell cycle; F:cyclin-dependent protein serine/threonine kinase activity; P:regulation of cell cycle; P:serine family amino acid metabolic process; P:protein phosphorylation	EC:2.7.11; EC:2.7.11.22	IPR002290 (SMART); G3DSA:1.10.510.10 (GENE3D); IPR000719 (PFAM); G3DSA:3.30.200.20 (GENE3D); PTHR24055:SF184 (PANTHER); PTHR24055 (PANTHER); IPR008271 (PROSITE_PATTERNS); IPR000719 (PROSITE_PROFILES); IPR011009 (SUPERFAMILY)
KEH18123	hypothetical protein MTR_8g012580	375	8	1.5e-30	0.7912	-		-	no IPS match
KEH18155	hypothetical protein MTR_8g012780	732	20	1.5e-162	0.55	5	F:nucleotide binding; F:nucleic acid binding; P:nucleic acid phosphodiester bond hydrolysis; F:exonuclease activity; F:endonuclease activity	-	no IPS match
AET01481	class III homeodomain leucine zipper protein	2499	20	0	0.959	13	P:regulation of meristem growth; P:integument development; P:phloem or xylem histogenesis; P:regulation of transcription, DNA-templated; F:lipid binding; F:sequence-specific DNA binding; P:regulation of transcription, DNA-templated; P:leaf morphogenesis; C:nucleus; C:transcription factor complex; F:transcription factor activity, sequence-specific DNA binding; P:determination of dorsal identity; P…	-	Coil (COILS); IPR002913 (SMART); IPR001356 (SMART); IPR009057 (G3DSA:1.10.10.GENE3D); IPR013978 (PFAM); IPR023393 (G3DSA:3.30.530.GENE3D); IPR002913 (PFAM); IPR001356 (PFAM); PTHR24326 (PANTHER); PTHR24326:SF217 (PANTHER); IPR002913 (PROSITE_PROFILES); IPR001356 (PROSITE_PROFILES); IPR009057 (SUPERFAMILY); SSF55961 (SUPERFAMILY)
AET01488	casein kinase I-like protein	2076	20	0	0.891	4	F:ATP binding; P:serine family amino acid metabolic process; F:protein serine/threonine kinase activity; P:protein phosphorylation	EC:2.7.11	Coil (COILS); IPR002290 (SMART); G3DSA:1.10.510.10 (GENE3D); G3DSA:3.30.200.20 (GENE3D); IPR000719 (PFAM); PTHR11909 (PANTHER); PTHR11909:SF73 (PANTHER); IPR008271 (PROSITE_PATTERNS); IPR017441 (PROSITE_PATTERNS); IPR000719 (PROSITE_PROFILES); IPR011009 (SUPERFAMILY)
KEH18322	ABC transporter-like family-protein	3705	20	0	0.8745	5	F:ATP binding; F:ATPase activity, coupled to transmembrane movement of substances; P:transmembrane transport; P:metabolic process; C:integral component of membrane	EC:3.6.1; EC:3.6.1.3; EC:3.6.1.15	Coil (COILS); IPR003593 (SMART); IPR011527 (PFAM); IPR003439 (PFAM); IPR027417 (G3DSA:3.40.50.GENE3D); G3DSA:1.20.1560.10 (GENE3D); PTHR24223 (PANTHER); PTHR24223:SF108 (PANTHER); IPR017871 (PROSITE_PATTERNS); CYTOPLASMIC_DOMAIN (PHOBIUS); TRANSMEMBRANE (PHOBIUS); CYTOPLASMIC_DOMAIN (PHOBIUS); NON_CYTOPLASMIC_DOMAIN (PHOBIUS); TRANSMEMBRANE (PHOBIUS); NON_CYTOPLASMIC_DOMAIN (PHOBIUS); TRANSMEMBRA…
AET01566	Ulp1 protease family, carboxy-terminal domain protein	2085	20	0	0.6735	2	P:proteolysis; F:cysteine-type peptidase activity	EC:3.4	Coil (COILS); G3DSA:3.30.310.130 (GENE3D); IPR003653 (PFAM); PTHR33018:SF3 (PANTHER); PTHR33018 (PANTHER); SSF54001 (SUPERFAMILY)
AET01580	F-box/LRR protein, putative	1797	20	0	0.672	-		-	IPR006553 (SMART); IPR032675 (G3DSA:3.80.10.GENE3D); PTHR24006 (PANTHER); SSF52047 (SUPERFAMILY); SSF52047 (SUPERFAMILY)
AET01765	auxin-binding protein ABP19a	639	20	3e-142	0.7155	3	F:manganese ion binding; C:extracellular region; F:nutrient reservoir activity	-	IPR001929 (PRINTS); IPR006045 (SMART); IPR014710 (G3DSA:2.60.120.GENE3D); IPR006045 (PFAM); PTHR31238:SF2 (PANTHER); PTHR31238 (PANTHER); NON_CYTOPLASMIC_DOMAIN (PHOBIUS); SIGNAL_PEPTIDE_N_REGION (PHOBIUS); SIGNAL_PEPTIDE_H_REGION (PHOBIUS); SIGNAL_PEPTIDE_C_REGION (PHOBIUS); SIGNAL_PEPTIDE (PHOBIUS); SignalP-TM (SIGNALP_GRAM_POSITIVE); SignalP-noTM (SIGNALP_GRAM_NEGATIVE); SignalP-noTM (SIGNALP_…
AET01918	tubby C 2 protein	600	20	2.5e-146	0.817	-		-	IPR007612 (PFAM); PTHR31087:SF25 (PANTHER); PTHR31087 (PANTHER); IPR025659 (SUPERFAMILY)
KEH18570	pyruvate dehydrogenase E1 component, alpha subunit	1284	20	0	0.886	11	C:chloroplast stroma; P:isoleucine biosynthetic process; P:gluconeogenesis; P:acetyl-CoA biosynthetic process from pyruvate; C:pyruvate dehydrogenase complex; F:pyruvate dehydrogenase (acetyl-transferring) activity; P:valine biosynthetic process; P:glycolytic process; P:leucine biosynthetic process; C:chloroplast envelope; P:oxidation-reduction process	EC:1.2.4.1	Coil (COILS); IPR001017 (PFAM); IPR029061 (G3DSA:3.40.50.GENE3D); IPR017597 (TIGRFAM); PTHR11516:SF25 (PANTHER); PTHR11516 (PANTHER); IPR029061 (SUPERFAMILY)
AET02015	subtilisin-like serine endopeptidase family protein	1968	20	0	0.668	2	P:proteolysis; F:serine-type endopeptidase activity	EC:3.4.21	IPR015500 (PRINTS); IPR000209 (G3DSA:3.40.50.GENE3D); IPR010259 (PFAM); IPR000209 (PFAM); PTHR10795:SF399 (PANTHER); IPR015500 (PANTHER); IPR023828 (PROSITE_PATTERNS); SIGNAL_PEPTIDE_H_REGION (PHOBIUS); SIGNAL_PEPTIDE (PHOBIUS); SIGNAL_PEPTIDE_C_REGION (PHOBIUS); SIGNAL_PEPTIDE_N_REGION (PHOBIUS); NON_CYTOPLASMIC_DOMAIN (PHOBIUS); SignalP-TM (SIGNALP_EUK); IPR000209 (SUPERFAMILY); TMhelix (TMHMM)
KEH18621	kinesin light chain	1719	20	0	0.847	1	F:protein binding	-	Coil (COILS); IPR019734 (SMART); IPR011990 (PFAM); IPR013105 (PFAM); IPR011990 (G3DSA:1.25.40.GENE3D); PF13424 (PFAM); IPR011990 (G3DSA:1.25.40.GENE3D); IPR011990 (G3DSA:1.25.40.GENE3D); PTHR19959 (PANTHER); PTHR19959:SF158 (PANTHER); IPR013026 (PROSITE_PROFILES); IPR019734 (PROSITE_PROFILES); IPR011990 (SUPERFAMILY)
KEH18635	hypothetical protein MTR_8g027515	288	2	1.3e-53	0.84	-		-	no IPS match
KEH18696	DUF223 domain protein	786	20	0	0.765	6	C:nucleus; F:DNA binding; P:regulation of transcription, DNA-templated; P:phosphorylation; C:ribosome; F:kinase activity	-	IPR012340 (G3DSA:2.40.50.GENE3D); IPR003871 (PFAM); PTHR23273 (PANTHER); PTHR23273:SF8 (PANTHER); IPR012340 (SUPERFAMILY); IPR012340 (SUPERFAMILY)
KEH18791	Rpp4C4	6216	20	0	0.677	2	F:ATP binding; F:ADP binding	-	Coil (COILS); PR00364 (PRINTS); IPR003593 (SMART); IPR032675 (G3DSA:3.80.10.GENE3D); IPR032675 (G3DSA:3.80.10.GENE3D); IPR027417 (G3DSA:3.40.50.GENE3D); IPR002182 (PFAM); PTHR23155:SF590 (PANTHER); PTHR23155 (PANTHER); SSF52047 (SUPERFAMILY); IPR032675 (SUPERFAMILY); IPR032675 (SUPERFAMILY); IPR027417 (SUPERFAMILY); IPR032675 (SUPERFAMILY)
KEH18824	hypothetical protein MTR_8g028770	267	2	4.6e-47	0.78	-		-	no IPS match
KEH18848	hypothetical protein MTR_8g030665	249	1	5.2e-52	1	-		-	no IPS match
AET02081	NADP-dependent malic enzyme	1815	20	0	0.946	12	F:ATP binding; C:chloroplast; F:zinc ion binding; F:protein homodimerization activity; P:malate metabolic process; F:NAD binding; C:mitochondrion; F:malate dehydrogenase (decarboxylating) (NAD+) activity; P:tricarboxylic acid cycle; P:pyruvate metabolic process; P:carbon utilization; F:cobalt ion binding	EC:1.1.1.38; EC:1.1.1.39	IPR001891 (PRINTS); IPR001891 (PIRSF); IPR012302 (SMART); IPR012301 (G3DSA:3.40.50.GENE3D); IPR012302 (PFAM); IPR012301 (PFAM); IPR016040 (G3DSA:3.40.50.GENE3D); PTHR23406:SF32 (PANTHER); PTHR23406 (PANTHER); IPR015884 (PROSITE_PATTERNS); SSF53223 (SUPERFAMILY); IPR016040 (SUPERFAMILY)
KEH18995	shrunken seed protein, putative	1620	20	0	0.836	5	C:endoplasmic reticulum membrane; C:peroxisome; P:fatty acid beta-oxidation; P:peroxisome organization; P:fatty acid biosynthetic process	-	IPR013919 (PFAM); PTHR13299 (PANTHER); PTHR13299:SF0 (PANTHER); CYTOPLASMIC_DOMAIN (PHOBIUS); TRANSMEMBRANE (PHOBIUS); TRANSMEMBRANE (PHOBIUS); CYTOPLASMIC_DOMAIN (PHOBIUS); NON_CYTOPLASMIC_DOMAIN (PHOBIUS); NON_CYTOPLASMIC_DOMAIN (PHOBIUS); TRANSMEMBRANE (PHOBIUS); NON_CYTOPLASMIC_DOMAIN (PHOBIUS); TRANSMEMBRANE (PHOBIUS); TRANSMEMBRANE (PHOBIUS); CYTOPLASMIC_DOMAIN (PHOBIUS); TMhelix (TMHMM); T…
AET02217	malectin/receptor-like kinase family protein	2646	20	0	0.8575	5	F:ATP binding; P:peptidyl-tyrosine phosphorylation; F:non-membrane spanning protein tyrosine kinase activity; P:serine family amino acid metabolic process; F:protein serine/threonine kinase activity	EC:2.7.10; EC:2.7.11; EC:2.7.10.2	IPR002290 (SMART); IPR024788 (PFAM); IPR001245 (PFAM); IPR013320 (G3DSA:2.60.120.GENE3D); G3DSA:3.30.200.20 (GENE3D); G3DSA:1.10.510.10 (GENE3D); PTHR27003 (PANTHER); PTHR27003:SF106 (PANTHER); IPR008271 (PROSITE_PATTERNS); IPR017441 (PROSITE_PATTERNS); CYTOPLASMIC_DOMAIN (PHOBIUS); SIGNAL_PEPTIDE_N_REGION (PHOBIUS); NON_CYTOPLASMIC_DOMAIN (PHOBIUS); TRANSMEMBRANE (PHOBIUS); SIGNAL_PEPTIDE (PHOBI…
AET02443	transcription factor IIB	657	20	2.7e-159	0.9865	1	P:biological_process	-	IPR007714 (PFAM); IPR007714 (PANTHER)
KEH19177	2,4-dienoyl-CoA reductase	906	20	0	0.9135	4	C:peroxisome; F:2,4-dienoyl-CoA reductase (NADPH) activity; P:oxidation-reduction process; C:vacuolar membrane	EC:1.3.1.34	IPR002347 (PRINTS); IPR002198 (PRINTS); IPR016040 (G3DSA:3.40.50.GENE3D); IPR002198 (PFAM); PTHR24322:SF427 (PANTHER); PTHR24322 (PANTHER); IPR016040 (SUPERFAMILY)
AET02559	hypothetical protein MTR_8g042360	210	7	3.2e-40	0.77	2	F:protein kinase activity; P:protein phosphorylation	-	no IPS match
AET02615	vacuolar protein sorting protein, putative	1329	20	0	0.831	3	F:ubiquitin binding; C:ESCRT II complex; F:phosphatidylinositol-3-phosphate binding	-	IPR011991 (G3DSA:1.10.10.GENE3D); IPR007286 (PFAM); IPR021648 (PFAM); IPR011991 (G3DSA:1.10.10.GENE3D); PTHR13128 (PANTHER); PTHR13128:SF12 (PANTHER); IPR021648 (PROSITE_PROFILES); IPR011991 (SUPERFAMILY); IPR011993 (SUPERFAMILY)
AET02756	hypothetical protein MTR_8g051670	156	3	5.5e-19	0.87	2	C:nucleus; F:DNA binding	-	no IPS match
AET02989	F-box/RNI superfamily protein, putative	1032	20	0	0.5635	-		-	IPR006553 (SMART); IPR032675 (G3DSA:3.80.10.GENE3D); PTHR24006 (PANTHER); SSF52047 (SUPERFAMILY)
KEH19519	hypothetical protein MTR_8g463110	2004	20	0	0.5305	1	F:catalytic activity	-	Coil (COILS); PTHR19446:SF340 (PANTHER); PTHR19446 (PANTHER); IPR005135 (SUPERFAMILY)
KEH19581	root cap/late embryogenesis-like protein	1026	20	0	0.824	-		-	IPR009646 (PFAM); PTHR31656:SF5 (PANTHER); PTHR31656 (PANTHER); SIGNAL_PEPTIDE (PHOBIUS); SIGNAL_PEPTIDE_H_REGION (PHOBIUS); SIGNAL_PEPTIDE_C_REGION (PHOBIUS); SIGNAL_PEPTIDE_N_REGION (PHOBIUS); NON_CYTOPLASMIC_DOMAIN (PHOBIUS); SignalP-noTM (SIGNALP_EUK); SignalP-TM (SIGNALP_GRAM_POSITIVE); SignalP-noTM (SIGNALP_GRAM_NEGATIVE)
KEH19606	hypothetical protein MTR_8g464810	375	1	1e-83	1	-		-	no IPS match
KEH19609	Serine/Threonine-kinase abkC-like protein, putative	1869	20	0	0.829	2	P:phosphorylation; F:kinase activity	-	IPR004147 (PFAM); G3DSA:1.10.510.10 (GENE3D); PTHR10566:SF93 (PANTHER); PTHR10566 (PANTHER); NON_CYTOPLASMIC_DOMAIN (PHOBIUS); TRANSMEMBRANE (PHOBIUS); CYTOPLASMIC_DOMAIN (PHOBIUS); IPR011009 (SUPERFAMILY); TMhelix (TMHMM)
KEH19718	transmembrane amino acid transporter family protein	1227	20	0	0.8445	1	C:integral component of membrane	-	IPR013057 (PFAM); PTHR22950:SF246 (PANTHER); PTHR22950 (PANTHER); CYTOPLASMIC_DOMAIN (PHOBIUS); TRANSMEMBRANE (PHOBIUS); CYTOPLASMIC_DOMAIN (PHOBIUS); TRANSMEMBRANE (PHOBIUS); CYTOPLASMIC_DOMAIN (PHOBIUS); TRANSMEMBRANE (PHOBIUS); CYTOPLASMIC_DOMAIN (PHOBIUS); TRANSMEMBRANE (PHOBIUS); NON_CYTOPLASMIC_DOMAIN (PHOBIUS); NON_CYTOPLASMIC_DOMAIN (PHOBIUS); TRANSMEMBRANE (PHOBIUS); TRANSMEMBRANE (PHOBI…
KEH19736	hypothetical protein MTR_8g467500	873	4	4.2e-175	0.69	5	F:DNA binding; C:nucleus; P:transcription, DNA-templated; P:regulation of transcription, DNA-templated; F:protein dimerization activity	-	Coil (COILS); SIGNAL_PEPTIDE_N_REGION (PHOBIUS); SIGNAL_PEPTIDE_C_REGION (PHOBIUS); SIGNAL_PEPTIDE_H_REGION (PHOBIUS); SIGNAL_PEPTIDE (PHOBIUS); NON_CYTOPLASMIC_DOMAIN (PHOBIUS)
KEH19768	transmembrane protein, putative	480	15	1.5e-110	0.7533	3	F:metal ion binding; C:integral component of membrane; P:DNA metabolic process	-	NON_CYTOPLASMIC_DOMAIN (PHOBIUS); TRANSMEMBRANE (PHOBIUS); CYTOPLASMIC_DOMAIN (PHOBIUS); SignalP-noTM (SIGNALP_EUK); TMhelix (TMHMM)
KEH19777	hypothetical protein MTR_8g468230	1158	20	0	0.655	1	F:binding	-	no IPS match
KEH19817	hypothetical protein MTR_8g468880	561	20	5.6e-135	0.6455	-		-	no IPS match
KEH19847	2OG-Fe(II) oxygenase family oxidoreductase	1083	20	0	0.798	3	F:metal ion binding; F:oxidoreductase activity, acting on paired donors, with incorporation or reduction of molecular oxygen, 2-oxoglutarate as one donor, and incorporation of one atom each of oxygen into both donors; P:oxidation-reduction process	EC:1.14.11	IPR005123 (PFAM); IPR027443 (G3DSA:2.60.120.GENE3D); IPR026992 (PFAM); PTHR10209:SF123 (PANTHER); PTHR10209 (PANTHER); IPR005123 (PROSITE_PROFILES); SSF51197 (SUPERFAMILY)
KEH19855	AMP deaminase	2634	20	0	0.826	3	F:AMP deaminase activity; P:IMP salvage; P:purine nucleobase metabolic process	EC:3.5.4.17; EC:3.5.4.6	IPR001365 (PFAM); G3DSA:3.20.20.140 (GENE3D); IPR006329 (TIGRFAM); PTHR11359:SF9 (PANTHER); IPR006329 (PANTHER); IPR006650 (PROSITE_PATTERNS); CYTOPLASMIC_DOMAIN (PHOBIUS); NON_CYTOPLASMIC_DOMAIN (PHOBIUS); TRANSMEMBRANE (PHOBIUS); IPR032466 (SUPERFAMILY); TMhelix (TMHMM)
KEH19860	LRR receptor-like kinase family protein	651	20	7.3e-144	0.8905	6	F:ATP binding; F:protein binding; C:integral component of membrane; P:serine family amino acid metabolic process; F:protein serine/threonine kinase activity; P:protein phosphorylation	EC:2.7.11	IPR032675 (G3DSA:3.80.10.GENE3D); IPR013210 (PFAM); IPR001611 (PFAM); IPR001611 (PFAM); PTHR27000:SF31 (PANTHER); PTHR27000 (PANTHER); SIGNAL_PEPTIDE_N_REGION (PHOBIUS); SIGNAL_PEPTIDE_H_REGION (PHOBIUS); NON_CYTOPLASMIC_DOMAIN (PHOBIUS); SIGNAL_PEPTIDE_C_REGION (PHOBIUS); SIGNAL_PEPTIDE (PHOBIUS); SignalP-noTM (SIGNALP_GRAM_NEGATIVE); SignalP-TM (SIGNALP_GRAM_POSITIVE); SignalP-noTM (SIGNALP_EUK…
AET03097	paired amphipathic helix SIN3-like protein	4221	20	0	0.8575	1	P:regulation of transcription, DNA-templated	-	Coil (COILS); IPR013194 (SMART); IPR013194 (PFAM); IPR031693 (PFAM); IPR003822 (PFAM); IPR003822 (G3DSA:1.20.1160.GENE3D); PTHR12346 (PANTHER); PTHR12346:SF8 (PANTHER); IPR003822 (PROSITE_PROFILES); IPR003822 (SUPERFAMILY); IPR003822 (SUPERFAMILY); IPR003822 (SUPERFAMILY)
KEH19930	paired amphipathic helix SIN3-like protein	4218	20	0	0.8575	1	P:regulation of transcription, DNA-templated	-	Coil (COILS); IPR013194 (SMART); IPR013194 (PFAM); IPR003822 (G3DSA:1.20.1160.GENE3D); IPR031693 (PFAM); IPR003822 (PFAM); PTHR12346 (PANTHER); PTHR12346:SF8 (PANTHER); IPR003822 (PROSITE_PROFILES); IPR003822 (SUPERFAMILY); IPR003822 (SUPERFAMILY); IPR003822 (SUPERFAMILY)
AET03129	hypothetical protein MTR_8g063090	1071	20	2.2e-175	0.7695	4	P:regulation of transcription, DNA-templated; P:developmental process; P:single-organism process; P:regulation of gene expression, epigenetic	-	Coil (COILS); IPR013883 (PFAM); PTHR31934:SF2 (PANTHER); PTHR31934 (PANTHER)
AET03145	cellulose synthase-like protein	2946	20	0	0.8675	10	F:zinc ion binding; F:protein binding; C:integral component of membrane; F:cellulose synthase (UDP-forming) activity; P:cellulose biosynthetic process; P:UDP-glucose metabolic process; P:cell wall organization; P:starch metabolic process; C:plasma membrane; P:sucrose metabolic process	EC:2.4.1.12; EC:2.4.1	Coil (COILS); Coil (COILS); IPR005150 (PFAM); IPR013083 (G3DSA:3.30.40.GENE3D); IPR027934 (PFAM); PTHR13301 (PANTHER); PTHR13301:SF63 (PANTHER); TRANSMEMBRANE (PHOBIUS); NON_CYTOPLASMIC_DOMAIN (PHOBIUS); NON_CYTOPLASMIC_DOMAIN (PHOBIUS); TRANSMEMBRANE (PHOBIUS); TRANSMEMBRANE (PHOBIUS); TRANSMEMBRANE (PHOBIUS); CYTOPLASMIC_DOMAIN (PHOBIUS); CYTOPLASMIC_DOMAIN (PHOBIUS); TRANSMEMBRANE (PHOBIUS); T…
KEH19939	cellulose synthase-like protein	2331	20	0	0.9025	9	F:zinc ion binding; C:integral component of membrane; F:cellulose synthase (UDP-forming) activity; P:cellulose biosynthetic process; P:UDP-glucose metabolic process; P:cell wall organization; P:starch metabolic process; C:plasma membrane; P:sucrose metabolic process	EC:2.4.1.12; EC:2.4.1	Coil (COILS); IPR005150 (PFAM); PTHR13301 (PANTHER); PTHR13301:SF63 (PANTHER); TRANSMEMBRANE (PHOBIUS); TRANSMEMBRANE (PHOBIUS); NON_CYTOPLASMIC_DOMAIN (PHOBIUS); SIGNAL_PEPTIDE_H_REGION (PHOBIUS); CYTOPLASMIC_DOMAIN (PHOBIUS); TRANSMEMBRANE (PHOBIUS); TRANSMEMBRANE (PHOBIUS); SIGNAL_PEPTIDE (PHOBIUS); TRANSMEMBRANE (PHOBIUS); TRANSMEMBRANE (PHOBIUS); SIGNAL_PEPTIDE_C_REGION (PHOBIUS); CYTOPLASMI…
AET03150	DNA helicase-like protein, putative	318	20	2.2e-68	0.643	5	C:replication fork; P:DNA repair; F:DNA helicase activity; P:DNA duplex unwinding; P:telomere maintenance	EC:3.6.1; EC:3.6.1.15	PTHR10492 (PANTHER)
KEH19953	NHL repeat protein	1566	20	0	0.8655	1	F:protein binding	-	IPR001258 (PFAM); IPR011042 (G3DSA:2.120.10.GENE3D); PTHR13833 (PANTHER); PTHR13833:SF42 (PANTHER); SIGNAL_PEPTIDE_N_REGION (PHOBIUS); SIGNAL_PEPTIDE_H_REGION (PHOBIUS); TRANSMEMBRANE (PHOBIUS); SIGNAL_PEPTIDE (PHOBIUS); NON_CYTOPLASMIC_DOMAIN (PHOBIUS); SIGNAL_PEPTIDE_C_REGION (PHOBIUS); CYTOPLASMIC_DOMAIN (PHOBIUS); SignalP-TM (SIGNALP_GRAM_POSITIVE); SignalP-noTM (SIGNALP_EUK); SSF101898 (SUPE…
KEH19962	plasma membrane H+-ATPase	2850	20	0	0.9445	7	F:ATP binding; P:oxidative phosphorylation; F:metal ion binding; C:integral component of membrane; P:hydrogen ion transmembrane transport; F:hydrogen-exporting ATPase activity, phosphorylative mechanism; P:ATP biosynthetic process	EC:3.6.1; EC:3.6.1.3; EC:3.6.3.6; EC:3.6.1.15	IPR001757 (PRINTS); IPR001757 (PRINTS); IPR004014 (SMART); IPR004014 (PFAM); IPR008250 (PFAM); IPR001757 (TIGRFAM); PF00702 (PFAM); IPR023299 (G3DSA:3.40.1110.GENE3D); IPR006534 (TIGRFAM); IPR023298 (G3DSA:1.20.1110.GENE3D); IPR008250 (G3DSA:2.70.150.GENE3D); PTHR24093:SF355 (PANTHER); PTHR24093 (PANTHER); IPR018303 (PROSITE_PATTERNS); CYTOPLASMIC_DOMAIN (PHOBIUS); TRANSMEMBRANE (PHOBIUS); TRANSM…
KEH20008	hypothetical protein MTR_8g064570	315	18	3e-65	0.79	1	C:integral component of membrane	-	no IPS match
KEH20127	caffeic acid O-methyltransferase	1131	20	0	0.8665	5	F:quercetin 3-O-methyltransferase activity; F:O-methyltransferase activity; F:protein dimerization activity; P:flavonoid biosynthetic process; P:methylation	EC:2.1.1.76; EC:2.1.1	IPR016461 (PIRSF); IPR001077 (PFAM); IPR011991 (G3DSA:1.10.10.GENE3D); IPR029063 (G3DSA:3.40.50.GENE3D); IPR012967 (PFAM); PTHR11746 (PANTHER); PTHR11746:SF103 (PANTHER); IPR016461 (PROSITE_PROFILES); IPR011991 (SUPERFAMILY); IPR029063 (SUPERFAMILY)
KEH20128	caffeic acid O-methyltransferase	864	20	0	0.882	5	F:quercetin 3-O-methyltransferase activity; F:O-methyltransferase activity; F:protein dimerization activity; P:flavonoid biosynthetic process; P:methylation	EC:2.1.1.76; EC:2.1.1	IPR029063 (G3DSA:3.40.50.GENE3D); IPR011991 (G3DSA:1.10.10.GENE3D); IPR001077 (PFAM); IPR012967 (PFAM); PTHR11746:SF103 (PANTHER); PTHR11746 (PANTHER); IPR016461 (PROSITE_PROFILES); IPR029063 (SUPERFAMILY); IPR011991 (SUPERFAMILY)
AET03373	isochorismatase hydrolase family protein	735	20	3.6e-178	0.887	5	P:nicotinamide metabolic process; F:nicotinamidase activity; P:response to abscisic acid; P:nicotinate nucleotide metabolic process; P:pyridine nucleotide salvage	EC:3.5.1.19	IPR000868 (G3DSA:3.40.50.GENE3D); IPR000868 (PFAM); PTHR11080 (PANTHER); PTHR11080:SF32 (PANTHER); IPR000868 (SUPERFAMILY)
KEH20134	isochorismatase hydrolase family protein	759	20	0	0.8615	5	P:nicotinamide metabolic process; F:nicotinamidase activity; P:response to abscisic acid; P:nicotinate nucleotide metabolic process; P:pyridine nucleotide salvage	EC:3.5.1.19	IPR000868 (G3DSA:3.40.50.GENE3D); IPR000868 (PFAM); PTHR11080 (PANTHER); PTHR11080:SF32 (PANTHER); IPR000868 (SUPERFAMILY)
KEH20157	copper amine oxidase, enzyme domain protein	2325	20	0	0.938	9	P:amine metabolic process; F:copper ion binding; F:quinone binding; F:aliphatic-amine oxidase activity; F:phenethylamine:oxygen oxidoreductase (deaminating) activity; F:primary amine oxidase activity; F:tryptamine:oxygen oxidoreductase (deaminating) activity; F:aminoacetone:oxygen oxidoreductase(deaminating) activity; P:oxidation-reduction process	EC:1.4.3.21	G3DSA:3.10.450.40 (GENE3D); IPR015798 (PFAM); IPR015800 (PFAM); IPR015802 (PFAM); IPR015798 (G3DSA:2.70.98.GENE3D); G3DSA:3.10.450.40 (GENE3D); IPR000269 (PANTHER); PTHR10638:SF34 (PANTHER); IPR016182 (SUPERFAMILY); IPR016182 (SUPERFAMILY); IPR015798 (SUPERFAMILY)
KEH20158	copper amine oxidase, enzyme domain protein	2103	20	0	0.9715	9	P:amine metabolic process; F:copper ion binding; F:quinone binding; F:aliphatic-amine oxidase activity; F:phenethylamine:oxygen oxidoreductase (deaminating) activity; F:primary amine oxidase activity; F:tryptamine:oxygen oxidoreductase (deaminating) activity; F:aminoacetone:oxygen oxidoreductase(deaminating) activity; P:oxidation-reduction process	EC:1.4.3.21	IPR015800 (PFAM); IPR015798 (G3DSA:2.70.98.GENE3D); G3DSA:3.10.450.40 (GENE3D); IPR015798 (PFAM); G3DSA:3.10.450.40 (GENE3D); IPR015802 (PFAM); PTHR10638:SF34 (PANTHER); IPR000269 (PANTHER); IPR015798 (SUPERFAMILY); IPR016182 (SUPERFAMILY); IPR016182 (SUPERFAMILY)
KEH20159	copper amine oxidase, enzyme domain protein	2286	20	0	0.948	9	P:amine metabolic process; F:copper ion binding; F:quinone binding; F:aliphatic-amine oxidase activity; F:phenethylamine:oxygen oxidoreductase (deaminating) activity; F:primary amine oxidase activity; F:tryptamine:oxygen oxidoreductase (deaminating) activity; F:aminoacetone:oxygen oxidoreductase(deaminating) activity; P:oxidation-reduction process	EC:1.4.3.21	G3DSA:3.10.450.40 (GENE3D); IPR015800 (PFAM); IPR015798 (G3DSA:2.70.98.GENE3D); IPR015802 (PFAM); IPR015798 (PFAM); G3DSA:3.10.450.40 (GENE3D); IPR000269 (PANTHER); PTHR10638:SF34 (PANTHER); IPR016182 (SUPERFAMILY); IPR016182 (SUPERFAMILY); IPR015798 (SUPERFAMILY)
KEH20160	copper amine oxidase, enzyme domain protein	1707	20	0	0.983	5	P:amine metabolic process; F:copper ion binding; F:quinone binding; F:primary amine oxidase activity; P:oxidation-reduction process	EC:1.4.3.21	IPR015802 (PFAM); IPR015798 (G3DSA:2.70.98.GENE3D); IPR015800 (PFAM); G3DSA:3.10.450.40 (GENE3D); G3DSA:3.10.450.40 (GENE3D); IPR015798 (PFAM); PTHR10638:SF34 (PANTHER); IPR000269 (PANTHER); IPR016182 (SUPERFAMILY); IPR016182 (SUPERFAMILY); IPR015798 (SUPERFAMILY)
KEH20161	copper amine oxidase, enzyme domain protein	1929	20	0	0.9465	9	P:amine metabolic process; F:copper ion binding; F:quinone binding; F:aliphatic-amine oxidase activity; F:phenethylamine:oxygen oxidoreductase (deaminating) activity; F:primary amine oxidase activity; F:tryptamine:oxygen oxidoreductase (deaminating) activity; F:aminoacetone:oxygen oxidoreductase(deaminating) activity; P:oxidation-reduction process	EC:1.4.3.21	IPR015798 (PFAM); IPR015798 (G3DSA:2.70.98.GENE3D); G3DSA:3.10.450.40 (GENE3D); G3DSA:3.10.450.40 (GENE3D); IPR015802 (PFAM); IPR015800 (PFAM); PTHR10638:SF34 (PANTHER); IPR000269 (PANTHER); IPR015798 (SUPERFAMILY); IPR016182 (SUPERFAMILY); IPR016182 (SUPERFAMILY)
KEH20162	copper amine oxidase, enzyme domain protein	1890	20	0	0.957	9	P:amine metabolic process; F:copper ion binding; F:quinone binding; F:aliphatic-amine oxidase activity; F:phenethylamine:oxygen oxidoreductase (deaminating) activity; F:primary amine oxidase activity; F:tryptamine:oxygen oxidoreductase (deaminating) activity; F:aminoacetone:oxygen oxidoreductase(deaminating) activity; P:oxidation-reduction process	EC:1.4.3.21	IPR015798 (PFAM); IPR015800 (PFAM); G3DSA:3.10.450.40 (GENE3D); IPR015798 (G3DSA:2.70.98.GENE3D); G3DSA:3.10.450.40 (GENE3D); IPR015802 (PFAM); PTHR10638:SF34 (PANTHER); IPR000269 (PANTHER); IPR016182 (SUPERFAMILY); IPR016182 (SUPERFAMILY); IPR015798 (SUPERFAMILY)
KEH20163	copper amine oxidase, enzyme domain protein	2175	20	0	0.9705	9	P:amine metabolic process; F:copper ion binding; F:quinone binding; F:aliphatic-amine oxidase activity; F:phenethylamine:oxygen oxidoreductase (deaminating) activity; F:primary amine oxidase activity; F:tryptamine:oxygen oxidoreductase (deaminating) activity; F:aminoacetone:oxygen oxidoreductase(deaminating) activity; P:oxidation-reduction process	EC:1.4.3.21	IPR015798 (PFAM); IPR015800 (PFAM); IPR015798 (G3DSA:2.70.98.GENE3D); G3DSA:3.10.450.40 (GENE3D); IPR015802 (PFAM); G3DSA:3.10.450.40 (GENE3D); PTHR10638:SF34 (PANTHER); IPR000269 (PANTHER); IPR016182 (SUPERFAMILY); IPR016182 (SUPERFAMILY); IPR015798 (SUPERFAMILY)
KEH20164	copper amine oxidase, enzyme domain protein	1860	20	0	0.9465	9	P:amine metabolic process; F:copper ion binding; F:quinone binding; F:aliphatic-amine oxidase activity; F:phenethylamine:oxygen oxidoreductase (deaminating) activity; F:primary amine oxidase activity; F:tryptamine:oxygen oxidoreductase (deaminating) activity; F:aminoacetone:oxygen oxidoreductase(deaminating) activity; P:oxidation-reduction process	EC:1.4.3.21	IPR015798 (G3DSA:2.70.98.GENE3D); IPR015802 (PFAM); IPR015800 (PFAM); G3DSA:3.10.450.40 (GENE3D); IPR015798 (PFAM); G3DSA:3.10.450.40 (GENE3D); PTHR10638:SF34 (PANTHER); IPR000269 (PANTHER); IPR016182 (SUPERFAMILY); IPR015798 (SUPERFAMILY); IPR016182 (SUPERFAMILY)
AET03440	membrane-bound transcription factor site 2 protease	1614	20	0	0.7945	4	F:protein binding; C:membrane; P:proteolysis; F:metalloendopeptidase activity	EC:3.4.24	IPR001193 (PRINTS); IPR001478 (G3DSA:2.30.42.GENE3D); IPR008915 (PFAM); PTHR13325:SF3 (PANTHER); IPR001193 (PANTHER); TRANSMEMBRANE (PHOBIUS); TRANSMEMBRANE (PHOBIUS); TRANSMEMBRANE (PHOBIUS); NON_CYTOPLASMIC_DOMAIN (PHOBIUS); CYTOPLASMIC_DOMAIN (PHOBIUS); NON_CYTOPLASMIC_DOMAIN (PHOBIUS); CYTOPLASMIC_DOMAIN (PHOBIUS); CYTOPLASMIC_DOMAIN (PHOBIUS); TRANSMEMBRANE (PHOBIUS); TRANSMEMBRANE (PHOBIUS)…
KEH20253	membrane-bound transcription factor site 2 protease	1170	20	0	0.818	4	F:protein binding; C:membrane; P:proteolysis; F:metalloendopeptidase activity	EC:3.4.24	IPR008915 (PFAM); IPR001478 (G3DSA:2.30.42.GENE3D); IPR001193 (PANTHER); PTHR13325:SF3 (PANTHER); TRANSMEMBRANE (PHOBIUS); TRANSMEMBRANE (PHOBIUS); TRANSMEMBRANE (PHOBIUS); CYTOPLASMIC_DOMAIN (PHOBIUS); NON_CYTOPLASMIC_DOMAIN (PHOBIUS); CYTOPLASMIC_DOMAIN (PHOBIUS); CYTOPLASMIC_DOMAIN (PHOBIUS); NON_CYTOPLASMIC_DOMAIN (PHOBIUS); NON_CYTOPLASMIC_DOMAIN (PHOBIUS); TRANSMEMBRANE (PHOBIUS); TRANSMEMB…
KEH20254	membrane-bound transcription factor site 2 protease	933	20	0	0.803	4	F:protein binding; C:membrane; P:proteolysis; F:metalloendopeptidase activity	EC:3.4.24	IPR001478 (G3DSA:2.30.42.GENE3D); IPR008915 (PFAM); PTHR13325:SF3 (PANTHER); IPR001193 (PANTHER); TRANSMEMBRANE (PHOBIUS); CYTOPLASMIC_DOMAIN (PHOBIUS); NON_CYTOPLASMIC_DOMAIN (PHOBIUS); CYTOPLASMIC_DOMAIN (PHOBIUS); TRANSMEMBRANE (PHOBIUS); TRANSMEMBRANE (PHOBIUS); NON_CYTOPLASMIC_DOMAIN (PHOBIUS); IPR001478 (SUPERFAMILY); TMhelix (TMHMM); TMhelix (TMHMM)
AET03573	anaphase-promoting complex subunit 11 RING-H2 finger protein	612	20	1.7e-96	0.77	2	F:zinc ion binding; F:protein binding	-	IPR001841 (SMART); IPR001841 (PFAM); IPR013083 (G3DSA:3.30.40.GENE3D); PTHR14155:SF187 (PANTHER); PTHR14155 (PANTHER); SIGNAL_PEPTIDE_C_REGION (PHOBIUS); SIGNAL_PEPTIDE_N_REGION (PHOBIUS); SIGNAL_PEPTIDE_H_REGION (PHOBIUS); CYTOPLASMIC_DOMAIN (PHOBIUS); SIGNAL_PEPTIDE (PHOBIUS); TRANSMEMBRANE (PHOBIUS); NON_CYTOPLASMIC_DOMAIN (PHOBIUS); IPR001841 (PROSITE_PROFILES); SSF57850 (SUPERFAMILY); TMheli…
KEH20363	hypothetical protein MTR_8g074545	162	1	2.6e-31	1	-		-	no IPS match
AET03721	ERD (early-responsive to dehydration stress) family protein	2406	20	0	0.894	3	C:integral component of membrane; P:protein targeting to vacuole; C:intracellular	-	Coil (COILS); IPR032880 (PFAM); IPR003864 (PFAM); PTHR13018:SF52 (PANTHER); PTHR13018 (PANTHER); TRANSMEMBRANE (PHOBIUS); CYTOPLASMIC_DOMAIN (PHOBIUS); NON_CYTOPLASMIC_DOMAIN (PHOBIUS); NON_CYTOPLASMIC_DOMAIN (PHOBIUS); CYTOPLASMIC_DOMAIN (PHOBIUS); TRANSMEMBRANE (PHOBIUS); TRANSMEMBRANE (PHOBIUS); NON_CYTOPLASMIC_DOMAIN (PHOBIUS); CYTOPLASMIC_DOMAIN (PHOBIUS); TRANSMEMBRANE (PHOBIUS); TRANSMEMBR…
AET03757	osmosensor histidine kinase	3522	20	0	0.8455	7	F:phosphorelay sensor kinase activity; C:protein histidine kinase complex; P:phosphorelay signal transduction system; C:membrane; P:signal transduction by protein phosphorylation; C:intracellular; P:peptidyl-histidine phosphorylation	EC:2.7.3; EC:2.7.13.3	IPR004358 (PRINTS); IPR001789 (SMART); IPR003661 (SMART); IPR003594 (SMART); IPR003594 (PFAM); IPR003594 (G3DSA:3.30.565.GENE3D); G3DSA:3.40.50.2300 (GENE3D); G3DSA:3.30.450.20 (GENE3D); IPR003661 (G3DSA:1.10.287.GENE3D); IPR001789 (PFAM); IPR003661 (PFAM); PTHR24423 (PANTHER); PTHR24423:SF436 (PANTHER); CYTOPLASMIC_DOMAIN (PHOBIUS); CYTOPLASMIC_DOMAIN (PHOBIUS); TRANSMEMBRANE (PHOBIUS); TRANSMEM…
AET03771	methyltransferase, putative	954	20	0	0.802	2	F:methyltransferase activity; P:methylation	-	IPR019410 (PFAM); IPR029063 (G3DSA:3.40.50.GENE3D); PTHR13539 (PANTHER); PS51257 (PROSITE_PROFILES); IPR029063 (SUPERFAMILY)
AET03804	ABC transporter C family protein	810	20	0	0.712	3	F:ATPase activity; F:ATP binding; P:metabolic process	EC:3.6.1; EC:3.6.1.3; EC:3.6.1.15	IPR003593 (SMART); IPR027417 (G3DSA:3.40.50.GENE3D); IPR027417 (G3DSA:3.40.50.GENE3D); IPR003439 (PFAM); PTHR24223 (PANTHER); PTHR24223:SF245 (PANTHER); NON_CYTOPLASMIC_DOMAIN (PHOBIUS); CYTOPLASMIC_DOMAIN (PHOBIUS); TRANSMEMBRANE (PHOBIUS); IPR027417 (SUPERFAMILY)
AET03835	hypothetical protein MTR_8g076270	153	1	3.9e-28	1	-		-	NON_CYTOPLASMIC_DOMAIN (PHOBIUS); CYTOPLASMIC_DOMAIN (PHOBIUS); TRANSMEMBRANE (PHOBIUS); TMhelix (TMHMM)
KEH20398	hypothetical protein MTR_8g076630	414	1	1e-91	1	-		-	no IPS match
AET03923	pyridine nucleotide-disulfide oxidoreductase domain protein	1695	20	0	0.9155	6	F:copper ion binding; F:oxidoreductase activity; C:mitochondrion; P:isopentenyl diphosphate biosynthetic process, methylerythritol 4-phosphate pathway; P:oxidation-reduction process; P:hydrogen peroxide catabolic process	-	IPR002937 (PFAM); IPR023753 (G3DSA:3.50.50.GENE3D); PTHR10668 (PANTHER); PTHR10668:SF83 (PANTHER); IPR023753 (SUPERFAMILY)
KEH20480	GDSL-like lipase/acylhydrolase	1131	20	0	0.926	5	F:hydrolase activity, acting on ester bonds; F:9,9'-dicis-carotene:quinone oxidoreductase activity; P:oxidation-reduction process; P:9,9'-di-cis-zeta-carotene desaturation to 7,9,7',9'-tetra-cis-lycopene; F:7,9,9'-tricis-neurosporene:quinone oxidoreductase activity	EC:1.3.5.6	IPR013830 (G3DSA:3.40.50.GENE3D); IPR001087 (PFAM); PTHR22835:SF147 (PANTHER); PTHR22835 (PANTHER); NON_CYTOPLASMIC_DOMAIN (PHOBIUS); SIGNAL_PEPTIDE_C_REGION (PHOBIUS); SIGNAL_PEPTIDE_N_REGION (PHOBIUS); SIGNAL_PEPTIDE (PHOBIUS); SIGNAL_PEPTIDE_H_REGION (PHOBIUS); SignalP-noTM (SIGNALP_EUK); IPR013830 (SUPERFAMILY); TMhelix (TMHMM)
KEH20582	mannosyl-oligosaccharide glucosidase	2550	20	0	0.8955	2	F:mannosyl-oligosaccharide glucosidase activity; P:oligosaccharide metabolic process	EC:3.2.1.106; EC:3.2.1	IPR031335 (PFAM); IPR031631 (PFAM); IPR004888 (PANTHER); PTHR10412:SF10 (PANTHER); CYTOPLASMIC_DOMAIN (PHOBIUS); NON_CYTOPLASMIC_DOMAIN (PHOBIUS); TRANSMEMBRANE (PHOBIUS); IPR008928 (SUPERFAMILY); TMhelix (TMHMM)
KEH20600	HCP family protein with MYND-type zinc finger protein	1146	20	0	0.825	2	C:nucleus; F:protein binding	-	IPR006597 (PFAM); IPR011990 (G3DSA:1.25.40.GENE3D); IPR002893 (PFAM); G3DSA:1.20.1280.50 (GENE3D); PTHR12298 (PANTHER); PTHR12298:SF7 (PANTHER); IPR002893 (PROSITE_PROFILES); SSF144232 (SUPERFAMILY); IPR001810 (SUPERFAMILY); SSF81901 (SUPERFAMILY)
AET04243	hypothetical protein MTR_8g086320	282	1	7.6e-50	1	-		-	no IPS match
AET04382	high-affinity potassium transporter	2349	20	0	0.7805	3	F:potassium ion transmembrane transporter activity; P:potassium ion transmembrane transport; C:integral component of membrane	-	Coil (COILS); IPR003855 (TIGRFAM); IPR003855 (PFAM); PTHR30540 (PANTHER); TRANSMEMBRANE (PHOBIUS); TRANSMEMBRANE (PHOBIUS); NON_CYTOPLASMIC_DOMAIN (PHOBIUS); CYTOPLASMIC_DOMAIN (PHOBIUS); TRANSMEMBRANE (PHOBIUS); NON_CYTOPLASMIC_DOMAIN (PHOBIUS); NON_CYTOPLASMIC_DOMAIN (PHOBIUS); TRANSMEMBRANE (PHOBIUS); CYTOPLASMIC_DOMAIN (PHOBIUS); CYTOPLASMIC_DOMAIN (PHOBIUS); CYTOPLASMIC_DOMAIN (PHOBIUS); TRA…
AET04423	GDP dissociation inhibitor	1335	20	0	0.968	5	F:Rab GDP-dissociation inhibitor activity; F:oxidoreductase activity; P:protein transport; P:regulation of catalytic activity; P:oxidation-reduction process	-	IPR018203 (PRINTS); IPR000806 (PRINTS); IPR023753 (G3DSA:3.50.50.GENE3D); G3DSA:3.30.519.10 (GENE3D); IPR018203 (PFAM); PTHR11787 (PANTHER); PTHR11787:SF10 (PANTHER); IPR023753 (SUPERFAMILY); IPR023753 (SUPERFAMILY); SSF54373 (SUPERFAMILY)
KEH20774	hypothetical protein MTR_8g089825	312	9	1.1e-69	0.68	-		-	no IPS match
KEH20844	MFS transporter	1455	20	0	0.8445	2	P:transmembrane transport; C:integral component of membrane	-	G3DSA:1.20.1250.20 (GENE3D); G3DSA:1.20.1250.20 (GENE3D); IPR011701 (PFAM); PTHR23505:SF14 (PANTHER); PTHR23505 (PANTHER); CYTOPLASMIC_DOMAIN (PHOBIUS); NON_CYTOPLASMIC_DOMAIN (PHOBIUS); SIGNAL_PEPTIDE_C_REGION (PHOBIUS); TRANSMEMBRANE (PHOBIUS); SIGNAL_PEPTIDE (PHOBIUS); NON_CYTOPLASMIC_DOMAIN (PHOBIUS); NON_CYTOPLASMIC_DOMAIN (PHOBIUS); TRANSMEMBRANE (PHOBIUS); TRANSMEMBRANE (PHOBIUS); TRANSMEM…
AET04726	zinc finger C-x8-C-x5-C-x3-H type family protein	2340	20	0	0.7195	1	F:metal ion binding	-	IPR000571 (SMART); IPR000571 (G3DSA:4.10.1000.GENE3D); PTHR36886:SF2 (PANTHER); PTHR36886 (PANTHER); IPR000571 (PROSITE_PROFILES); IPR000571 (SUPERFAMILY); IPR000571 (SUPERFAMILY)
KEH20897	zinc finger C-x8-C-x5-C-x3-H type family protein	2379	20	0	0.717	1	F:metal ion binding	-	IPR000571 (SMART); IPR000571 (G3DSA:4.10.1000.GENE3D); PTHR36886:SF2 (PANTHER); PTHR36886 (PANTHER); IPR000571 (PROSITE_PROFILES); IPR000571 (SUPERFAMILY); IPR000571 (SUPERFAMILY)
KEH20898	zinc finger C-x8-C-x5-C-x3-H type family protein	2211	20	0	0.7255	1	F:metal ion binding	-	IPR000571 (SMART); IPR000571 (G3DSA:4.10.1000.GENE3D); PTHR36886 (PANTHER); PTHR36886:SF2 (PANTHER); IPR000571 (PROSITE_PROFILES); IPR000571 (SUPERFAMILY); IPR000571 (SUPERFAMILY)
KEH20899	zinc finger C-x8-C-x5-C-x3-H type family protein	2250	20	0	0.7215	1	F:metal ion binding	-	IPR000571 (SMART); IPR000571 (G3DSA:4.10.1000.GENE3D); PTHR36886 (PANTHER); PTHR36886:SF2 (PANTHER); IPR000571 (PROSITE_PROFILES); IPR000571 (SUPERFAMILY); IPR000571 (SUPERFAMILY)
AET04875	phosphatidylinositol-4-phosphate 5-kinase family protein	2004	20	0	0.819	2	F:phosphatidylinositol phosphate kinase activity; P:phosphatidylinositol phosphorylation	EC:2.7.1	IPR016034 (SMART); IPR003409 (SMART); IPR002498 (PFAM); IPR027483 (G3DSA:3.30.810.GENE3D); IPR027484 (G3DSA:3.30.800.GENE3D); IPR003409 (PFAM); G3DSA:2.20.110.10 (GENE3D); PTHR23086:SF39 (PANTHER); IPR023610 (PANTHER); IPR002498 (PROSITE_PROFILES); SSF82185 (SUPERFAMILY); SSF56104 (SUPERFAMILY)
KEH20946	phosphatidylinositol-4-phosphate 5-kinase family protein	1758	20	0	0.829	2	F:phosphatidylinositol phosphate kinase activity; P:phosphatidylinositol phosphorylation	EC:2.7.1	IPR016034 (SMART); IPR003409 (SMART); IPR027483 (G3DSA:3.30.810.GENE3D); G3DSA:2.20.110.10 (GENE3D); IPR002498 (PFAM); IPR003409 (PFAM); IPR027484 (G3DSA:3.30.800.GENE3D); PTHR23086:SF39 (PANTHER); IPR023610 (PANTHER); IPR002498 (PROSITE_PROFILES); SSF56104 (SUPERFAMILY); SSF82185 (SUPERFAMILY)
AET05009	cofilin/actin-depolymerizing factor-like protein	414	20	1.3e-95	0.966	3	F:actin binding; P:actin filament depolymerization; C:actin cytoskeleton	-	IPR002108 (SMART); IPR029006 (G3DSA:3.40.20.GENE3D); IPR002108 (PFAM); IPR017904 (PANTHER); PTHR11913:SF30 (PANTHER); IPR002108 (PROSITE_PROFILES); SSF55753 (SUPERFAMILY)
AET04988	glutamate-cysteine ligase B	1527	20	0	0.954	20	C:chloroplast stroma; P:gluconeogenesis; C:glutamate-cysteine ligase complex; P:response to salt stress; P:glycolytic process; P:glutathione biosynthetic process; P:response to cadmium ion; P:glucose catabolic process; F:glutamate-cysteine ligase activity; P:indole phytoalexin biosynthetic process; P:defense response to insect; P:defense response by callose deposition in cell wall; F:ATP binding;…	EC:6.3.2.2	PIRSF017901 (PIRSF); IPR006336 (PFAM); IPR011556 (TIGRFAM); PTHR34378 (PANTHER); PTHR34378:SF1 (PANTHER); SSF55931 (SUPERFAMILY)
KEH21070	UDP-N-acetylmuramyl-tripeptide synthetase	2331	20	0	0.8365	13	C:nucleoid; P:regulation of cell shape; P:chloroplast fission; P:tRNA metabolic process; P:transcription from plastid promoter; P:rRNA processing; P:cell division; F:ATP binding; C:chloroplast; P:chloroplast relocation; P:positive regulation of transcription, DNA-templated; P:thylakoid membrane organization; F:acid-amino acid ligase activity	-	IPR005761 (TIGRFAM); IPR013221 (G3DSA:3.40.1190.GENE3D); IPR000713 (PFAM); IPR013221 (PFAM); IPR004101 (PFAM); IPR004101 (G3DSA:3.90.190.GENE3D); IPR000713 (G3DSA:3.40.1390.GENE3D); PTHR23135 (PANTHER); PTHR23135:SF16 (PANTHER); IPR005761 (HAMAP); IPR013221 (SUPERFAMILY); IPR004101 (SUPERFAMILY); IPR000713 (SUPERFAMILY)
KEH21176	transmembrane protein, putative	279	16	7.6e-59	0.6912	1	C:integral component of membrane	-	IPR010605 (PFAM); PTHR33512:SF4 (PANTHER); PTHR33512 (PANTHER); CYTOPLASMIC_DOMAIN (PHOBIUS); NON_CYTOPLASMIC_DOMAIN (PHOBIUS); TRANSMEMBRANE (PHOBIUS); TMhelix (TMHMM)
KEH21240	calcineurin B-like protein 4-1	777	20	2e-178	0.8245	6	P:response to salt stress; F:calcium ion binding; P:stomatal movement; P:calcium-mediated signaling; C:intracellular; P:response to water deprivation	-	PR00450 (PRINTS); IPR002048 (SMART); IPR011992 (G3DSA:1.10.238.GENE3D); IPR002048 (PFAM); PTHR23056 (PANTHER); PTHR23056:SF45 (PANTHER); IPR002048 (PROSITE_PROFILES); IPR011992 (SUPERFAMILY)
KEH21301	SH3 domain protein	3549	20	0	0.9315	1	F:protein binding	-	IPR001452 (SMART); G3DSA:2.30.30.40 (GENE3D); IPR001452 (PFAM); IPR011989 (G3DSA:1.25.10.GENE3D); IPR001452 (PROSITE_PROFILES); IPR001452 (SUPERFAMILY); IPR016024 (SUPERFAMILY)
KEH21302	SH3 domain protein	3495	20	0	0.93	1	F:binding	-	IPR011989 (G3DSA:1.25.10.GENE3D); IPR016024 (SUPERFAMILY)
KEH21303	SH3 domain protein	3534	20	0	0.9295	1	F:protein binding	-	IPR001452 (SMART); IPR011989 (G3DSA:1.25.10.GENE3D); G3DSA:2.30.30.40 (GENE3D); IPR001452 (PFAM); IPR001452 (PROSITE_PROFILES); IPR016024 (SUPERFAMILY); IPR001452 (SUPERFAMILY)
AET05084	acetyl-CoA carboxylase biotin carboxylase subunit	1629	20	0	0.9215	9	F:ATP binding; P:malonyl-CoA biosynthetic process; C:chloroplast; C:biotin carboxylase complex; F:acetyl-CoA carboxylase activity; F:metal ion binding; F:biotin carboxylase activity; P:fatty acid biosynthetic process; P:pyruvate metabolic process	EC:6.4.1; EC:6.4.1.2; EC:6.3.4.14	IPR005482 (SMART); IPR005481 (PFAM); IPR013815 (G3DSA:3.30.1490.GENE3D); IPR004549 (TIGRFAM); IPR016185 (G3DSA:3.40.50.GENE3D); IPR013816 (G3DSA:3.30.470.GENE3D); IPR005482 (PFAM); IPR005479 (PFAM); PTHR18866 (PANTHER); IPR005479 (PROSITE_PATTERNS); IPR005479 (PROSITE_PATTERNS); IPR011761 (PROSITE_PROFILES); IPR011764 (PROSITE_PROFILES); SSF56059 (SUPERFAMILY); IPR011054 (SUPERFAMILY); IPR016185 …
AET05085	RNA helicase, ATP-dependent, SK12/DOB1 protein	2955	20	0	0.9145	30	P:seed dormancy process; P:lipid storage; P:embryo development ending in seed dormancy; P:sugar mediated signaling pathway; P:cell adhesion; P:meristem structural organization; P:post-translational protein modification; P:mitotic cell cycle; C:nucleoplasm; P:mRNA splicing, via spliceosome; P:RNA catabolic process; F:ATP binding; F:RNA binding; F:RNA helicase activity; P:regulation of flower devel…	EC:3.6.1; EC:2.7.7; EC:3.6.1.15	Coil (COILS); Coil (COILS); IPR014001 (SMART); IPR016438 (PIRSF); IPR001650 (SMART); IPR027417 (G3DSA:3.40.50.GENE3D); IPR001650 (PFAM); IPR011545 (PFAM); IPR027417 (G3DSA:3.40.50.GENE3D); IPR012961 (PFAM); IPR025696 (PFAM); IPR014001 (PROSITE_PROFILES); IPR001650 (PROSITE_PROFILES); IPR027417 (SUPERFAMILY)
AET05152	myo-inositol oxygenase	951	20	0	0.896	5	F:inositol oxygenase activity; C:cytoplasm; F:iron ion binding; P:inositol catabolic process; P:oxidation-reduction process	EC:1.13.99.1	IPR007828 (PFAM); PTHR12588:SF1 (PANTHER); IPR007828 (PANTHER); SSF109604 (SUPERFAMILY)
AET05183	hexokinase	1497	20	0	0.933	15	P:gluconeogenesis; P:amino sugar metabolic process; P:glycolytic process; P:mannose metabolic process; P:fructose metabolic process; F:hexokinase activity; P:galactose metabolic process; P:carbohydrate phosphorylation; P:starch metabolic process; P:sucrose metabolic process; F:glucose binding; C:cell; F:ATP binding; P:cellular glucose homeostasis; P:streptomycin biosynthetic process	EC:2.7.1.1	PR00475 (PRINTS); G3DSA:3.40.367.20 (GENE3D); IPR022672 (PFAM); G3DSA:3.30.420.40 (GENE3D); IPR022673 (PFAM); PTHR19443:SF26 (PANTHER); IPR001312 (PANTHER); SIGNAL_PEPTIDE_H_REGION (PHOBIUS); SIGNAL_PEPTIDE (PHOBIUS); SIGNAL_PEPTIDE_N_REGION (PHOBIUS); SIGNAL_PEPTIDE_C_REGION (PHOBIUS); NON_CYTOPLASMIC_DOMAIN (PHOBIUS); IPR001312 (PROSITE_PROFILES); SignalP-TM (SIGNALP_GRAM_POSITIVE); SSF53067 (S…
KEH21332	hexokinase	1092	20	0	0.946	15	P:gluconeogenesis; P:amino sugar metabolic process; P:glycolytic process; P:mannose metabolic process; P:fructose metabolic process; F:hexokinase activity; P:galactose metabolic process; P:carbohydrate phosphorylation; P:starch metabolic process; P:sucrose metabolic process; F:glucose binding; C:cell; F:ATP binding; P:cellular glucose homeostasis; P:streptomycin biosynthetic process	EC:2.7.1.1	PR00475 (PRINTS); G3DSA:3.30.420.40 (GENE3D); IPR022672 (PFAM); IPR022673 (PFAM); G3DSA:3.40.367.20 (GENE3D); PTHR19443:SF26 (PANTHER); IPR001312 (PANTHER); IPR001312 (PROSITE_PROFILES); SSF53067 (SUPERFAMILY); SSF53067 (SUPERFAMILY)
KEH21333	hexokinase	1092	20	0	0.9345	15	P:gluconeogenesis; P:amino sugar metabolic process; P:glycolytic process; P:mannose metabolic process; P:fructose metabolic process; F:hexokinase activity; P:galactose metabolic process; P:carbohydrate phosphorylation; P:starch metabolic process; P:sucrose metabolic process; F:glucose binding; C:cell; F:ATP binding; P:cellular glucose homeostasis; P:streptomycin biosynthetic process	EC:2.7.1.1	PR00475 (PRINTS); G3DSA:3.40.367.20 (GENE3D); G3DSA:3.30.420.40 (GENE3D); IPR022673 (PFAM); IPR022672 (PFAM); IPR001312 (PANTHER); PTHR19443:SF26 (PANTHER); SIGNAL_PEPTIDE_C_REGION (PHOBIUS); SIGNAL_PEPTIDE_H_REGION (PHOBIUS); SIGNAL_PEPTIDE_N_REGION (PHOBIUS); SIGNAL_PEPTIDE (PHOBIUS); NON_CYTOPLASMIC_DOMAIN (PHOBIUS); IPR001312 (PROSITE_PROFILES); SignalP-TM (SIGNALP_GRAM_POSITIVE); SSF53067 (S…
AET05196	protein phosphatase 2C-like protein	1209	20	0	0.869	4	F:protein serine/threonine phosphatase activity; C:protein serine/threonine phosphatase complex; F:metal ion binding; P:protein dephosphorylation	EC:3.1.3.16; EC:3.1; EC:3.1.3.41	IPR001932 (SMART); IPR001932 (PFAM); IPR001932 (G3DSA:3.60.40.GENE3D); PTHR13832:SF357 (PANTHER); IPR015655 (PANTHER); IPR000222 (PROSITE_PATTERNS); IPR001932 (PROSITE_PROFILES); IPR001932 (SUPERFAMILY)
AET05246	cyclin-dependent kinase	1425	20	0	0.8085	10	C:nucleus; F:ATP binding; F:cyclin-dependent protein kinase activating kinase activity; P:stomatal lineage progression; P:positive regulation of cyclin-dependent protein kinase activity; C:cytosol; P:DNA endoreduplication; P:maintenance of root meristem identity; P:negative regulation of cyclin-dependent protein serine/threonine kinase activity; P:mitotic cell cycle	EC:2.7.11	IPR002290 (SMART); IPR000719 (PFAM); G3DSA:1.10.510.10 (GENE3D); G3DSA:3.30.200.20 (GENE3D); PTHR24056 (PANTHER); PTHR24056:SF171 (PANTHER); IPR017441 (PROSITE_PATTERNS); IPR008271 (PROSITE_PATTERNS); IPR000719 (PROSITE_PROFILES); IPR011009 (SUPERFAMILY)
AET04123	NAD-dependent aldehyde dehydrogenase family protein	1386	20	0	0.873	5	F:retinal dehydrogenase activity; P:phenylpropanoid biosynthetic process; P:retinol metabolic process; P:oxidation-reduction process; F:coniferyl-aldehyde dehydrogenase activity	EC:1.2.1.36; EC:1.2.1.68; EC:1.2.1.5	IPR016162 (G3DSA:3.40.605.GENE3D); IPR016163 (G3DSA:3.40.309.GENE3D); IPR015590 (PFAM); PTHR11699:SF182 (PANTHER); PTHR11699 (PANTHER); IPR016160 (PROSITE_PATTERNS); IPR016161 (SUPERFAMILY)
KEH21358	NAD-dependent aldehyde dehydrogenase family protein	1146	20	0	0.8715	4	F:retinal dehydrogenase activity; P:retinol metabolic process; P:oxidation-reduction process; F:coniferyl-aldehyde dehydrogenase activity	EC:1.2.1.36; EC:1.2.1.68; EC:1.2.1.5	IPR016162 (G3DSA:3.40.605.GENE3D); IPR016163 (G3DSA:3.40.309.GENE3D); IPR015590 (PFAM); PTHR11699 (PANTHER); PTHR11699:SF182 (PANTHER); IPR016160 (PROSITE_PATTERNS); IPR016161 (SUPERFAMILY)
AET05315	cytochrome P450 family 71 protein	852	20	0	0.788	4	F:iron ion binding; P:oxidation-reduction process; F:flavonoid 3',5'-hydroxylase activity; F:heme binding	EC:1.14.13; EC:1.14.13.88	IPR002401 (PRINTS); IPR001128 (G3DSA:1.10.630.GENE3D); IPR001128 (PFAM); PTHR24298 (PANTHER); PTHR24298:SF105 (PANTHER); NON_CYTOPLASMIC_DOMAIN (PHOBIUS); TRANSMEMBRANE (PHOBIUS); CYTOPLASMIC_DOMAIN (PHOBIUS); IPR001128 (SUPERFAMILY); TMhelix (TMHMM)
AET05316	cytochrome P450 family 71 protein	804	20	0	0.83	4	F:iron ion binding; P:oxidation-reduction process; F:flavonoid 3',5'-hydroxylase activity; F:heme binding	EC:1.14.13; EC:1.14.13.88	Coil (COILS); IPR001128 (PRINTS); IPR002401 (PRINTS); IPR001128 (PFAM); IPR001128 (G3DSA:1.10.630.GENE3D); PTHR24298 (PANTHER); PTHR24298:SF105 (PANTHER); IPR017972 (PROSITE_PATTERNS); IPR001128 (SUPERFAMILY)
AET05480	porin/voltage-dependent anion-selective channel protein	330	20	6.5e-75	0.8755	2	P:transmembrane transport; C:mitochondrial outer membrane	-	IPR027246 (PFAM); IPR023614 (G3DSA:2.40.160.GENE3D); PTHR10802 (PANTHER); PTHR10802:SF4 (PANTHER)
AET05522	poly(A) polymerase-like protein	2265	20	0	0.821	9	C:nucleus; P:petal formation; F:RNA binding; P:negative regulation of cell proliferation; P:leaf development; P:RNA 3'-end processing; P:RNA polyadenylation; F:polynucleotide adenylyltransferase activity; P:negative regulation of innate immune response	EC:2.7.7.19	IPR007010 (PFAM); G3DSA:1.10.1410.10 (GENE3D); IPR007010 (G3DSA:3.30.70.GENE3D); IPR007012 (PFAM); IPR002934 (PFAM); IPR014492 (PANTHER); PTHR10682:SF10 (PANTHER); SSF81631 (SUPERFAMILY); SSF81301 (SUPERFAMILY); IPR011068 (SUPERFAMILY)
AET05565	Protein kinase	3039	20	0	0.8705	6	F:ATP binding; P:activation of MAPKK activity; F:MAP kinase kinase kinase activity; P:transmembrane receptor protein serine/threonine kinase signaling pathway; P:serine family amino acid metabolic process; C:intracellular	EC:2.7.11.25; EC:2.7.11	IPR001245 (PRINTS); IPR002290 (SMART); PF14381 (PFAM); G3DSA:3.30.200.20 (GENE3D); G3DSA:1.10.510.10 (GENE3D); IPR001245 (PFAM); PTHR23257:SF381 (PANTHER); PTHR23257 (PANTHER); IPR017441 (PROSITE_PATTERNS); IPR008271 (PROSITE_PATTERNS); CYTOPLASMIC_DOMAIN (PHOBIUS); TRANSMEMBRANE (PHOBIUS); NON_CYTOPLASMIC_DOMAIN (PHOBIUS); TRANSMEMBRANE (PHOBIUS); NON_CYTOPLASMIC_DOMAIN (PHOBIUS); IPR000719 (PRO…
AET05602	protection of telomeres 1a protein	1419	20	0	0.6935	4	P:telomere maintenance; F:single-stranded telomeric DNA binding; F:transferase activity; C:nuclear chromosome, telomeric region	-	IPR011564 (SMART); IPR012340 (G3DSA:2.40.50.GENE3D); IPR011564 (PFAM); G3DSA:2.40.50.210 (GENE3D); IPR028389 (PANTHER); IPR012340 (SUPERFAMILY); IPR012340 (SUPERFAMILY)
KEH21431	protection of telomeres 1a protein	1344	20	0	0.667	4	P:telomere maintenance; F:single-stranded telomeric DNA binding; F:transferase activity; C:nuclear chromosome, telomeric region	-	IPR011564 (SMART); IPR011564 (PFAM); IPR012340 (G3DSA:2.40.50.GENE3D); G3DSA:2.40.50.210 (GENE3D); IPR028389 (PANTHER); IPR012340 (SUPERFAMILY); IPR012340 (SUPERFAMILY)
AES58685	DUF295 family protein	378	20	2.2e-65	0.6455	1	P:signal transduction	-	IPR005174 (PFAM); SIGNAL_PEPTIDE_H_REGION (PHOBIUS); SIGNAL_PEPTIDE_N_REGION (PHOBIUS); NON_CYTOPLASMIC_DOMAIN (PHOBIUS); SIGNAL_PEPTIDE (PHOBIUS); SIGNAL_PEPTIDE_C_REGION (PHOBIUS)
AES58721	Rab GTPase activator	1776	20	0	0.7925	-		-	Coil (COILS); IPR000195 (SMART); G3DSA:1.10.8.270 (GENE3D); IPR000195 (PFAM); PTHR22957:SF312 (PANTHER); PTHR22957 (PANTHER); CYTOPLASMIC_DOMAIN (PHOBIUS); NON_CYTOPLASMIC_DOMAIN (PHOBIUS); TRANSMEMBRANE (PHOBIUS); IPR000195 (PROSITE_PROFILES); IPR000195 (SUPERFAMILY); IPR000195 (SUPERFAMILY); IPR000195 (SUPERFAMILY); TMhelix (TMHMM)
AES58723	Rab GTPase activator	1491	20	0	0.7935	-		-	Coil (COILS); IPR000195 (SMART); IPR000195 (PFAM); G3DSA:1.10.8.270 (GENE3D); PTHR22957:SF312 (PANTHER); PTHR22957 (PANTHER); IPR000195 (PROSITE_PROFILES); IPR000195 (SUPERFAMILY); IPR000195 (SUPERFAMILY)
AES58727	TLC ATP/ADP transporter	1500	20	0	0.8965	5	F:ATP binding; F:ATP:ADP antiporter activity; C:integral component of membrane; P:ATP transport; P:ADP transport	-	IPR004667 (PFAM); PTHR31187:SF0 (PANTHER); IPR004667 (PANTHER); TRANSMEMBRANE (PHOBIUS); TRANSMEMBRANE (PHOBIUS); TRANSMEMBRANE (PHOBIUS); TRANSMEMBRANE (PHOBIUS); NON_CYTOPLASMIC_DOMAIN (PHOBIUS); NON_CYTOPLASMIC_DOMAIN (PHOBIUS); CYTOPLASMIC_DOMAIN (PHOBIUS); CYTOPLASMIC_DOMAIN (PHOBIUS); CYTOPLASMIC_DOMAIN (PHOBIUS); NON_CYTOPLASMIC_DOMAIN (PHOBIUS); TRANSMEMBRANE (PHOBIUS); CYTOPLASMIC_DOMAIN…
KEH39722	TLC ATP/ADP transporter	1455	20	0	0.8905	5	F:ATP binding; F:ATP:ADP antiporter activity; C:integral component of membrane; P:ATP transport; P:ADP transport	-	IPR004667 (PFAM); PTHR31187:SF0 (PANTHER); IPR004667 (PANTHER); NON_CYTOPLASMIC_DOMAIN (PHOBIUS); TRANSMEMBRANE (PHOBIUS); TRANSMEMBRANE (PHOBIUS); CYTOPLASMIC_DOMAIN (PHOBIUS); NON_CYTOPLASMIC_DOMAIN (PHOBIUS); TRANSMEMBRANE (PHOBIUS); TRANSMEMBRANE (PHOBIUS); NON_CYTOPLASMIC_DOMAIN (PHOBIUS); TRANSMEMBRANE (PHOBIUS); TRANSMEMBRANE (PHOBIUS); NON_CYTOPLASMIC_DOMAIN (PHOBIUS); CYTOPLASMIC_DOMAIN …
KEH39723	TLC ATP/ADP transporter	1266	20	0	0.886	5	F:ATP binding; F:ATP:ADP antiporter activity; C:integral component of membrane; P:ATP transport; P:ADP transport	-	IPR004667 (PANTHER); PTHR31187:SF0 (PANTHER); NON_CYTOPLASMIC_DOMAIN (PHOBIUS); CYTOPLASMIC_DOMAIN (PHOBIUS); TRANSMEMBRANE (PHOBIUS); CYTOPLASMIC_DOMAIN (PHOBIUS); TRANSMEMBRANE (PHOBIUS); NON_CYTOPLASMIC_DOMAIN (PHOBIUS); CYTOPLASMIC_DOMAIN (PHOBIUS); NON_CYTOPLASMIC_DOMAIN (PHOBIUS); CYTOPLASMIC_DOMAIN (PHOBIUS); NON_CYTOPLASMIC_DOMAIN (PHOBIUS); TRANSMEMBRANE (PHOBIUS); TRANSMEMBRANE (PHOBIUS…
KEH39724	TLC ATP/ADP transporter	1467	20	0	0.891	5	F:ATP binding; F:ATP:ADP antiporter activity; C:integral component of membrane; P:ATP transport; P:ADP transport	-	IPR004667 (PFAM); IPR004667 (PANTHER); PTHR31187:SF0 (PANTHER); CYTOPLASMIC_DOMAIN (PHOBIUS); CYTOPLASMIC_DOMAIN (PHOBIUS); NON_CYTOPLASMIC_DOMAIN (PHOBIUS); CYTOPLASMIC_DOMAIN (PHOBIUS); NON_CYTOPLASMIC_DOMAIN (PHOBIUS); TRANSMEMBRANE (PHOBIUS); TRANSMEMBRANE (PHOBIUS); CYTOPLASMIC_DOMAIN (PHOBIUS); TRANSMEMBRANE (PHOBIUS); TRANSMEMBRANE (PHOBIUS); NON_CYTOPLASMIC_DOMAIN (PHOBIUS); TRANSMEMBRANE…
KEH39725	TLC ATP/ADP transporter	1254	20	0	0.883	5	F:ATP binding; F:ATP:ADP antiporter activity; C:integral component of membrane; P:ATP transport; P:ADP transport	-	IPR004667 (PANTHER); PTHR31187:SF0 (PANTHER); TRANSMEMBRANE (PHOBIUS); CYTOPLASMIC_DOMAIN (PHOBIUS); CYTOPLASMIC_DOMAIN (PHOBIUS); CYTOPLASMIC_DOMAIN (PHOBIUS); TRANSMEMBRANE (PHOBIUS); TRANSMEMBRANE (PHOBIUS); TRANSMEMBRANE (PHOBIUS); TRANSMEMBRANE (PHOBIUS); CYTOPLASMIC_DOMAIN (PHOBIUS); NON_CYTOPLASMIC_DOMAIN (PHOBIUS); CYTOPLASMIC_DOMAIN (PHOBIUS); TRANSMEMBRANE (PHOBIUS); NON_CYTOPLASMIC_DOM…
KEH39726	TLC ATP/ADP transporter	1227	20	0	0.8775	5	F:ATP binding; F:ATP:ADP antiporter activity; C:integral component of membrane; P:ATP transport; P:ADP transport	-	PTHR31187:SF0 (PANTHER); IPR004667 (PANTHER); NON_CYTOPLASMIC_DOMAIN (PHOBIUS); CYTOPLASMIC_DOMAIN (PHOBIUS); CYTOPLASMIC_DOMAIN (PHOBIUS); NON_CYTOPLASMIC_DOMAIN (PHOBIUS); TRANSMEMBRANE (PHOBIUS); TRANSMEMBRANE (PHOBIUS); CYTOPLASMIC_DOMAIN (PHOBIUS); TRANSMEMBRANE (PHOBIUS); TRANSMEMBRANE (PHOBIUS); TRANSMEMBRANE (PHOBIUS); NON_CYTOPLASMIC_DOMAIN (PHOBIUS); CYTOPLASMIC_DOMAIN (PHOBIUS); NON_CY…
AES58750	transcription factor Pcc1	282	20	1.6e-59	0.934	-		-	IPR015419 (PFAM); PTHR31283 (PANTHER)
KEH39755	class III peroxidase	936	20	0	0.828	8	F:peroxidase activity; P:response to oxidative stress; F:metal ion binding; P:obsolete peroxidase reaction; P:oxidation-reduction process; C:extracellular region; F:heme binding; P:hydrogen peroxide catabolic process	EC:1.11.1.7	IPR000823 (PRINTS); IPR002016 (PRINTS); G3DSA:1.10.520.10 (GENE3D); G3DSA:1.10.420.10 (GENE3D); IPR002016 (PFAM); PTHR31517:SF10 (PANTHER); PTHR31517 (PANTHER); IPR019793 (PROSITE_PATTERNS); IPR019794 (PROSITE_PATTERNS); SIGNAL_PEPTIDE_N_REGION (PHOBIUS); SIGNAL_PEPTIDE_H_REGION (PHOBIUS); SIGNAL_PEPTIDE (PHOBIUS); NON_CYTOPLASMIC_DOMAIN (PHOBIUS); SIGNAL_PEPTIDE_C_REGION (PHOBIUS); IPR002016 (PR…
KEH39756	class III peroxidase	987	20	0	0.8765	8	F:peroxidase activity; P:response to oxidative stress; F:metal ion binding; P:obsolete peroxidase reaction; P:oxidation-reduction process; C:extracellular region; F:heme binding; P:hydrogen peroxide catabolic process	EC:1.11.1.7	IPR002016 (PRINTS); IPR000823 (PRINTS); IPR002016 (PFAM); G3DSA:1.10.520.10 (GENE3D); G3DSA:1.10.420.10 (GENE3D); PTHR31517 (PANTHER); PTHR31517:SF10 (PANTHER); IPR019793 (PROSITE_PATTERNS); IPR019794 (PROSITE_PATTERNS); SIGNAL_PEPTIDE_C_REGION (PHOBIUS); SIGNAL_PEPTIDE_H_REGION (PHOBIUS); NON_CYTOPLASMIC_DOMAIN (PHOBIUS); SIGNAL_PEPTIDE (PHOBIUS); SIGNAL_PEPTIDE_N_REGION (PHOBIUS); IPR002016 (PR…
KEH39781	transmembrane protein, putative	1413	20	0	0.8225	3	P:DNA repair; C:integral component of membrane; F:deoxyribodipyrimidine photo-lyase activity	EC:4.1.99.3; EC:4.1.99	IPR019273 (PFAM); PTHR22166:SF12 (PANTHER); PTHR22166 (PANTHER); CYTOPLASMIC_DOMAIN (PHOBIUS); TRANSMEMBRANE (PHOBIUS); NON_CYTOPLASMIC_DOMAIN (PHOBIUS); CYTOPLASMIC_DOMAIN (PHOBIUS); TRANSMEMBRANE (PHOBIUS); TMhelix (TMHMM); TMhelix (TMHMM)
KEH39815	embryo defective 2410 protein	6618	20	0	0.8355	-		-	Coil (COILS); IPR007452 (PFAM); PTHR34457:SF1 (PANTHER); PTHR34457 (PANTHER); TRANSMEMBRANE (PHOBIUS); CYTOPLASMIC_DOMAIN (PHOBIUS); NON_CYTOPLASMIC_DOMAIN (PHOBIUS); TMhelix (TMHMM)
AES58933	protein phosphatase 2A regulatory B subunit family protein	1485	20	0	0.8975	5	P:signal transduction; P:regulation of protein phosphatase type 2A activity; C:protein phosphatase type 2A complex; F:binding; F:protein phosphatase type 2A regulator activity	-	IPR002554 (PIRSF); IPR002554 (PFAM); PTHR10257:SF25 (PANTHER); IPR002554 (PANTHER); IPR016024 (SUPERFAMILY)
AES58978	PIF1-like helicase	1917	20	0	0.729	5	C:replication fork; P:DNA repair; F:DNA helicase activity; P:DNA duplex unwinding; P:telomere maintenance	EC:3.6.1; EC:3.6.1.15	IPR010285 (PFAM); IPR027417 (G3DSA:3.40.50.GENE3D); PTHR10492 (PANTHER); IPR027417 (SUPERFAMILY); IPR027417 (SUPERFAMILY)
KEH39860	aspartate aminotransferase	1398	20	0	0.9435	22	C:chloroplast stroma; F:pyridoxal phosphate binding; P:L-phenylalanine biosynthetic process; F:L-phenylalanine:2-oxoglutarate aminotransferase activity; P:proline metabolic process; P:tyrosine biosynthetic process; P:ethylene biosynthetic process; C:chloroplast envelope; P:aspartate metabolic process; F:L-aspartate:2-oxoglutarate aminotransferase activity; P:cysteine metabolic process; P:2-oxoglu…	EC:2.6.1.9; EC:2.6.1.57; EC:2.6.1.5; EC:2.6.1.1	IPR000796 (PRINTS); IPR004839 (PFAM); IPR015421 (G3DSA:3.40.640.GENE3D); IPR000796 (PANTHER); PTHR11879:SF1 (PANTHER); IPR004838 (PROSITE_PATTERNS); NON_CYTOPLASMIC_DOMAIN (PHOBIUS); SIGNAL_PEPTIDE_N_REGION (PHOBIUS); SIGNAL_PEPTIDE (PHOBIUS); SIGNAL_PEPTIDE_H_REGION (PHOBIUS); SIGNAL_PEPTIDE_C_REGION (PHOBIUS); IPR015424 (SUPERFAMILY)
AES59108	enoyl-CoA hydratase/isomerase	1230	20	0	0.8815	18	F:hydro-lyase activity; P:photomorphogenesis; P:signal transduction; P:pyrimidine ribonucleotide biosynthetic process; P:leucine catabolic process; P:valine catabolic process; P:animal organ development; P:isoleucine catabolic process; F:peptidase activity; F:3-hydroxyisobutyryl-CoA hydrolase activity; F:signal transducer activity; P:auxin transport; P:histone lysine methylation; P:regulation of …	EC:3.1.2.4; EC:3.1.2	Coil (COILS); IPR029045 (G3DSA:3.90.226.GENE3D); IPR032259 (PFAM); PTHR11941:SF96 (PANTHER); PTHR11941 (PANTHER); SignalP-TM (SIGNALP_GRAM_POSITIVE); IPR029045 (SUPERFAMILY)
KEH39889	RING-finger ubiquitin ligase	942	20	0	0.8535	9	C:nucleus; F:ubiquitin-protein transferase activity; F:zinc ion binding; F:protein binding; C:cytosol; P:amino acid transport; F:ligase activity; P:negative regulation of abscisic acid-activated signaling pathway; P:protein ubiquitination	-	Coil (COILS); Coil (COILS); IPR001841 (SMART); IPR001841 (PFAM); IPR013083 (G3DSA:3.30.40.GENE3D); PTHR22763:SF50 (PANTHER); PTHR22763 (PANTHER); IPR001841 (PROSITE_PROFILES); SSF57850 (SUPERFAMILY)
AES59210	heterotrimeric GTP-binding protein alpha subunit, putative	1155	20	0	0.9665	7	F:GTP binding; P:G-protein coupled receptor signaling pathway; F:metal ion binding; F:GTPase activity; P:metabolic process; F:G-protein beta/gamma-subunit complex binding; F:signal transducer activity	EC:3.6.1; EC:3.6.1.15	IPR002976 (PRINTS); IPR001019 (PRINTS); IPR001019 (SMART); IPR027417 (G3DSA:3.40.50.GENE3D); IPR011025 (G3DSA:1.10.400.GENE3D); IPR001019 (PFAM); IPR001019 (PANTHER); PTHR10218:SF224 (PANTHER); IPR011025 (SUPERFAMILY); IPR027417 (SUPERFAMILY)
AES59211	heterotrimeric GTP-binding protein alpha subunit, putative	1179	20	0	0.964	7	F:GTP binding; P:G-protein coupled receptor signaling pathway; F:metal ion binding; F:GTPase activity; P:metabolic process; F:G-protein beta/gamma-subunit complex binding; F:signal transducer activity	EC:3.6.1; EC:3.6.1.15	IPR002976 (PRINTS); IPR001019 (PRINTS); IPR001019 (SMART); IPR011025 (G3DSA:1.10.400.GENE3D); IPR027417 (G3DSA:3.40.50.GENE3D); IPR001019 (PFAM); IPR001019 (PANTHER); PTHR10218:SF224 (PANTHER); IPR011025 (SUPERFAMILY); IPR027417 (SUPERFAMILY)
KEH39920	heterotrimeric GTP-binding protein alpha subunit, putative	858	20	0	0.9665	7	F:GTP binding; P:G-protein coupled receptor signaling pathway; F:metal ion binding; F:GTPase activity; P:metabolic process; F:G-protein beta/gamma-subunit complex binding; F:signal transducer activity	EC:3.6.1; EC:3.6.1.15	IPR002976 (PRINTS); IPR001019 (PRINTS); IPR001019 (SMART); IPR001019 (PFAM); IPR027417 (G3DSA:3.40.50.GENE3D); IPR011025 (G3DSA:1.10.400.GENE3D); IPR001019 (PANTHER); PTHR10218:SF224 (PANTHER); IPR011025 (SUPERFAMILY); IPR027417 (SUPERFAMILY)
KEH39974	transmembrane protein, putative	681	20	1.6e-155	0.7265	1	C:integral component of membrane	-	PTHR36000 (PANTHER); PTHR36000:SF1 (PANTHER); NON_CYTOPLASMIC_DOMAIN (PHOBIUS); NON_CYTOPLASMIC_DOMAIN (PHOBIUS); TRANSMEMBRANE (PHOBIUS); TRANSMEMBRANE (PHOBIUS); CYTOPLASMIC_DOMAIN (PHOBIUS); TRANSMEMBRANE (PHOBIUS); TRANSMEMBRANE (PHOBIUS); CYTOPLASMIC_DOMAIN (PHOBIUS); CYTOPLASMIC_DOMAIN (PHOBIUS); TMhelix (TMHMM)
AES59293	40S ribosomal protein S11-1	486	20	7.4e-96	0.935	7	F:structural constituent of ribosome; C:membrane; C:cytosol; P:ribosome biogenesis; C:ribosome; F:rRNA binding; P:translation	-	IPR000266 (PRINTS); IPR028333 (TIGRFAM); IPR032440 (PFAM); IPR012340 (G3DSA:2.40.50.GENE3D); IPR000266 (PFAM); IPR000266 (PANTHER); PTHR10744:SF10 (PANTHER); IPR019979 (PROSITE_PATTERNS); IPR000266 (PRODOM); IPR000266 (HAMAP); IPR012340 (SUPERFAMILY)
AES59364	lipase	1413	20	0	0.912	-		-	IPR006873 (PFAM); PTHR31300 (PANTHER); PTHR31300:SF7 (PANTHER)
AES59444	vacuolar protein sorting-associated-like protein	2907	20	0	0.9185	10	C:plant-type vacuole membrane; F:zinc ion binding; F:protein binding; P:vesicle-mediated transport; P:response to salt stress; P:vacuole organization; P:Golgi organization; P:calcium ion transport; C:protein complex; P:intracellular protein transport	-	Coil (COILS); IPR013083 (G3DSA:3.30.40.GENE3D); IPR024763 (PFAM); IPR000547 (PFAM); IPR015943 (G3DSA:2.130.10.GENE3D); IPR016528 (PTHR23323:PANTHER); PTHR23323 (PANTHER); IPR001841 (PROSITE_PROFILES); IPR000547 (PROSITE_PROFILES); IPR017986 (SUPERFAMILY); SSF57850 (SUPERFAMILY)
KEH40035	vacuolar protein sorting-associated-like protein	2559	20	0	0.936	10	C:plant-type vacuole membrane; F:zinc ion binding; F:protein binding; P:vesicle-mediated transport; P:response to salt stress; P:vacuole organization; P:Golgi organization; P:calcium ion transport; C:protein complex; P:intracellular protein transport	-	Coil (COILS); IPR024763 (PFAM); IPR000547 (PFAM); IPR013083 (G3DSA:3.30.40.GENE3D); IPR016528 (PTHR23323:PANTHER); PTHR23323 (PANTHER); IPR000547 (PROSITE_PROFILES); IPR001841 (PROSITE_PROFILES); SSF57850 (SUPERFAMILY)
AES59446	UDP-glucosyltransferase family protein	660	20	3.4e-158	0.877	2	P:metabolic process; F:hydroquinone glucosyltransferase activity	EC:2.4.1.218; EC:2.4.1	Coil (COILS); G3DSA:3.40.50.2000 (GENE3D); IPR002213 (PFAM); IPR002213 (PANTHER); PTHR11926:SF381 (PANTHER); IPR002213 (PROSITE_PATTERNS); SSF53756 (SUPERFAMILY)
AES59526	plant-specific B3-DNA-binding domain protein	1053	20	0	0.6605	3	C:nucleus; F:DNA binding; P:regulation of transcription, DNA-templated	-	IPR003340 (SMART); IPR015300 (G3DSA:2.40.330.GENE3D); IPR003340 (PFAM); PTHR31391 (PANTHER); PTHR31391:SF17 (PANTHER); IPR003340 (PROSITE_PROFILES); IPR015300 (SUPERFAMILY); IPR015300 (SUPERFAMILY)
KEH40077	cytochrome P450 family fatty acid hydroperoxide lyase	1575	20	0	0.8675	15	P:jasmonic acid biosynthetic process; F:oxidoreductase activity, acting on paired donors, with incorporation or reduction of molecular oxygen; C:chloroplast envelope; F:hydroperoxide dehydratase activity; P:response to wounding; P:response to jasmonic acid; F:allene oxide synthase activity; F:monooxygenase activity; C:chloroplast thylakoid membrane; F:heme binding; P:oxylipin metabolic process; F…	EC:4.2.1.92	IPR002403 (PRINTS); IPR001128 (G3DSA:1.10.630.GENE3D); IPR001128 (PFAM); PTHR24286:SF50 (PANTHER); PTHR24286 (PANTHER); IPR001128 (SUPERFAMILY)
KEH40150	DEAD-box ATP-dependent RNA helicase-like protein	1389	20	0	0.599	4	F:nucleic acid binding; F:ATP binding; P:metabolic process; F:helicase activity	EC:3.6.1; EC:3.6.1.15	IPR001650 (SMART); IPR014001 (SMART); IPR027417 (G3DSA:3.40.50.GENE3D); IPR027417 (G3DSA:3.40.50.GENE3D); IPR011545 (PFAM); IPR001650 (PFAM); PTHR24031:SF78 (PANTHER); PTHR24031 (PANTHER); IPR014001 (PROSITE_PROFILES); IPR014014 (PROSITE_PROFILES); IPR027417 (SUPERFAMILY); IPR027417 (SUPERFAMILY)
AES59590	beta-like galactosidase	2238	20	0	0.9245	7	P:glycerolipid metabolic process; C:beta-galactosidase complex; P:galactose metabolic process; F:carbohydrate binding; F:beta-galactosidase activity; P:glycosaminoglycan catabolic process; P:glycosphingolipid metabolic process	EC:3.2.1.23; EC:3.2.1	IPR001944 (PRINTS); IPR008979 (G3DSA:2.60.120.GENE3D); IPR031330 (PFAM); IPR013781 (G3DSA:3.20.20.GENE3D); PTHR23421:SF51 (PANTHER); IPR001944 (PANTHER); IPR019801 (PROSITE_PATTERNS); SIGNAL_PEPTIDE_H_REGION (PHOBIUS); NON_CYTOPLASMIC_DOMAIN (PHOBIUS); SIGNAL_PEPTIDE_N_REGION (PHOBIUS); SIGNAL_PEPTIDE_C_REGION (PHOBIUS); SIGNAL_PEPTIDE (PHOBIUS); SignalP-noTM (SIGNALP_EUK); IPR017853 (SUPERFAMILY…
KEH40195	beta-like galactosidase	2064	20	0	0.9255	7	P:glycerolipid metabolic process; C:beta-galactosidase complex; P:galactose metabolic process; F:carbohydrate binding; F:beta-galactosidase activity; P:glycosaminoglycan catabolic process; P:glycosphingolipid metabolic process	EC:3.2.1.23; EC:3.2.1	IPR001944 (PRINTS); IPR031330 (PFAM); IPR008979 (G3DSA:2.60.120.GENE3D); IPR013781 (G3DSA:3.20.20.GENE3D); IPR001944 (PANTHER); PTHR23421:SF51 (PANTHER); IPR019801 (PROSITE_PATTERNS); IPR008979 (SUPERFAMILY); IPR008979 (SUPERFAMILY); IPR017853 (SUPERFAMILY)
AES59651	papain family cysteine protease	804	20	0	0.6545	2	P:proteolysis; F:cysteine-type peptidase activity	EC:3.4	IPR000668 (PRINTS); IPR000668 (SMART); IPR000668 (PFAM); G3DSA:3.90.70.10 (GENE3D); IPR013128 (PANTHER); IPR025660 (PROSITE_PATTERNS); IPR000169 (PROSITE_PATTERNS); SIGNAL_PEPTIDE (PHOBIUS); NON_CYTOPLASMIC_DOMAIN (PHOBIUS); SIGNAL_PEPTIDE_N_REGION (PHOBIUS); SIGNAL_PEPTIDE_H_REGION (PHOBIUS); SIGNAL_PEPTIDE_C_REGION (PHOBIUS); SignalP-noTM (SIGNALP_EUK); SSF54001 (SUPERFAMILY)
AES59777	GDSL-like lipase/acylhydrolase	1374	20	0	0.8655	6	F:9,9'-dicis-carotene:quinone oxidoreductase activity; P:lipid catabolic process; F:lipase activity; P:oxidation-reduction process; P:9,9'-di-cis-zeta-carotene desaturation to 7,9,7',9'-tetra-cis-lycopene; F:7,9,9'-tricis-neurosporene:quinone oxidoreductase activity	EC:1.3.5.6; EC:3.1.1	IPR001087 (PFAM); IPR013830 (G3DSA:3.40.50.GENE3D); PTHR22835:SF227 (PANTHER); PTHR22835 (PANTHER); IPR008265 (PROSITE_PATTERNS); NON_CYTOPLASMIC_DOMAIN (PHOBIUS); SIGNAL_PEPTIDE_N_REGION (PHOBIUS); SIGNAL_PEPTIDE_H_REGION (PHOBIUS); SIGNAL_PEPTIDE (PHOBIUS); SIGNAL_PEPTIDE_C_REGION (PHOBIUS); SignalP-noTM (SIGNALP_EUK); IPR013830 (SUPERFAMILY)
KEH40410	polypyrimidine tract-binding-like protein	1293	20	0	0.8915	8	F:nucleotide binding; C:nucleus; F:RNA binding; F:2-alkenal reductase [NAD(P)] activity; P:regulation of alternative mRNA splicing, via spliceosome; C:cytoplasmic mRNA processing body; P:oxidation-reduction process; P:seed germination	EC:1.3.1.74	IPR000504 (SMART); IPR012677 (G3DSA:3.30.70.GENE3D); IPR012677 (G3DSA:3.30.70.GENE3D); PF13893 (PFAM); IPR000504 (PFAM); PTHR24012 (PANTHER); PTHR24012:SF386 (PANTHER); IPR000504 (PROSITE_PROFILES); IPR012677 (SUPERFAMILY); IPR012677 (SUPERFAMILY); IPR012677 (SUPERFAMILY)
KEH40455	auxin efflux carrier family transporter	1584	20	0	0.813	12	P:petal formation; P:transmembrane transport; P:meristem maintenance; P:negative regulation of lateral root development; P:sepal formation; C:integral component of membrane; P:negative regulation of ethylene-activated signaling pathway; P:root hair elongation; P:basipetal auxin transport; C:plasma membrane; P:determination of bilateral symmetry; P:meristem initiation	-	IPR004776 (PFAM); IPR014024 (TIGRFAM); PTHR31752:SF8 (PANTHER); PTHR31752 (PANTHER); NON_CYTOPLASMIC_DOMAIN (PHOBIUS); TRANSMEMBRANE (PHOBIUS); CYTOPLASMIC_DOMAIN (PHOBIUS); TRANSMEMBRANE (PHOBIUS); TRANSMEMBRANE (PHOBIUS); NON_CYTOPLASMIC_DOMAIN (PHOBIUS); TRANSMEMBRANE (PHOBIUS); CYTOPLASMIC_DOMAIN (PHOBIUS); TRANSMEMBRANE (PHOBIUS); TRANSMEMBRANE (PHOBIUS); NON_CYTOPLASMIC_DOMAIN (PHOBIUS); NO…
KEH40497	wound-responsive family protein	2472	20	0	0.753	-		-	Coil (COILS); IPR014840 (PFAM); PTHR21669 (PANTHER); PTHR21669:SF13 (PANTHER)
KEH40511	hypothetical protein MTR_1g029760	381	1	1.5e-49	1	-		-	Coil (COILS)
AES59834	small glutamine-rich TPR containing protein, putative	1446	20	0	0.766	3	F:protein binding; P:metabolic process; F:hydrolase activity	-	Coil (COILS); IPR019734 (SMART); IPR011990 (G3DSA:1.25.40.GENE3D); IPR011990 (PFAM); PTHR22904 (PANTHER); PTHR22904:SF289 (PANTHER); IPR013026 (PROSITE_PROFILES); IPR019734 (PROSITE_PROFILES); IPR011990 (SUPERFAMILY)
KEH40593	ankyrin repeat plant-like protein	1596	20	0	0.8905	1	F:protein binding	-	IPR002110 (SMART); IPR020683 (G3DSA:1.25.40.GENE3D); IPR026961 (PFAM); IPR020683 (G3DSA:1.25.40.GENE3D); PF13857 (PFAM); IPR020683 (PFAM); PTHR24186:SF9 (PANTHER); PTHR24186 (PANTHER); CYTOPLASMIC_DOMAIN (PHOBIUS); NON_CYTOPLASMIC_DOMAIN (PHOBIUS); TRANSMEMBRANE (PHOBIUS); TRANSMEMBRANE (PHOBIUS); CYTOPLASMIC_DOMAIN (PHOBIUS); TRANSMEMBRANE (PHOBIUS); CYTOPLASMIC_DOMAIN (PHOBIUS); TRANSMEMBRANE (…
KEH40706	hypothetical protein MTR_1g033610	330	1	6.4e-74	1	-		-	no IPS match
KEH40901	sister chromatid cohesion PDS5-like protein	4245	20	0	0.7955	1	F:binding	-	Coil (COILS); IPR011989 (G3DSA:1.25.10.GENE3D); PTHR12663:SF7 (PANTHER); PTHR12663 (PANTHER); IPR016024 (SUPERFAMILY)
KEH40902	sister chromatid cohesion PDS5-like protein	4308	20	0	0.803	1	F:binding	-	Coil (COILS); IPR011989 (G3DSA:1.25.10.GENE3D); PTHR12663 (PANTHER); PTHR12663:SF7 (PANTHER); IPR016024 (SUPERFAMILY)
KEH40903	sister chromatid cohesion PDS5-like protein	4248	20	0	0.7955	1	F:binding	-	Coil (COILS); IPR011989 (G3DSA:1.25.10.GENE3D); IPR011989 (G3DSA:1.25.10.GENE3D); PTHR12663:SF7 (PANTHER); PTHR12663 (PANTHER); IPR016024 (SUPERFAMILY)
KEH41008	auxin response factor	489	20	4.1e-104	0.8505	4	C:nucleus; F:protein binding; P:regulation of transcription, DNA-templated; P:auxin-activated signaling pathway	-	IPR003311 (PFAM); PTHR31734:SF11 (PANTHER); PTHR31734 (PANTHER); IPR000270 (PROSITE_PROFILES); SSF54277 (SUPERFAMILY)
KEH41009	auxin response factor	561	20	9.3e-124	0.861	4	C:nucleus; F:protein binding; P:regulation of transcription, DNA-templated; P:auxin-activated signaling pathway	-	IPR003311 (PFAM); PTHR31734:SF11 (PANTHER); PTHR31734 (PANTHER); IPR000270 (PROSITE_PROFILES); SSF54277 (SUPERFAMILY)
KEH41022	hypothetical protein MTR_1g040865	888	20	0	0.524	4	F:nucleic acid binding; F:RNA-directed DNA polymerase activity; F:RNA binding; P:RNA-dependent DNA replication	-	Coil (COILS); PTHR19446:SF384 (PANTHER); PTHR19446 (PANTHER)
KEH41054	aluminum induced protein with YGL and LRDR motif protein	579	20	3.6e-122	0.9125	4	P:asparagine biosynthetic process; P:aspartate metabolic process; F:asparagine synthase (glutamine-hydrolyzing) activity; P:alanine metabolic process	EC:6.3.5.4	IPR024286 (PFAM); IPR029055 (G3DSA:3.60.20.GENE3D); PTHR11772 (PANTHER); PTHR11772:SF8 (PANTHER); IPR029055 (SUPERFAMILY)
KEH41055	aluminum induced protein with YGL and LRDR motif protein	753	20	1.2e-168	0.912	4	P:asparagine biosynthetic process; P:aspartate metabolic process; F:asparagine synthase (glutamine-hydrolyzing) activity; P:alanine metabolic process	EC:6.3.5.4	IPR024286 (PFAM); IPR029055 (G3DSA:3.60.20.GENE3D); PTHR11772:SF8 (PANTHER); PTHR11772 (PANTHER); IPR029055 (SUPERFAMILY)
AES60345	Rpp4C3	8481	20	0	0.7645	3	F:ATP binding; F:protein binding; F:ADP binding	-	Coil (COILS); PR00364 (PRINTS); IPR027417 (G3DSA:3.40.50.GENE3D); IPR032675 (G3DSA:3.80.10.GENE3D); IPR032675 (G3DSA:3.80.10.GENE3D); IPR002182 (PFAM); IPR032675 (G3DSA:3.80.10.GENE3D); IPR001611 (PFAM); PTHR23155:SF554 (PANTHER); PTHR23155 (PANTHER); SSF52047 (SUPERFAMILY); SSF52047 (SUPERFAMILY); IPR032675 (SUPERFAMILY); IPR032675 (SUPERFAMILY); SSF52047 (SUPERFAMILY); IPR027417 (SUPERFAMILY); …
AES60441	3-isopropylmalate dehydratase, large subunit	1518	20	0	0.9425	9	C:chloroplast stroma; F:intramolecular transferase activity, transferring hydroxy groups; P:isoleucine biosynthetic process; P:valine biosynthetic process; P:leucine biosynthetic process; P:glucosinolate biosynthetic process; F:4 iron, 4 sulfur cluster binding; F:3-isopropylmalate dehydratase activity; C:3-isopropylmalate dehydratase complex	EC:4.2.1.33	IPR001030 (PRINTS); IPR015931 (G3DSA:3.30.499.GENE3D); IPR015932 (G3DSA:3.40.1060.GENE3D); IPR006251 (TIGRFAM); IPR015931 (G3DSA:3.30.499.GENE3D); IPR001030 (PFAM); IPR015937 (PANTHER); IPR001030 (SUPERFAMILY)
KEH41193	TMS membrane protein/tumor differentially protein	1284	20	0	0.8385	1	C:membrane	-	IPR005016 (PFAM); PTHR10383:SF23 (PANTHER); IPR005016 (PANTHER); TRANSMEMBRANE (PHOBIUS); TRANSMEMBRANE (PHOBIUS); NON_CYTOPLASMIC_DOMAIN (PHOBIUS); CYTOPLASMIC_DOMAIN (PHOBIUS); TRANSMEMBRANE (PHOBIUS); TRANSMEMBRANE (PHOBIUS); CYTOPLASMIC_DOMAIN (PHOBIUS); NON_CYTOPLASMIC_DOMAIN (PHOBIUS); CYTOPLASMIC_DOMAIN (PHOBIUS); NON_CYTOPLASMIC_DOMAIN (PHOBIUS); TRANSMEMBRANE (PHOBIUS); CYTOPLASMIC_DOMAI…
KEH41247	unknown	612	20	5.1e-116	0.9275	6	C:nucleus; F:translation initiation factor activity; F:protein heterodimerization activity; C:ribosome; P:regulation of translational initiation; P:transcription initiation from RNA polymerase II promoter	-	IPR009072 (G3DSA:1.10.20.GENE3D); IPR006809 (PFAM); IPR006809 (PANTHER); IPR009072 (SUPERFAMILY)
KEH41262	hypothetical protein MTR_1g047540	1461	20	0	0.642	6	P:DNA repair; F:DNA helicase activity; P:DNA duplex unwinding; C:integral component of membrane; P:telomere maintenance; F:helicase activity	-	IPR015300 (G3DSA:2.40.330.GENE3D); IPR015300 (SUPERFAMILY); IPR015300 (SUPERFAMILY)
AES60101	ethylene response factor	606	20	6.9e-116	0.8155	6	C:nucleus; F:DNA binding; C:transcription factor complex; F:transcription factor activity, sequence-specific DNA binding; P:regulation of transcription, DNA-templated; P:regulation of transcription, DNA-templated	-	IPR001471 (PRINTS); IPR001471 (SMART); IPR001471 (G3DSA:3.30.730.GENE3D); IPR001471 (PFAM); PTHR31677 (PANTHER); PTHR31677:SF24 (PANTHER); IPR001471 (PROSITE_PROFILES); IPR016177 (SUPERFAMILY)
KEH41353	AP2 domain transcription factor	1032	20	0	0.7155	7	C:nucleus; F:DNA binding; C:transcription factor complex; F:transcription factor activity, sequence-specific DNA binding; P:multicellular organismal development; P:regulation of transcription, DNA-templated; P:regulation of transcription, DNA-templated	-	IPR001471 (SMART); IPR001471 (PFAM); IPR001471 (G3DSA:3.30.730.GENE3D); PTHR32467:SF29 (PANTHER); IPR031112 (PANTHER); NON_CYTOPLASMIC_DOMAIN (PHOBIUS); CYTOPLASMIC_DOMAIN (PHOBIUS); TRANSMEMBRANE (PHOBIUS); IPR001471 (PROSITE_PROFILES); IPR016177 (SUPERFAMILY); TMhelix (TMHMM)
KEH41354	AP2 domain transcription factor	762	20	4.8e-174	0.7415	7	C:nucleus; F:DNA binding; C:transcription factor complex; F:transcription factor activity, sequence-specific DNA binding; P:multicellular organismal development; P:regulation of transcription, DNA-templated; P:regulation of transcription, DNA-templated	-	IPR001471 (SMART); IPR001471 (PFAM); IPR001471 (G3DSA:3.30.730.GENE3D); PTHR32467:SF29 (PANTHER); IPR031112 (PANTHER); IPR001471 (PROSITE_PROFILES); IPR016177 (SUPERFAMILY)
KEH41355	AP2 domain transcription factor	1146	20	0	0.7075	7	C:nucleus; F:DNA binding; C:transcription factor complex; F:transcription factor activity, sequence-specific DNA binding; P:multicellular organismal development; P:regulation of transcription, DNA-templated; P:regulation of transcription, DNA-templated	-	IPR001471 (SMART); IPR001471 (G3DSA:3.30.730.GENE3D); IPR001471 (PFAM); PTHR32467:SF29 (PANTHER); IPR031112 (PANTHER); IPR001471 (PROSITE_PROFILES); IPR016177 (SUPERFAMILY)
AES60501	MFS transporter	1794	20	0	0.8265	2	P:transmembrane transport; C:integral component of membrane	-	Coil (COILS); G3DSA:1.20.1250.20 (GENE3D); IPR010658 (PFAM); PTHR21576:SF40 (PANTHER); PTHR21576 (PANTHER); CYTOPLASMIC_DOMAIN (PHOBIUS); NON_CYTOPLASMIC_DOMAIN (PHOBIUS); NON_CYTOPLASMIC_DOMAIN (PHOBIUS); TRANSMEMBRANE (PHOBIUS); TRANSMEMBRANE (PHOBIUS); TRANSMEMBRANE (PHOBIUS); TRANSMEMBRANE (PHOBIUS); CYTOPLASMIC_DOMAIN (PHOBIUS); NON_CYTOPLASMIC_DOMAIN (PHOBIUS); TRANSMEMBRANE (PHOBIUS); NON_…
KEH41536	Serine/Threonine-kinase Nek7-like protein	2478	20	0	0.696	3	F:ATP binding; F:protein kinase activity; P:protein phosphorylation	-	IPR000719 (PFAM); G3DSA:1.10.510.10 (GENE3D); PTHR24362:SF258 (PANTHER); PTHR24362 (PANTHER); IPR000719 (PROSITE_PROFILES); IPR011009 (SUPERFAMILY)
KEH41537	Serine/Threonine-kinase Nek7-like protein	2721	20	0	0.7205	3	F:ATP binding; F:protein kinase activity; P:protein phosphorylation	-	IPR002290 (SMART); G3DSA:1.10.510.10 (GENE3D); IPR000719 (PFAM); PTHR24362:SF258 (PANTHER); PTHR24362 (PANTHER); IPR008271 (PROSITE_PATTERNS); IPR000719 (PROSITE_PROFILES); IPR011009 (SUPERFAMILY)
KEH41538	Serine/Threonine-kinase Nek7-like protein	2985	20	0	0.7405	3	F:ATP binding; F:protein kinase activity; P:protein phosphorylation	-	IPR002290 (SMART); IPR000719 (PFAM); G3DSA:3.30.200.20 (GENE3D); G3DSA:1.10.510.10 (GENE3D); PTHR24362 (PANTHER); PTHR24362:SF258 (PANTHER); IPR008271 (PROSITE_PATTERNS); IPR000719 (PROSITE_PROFILES); IPR011009 (SUPERFAMILY)
KEH41589	hypothetical protein MTR_1g052575	801	3	1.7e-172	0.73	1	F:DNA binding	-	no IPS match
KEH41645	tyrosine-tRNA ligase-like protein	1155	20	0	0.9505	6	F:tyrosine-tRNA ligase activity; F:ATP binding; P:tyrosyl-tRNA aminoacylation; P:L-phenylalanine biosynthetic process; P:tryptophan biosynthetic process; P:tyrosine biosynthetic process	EC:6.1.1.1; EC:6.1.1	IPR023617 (PIRSF); G3DSA:1.10.240.10 (GENE3D); IPR014729 (G3DSA:3.40.50.GENE3D); IPR002305 (PFAM); PTHR11946:SF53 (PANTHER); PTHR11946 (PANTHER); NON_CYTOPLASMIC_DOMAIN (PHOBIUS); SIGNAL_PEPTIDE_N_REGION (PHOBIUS); SIGNAL_PEPTIDE_H_REGION (PHOBIUS); SIGNAL_PEPTIDE (PHOBIUS); SIGNAL_PEPTIDE_C_REGION (PHOBIUS); SSF52374 (SUPERFAMILY)
KEH41700	helicase	6135	20	0	0.892	20	C:SWI/SNF complex; P:embryo development ending in seed dormancy; P:metabolic process; F:helicase activity; P:cell adhesion; P:trichome morphogenesis; P:root hair cell differentiation; P:regionalization; P:defense response to bacterium; P:mitotic cell cycle; P:negative regulation of flower development; F:DNA binding; F:ATP binding; P:petal formation; P:chromatin remodeling; P:actin nucleation; C:c…	EC:3.6.1; EC:3.6.1.15	Coil (COILS); Coil (COILS); Coil (COILS); IPR014001 (SMART); IPR001650 (SMART); IPR014012 (SMART); IPR027417 (G3DSA:3.40.50.GENE3D); IPR014012 (PFAM); IPR001650 (PFAM); PF13921 (PFAM); IPR009057 (G3DSA:1.10.10.GENE3D); IPR027417 (G3DSA:3.40.50.GENE3D); IPR000330 (PFAM); PTHR10799:SF603 (PANTHER); PTHR10799 (PANTHER); IPR014012 (PROSITE_PROFILES); IPR014001 (PROSITE_PROFILES); IPR001650 (PROSITE_P…
KEH41738	hypothetical protein MTR_1g054365	828	10	0	0.618	-		-	Coil (COILS); Coil (COILS)
KEH41939	hypothetical protein MTR_1g057820	231	1	1.3e-48	1	-		-	no IPS match
KEH42021	eukaryotic-type carbonic anhydrase	741	20	0	0.836	4	F:metal ion binding; P:nitrogen compound metabolic process; F:carbonate dehydratase activity; P:one-carbon metabolic process	EC:4.2.1.1	IPR001148 (SMART); IPR001148 (G3DSA:3.10.200.GENE3D); IPR001148 (PFAM); PTHR18952:SF100 (PANTHER); IPR023561 (PANTHER); IPR001148 (PROSITE_PROFILES); IPR001148 (SUPERFAMILY)
KEH42022	eukaryotic-type carbonic anhydrase	804	20	0	0.825	4	F:metal ion binding; P:nitrogen compound metabolic process; F:carbonate dehydratase activity; P:one-carbon metabolic process	EC:4.2.1.1	IPR001148 (SMART); IPR001148 (G3DSA:3.10.200.GENE3D); IPR001148 (PFAM); IPR023561 (PANTHER); PTHR18952:SF100 (PANTHER); NON_CYTOPLASMIC_DOMAIN (PHOBIUS); SIGNAL_PEPTIDE_N_REGION (PHOBIUS); SIGNAL_PEPTIDE (PHOBIUS); SIGNAL_PEPTIDE_C_REGION (PHOBIUS); SIGNAL_PEPTIDE_H_REGION (PHOBIUS); IPR001148 (PROSITE_PROFILES); SignalP-noTM (SIGNALP_GRAM_NEGATIVE); SignalP-noTM (SIGNALP_EUK); IPR001148 (SUPERFA…
KEH42027	NB-ARC domain protein	2940	20	0	0.7155	1	F:ADP binding	-	Coil (COILS); PR00364 (PRINTS); IPR002182 (PFAM); IPR032675 (G3DSA:3.80.10.GENE3D); IPR027417 (G3DSA:3.40.50.GENE3D); PTHR11017:SF171 (PANTHER); PTHR11017 (PANTHER); IPR032675 (SUPERFAMILY); IPR027417 (SUPERFAMILY); IPR011991 (SUPERFAMILY)
KEH42077	Serine/Threonine-kinase KIPK-like protein	2580	20	0	0.826	3	F:ATP binding; F:protein kinase activity; P:protein phosphorylation	-	IPR002290 (SMART); IPR000719 (PFAM); G3DSA:3.30.200.20 (GENE3D); G3DSA:1.10.510.10 (GENE3D); PTHR24351 (PANTHER); PTHR24351:SF92 (PANTHER); IPR008271 (PROSITE_PATTERNS); IPR000719 (PROSITE_PROFILES); IPR011009 (SUPERFAMILY)
AES60662	threonine dehydratase biosynthetic protein	1818	20	0	0.8705	9	P:isoleucine biosynthetic process; P:gluconeogenesis; F:pyridoxal phosphate binding; P:cytoskeleton organization; P:L-serine metabolic process; F:L-threonine ammonia-lyase activity; P:proteasomal protein catabolic process; P:glycine metabolic process; P:threonine metabolic process	EC:4.3.1.19	G3DSA:3.40.1020.10 (GENE3D); IPR001721 (PFAM); G3DSA:3.40.50.1100 (GENE3D); IPR005787 (TIGRFAM); IPR001926 (PFAM); PTHR10314:SF30 (PANTHER); PTHR10314 (PANTHER); IPR000634 (PROSITE_PATTERNS); CYTOPLASMIC_DOMAIN (PHOBIUS); NON_CYTOPLASMIC_DOMAIN (PHOBIUS); TRANSMEMBRANE (PHOBIUS); IPR001721 (PROSITE_PROFILES); SSF55021 (SUPERFAMILY); IPR001926 (SUPERFAMILY)
AES60809	2-methyl-6-phytylbenzoquinone methyltransferase	1044	20	0	0.8785	3	C:viral envelope; F:methyltransferase activity; P:methylation	-	IPR013216 (PFAM); IPR029063 (G3DSA:3.40.50.GENE3D); PTHR10108:SF920 (PANTHER); PTHR10108 (PANTHER); CYTOPLASMIC_DOMAIN (PHOBIUS); NON_CYTOPLASMIC_DOMAIN (PHOBIUS); TRANSMEMBRANE (PHOBIUS); IPR031164 (PROSITE_PROFILES); IPR029063 (SUPERFAMILY); TMhelix (TMHMM)
KEH42656	oxidation resistance-like protein	942	20	0	0.784	4	P:biological_process; P:vesicle-mediated transport; P:protein targeting to vacuole; C:intracellular	-	IPR006571 (SMART); IPR006571 (PFAM); PTHR23354:SF74 (PANTHER); PTHR23354 (PANTHER)
KEH42706	transmembrane protein, putative	432	20	5e-101	0.905	3	P:transmembrane transport; F:transmembrane transporter activity; C:integral component of membrane	-	IPR030184 (PANTHER); PTHR31218:SF33 (PANTHER); TRANSMEMBRANE (PHOBIUS); CYTOPLASMIC_DOMAIN (PHOBIUS); TRANSMEMBRANE (PHOBIUS); NON_CYTOPLASMIC_DOMAIN (PHOBIUS); CYTOPLASMIC_DOMAIN (PHOBIUS); TMhelix (TMHMM); TMhelix (TMHMM)
KEH42765	Pre-mRNA-splicing factor SLU7-like protein	567	20	5.5e-126	0.88	2	F:nucleic acid binding; F:zinc ion binding	-	IPR021715 (PFAM); PTHR12942 (PANTHER); PTHR12942:SF2 (PANTHER)
KEH42796	E3 ubiquitin ligase PUB14, putative	3042	20	0	0.8795	4	F:ubiquitin-protein transferase activity; F:protein binding; F:ligase activity; P:protein ubiquitination	-	Coil (COILS); Coil (COILS); Coil (COILS); IPR003613 (SMART); IPR000225 (SMART); IPR011989 (G3DSA:1.25.10.GENE3D); IPR013083 (G3DSA:3.30.40.GENE3D); IPR003613 (PFAM); PTHR22849 (PANTHER); PTHR22849:SF25 (PANTHER); IPR000225 (PROSITE_PROFILES); IPR003613 (PROSITE_PROFILES); IPR016024 (SUPERFAMILY); SSF57850 (SUPERFAMILY); IPR016024 (SUPERFAMILY)
AES61229	histone-lysine N-methyltransferase SUVR2-like protein	1806	20	0	0.6935	7	C:nucleus; F:zinc ion binding; F:protein binding; P:histone lysine methylation; F:histone-lysine N-methyltransferase activity; C:chromosome; P:lysine catabolic process	EC:2.1.1.43; EC:2.1.1	IPR003606 (SMART); IPR001214 (SMART); IPR018848 (PFAM); G3DSA:2.170.270.10 (GENE3D); IPR001214 (PFAM); IPR007728 (PFAM); PTHR22884:SF376 (PANTHER); PTHR22884 (PANTHER); IPR025776 (PROSITE_PROFILES); IPR007728 (PROSITE_PROFILES); IPR001214 (PROSITE_PROFILES); SSF82199 (SUPERFAMILY)
AES61309	protein translocase family protein	885	20	0	0.788	4	P:protein transmembrane transport; P:metabolic process; F:mitochondrial protein-transporting ATPase activity; C:ribosome	EC:3.6.1; EC:3.6.1.3; EC:3.6.3.51; EC:3.6.1.15	IPR007379 (SMART); IPR007379 (PFAM); PTHR28554 (PANTHER); PTHR28554:SF1 (PANTHER); IPR032710 (SUPERFAMILY)
KEH43069	protein translocase family protein	750	20	0	0.7695	1	F:hydrolase activity	-	IPR007379 (PFAM); PTHR28554 (PANTHER); PTHR28554:SF1 (PANTHER); IPR032710 (SUPERFAMILY)
AES61357	Rho GTPase-like protein	1941	20	0	0.8915	8	C:integral component of mitochondrial outer membrane; F:GTP binding; P:small GTPase mediated signal transduction; F:GTPase activity; F:calcium ion binding; P:metabolic process; P:protein transport; P:mitochondrion organization	EC:3.6.1; EC:3.6.1.15	PR00449 (PRINTS); IPR021181 (PIRSF); IPR003578 (SMART); IPR003579 (SMART); IPR027417 (G3DSA:3.40.50.GENE3D); IPR027417 (G3DSA:3.40.50.GENE3D); IPR001806 (PFAM); IPR011992 (G3DSA:1.10.238.GENE3D); IPR013566 (PFAM); IPR013567 (PFAM); PTHR24072 (PANTHER); PTHR24072:SF166 (PANTHER); IPR018247 (PROSITE_PATTERNS); NON_CYTOPLASMIC_DOMAIN (PHOBIUS); TRANSMEMBRANE (PHOBIUS); CYTOPLASMIC_DOMAIN (PHOBIUS); …
AES61388	WD repeat phosphoinositide-interacting-like protein	1158	20	0	0.9145	1	F:protein binding	-	IPR001680 (SMART); IPR015943 (G3DSA:2.130.10.GENE3D); PTHR11227:SF25 (PANTHER); PTHR11227 (PANTHER); IPR017986 (SUPERFAMILY)
AES61507	hypothetical protein MTR_1g084990	3399	20	0	0.7445	-		-	Coil (COILS); Coil (COILS)
KEH43136	hypothetical protein MTR_1g084990	3402	20	0	0.7445	-		-	Coil (COILS); Coil (COILS)
AES61603	unnamed protein product	546	20	2.6e-130	0.999	4	F:GTP binding; P:small GTPase mediated signal transduction; P:intracellular protein transport; C:plastid	-	IPR006689 (PRINTS); IPR024156 (SMART); IPR003579 (SMART); SM00178 (SMART); IPR027417 (G3DSA:3.40.50.GENE3D); IPR006689 (PFAM); IPR005225 (TIGRFAM); PTHR11711 (PANTHER); PTHR11711:SF181 (PANTHER); IPR024156 (PROSITE_PROFILES); IPR027417 (SUPERFAMILY)
AES61721	P-loop nucleoside triphosphate hydrolase superfamily protein	3030	20	0	0.886	8	F:ATP binding; F:microtubule motor activity; C:tubulin complex; P:metabolic process; C:kinesin complex; P:microtubule-based movement; C:microtubule; F:microtubule binding	EC:3.6.1; EC:3.6.1.15	Coil (COILS); IPR001752 (PRINTS); IPR001715 (SMART); IPR001752 (SMART); IPR001752 (PFAM); IPR001715 (PFAM); IPR001752 (G3DSA:3.40.850.GENE3D); IPR001715 (G3DSA:1.10.418.GENE3D); PTHR24115:SF468 (PANTHER); IPR027640 (PANTHER); IPR001752 (PROSITE_PROFILES); IPR001715 (PROSITE_PROFILES); IPR001715 (SUPERFAMILY); IPR027417 (SUPERFAMILY)
AES61744	ASF/SF2-like pre-mRNA splicing factor SRP32, putative	1347	20	0	0.8365	5	F:nucleotide binding; C:nucleus; F:DNA binding; C:nucleosome; P:nucleosome assembly	-	IPR000504 (SMART); IPR005818 (SMART); IPR000504 (PFAM); IPR012677 (G3DSA:3.30.70.GENE3D); IPR005818 (PFAM); IPR012677 (G3DSA:3.30.70.GENE3D); IPR011991 (G3DSA:1.10.10.GENE3D); PTHR24012:SF442 (PANTHER); PTHR24012 (PANTHER); IPR005818 (PROSITE_PROFILES); IPR000504 (PROSITE_PROFILES); IPR011991 (SUPERFAMILY); IPR012677 (SUPERFAMILY)
AES61803	P-loop nucleoside triphosphate hydrolase superfamily protein	3714	20	0	0.857	4	F:ATP binding; F:protein binding; P:metabolic process; F:microtubule-severing ATPase activity	EC:3.6.1; EC:3.6.1.3; EC:3.6.1.15; EC:3.6.4.3	IPR003593 (SMART); IPR027417 (G3DSA:3.40.50.GENE3D); IPR000253 (PFAM); IPR000253 (G3DSA:2.60.200.GENE3D); G3DSA:1.10.8.60 (GENE3D); IPR003959 (PFAM); PTHR23074 (PANTHER); PTHR23074:SF89 (PANTHER); IPR003960 (PROSITE_PATTERNS); SignalP-TM (SIGNALP_GRAM_POSITIVE); IPR027417 (SUPERFAMILY); IPR008984 (SUPERFAMILY)
KEH43260	hypothetical protein MTR_1g088955	444	20	3.4e-103	0.566	2	F:DNA binding; P:regulation of transcription, DNA-templated	-	no IPS match
KEH43275	receptor-like kinase in in flowers protein	1956	20	0	0.82	4	F:ATP binding; P:serine family amino acid metabolic process; F:protein serine/threonine kinase activity; P:protein phosphorylation	EC:2.7.11	IPR002290 (SMART); G3DSA:1.10.510.10 (GENE3D); IPR013320 (G3DSA:2.60.120.GENE3D); G3DSA:3.30.200.20 (GENE3D); IPR000719 (PFAM); PTHR27006:SF36 (PANTHER); PTHR27006 (PANTHER); IPR008271 (PROSITE_PATTERNS); IPR017441 (PROSITE_PATTERNS); SIGNAL_PEPTIDE_N_REGION (PHOBIUS); SIGNAL_PEPTIDE (PHOBIUS); NON_CYTOPLASMIC_DOMAIN (PHOBIUS); SIGNAL_PEPTIDE_H_REGION (PHOBIUS); CYTOPLASMIC_DOMAIN (PHOBIUS); SIGN…
KEH43278	endonuclease/exonuclease/phosphatase family protein	1044	20	0	0.7675	3	P:nucleic acid phosphodiester bond hydrolysis; F:exonuclease activity; F:endonuclease activity	EC:3.1	IPR005135 (G3DSA:3.60.10.GENE3D); IPR005135 (PFAM); PTHR14859:SF2 (PANTHER); IPR027317 (PANTHER); IPR005135 (SUPERFAMILY)
KEH43279	endonuclease/exonuclease/phosphatase family protein	1164	20	0	0.764	3	P:nucleic acid phosphodiester bond hydrolysis; F:exonuclease activity; F:endonuclease activity	EC:3.1	IPR005135 (G3DSA:3.60.10.GENE3D); IPR005135 (PFAM); PTHR14859:SF2 (PANTHER); IPR027317 (PANTHER); IPR005135 (SUPERFAMILY)
KEH43280	endonuclease/exonuclease/phosphatase family protein	1371	20	0	0.8075	3	P:nucleic acid phosphodiester bond hydrolysis; F:exonuclease activity; F:endonuclease activity	EC:3.1	IPR005135 (G3DSA:3.60.10.GENE3D); IPR005135 (PFAM); PTHR14859:SF2 (PANTHER); IPR027317 (PANTHER); IPR005135 (SUPERFAMILY)
AES61898	plastocyanin-like domain protein	540	20	1.1e-118	0.766	3	P:obsolete electron transport; F:electron carrier activity; C:anchored component of membrane	-	IPR003245 (PFAM); IPR008972 (G3DSA:2.60.40.GENE3D); PTHR33021:SF70 (PANTHER); PTHR33021 (PANTHER); SIGNAL_PEPTIDE_H_REGION (PHOBIUS); SIGNAL_PEPTIDE_C_REGION (PHOBIUS); SIGNAL_PEPTIDE (PHOBIUS); NON_CYTOPLASMIC_DOMAIN (PHOBIUS); CYTOPLASMIC_DOMAIN (PHOBIUS); SIGNAL_PEPTIDE_N_REGION (PHOBIUS); TRANSMEMBRANE (PHOBIUS); IPR003245 (PRODOM); IPR003245 (PROSITE_PROFILES); SignalP-noTM (SIGNALP_EUK); Si…
KEH43302	myb-like transcription factor family protein	663	20	2.1e-149	0.843	1	F:DNA binding	-	IPR009057 (G3DSA:1.10.10.GENE3D); IPR025756 (PFAM); PTHR31499:SF9 (PANTHER); PTHR31499 (PANTHER)
KEH43303	myb-like transcription factor family protein	888	20	0	0.822	1	F:DNA binding	-	IPR006447 (TIGRFAM); IPR009057 (G3DSA:1.10.10.GENE3D); IPR001005 (PFAM); IPR025756 (PFAM); PTHR31499:SF9 (PANTHER); PTHR31499 (PANTHER); IPR017930 (PROSITE_PROFILES); IPR009057 (SUPERFAMILY)
KEH43436	XS domain protein	2721	20	0	0.7455	1	P:gene silencing by RNA	-	PTHR21596:SF14 (PANTHER); PTHR21596 (PANTHER); CYTOPLASMIC_DOMAIN (PHOBIUS); CYTOPLASMIC_DOMAIN (PHOBIUS); TRANSMEMBRANE (PHOBIUS); TRANSMEMBRANE (PHOBIUS); NON_CYTOPLASMIC_DOMAIN (PHOBIUS)
KEH43437	XS domain protein	2892	20	0	0.776	1	P:gene silencing by RNA	-	PTHR21596 (PANTHER); PTHR21596:SF14 (PANTHER)
KEH43438	XS domain protein	2805	20	0	0.748	1	P:gene silencing by RNA	-	PTHR21596 (PANTHER); PTHR21596:SF14 (PANTHER)
KEH43439	XS domain protein	3237	20	0	0.786	1	P:gene silencing by RNA	-	IPR005380 (PFAM); PTHR21596:SF14 (PANTHER); PTHR21596 (PANTHER)
AES62181	para-aminobenzoate synthase	2622	20	0	0.8305	6	F:oxo-acid-lyase activity; C:chloroplast; P:para-aminobenzoic acid biosynthetic process; F:4-amino-4-deoxychorismate synthase activity; P:folic acid biosynthetic process; P:chorismate metabolic process	EC:2.6.1.85	PR00096 (PRINTS); PR00099 (PRINTS); PR00097 (PRINTS); IPR017926 (PFAM); IPR029062 (G3DSA:3.40.50.GENE3D); IPR006805 (PFAM); IPR010117 (TIGRFAM); IPR005801 (G3DSA:3.60.120.GENE3D); IPR005802 (TIGRFAM); IPR015890 (PFAM); PTHR11236:SF18 (PANTHER); PTHR11236 (PANTHER); IPR017926 (PROSITE_PROFILES); IPR005801 (SUPERFAMILY); IPR029062 (SUPERFAMILY)
KEH43523	para-aminobenzoate synthase	2517	20	0	0.813	6	F:oxo-acid-lyase activity; C:chloroplast; P:para-aminobenzoic acid biosynthetic process; F:4-amino-4-deoxychorismate synthase activity; P:folic acid biosynthetic process; P:chorismate metabolic process	EC:2.6.1.85	PR00099 (PRINTS); PR00096 (PRINTS); PR00097 (PRINTS); IPR010117 (TIGRFAM); IPR015890 (PFAM); IPR006805 (PFAM); IPR029062 (G3DSA:3.40.50.GENE3D); IPR005802 (TIGRFAM); IPR005801 (G3DSA:3.60.120.GENE3D); IPR017926 (PFAM); IPR006221 (TIGRFAM); PTHR11236 (PANTHER); PTHR11236:SF18 (PANTHER); IPR017926 (PROSITE_PROFILES); IPR005801 (SUPERFAMILY); IPR029062 (SUPERFAMILY)
AES62222	substrate carrier family protein	2391	20	0	0.8475	4	P:transmembrane transport; F:calcium ion binding; C:chloroplast envelope; C:integral component of membrane	-	Coil (COILS); IPR018108 (PFAM); IPR011992 (G3DSA:1.10.238.GENE3D); IPR011992 (G3DSA:1.10.238.GENE3D); IPR023395 (G3DSA:1.50.40.GENE3D); PTHR24089 (PANTHER); PTHR24089:SF300 (PANTHER); IPR018247 (PROSITE_PATTERNS); IPR018108 (PROSITE_PROFILES); IPR002048 (PROSITE_PROFILES); IPR023395 (SUPERFAMILY); IPR011992 (SUPERFAMILY)
KEH43537	substrate carrier family protein	1842	20	0	0.821	4	F:calcium ion binding; C:chloroplast envelope; C:integral component of membrane; P:transport	-	Coil (COILS); IPR011992 (G3DSA:1.10.238.GENE3D); IPR011992 (G3DSA:1.10.238.GENE3D); IPR002048 (PFAM); IPR018108 (PFAM); IPR023395 (G3DSA:1.50.40.GENE3D); PTHR24089 (PANTHER); PTHR24089:SF300 (PANTHER); IPR018247 (PROSITE_PATTERNS); IPR018108 (PROSITE_PROFILES); IPR002048 (PROSITE_PROFILES); IPR023395 (SUPERFAMILY); IPR011992 (SUPERFAMILY)
AES62320	DHHC type zinc finger protein	1269	20	0	0.897	4	F:zinc ion binding; F:protein-cysteine S-palmitoyltransferase activity; P:acyl-carrier-protein biosynthetic process; C:integral component of membrane	EC:2.3.1.225; EC:2.3.1	IPR001594 (PFAM); PTHR22883 (PANTHER); PTHR22883:SF41 (PANTHER); TRANSMEMBRANE (PHOBIUS); CYTOPLASMIC_DOMAIN (PHOBIUS); TRANSMEMBRANE (PHOBIUS); NON_CYTOPLASMIC_DOMAIN (PHOBIUS); CYTOPLASMIC_DOMAIN (PHOBIUS); TRANSMEMBRANE (PHOBIUS); CYTOPLASMIC_DOMAIN (PHOBIUS); TRANSMEMBRANE (PHOBIUS); NON_CYTOPLASMIC_DOMAIN (PHOBIUS); IPR001594 (PROSITE_PROFILES); TMhelix (TMHMM); TMhelix (TMHMM); TMhelix (TMH…
AES62507	tyrosine kinase family protein	2154	20	0	0.849	7	F:ubiquitin-protein transferase activity; F:ATP binding; F:protein kinase activity; P:protein phosphorylation; C:plasma membrane; F:ligase activity; P:protein ubiquitination	-	Coil (COILS); IPR003613 (SMART); G3DSA:1.10.510.10 (GENE3D); IPR013083 (G3DSA:3.30.40.GENE3D); IPR001245 (PFAM); G3DSA:3.30.200.20 (GENE3D); IPR003613 (PFAM); IPR014729 (G3DSA:3.40.50.GENE3D); IPR013320 (G3DSA:2.60.120.GENE3D); PTHR27003 (PANTHER); PTHR27003:SF1 (PANTHER); IPR017441 (PROSITE_PATTERNS); IPR000719 (PROSITE_PROFILES); IPR003613 (PROSITE_PROFILES); SSF52402 (SUPERFAMILY); IPR011009 (…
KEH43690	tyrosine kinase family protein	2148	20	0	0.8485	7	F:ubiquitin-protein transferase activity; F:ATP binding; F:protein kinase activity; P:protein phosphorylation; C:plasma membrane; F:ligase activity; P:protein ubiquitination	-	Coil (COILS); IPR003613 (SMART); IPR014729 (G3DSA:3.40.50.GENE3D); G3DSA:1.10.510.10 (GENE3D); IPR003613 (PFAM); IPR013083 (G3DSA:3.30.40.GENE3D); IPR013320 (G3DSA:2.60.120.GENE3D); IPR001245 (PFAM); G3DSA:3.30.200.20 (GENE3D); PTHR27003:SF1 (PANTHER); PTHR27003 (PANTHER); IPR017441 (PROSITE_PATTERNS); IPR003613 (PROSITE_PROFILES); IPR000719 (PROSITE_PROFILES); IPR011009 (SUPERFAMILY); SSF57850 (…
AES62564	MATE efflux family protein	1623	20	0	0.871	4	P:drug transmembrane transport; F:antiporter activity; C:integral component of membrane; F:drug transmembrane transporter activity	-	IPR002528 (PFAM); IPR002528 (TIGRFAM); PTHR11206:SF103 (PANTHER); PTHR11206 (PANTHER); TRANSMEMBRANE (PHOBIUS); TRANSMEMBRANE (PHOBIUS); NON_CYTOPLASMIC_DOMAIN (PHOBIUS); CYTOPLASMIC_DOMAIN (PHOBIUS); TRANSMEMBRANE (PHOBIUS); TRANSMEMBRANE (PHOBIUS); TRANSMEMBRANE (PHOBIUS); TRANSMEMBRANE (PHOBIUS); NON_CYTOPLASMIC_DOMAIN (PHOBIUS); CYTOPLASMIC_DOMAIN (PHOBIUS); TRANSMEMBRANE (PHOBIUS); CYTOPLASM…
AES62642	DEAD-box ATP-dependent RNA helicase	1926	20	0	0.881	5	C:nucleus; F:ATP binding; F:RNA binding; P:metabolic process; F:helicase activity	EC:3.6.1; EC:3.6.1.15	IPR001650 (SMART); IPR014001 (SMART); IPR001650 (PFAM); IPR027417 (G3DSA:3.40.50.GENE3D); IPR011545 (PFAM); IPR012562 (PFAM); IPR027417 (G3DSA:3.40.50.GENE3D); PTHR24031:SF330 (PANTHER); PTHR24031 (PANTHER); IPR000629 (PROSITE_PATTERNS); IPR014014 (PROSITE_PROFILES); IPR001650 (PROSITE_PROFILES); IPR014001 (PROSITE_PROFILES); IPR027417 (SUPERFAMILY); IPR012677 (SUPERFAMILY)
AES62738	zinc finger protein, putative	1020	20	0	0.89	4	F:zinc ion binding; F:protein binding; P:response to abscisic acid; P:mitotic nuclear division	-	IPR013083 (G3DSA:3.30.40.GENE3D); PTHR12981:SF0 (PANTHER); PTHR12981 (PANTHER); CYTOPLASMIC_DOMAIN (PHOBIUS); NON_CYTOPLASMIC_DOMAIN (PHOBIUS); TRANSMEMBRANE (PHOBIUS); IPR001841 (PROSITE_PROFILES); SSF57850 (SUPERFAMILY); TMhelix (TMHMM)
KEH44031	transcriptional regulator of RNA polII, SAGA, subunit	1077	20	0	0.741	1	C:SAGA-type complex	-	IPR024738 (PFAM); PTHR21277:SF12 (PANTHER); PTHR21277 (PANTHER)
AES62959	pentatricopeptide (PPR) repeat protein, putative	4260	20	0	0.7545	12	P:defense response to other organism; P:single-organism intracellular transport; F:protein binding; P:cellular protein modification process; P:regulation of programmed cell death; P:macromolecule localization; P:regulation of defense response; P:negative regulation of biological process; P:cellular response to oxygen-containing compound; P:intracellular signal transduction; P:hormone-mediated sig…	-	IPR008528 (PFAM); IPR002885 (PFAM); IPR002885 (PFAM); IPR002885 (PFAM); IPR002885 (TIGRFAM); IPR011990 (G3DSA:1.25.40.GENE3D); PTHR31280:SF7 (PANTHER); PTHR31280 (PANTHER); IPR002885 (PROSITE_PROFILES); IPR011990 (SUPERFAMILY)
KEH44447	chromatin remodeling protein	3123	20	0	0.8035	6	F:ATPase activity; F:ATP binding; F:zinc ion binding; F:protein binding; P:metabolic process; F:helicase activity	EC:3.6.1; EC:3.6.1.3; EC:3.6.1.15	IPR014001 (SMART); IPR001841 (SMART); IPR001650 (SMART); IPR013083 (G3DSA:3.30.40.GENE3D); IPR000330 (PFAM); IPR001650 (PFAM); IPR018957 (PFAM); IPR027417 (G3DSA:3.40.50.GENE3D); IPR027417 (G3DSA:3.40.50.GENE3D); PTHR10799:SF777 (PANTHER); PTHR10799 (PANTHER); IPR017907 (PROSITE_PATTERNS); IPR001841 (PROSITE_PROFILES); IPR014001 (PROSITE_PROFILES); IPR001650 (PROSITE_PROFILES); IPR027417 (SUPERFA…
AES63068	glucan synthase-like protein	5826	20	0	0.9345	5	F:1,3-beta-D-glucan synthase activity; P:(1->3)-beta-D-glucan biosynthetic process; C:1,3-beta-D-glucan synthase complex; P:starch metabolic process; P:sucrose metabolic process	EC:2.4.1.34; EC:2.4.1	Coil (COILS); Coil (COILS); IPR026899 (PFAM); PF04652 (PFAM); IPR023175 (G3DSA:1.25.40.GENE3D); IPR003440 (PFAM); PTHR12741:SF21 (PANTHER); PTHR12741 (PANTHER); NON_CYTOPLASMIC_DOMAIN (PHOBIUS); TRANSMEMBRANE (PHOBIUS); CYTOPLASMIC_DOMAIN (PHOBIUS); CYTOPLASMIC_DOMAIN (PHOBIUS); TRANSMEMBRANE (PHOBIUS); TRANSMEMBRANE (PHOBIUS); TRANSMEMBRANE (PHOBIUS); TRANSMEMBRANE (PHOBIUS); NON_CYTOPLASMIC_DOM…
KEH44551	signal peptide peptidase-like protein	1572	20	0	0.8445	3	F:aspartic-type endopeptidase activity; P:proteolysis; C:integral component of membrane	EC:3.4.23	IPR006639 (SMART); G3DSA:3.50.30.30 (GENE3D); IPR007369 (PFAM); IPR003137 (PFAM); IPR007369 (PANTHER); PTHR12174:SF36 (PANTHER); TRANSMEMBRANE (PHOBIUS); SIGNAL_PEPTIDE_H_REGION (PHOBIUS); CYTOPLASMIC_DOMAIN (PHOBIUS); TRANSMEMBRANE (PHOBIUS); NON_CYTOPLASMIC_DOMAIN (PHOBIUS); TRANSMEMBRANE (PHOBIUS); NON_CYTOPLASMIC_DOMAIN (PHOBIUS); TRANSMEMBRANE (PHOBIUS); CYTOPLASMIC_DOMAIN (PHOBIUS); NON_CYT…
KEH44558	receptor Serine/Threonine kinase	1425	20	0	0.8815	9	F:ATP binding; P:defense response to bacterium, incompatible interaction; P:peptidyl-tyrosine phosphorylation; F:non-membrane spanning protein tyrosine kinase activity; P:protein autophosphorylation; P:serine family amino acid metabolic process; F:protein serine/threonine kinase activity; P:pattern recognition receptor signaling pathway; C:plasma membrane	EC:2.7.10; EC:2.7.11; EC:2.7.10.2	G3DSA:3.30.200.20 (GENE3D); G3DSA:1.10.510.10 (GENE3D); IPR013320 (G3DSA:2.60.120.GENE3D); IPR000719 (PFAM); PTHR27001:SF96 (PANTHER); PTHR27001 (PANTHER); IPR008271 (PROSITE_PATTERNS); IPR017441 (PROSITE_PATTERNS); IPR000719 (PROSITE_PROFILES); IPR011009 (SUPERFAMILY)
AES63116	hypothetical protein MTR_2g005070	309	20	3.4e-69	0.906	1	C:mitochondrion	-	PTHR36377 (PANTHER); PTHR36377:SF1 (PANTHER); SIGNAL_PEPTIDE_H_REGION (PHOBIUS); CYTOPLASMIC_DOMAIN (PHOBIUS); SIGNAL_PEPTIDE_C_REGION (PHOBIUS); NON_CYTOPLASMIC_DOMAIN (PHOBIUS); SIGNAL_PEPTIDE_N_REGION (PHOBIUS); SIGNAL_PEPTIDE (PHOBIUS); TRANSMEMBRANE (PHOBIUS)
AES63372	fructose-1,6-bisphosphatase, cytosolic-like protein	1029	20	0	0.938	8	P:gluconeogenesis; P:pentose-phosphate shunt; P:protein dephosphorylation; P:glycolytic process; F:fructose 1,6-bisphosphate 1-phosphatase activity; P:mannose metabolic process; P:fructose metabolic process; P:carbon utilization	EC:3.1; EC:3.1.3.23; EC:3.1.3.11; EC:3.1.3.41	IPR028343 (PRINTS); IPR028343 (PIRSF); IPR000146 (PIRSF); G3DSA:3.30.540.10 (GENE3D); G3DSA:3.40.190.80 (GENE3D); IPR000146 (PFAM); IPR000146 (PANTHER); PTHR11556:SF17 (PANTHER); IPR020548 (PROSITE_PATTERNS); IPR000146 (HAMAP); SSF56655 (SUPERFAMILY)
AES63778	acetolactate synthase 1 catalytic subunit	1968	20	0	0.909	12	C:chloroplast stroma; F:magnesium ion binding; F:acetolactate synthase activity; F:thiamine pyrophosphate binding; P:isoleucine biosynthetic process; P:pantothenate biosynthetic process; F:flavin adenine dinucleotide binding; P:valine biosynthetic process; C:acetolactate synthase complex; P:leucine biosynthetic process; F:lyase activity; P:response to herbicide	EC:2.2.1.6	IPR012000 (PFAM); IPR012001 (PFAM); IPR029035 (G3DSA:3.40.50.GENE3D); IPR011766 (PFAM); IPR012846 (TIGRFAM); IPR029061 (G3DSA:3.40.50.GENE3D); IPR029061 (G3DSA:3.40.50.GENE3D); PTHR18968 (PANTHER); PTHR18968:SF112 (PANTHER); IPR000399 (PROSITE_PATTERNS); IPR029035 (SUPERFAMILY); IPR029061 (SUPERFAMILY); IPR029061 (SUPERFAMILY)
KEH36625	RING/FYVE/PHD zinc finger protein	852	20	0	0.7455	1	F:zinc ion binding	-	IPR011016 (SMART); IPR011016 (PFAM); IPR013083 (G3DSA:3.30.40.GENE3D); PTHR23012:SF76 (PANTHER); PTHR23012 (PANTHER); CYTOPLASMIC_DOMAIN (PHOBIUS); TRANSMEMBRANE (PHOBIUS); NON_CYTOPLASMIC_DOMAIN (PHOBIUS); IPR011016 (PROSITE_PROFILES); SSF57850 (SUPERFAMILY); TMhelix (TMHMM)
AES64235	CHY and CTCHY and RING-type zinc finger protein	804	20	0	0.928	9	C:nucleus; F:ubiquitin-protein transferase activity; C:transcription factor complex; F:zinc ion binding; C:cytoplasm; P:positive regulation of transcription factor catabolic process; F:transcription factor binding; P:negative regulation of defense response to bacterium; P:protein ubiquitination	-	IPR001841 (SMART); IPR004039 (G3DSA:2.20.28.GENE3D); PF14599 (PFAM); IPR008913 (PFAM); IPR018957 (PFAM); IPR013083 (G3DSA:3.30.40.GENE3D); IPR031109 (PTHR21319:PANTHER); PTHR21319 (PANTHER); IPR001841 (PROSITE_PROFILES); IPR017921 (PROSITE_PROFILES); IPR008913 (PROSITE_PROFILES); SSF161245 (SUPERFAMILY); SSF161219 (SUPERFAMILY); SSF57850 (SUPERFAMILY)
AES64276	ankyrin repeat protein	2082	20	0	0.806	1	F:protein binding	-	IPR002110 (SMART); IPR026961 (PFAM); IPR020683 (G3DSA:1.25.40.GENE3D); IPR020683 (PFAM); PTHR24177 (PANTHER); PTHR24177:SF47 (PANTHER); TRANSMEMBRANE (PHOBIUS); NON_CYTOPLASMIC_DOMAIN (PHOBIUS); TRANSMEMBRANE (PHOBIUS); TRANSMEMBRANE (PHOBIUS); TRANSMEMBRANE (PHOBIUS); NON_CYTOPLASMIC_DOMAIN (PHOBIUS); CYTOPLASMIC_DOMAIN (PHOBIUS); CYTOPLASMIC_DOMAIN (PHOBIUS); CYTOPLASMIC_DOMAIN (PHOBIUS); NON_C…
KEH36904	fungal proteinase A, aspartic proteinase superfamily protein	1533	20	0	0.8785	3	F:aspartic-type endopeptidase activity; P:proteolysis; P:lipid metabolic process	EC:3.4.23	IPR001461 (PRINTS); IPR008139 (SMART); IPR021109 (G3DSA:2.40.70.GENE3D); IPR001461 (PFAM); IPR021109 (G3DSA:2.40.70.GENE3D); IPR011001 (G3DSA:1.10.225.GENE3D); IPR007856 (PFAM); IPR008138 (PFAM); IPR011001 (G3DSA:1.10.225.GENE3D); IPR001461 (PANTHER); PTHR13683:SF286 (PANTHER); IPR001969 (PROSITE_PATTERNS); SIGNAL_PEPTIDE_N_REGION (PHOBIUS); SIGNAL_PEPTIDE_H_REGION (PHOBIUS); SIGNAL_PEPTIDE_C_REG…
KEH36934	WRKY DNA-binding domain protein	1413	20	0	0.655	5	C:transcription factor complex; F:transcription factor activity, sequence-specific DNA binding; P:regulation of transcription, DNA-templated; F:sequence-specific DNA binding; P:regulation of transcription, DNA-templated	-	IPR003657 (SMART); IPR003657 (PFAM); IPR003657 (G3DSA:2.20.25.GENE3D); PTHR32096:SF22 (PANTHER); PTHR32096 (PANTHER); IPR003657 (PROSITE_PROFILES); IPR003657 (SUPERFAMILY)
AES64672	elongation factor Tu GTP-binding domain protein	1737	20	0	0.685	5	F:GTP binding; P:regulation of translational elongation; F:translation elongation factor activity; F:GTPase activity; C:ribosome	EC:3.6.1; EC:3.6.1.15	PF00009 (PFAM); IPR027417 (G3DSA:3.40.50.GENE3D); G3DSA:2.40.30.10 (GENE3D); PTHR23115 (PANTHER); PTHR23115:SF162 (PANTHER); IPR000795 (PROSITE_PROFILES); IPR027417 (SUPERFAMILY); IPR009000 (SUPERFAMILY)
KEH37035	ROOT HAIR defective 3 GTP-binding family protein	2502	20	0	0.8835	5	C:endoplasmic reticulum membrane; F:GTP binding; F:GTPase activity; P:metabolic process; C:integral component of membrane	EC:3.6.1; EC:3.6.1.15	Coil (COILS); Coil (COILS); IPR027417 (G3DSA:3.40.50.GENE3D); IPR008803 (PFAM); PTHR11649:SF65 (PANTHER); PTHR11649 (PANTHER); CYTOPLASMIC_DOMAIN (PHOBIUS); TRANSMEMBRANE (PHOBIUS); NON_CYTOPLASMIC_DOMAIN (PHOBIUS); NON_CYTOPLASMIC_DOMAIN (PHOBIUS); CYTOPLASMIC_DOMAIN (PHOBIUS); TRANSMEMBRANE (PHOBIUS); TRANSMEMBRANE (PHOBIUS); IPR008803 (HAMAP); IPR030386 (PROSITE_PROFILES); IPR027417 (SUPERFAMI…
KEH37046	glycolipid transfer protein	624	20	1.1e-149	0.8575	15	F:sphingosine transmembrane transporter activity; P:organic cation transport; P:polyol transport; P:response to salicylic acid; P:protein phosphorylation; P:glycolipid transport; P:defense response to bacterium, incompatible interaction; F:Goodpasture-antigen-binding protein kinase activity; F:glycolipid binding; P:cell death; P:vesicle-mediated transport; P:ammonium transmembrane transport; C:cy…	EC:2.7.11; EC:2.7.11.9	IPR014830 (G3DSA:1.10.3520.GENE3D); IPR014830 (PFAM); PTHR10219:SF28 (PANTHER); PTHR10219 (PANTHER); IPR014830 (SUPERFAMILY)
KEH37090	toprim domain protein	2064	20	0	0.8445	9	C:replication fork; F:ATP binding; F:DNA-directed DNA polymerase activity; P:DNA replication; P:DNA duplex unwinding; P:DNA biosynthetic process; C:DNA polymerase complex; F:single-stranded DNA binding; F:5'-3' DNA helicase activity	EC:3.6.1; EC:2.7.7.7; EC:3.6.1.15	IPR006171 (SMART); G3DSA:3.40.1360.10 (GENE3D); IPR027417 (G3DSA:3.40.50.GENE3D); IPR006171 (PFAM); PF13481 (PFAM); IPR027032 (PANTHER); IPR007694 (PROSITE_PROFILES); IPR006171 (PROSITE_PROFILES); SSF56731 (SUPERFAMILY); IPR027417 (SUPERFAMILY)
AES64883	complex 1 protein, LYR family protein	288	20	3.2e-63	0.9655	-		-	IPR008011 (PFAM); PTHR13166:SF13 (PANTHER); PTHR13166 (PANTHER)
AES64907	30S ribosomal protein S1	1230	20	0	0.8745	14	C:chloroplast stroma; P:chlorophyll biosynthetic process; P:pentose-phosphate shunt; P:rRNA processing; P:photosynthetic electron transport in photosystem I; C:ribosome; C:thylakoid; P:translation; F:RNA binding; P:chloroplast relocation; F:structural constituent of ribosome; C:membrane; P:thylakoid membrane organization; P:isopentenyl diphosphate biosynthetic process, methylerythritol 4-phosphat…	-	Coil (COILS); IPR000110 (PRINTS); IPR022967 (SMART); IPR012340 (G3DSA:2.40.50.GENE3D); IPR003029 (PFAM); IPR012340 (G3DSA:2.40.50.GENE3D); PTHR10724 (PANTHER); PTHR10724:SF7 (PANTHER); IPR003029 (PROSITE_PROFILES); IPR012340 (SUPERFAMILY); IPR012340 (SUPERFAMILY); IPR012340 (SUPERFAMILY)
AES64989	ATP:citrate lyase	1827	20	0	0.9755	6	F:ATP citrate synthase activity; F:cofactor binding; P:cellular carbohydrate metabolic process; F:lyase activity; P:tricarboxylic acid cycle; F:ligase activity	EC:2.3.3.8	IPR005810 (PRINTS); IPR003781 (PFAM); IPR016102 (G3DSA:3.40.50.GENE3D); IPR002020 (PFAM); IPR016143 (G3DSA:1.10.230.GENE3D); IPR016040 (G3DSA:3.40.50.GENE3D); IPR005811 (PFAM); IPR016142 (G3DSA:1.10.580.GENE3D); PTHR23118:SF3 (PANTHER); PTHR23118 (PANTHER); IPR005810 (PROSITE_PATTERNS); IPR017866 (PROSITE_PATTERNS); IPR017440 (PROSITE_PATTERNS); IPR016040 (SUPERFAMILY); IPR002020 (SUPERFAMILY)
KEH37173	transducin family protein/WD-40 repeat protein	3153	20	0	0.691	2	F:protein binding; P:regulation of transcription, DNA-templated	-	IPR001680 (SMART); IPR006594 (SMART); IPR006595 (SMART); IPR015943 (G3DSA:2.130.10.GENE3D); IPR001680 (PFAM); IPR006594 (PFAM); IPR015943 (G3DSA:2.130.10.GENE3D); IPR027728 (PTHR22847:PANTHER); PTHR22847 (PANTHER); IPR019775 (PROSITE_PATTERNS); IPR006595 (PROSITE_PROFILES); IPR006594 (PROSITE_PROFILES); IPR001680 (PROSITE_PROFILES); IPR017986 (PROSITE_PROFILES); IPR017986 (SUPERFAMILY); SSF82171 …
KEH37245	condensin-2 complex subunit D3	3993	20	0	0.8305	2	P:mitotic chromosome condensation; F:binding	-	Coil (COILS); IPR032682 (PFAM); IPR011989 (G3DSA:1.25.10.GENE3D); IPR026971 (PANTHER); PTHR14222:SF1 (PANTHER); TRANSMEMBRANE (PHOBIUS); CYTOPLASMIC_DOMAIN (PHOBIUS); TRANSMEMBRANE (PHOBIUS); NON_CYTOPLASMIC_DOMAIN (PHOBIUS); NON_CYTOPLASMIC_DOMAIN (PHOBIUS); IPR016024 (SUPERFAMILY)
KEH37246	condensin-2 complex subunit D3	3033	20	0	0.824	2	P:mitotic chromosome condensation; F:binding	-	IPR011989 (G3DSA:1.25.10.GENE3D); IPR032682 (PFAM); IPR026971 (PANTHER); PTHR14222:SF1 (PANTHER); TRANSMEMBRANE (PHOBIUS); NON_CYTOPLASMIC_DOMAIN (PHOBIUS); TRANSMEMBRANE (PHOBIUS); NON_CYTOPLASMIC_DOMAIN (PHOBIUS); CYTOPLASMIC_DOMAIN (PHOBIUS); IPR016024 (SUPERFAMILY)
KEH37252	kinesin motor catalytic domain protein	2637	20	0	0.856	8	F:ATP binding; F:microtubule motor activity; C:tubulin complex; P:metabolic process; C:kinesin complex; P:microtubule-based movement; C:microtubule; F:microtubule binding	EC:3.6.1; EC:3.6.1.15	Coil (COILS); Coil (COILS); IPR001752 (PRINTS); IPR001752 (SMART); IPR001752 (PFAM); IPR001752 (G3DSA:3.40.850.GENE3D); PTHR24115:SF511 (PANTHER); IPR027640 (PANTHER); IPR019821 (PROSITE_PATTERNS); IPR001752 (PROSITE_PROFILES); IPR027417 (SUPERFAMILY)
KEH37253	kinesin motor catalytic domain protein	2397	20	0	0.8585	8	F:ATP binding; F:microtubule motor activity; C:tubulin complex; P:metabolic process; C:kinesin complex; P:microtubule-based movement; C:microtubule; F:microtubule binding	EC:3.6.1; EC:3.6.1.15	Coil (COILS); Coil (COILS); IPR001752 (PRINTS); IPR001752 (SMART); IPR001752 (PFAM); IPR001752 (G3DSA:3.40.850.GENE3D); PTHR24115:SF511 (PANTHER); IPR027640 (PANTHER); IPR019821 (PROSITE_PATTERNS); IPR001752 (PROSITE_PROFILES); IPR027417 (SUPERFAMILY)
KEH37269	synaptobrevin-like protein	666	20	1.9e-144	0.975	2	P:vesicle-mediated transport; C:integral component of membrane	-	IPR001388 (PRINTS); IPR001388 (G3DSA:1.10.3840.GENE3D); IPR010908 (G3DSA:3.30.450.GENE3D); IPR001388 (PFAM); IPR010908 (PFAM); PTHR21136 (PANTHER); PTHR21136:SF72 (PANTHER); IPR001388 (PROSITE_PATTERNS); CYTOPLASMIC_DOMAIN (PHOBIUS); NON_CYTOPLASMIC_DOMAIN (PHOBIUS); TRANSMEMBRANE (PHOBIUS); IPR010908 (PROSITE_PROFILES); IPR001388 (PROSITE_PROFILES); IPR011012 (SUPERFAMILY); SSF58038 (SUPERFAMILY…
AES65356	calcium-transporting ATPase 8, plasma membrane-type protein	3030	20	0	0.9	8	F:ATP binding; F:calmodulin binding; F:metal ion binding; C:sarcoplasmic reticulum; P:metabolic process; C:integral component of membrane; P:calcium ion transmembrane transport; F:calcium-transporting ATPase activity	EC:3.6.1; EC:3.6.1.3; EC:3.6.3.8; EC:3.6.1.15	IPR001757 (PRINTS); PR00121 (PRINTS); IPR004014 (SMART); IPR023298 (G3DSA:1.20.1110.GENE3D); IPR023299 (G3DSA:3.40.1110.GENE3D); IPR008250 (PFAM); IPR006408 (TIGRFAM); IPR024750 (PFAM); IPR006068 (PFAM); IPR004014 (PFAM); IPR001757 (TIGRFAM); PF00702 (PFAM); PTHR24093 (PANTHER); PTHR24093:SF359 (PANTHER); IPR018303 (PROSITE_PATTERNS); CYTOPLASMIC_DOMAIN (PHOBIUS); TRANSMEMBRANE (PHOBIUS); TRANSME…
AES65357	calcium-transporting ATPase 8, plasma membrane-type protein	3282	20	0	0.8975	8	F:ATP binding; F:calmodulin binding; F:metal ion binding; C:sarcoplasmic reticulum; P:metabolic process; C:integral component of membrane; P:calcium ion transmembrane transport; F:calcium-transporting ATPase activity	EC:3.6.1; EC:3.6.1.3; EC:3.6.3.8; EC:3.6.1.15	PR00121 (PRINTS); IPR001757 (PRINTS); IPR004014 (SMART); IPR023299 (G3DSA:3.40.1110.GENE3D); IPR023298 (G3DSA:1.20.1110.GENE3D); IPR024750 (PFAM); IPR001757 (TIGRFAM); IPR008250 (PFAM); IPR004014 (PFAM); PF00702 (PFAM); IPR006408 (TIGRFAM); IPR006068 (PFAM); PTHR24093 (PANTHER); PTHR24093:SF359 (PANTHER); IPR018303 (PROSITE_PATTERNS); TRANSMEMBRANE (PHOBIUS); NON_CYTOPLASMIC_DOMAIN (PHOBIUS); CYT…
AES65478	calmodulin-binding family protein	1527	20	0	0.808	-		-	PTHR31250:SF7 (PANTHER); PTHR31250 (PANTHER)
KEH37585	tubulin beta-1 chain	1449	20	0	0.841	8	F:GTP binding; P:protein polymerization; C:cytoplasm; F:GTPase activity; P:metabolic process; F:structural constituent of cytoskeleton; C:microtubule; P:microtubule-based process	EC:3.6.1; EC:3.6.1.15	Coil (COILS); IPR000217 (PRINTS); IPR002452 (PRINTS); IPR003008 (SMART); IPR018316 (SMART); IPR018316 (PFAM); IPR003008 (PFAM); IPR018316 (G3DSA:3.30.1330.GENE3D); IPR003008 (G3DSA:3.40.50.GENE3D); IPR023123 (G3DSA:1.10.287.GENE3D); IPR000217 (PANTHER); PTHR11588:SF91 (PANTHER); IPR017975 (PROSITE_PATTERNS); IPR008280 (SUPERFAMILY); IPR003008 (SUPERFAMILY)
AES65532	hypothetical protein MTR_2g041990	534	20	3.4e-115	0.5895	1	P:metabolic process	-	SIGNAL_PEPTIDE (PHOBIUS); NON_CYTOPLASMIC_DOMAIN (PHOBIUS); SIGNAL_PEPTIDE_C_REGION (PHOBIUS); SIGNAL_PEPTIDE_H_REGION (PHOBIUS); SIGNAL_PEPTIDE_N_REGION (PHOBIUS); SignalP-noTM (SIGNALP_EUK)
AES65594	pectin lyase superfamily protein	1425	20	0	0.887	6	F:lyase activity; F:polygalacturonase activity; P:cell wall organization; C:extracellular region; P:starch metabolic process; P:sucrose metabolic process	EC:3.2.1.15	IPR006626 (SMART); IPR012334 (G3DSA:2.160.20.GENE3D); IPR000743 (PFAM); PTHR31339:SF14 (PANTHER); PTHR31339 (PANTHER); CYTOPLASMIC_DOMAIN (PHOBIUS); NON_CYTOPLASMIC_DOMAIN (PHOBIUS); TRANSMEMBRANE (PHOBIUS); IPR011050 (SUPERFAMILY); TMhelix (TMHMM)
KEH37660	flavin containing monooxygenase, putative	201	20	2.7e-39	0.9435	4	F:NADP binding; F:flavin adenine dinucleotide binding; P:oxidation-reduction process; F:N,N-dimethylaniline monooxygenase activity	EC:1.14.13.8; EC:1.14.13	PTHR23023 (PANTHER); PTHR23023:SF143 (PANTHER)
AES65642	50S ribosomal protein L18	501	20	2.5e-102	0.852	14	C:chloroplast stroma; P:regulation of meristem growth; P:regulation of cell size; C:chloroplast envelope; P:pattern specification process; P:ribosome biogenesis; P:plant-type cell wall organization; C:ribosome; P:translation; P:plant-type cell wall biogenesis; P:auxin polar transport; F:structural constituent of ribosome; P:anther development; P:root morphogenesis	-	IPR004389 (TIGRFAM); G3DSA:3.30.420.100 (GENE3D); IPR005484 (PFAM); PTHR12899 (PANTHER); SIGNAL_PEPTIDE_H_REGION (PHOBIUS); SIGNAL_PEPTIDE (PHOBIUS); SIGNAL_PEPTIDE_N_REGION (PHOBIUS); NON_CYTOPLASMIC_DOMAIN (PHOBIUS); SIGNAL_PEPTIDE_C_REGION (PHOBIUS); IPR004389 (HAMAP); SignalP-TM (SIGNALP_GRAM_POSITIVE); SSF53137 (SUPERFAMILY)
AES65643	50S ribosomal protein L18	411	20	6.8e-79	0.818	14	C:chloroplast stroma; P:regulation of meristem growth; P:regulation of cell size; C:chloroplast envelope; P:pattern specification process; P:ribosome biogenesis; P:plant-type cell wall organization; C:ribosome; P:translation; P:plant-type cell wall biogenesis; P:auxin polar transport; F:structural constituent of ribosome; P:anther development; P:root morphogenesis	-	IPR005484 (PFAM); G3DSA:3.30.420.100 (GENE3D); PTHR12899 (PANTHER); SIGNAL_PEPTIDE_C_REGION (PHOBIUS); NON_CYTOPLASMIC_DOMAIN (PHOBIUS); SIGNAL_PEPTIDE_H_REGION (PHOBIUS); SIGNAL_PEPTIDE_N_REGION (PHOBIUS); SIGNAL_PEPTIDE (PHOBIUS); SignalP-TM (SIGNALP_GRAM_POSITIVE); SSF53137 (SUPERFAMILY)
KEH37710	phosphate transporter PHO1-like protein	2400	20	0	0.8205	6	F:inositol monophosphate 1-phosphatase activity; P:protein dephosphorylation; C:integral component of membrane; P:streptomycin biosynthetic process; F:inositol monophosphate 3-phosphatase activity; F:inositol monophosphate 4-phosphatase activity	EC:3.1; EC:3.1.3.25; EC:3.1.3.41; EC:3.1.3	Coil (COILS); Coil (COILS); IPR004331 (PFAM); IPR004342 (PFAM); PTHR10783 (PANTHER); PTHR10783:SF43 (PANTHER); NON_CYTOPLASMIC_DOMAIN (PHOBIUS); NON_CYTOPLASMIC_DOMAIN (PHOBIUS); NON_CYTOPLASMIC_DOMAIN (PHOBIUS); CYTOPLASMIC_DOMAIN (PHOBIUS); CYTOPLASMIC_DOMAIN (PHOBIUS); CYTOPLASMIC_DOMAIN (PHOBIUS); TRANSMEMBRANE (PHOBIUS); NON_CYTOPLASMIC_DOMAIN (PHOBIUS); TRANSMEMBRANE (PHOBIUS); TRANSMEMBRAN…
KEH37711	phosphate transporter PHO1-like protein	2160	20	0	0.823	6	F:inositol monophosphate 1-phosphatase activity; P:protein dephosphorylation; C:integral component of membrane; P:streptomycin biosynthetic process; F:inositol monophosphate 3-phosphatase activity; F:inositol monophosphate 4-phosphatase activity	EC:3.1; EC:3.1.3.25; EC:3.1.3.41; EC:3.1.3	Coil (COILS); Coil (COILS); IPR004331 (PFAM); IPR004342 (PFAM); PTHR10783:SF43 (PANTHER); PTHR10783 (PANTHER); NON_CYTOPLASMIC_DOMAIN (PHOBIUS); NON_CYTOPLASMIC_DOMAIN (PHOBIUS); CYTOPLASMIC_DOMAIN (PHOBIUS); TRANSMEMBRANE (PHOBIUS); TRANSMEMBRANE (PHOBIUS); CYTOPLASMIC_DOMAIN (PHOBIUS); CYTOPLASMIC_DOMAIN (PHOBIUS); TRANSMEMBRANE (PHOBIUS); CYTOPLASMIC_DOMAIN (PHOBIUS); TRANSMEMBRANE (PHOBIUS); …
KEH37734	DUF239 domain protein	732	20	0	0.776	-		-	IPR004314 (PFAM); PTHR31589:SF17 (PANTHER); PTHR31589 (PANTHER)
KEH37798	charged multivesicular body protein	651	20	4.8e-136	0.946	9	P:cell proliferation; P:DNA methylation; C:ESCRT III complex; P:DNA replication; P:cytokinesis by cell plate formation; P:histone phosphorylation; P:vacuolar transport; P:microtubule cytoskeleton organization; P:histone H3-K9 methylation	-	Coil (COILS); IPR005024 (PFAM); PTHR10476 (PANTHER); PTHR10476:SF8 (PANTHER)
KEH37849	hypothetical protein MTR_2g449910	480	20	1.3e-113	0.6265	1	F:DNA binding	-	no IPS match
KEH38076	fatty-acid desaturase	1344	20	0	0.8485	22	P:chlorophyll biosynthetic process; P:carotenoid biosynthetic process; P:secondary metabolic process; P:aromatic amino acid family metabolic process; P:jasmonic acid biosynthetic process; C:chloroplast envelope; P:cellular amino acid biosynthetic process; P:phosphatidylglycerol biosynthetic process; P:glycine catabolic process; P:oxidoreduction coenzyme metabolic process; P:vitamin metabolic proc…	-	IPR005804 (PFAM); PTHR32100:SF10 (PANTHER); PTHR32100 (PANTHER); TRANSMEMBRANE (PHOBIUS); NON_CYTOPLASMIC_DOMAIN (PHOBIUS); TRANSMEMBRANE (PHOBIUS); TRANSMEMBRANE (PHOBIUS); CYTOPLASMIC_DOMAIN (PHOBIUS); TRANSMEMBRANE (PHOBIUS); CYTOPLASMIC_DOMAIN (PHOBIUS); CYTOPLASMIC_DOMAIN (PHOBIUS); TRANSMEMBRANE (PHOBIUS); CYTOPLASMIC_DOMAIN (PHOBIUS); NON_CYTOPLASMIC_DOMAIN (PHOBIUS); NON_CYTOPLASMIC_DOMAI…
KEH38080	S-adenosylmethionine-dependent methyltransferase, putative	1005	20	0	0.839	3	F:tRNA methyltransferase activity; P:tRNA wobble uridine modification; P:tRNA methylation	EC:2.1.1	IPR029063 (G3DSA:3.40.50.GENE3D); IPR013216 (PFAM); PTHR13069:SF21 (PANTHER); PTHR13069 (PANTHER); IPR029063 (SUPERFAMILY)
KEH38081	S-adenosylmethionine-dependent methyltransferase, putative	960	20	0	0.832	3	F:tRNA methyltransferase activity; P:tRNA wobble uridine modification; P:tRNA methylation	EC:2.1.1	IPR029063 (G3DSA:3.40.50.GENE3D); IPR013216 (PFAM); PTHR13069 (PANTHER); PTHR13069:SF21 (PANTHER); IPR029063 (SUPERFAMILY)
KEH38082	S-adenosylmethionine-dependent methyltransferase, putative	921	20	0	0.832	3	F:tRNA methyltransferase activity; P:tRNA wobble uridine modification; P:tRNA methylation	EC:2.1.1	IPR013216 (PFAM); IPR029063 (G3DSA:3.40.50.GENE3D); PTHR13069 (PANTHER); PTHR13069:SF21 (PANTHER); IPR029063 (SUPERFAMILY)
KEH38098	hypothetical protein MTR_2g461250	366	20	8.3e-69	0.9175	-		-	PTHR34112:SF3 (PANTHER); PTHR34112 (PANTHER)
KEH38175	RNA exonuclease-like protein	1053	20	0	0.894	4	F:nucleic acid binding; P:nucleic acid phosphodiester bond hydrolysis; F:exonuclease activity; F:metal ion binding	EC:3.1	IPR013520 (SMART); IPR012337 (G3DSA:3.30.420.GENE3D); IPR013520 (PFAM); PTHR12801:SF56 (PANTHER); PTHR12801 (PANTHER); IPR007087 (PROSITE_PATTERNS); IPR007087 (PROSITE_PROFILES); IPR012337 (SUPERFAMILY)
AES66343	phosphoglycerate kinase-like protein	1206	20	0	0.974	5	F:ATP binding; P:gluconeogenesis; F:phosphoglycerate kinase activity; P:glycolytic process; P:carbon utilization	EC:2.7.2.3	IPR001576 (PRINTS); IPR001576 (PIRSF); IPR001576 (PFAM); IPR015901 (G3DSA:3.40.50.GENE3D); IPR015824 (G3DSA:3.40.50.GENE3D); IPR001576 (PANTHER); PTHR11406:SF9 (PANTHER); IPR015911 (PROSITE_PATTERNS); IPR001576 (HAMAP); IPR001576 (SUPERFAMILY)
AES66387	cyclin T1	1866	20	0	0.8165	3	F:protein kinase binding; P:regulation of transcription, DNA-templated; P:regulation of cyclin-dependent protein serine/threonine kinase activity	-	IPR013763 (SMART); IPR006671 (PFAM); IPR013763 (G3DSA:1.10.472.GENE3D); PTHR10026:SF75 (PANTHER); PTHR10026 (PANTHER); IPR013763 (SUPERFAMILY); IPR013763 (SUPERFAMILY)
KEH38470	cytochrome P450 family monooxygenase	1542	20	0	0.869	7	P:acyl-CoA metabolic process; F:acyl-CoA oxidase activity; F:iron ion binding; F:oxidoreductase activity, acting on paired donors, with incorporation or reduction of molecular oxygen; P:oxidation-reduction process; F:monooxygenase activity; F:heme binding	EC:1.3.3.6	IPR001128 (PRINTS); IPR002401 (PRINTS); IPR001128 (G3DSA:1.10.630.GENE3D); IPR001128 (PFAM); PTHR24282:SF53 (PANTHER); PTHR24282 (PANTHER); IPR017972 (PROSITE_PATTERNS); TRANSMEMBRANE (PHOBIUS); TRANSMEMBRANE (PHOBIUS); NON_CYTOPLASMIC_DOMAIN (PHOBIUS); CYTOPLASMIC_DOMAIN (PHOBIUS); NON_CYTOPLASMIC_DOMAIN (PHOBIUS); IPR001128 (SUPERFAMILY); TMhelix (TMHMM)
AES66568	NHL repeat protein	1482	20	0	0.8225	5	P:methionine biosynthetic process; F:protein binding; P:RNA splicing, via endonucleolytic cleavage and ligation; P:virus induced gene silencing; P:vegetative phase change	-	IPR011042 (G3DSA:2.120.10.GENE3D); IPR001258 (PFAM); PTHR13833:SF46 (PANTHER); PTHR13833 (PANTHER); NON_CYTOPLASMIC_DOMAIN (PHOBIUS); SIGNAL_PEPTIDE_H_REGION (PHOBIUS); SIGNAL_PEPTIDE (PHOBIUS); SIGNAL_PEPTIDE_C_REGION (PHOBIUS); SIGNAL_PEPTIDE_N_REGION (PHOBIUS); SignalP-noTM (SIGNALP_EUK); SignalP-TM (SIGNALP_GRAM_NEGATIVE); SignalP-TM (SIGNALP_GRAM_POSITIVE); SSF101898 (SUPERFAMILY); TMhelix (…
KEH38734	ubiquitin-conjugating enzyme	1938	20	0	0.7535	2	P:metabolic process; F:ligase activity	-	SM00212 (SMART); IPR000608 (PFAM); IPR016135 (G3DSA:3.10.110.GENE3D); PTHR24067 (PANTHER); PTHR24067:SF100 (PANTHER); IPR000608 (PROSITE_PROFILES); IPR016135 (SUPERFAMILY)
AES66940	pectin lyase superfamily protein	711	20	5.8e-173	0.7925	6	F:lyase activity; F:polygalacturonase activity; P:cell wall organization; C:extracellular region; P:starch metabolic process; P:sucrose metabolic process	EC:3.2.1.15	IPR024535 (PFAM); IPR012334 (G3DSA:2.160.20.GENE3D); PTHR31339:SF9 (PANTHER); PTHR31339 (PANTHER); IPR011050 (SUPERFAMILY)
KEH38866	RmlC-type cupin	720	20	1.1e-177	0.8945	3	F:cysteamine dioxygenase activity; P:taurine metabolic process; P:oxidation-reduction process	EC:1.13.11; EC:1.13.11.19	IPR012864 (PFAM); IPR014710 (G3DSA:2.60.120.GENE3D); PTHR22966 (PANTHER); PTHR22966:SF9 (PANTHER); IPR011051 (SUPERFAMILY)
KEH38947	MORN domain protein	2532	20	0	0.7575	11	C:chloroplast inner membrane; P:embryo development ending in seed dormancy; F:protein transporter activity; P:asymmetric cell division; P:thylakoid membrane organization; P:vegetative to reproductive phase transition of meristem; P:protein import into chloroplast stroma; P:plant ovule development; P:chloroplast organization; C:chloroplast thylakoid membrane; P:iron-sulfur cluster assembly	-	Coil (COILS); IPR003409 (SMART); IPR003409 (PFAM); G3DSA:2.20.110.10 (GENE3D); PTHR23084:SF155 (PANTHER); PTHR23084 (PANTHER); SSF82185 (SUPERFAMILY)
AES67043	hypothetical protein MTR_2g086200	705	13	1.6e-149	0.9077	2	P:proteolysis; F:cysteine-type peptidase activity	EC:3.4	no IPS match
AES67044	hypothetical protein MTR_2g086200	603	20	2.7e-135	0.758	-		-	IPR029480 (PFAM)
KEH38974	hypothetical protein MTR_2g086200	444	5	1.2e-91	0.998	-		-	no IPS match
KEH38975	hypothetical protein MTR_2g086200	441	6	3.1e-91	0.9067	1	C:integral component of membrane	-	no IPS match
KEH38976	hypothetical protein MTR_2g086200	480	5	5.6e-89	0.978	-		-	no IPS match
AES67117	mRNA-decapping enzyme-like protein	1101	20	0	0.877	8	F:protein homodimerization activity; P:deadenylation-independent decapping of nuclear-transcribed mRNA; P:positive regulation of catalytic activity; P:deadenylation-dependent decapping of nuclear-transcribed mRNA; F:enzyme activator activity; P:RNA processing; P:mitotic cell cycle; F:hydrolase activity	-	IPR011993 (G3DSA:2.30.29.GENE3D); IPR010334 (PFAM); IPR010334 (PANTHER); PTHR16290:SF3 (PANTHER); IPR011993 (SUPERFAMILY)
AES67133	histone deacetylase superfamily protein	1161	20	0	0.909	2	F:NAD-dependent histone deacetylase activity (H3-K14 specific); P:histone H3 deacetylation	EC:3.5.1.98	IPR000286 (PRINTS); IPR023801 (G3DSA:3.40.800.GENE3D); IPR023801 (PFAM); PTHR10625:SF121 (PANTHER); IPR000286 (PANTHER); SSF52768 (SUPERFAMILY)
AES67156	serine/threonine-protein phosphatase BSL2-like protein	2988	20	0	0.9475	4	F:phosphoprotein phosphatase activity; F:protein binding; P:protein dephosphorylation; P:brassinosteroid mediated signaling pathway	EC:3.1.3.16; EC:3.1; EC:3.1.3.41	IPR006186 (PRINTS); IPR012391 (PIRSF); IPR006186 (SMART); IPR029052 (G3DSA:3.60.21.GENE3D); IPR011498 (PFAM); PF13418 (PFAM); IPR015915 (G3DSA:2.120.10.GENE3D); IPR004843 (PFAM); PTHR11668 (PANTHER); PTHR11668:SF243 (PANTHER); IPR006186 (PROSITE_PATTERNS); IPR029052 (SUPERFAMILY); SSF117281 (SUPERFAMILY)
KEH38997	serine/threonine-protein phosphatase BSL2-like protein	2649	20	0	0.958	4	F:phosphoprotein phosphatase activity; F:protein binding; P:protein dephosphorylation; P:brassinosteroid mediated signaling pathway	EC:3.1.3.16; EC:3.1; EC:3.1.3.41	IPR006186 (PRINTS); IPR006186 (SMART); IPR012391 (PIRSF); PF13418 (PFAM); IPR011498 (PFAM); IPR004843 (PFAM); IPR015915 (G3DSA:2.120.10.GENE3D); IPR029052 (G3DSA:3.60.21.GENE3D); PTHR11668 (PANTHER); PTHR11668:SF243 (PANTHER); IPR006186 (PROSITE_PATTERNS); NON_CYTOPLASMIC_DOMAIN (PHOBIUS); SIGNAL_PEPTIDE_C_REGION (PHOBIUS); SIGNAL_PEPTIDE_N_REGION (PHOBIUS); SIGNAL_PEPTIDE_H_REGION (PHOBIUS); SIG…
KEH39008	S54 family peptidase	252	20	5.3e-40	0.751	3	P:proteolysis; C:integral component of membrane; F:serine-type endopeptidase activity	EC:3.4.21	IPR022764 (G3DSA:1.20.1540.GENE3D); IPR022764 (PFAM); PTHR22936:SF38 (PANTHER); IPR002610 (PANTHER); NON_CYTOPLASMIC_DOMAIN (PHOBIUS); TRANSMEMBRANE (PHOBIUS); CYTOPLASMIC_DOMAIN (PHOBIUS); CYTOPLASMIC_DOMAIN (PHOBIUS); TRANSMEMBRANE (PHOBIUS); SSF144091 (SUPERFAMILY); TMhelix (TMHMM)
AES67350	anthocyanin 5-aromatic acyltransferase	1407	20	0	0.7935	2	P:acyl-carrier-protein biosynthetic process; F:shikimate O-hydroxycinnamoyltransferase activity	EC:2.3.1.133; EC:2.3.1	IPR023213 (G3DSA:3.30.559.GENE3D); IPR023213 (G3DSA:3.30.559.GENE3D); IPR003480 (PFAM); PTHR31625 (PANTHER); PTHR31625:SF3 (PANTHER)
KEH39072	formiminotransferase-cyclodeaminase-like protein	819	20	0	0.77	3	P:histidine metabolic process; F:glutamate formimidoyltransferase activity; F:folic acid binding	EC:2.1.2.5; EC:2.1.2	IPR012886 (G3DSA:3.30.990.GENE3D); IPR012886 (PFAM); PTHR12234:SF3 (PANTHER); PTHR12234 (PANTHER); IPR022384 (SUPERFAMILY)
KEH39136	two pore calcium channel protein, putative	2214	20	0	0.8785	18	P:response to salt stress; P:regulation of jasmonic acid biosynthetic process; P:vacuole organization; P:Golgi organization; P:microsporogenesis; C:voltage-gated calcium channel complex; C:Golgi apparatus; C:plant-type vacuole; C:vacuolar membrane; F:voltage-gated calcium channel activity; P:seed germination; P:callose deposition in cell wall; P:regulation of stomatal movement; F:calcium ion bind…	-	IPR027359 (G3DSA:1.20.120.GENE3D); IPR002048 (PFAM); IPR011992 (G3DSA:1.10.238.GENE3D); IPR005821 (PFAM); PTHR10037 (PANTHER); NON_CYTOPLASMIC_DOMAIN (PHOBIUS); CYTOPLASMIC_DOMAIN (PHOBIUS); NON_CYTOPLASMIC_DOMAIN (PHOBIUS); TRANSMEMBRANE (PHOBIUS); TRANSMEMBRANE (PHOBIUS); TRANSMEMBRANE (PHOBIUS); CYTOPLASMIC_DOMAIN (PHOBIUS); TRANSMEMBRANE (PHOBIUS); TRANSMEMBRANE (PHOBIUS); TRANSMEMBRANE (PHOB…
KEH39137	two pore calcium channel protein, putative	2109	20	0	0.883	18	P:response to salt stress; P:regulation of jasmonic acid biosynthetic process; P:vacuole organization; P:Golgi organization; P:microsporogenesis; C:voltage-gated calcium channel complex; C:Golgi apparatus; C:plant-type vacuole; C:vacuolar membrane; F:voltage-gated calcium channel activity; P:seed germination; P:callose deposition in cell wall; P:regulation of stomatal movement; F:calcium ion bind…	-	IPR002048 (PFAM); IPR011992 (G3DSA:1.10.238.GENE3D); IPR027359 (G3DSA:1.20.120.GENE3D); IPR005821 (PFAM); PTHR10037 (PANTHER); CYTOPLASMIC_DOMAIN (PHOBIUS); TRANSMEMBRANE (PHOBIUS); TRANSMEMBRANE (PHOBIUS); NON_CYTOPLASMIC_DOMAIN (PHOBIUS); NON_CYTOPLASMIC_DOMAIN (PHOBIUS); NON_CYTOPLASMIC_DOMAIN (PHOBIUS); CYTOPLASMIC_DOMAIN (PHOBIUS); TRANSMEMBRANE (PHOBIUS); NON_CYTOPLASMIC_DOMAIN (PHOBIUS); T…
KEH39170	phospholipid-transporting ATPase-like protein	3324	20	0	0.9545	8	F:magnesium ion binding; F:ATP binding; P:cation transport; P:phospholipid translocation; P:aminophospholipid transport; P:metabolic process; C:integral component of membrane; F:phospholipid-translocating ATPase activity	EC:3.6.1; EC:3.6.1.3; EC:3.6.3.1; EC:3.6.1.15	IPR001757 (PRINTS); IPR032630 (PFAM); IPR032631 (PFAM); IPR008250 (G3DSA:2.70.150.GENE3D); IPR006539 (TIGRFAM); IPR023299 (G3DSA:3.40.1110.GENE3D); IPR001757 (TIGRFAM); PF12710 (PFAM); IPR008250 (PFAM); IPR023214 (G3DSA:3.40.50.GENE3D); PTHR24092:SF72 (PANTHER); IPR006539 (PANTHER); IPR018303 (PROSITE_PATTERNS); TRANSMEMBRANE (PHOBIUS); TRANSMEMBRANE (PHOBIUS); TRANSMEMBRANE (PHOBIUS); TRANSMEMBR…
KEH39171	phospholipid-transporting ATPase-like protein	2835	20	0	0.9665	8	F:magnesium ion binding; F:ATP binding; P:cation transport; P:phospholipid translocation; P:aminophospholipid transport; P:metabolic process; C:integral component of membrane; F:phospholipid-translocating ATPase activity	EC:3.6.1; EC:3.6.1.3; EC:3.6.3.1; EC:3.6.1.15	IPR001757 (PRINTS); PF12710 (PFAM); IPR001757 (TIGRFAM); IPR008250 (PFAM); IPR032630 (PFAM); IPR032631 (PFAM); IPR006539 (TIGRFAM); IPR023299 (G3DSA:3.40.1110.GENE3D); IPR023214 (G3DSA:3.40.50.GENE3D); IPR008250 (G3DSA:2.70.150.GENE3D); IPR006539 (PANTHER); PTHR24092:SF72 (PANTHER); IPR018303 (PROSITE_PATTERNS); TRANSMEMBRANE (PHOBIUS); NON_CYTOPLASMIC_DOMAIN (PHOBIUS); CYTOPLASMIC_DOMAIN (PHOBIU…
AES67732	glycoside hydrolase family 1 protein	1536	20	0	0.8725	2	P:carbohydrate metabolic process; F:beta-glucosidase activity	EC:3.2.1.21; EC:3.2.1	IPR001360 (PRINTS); IPR013781 (G3DSA:3.20.20.GENE3D); IPR001360 (PFAM); IPR001360 (PANTHER); PTHR10353:SF81 (PANTHER); IPR018120 (PROSITE_PATTERNS); SIGNAL_PEPTIDE (PHOBIUS); SIGNAL_PEPTIDE_H_REGION (PHOBIUS); SIGNAL_PEPTIDE_N_REGION (PHOBIUS); NON_CYTOPLASMIC_DOMAIN (PHOBIUS); SIGNAL_PEPTIDE_C_REGION (PHOBIUS); SignalP-noTM (SIGNALP_EUK); SignalP-noTM (SIGNALP_GRAM_NEGATIVE); SignalP-TM (SIGNALP…
AES68130	microsomal signal peptidase subunit	543	20	5.4e-125	0.9865	3	C:integral component of membrane; P:signal peptide processing; F:peptidase activity	-	IPR001733 (PRINTS); IPR001733 (TIGRFAM); IPR019759 (PFAM); IPR028360 (G3DSA:2.10.109.GENE3D); PTHR10806:SF10 (PANTHER); IPR001733 (PANTHER); NON_CYTOPLASMIC_DOMAIN (PHOBIUS); CYTOPLASMIC_DOMAIN (PHOBIUS); NON_CYTOPLASMIC_DOMAIN (PHOBIUS); TRANSMEMBRANE (PHOBIUS); CYTOPLASMIC_DOMAIN (PHOBIUS); TRANSMEMBRANE (PHOBIUS); TRANSMEMBRANE (PHOBIUS); IPR015927 (SUPERFAMILY); TMhelix (TMHMM); TMhelix (TMHM…
AES68174	signal recognition particle 54 kDa protein	1413	20	0	0.88	6	F:GTP binding; P:SRP-dependent cotranslational protein targeting to membrane; C:signal recognition particle; F:GTPase activity; P:metabolic process; F:7S RNA binding	EC:3.6.1; EC:3.6.1.15	IPR013822 (SMART); IPR003593 (SMART); IPR000897 (SMART); IPR004125 (PFAM); IPR006325 (TIGRFAM); IPR027417 (G3DSA:3.40.50.GENE3D); G3DSA:1.20.120.140 (GENE3D); IPR000897 (PFAM); IPR013822 (PFAM); IPR004125 (G3DSA:1.10.260.GENE3D); PTHR11564:SF5 (PANTHER); PTHR11564 (PANTHER); IPR000897 (PROSITE_PATTERNS); IPR022941 (HAMAP); IPR027417 (SUPERFAMILY); IPR013822 (SUPERFAMILY); IPR004125 (SUPERFAMILY)
AES68214	transcription cofactor, putative	297	20	9.3e-65	0.7285	7	F:nucleotide binding; C:transcription factor complex; F:transcription cofactor activity; P:regulation of transcription, DNA-templated; P:phosphorylation; P:regulation of transcription, DNA-templated; F:kinase activity	-	IPR003101 (G3DSA:1.10.246.GENE3D); IPR003101 (PFAM); PTHR33137 (PANTHER); PTHR33137:SF4 (PANTHER)
KEH39688	P-loop nucleoside triphosphate hydrolase superfamily protein	6987	20	0	0.842	2	P:metabolic process; F:hydrolase activity	-	Coil (COILS); IPR027417 (G3DSA:3.40.50.GENE3D); PF13087 (PFAM); PF13086 (PFAM); PTHR10887:SF140 (PANTHER); PTHR10887 (PANTHER); IPR027417 (SUPERFAMILY)
KEH39689	P-loop nucleoside triphosphate hydrolase superfamily protein	5592	20	0	0.8555	2	P:metabolic process; F:hydrolase activity	-	Coil (COILS); PF13086 (PFAM); IPR027417 (G3DSA:3.40.50.GENE3D); PTHR10887 (PANTHER); PTHR10887:SF140 (PANTHER); IPR027417 (SUPERFAMILY)
KEH39690	P-loop nucleoside triphosphate hydrolase superfamily protein	5274	20	0	0.8585	2	P:metabolic process; F:hydrolase activity	-	Coil (COILS); IPR027417 (G3DSA:3.40.50.GENE3D); PF13086 (PFAM); PTHR10887:SF140 (PANTHER); PTHR10887 (PANTHER); IPR027417 (SUPERFAMILY)
KEH33228	glycoside hydrolase family 1 protein	1593	20	0	0.9165	2	P:carbohydrate metabolic process; F:beta-glucosidase activity	EC:3.2.1.21; EC:3.2.1	IPR001360 (PRINTS); IPR001360 (PFAM); IPR013781 (G3DSA:3.20.20.GENE3D); IPR001360 (PANTHER); PTHR10353:SF81 (PANTHER); IPR018120 (PROSITE_PATTERNS); IPR018120 (PROSITE_PATTERNS); SIGNAL_PEPTIDE_N_REGION (PHOBIUS); NON_CYTOPLASMIC_DOMAIN (PHOBIUS); SIGNAL_PEPTIDE_C_REGION (PHOBIUS); SIGNAL_PEPTIDE (PHOBIUS); SIGNAL_PEPTIDE_H_REGION (PHOBIUS); SignalP-noTM (SIGNALP_EUK); IPR017853 (SUPERFAMILY)
KEH33229	glycoside hydrolase family 1 protein	1218	20	0	0.9265	3	F:beta-glucosidase activity; P:galactose metabolic process; F:lactase activity	EC:3.2.1.21; EC:3.2.1; EC:3.2.1.108	IPR001360 (PFAM); IPR013781 (G3DSA:3.20.20.GENE3D); IPR001360 (PANTHER); PTHR10353:SF81 (PANTHER); IPR018120 (PROSITE_PATTERNS); SIGNAL_PEPTIDE_H_REGION (PHOBIUS); SIGNAL_PEPTIDE_C_REGION (PHOBIUS); SIGNAL_PEPTIDE_N_REGION (PHOBIUS); SIGNAL_PEPTIDE (PHOBIUS); NON_CYTOPLASMIC_DOMAIN (PHOBIUS); SignalP-noTM (SIGNALP_EUK); IPR017853 (SUPERFAMILY)
KEH33230	glycoside hydrolase family 1 protein	1281	20	0	0.928	3	F:beta-glucosidase activity; P:galactose metabolic process; F:lactase activity	EC:3.2.1.21; EC:3.2.1; EC:3.2.1.108	IPR001360 (PRINTS); IPR001360 (PFAM); IPR013781 (G3DSA:3.20.20.GENE3D); PTHR10353:SF81 (PANTHER); IPR001360 (PANTHER); IPR018120 (PROSITE_PATTERNS); SIGNAL_PEPTIDE_C_REGION (PHOBIUS); NON_CYTOPLASMIC_DOMAIN (PHOBIUS); SIGNAL_PEPTIDE_H_REGION (PHOBIUS); SIGNAL_PEPTIDE_N_REGION (PHOBIUS); SIGNAL_PEPTIDE (PHOBIUS); SignalP-noTM (SIGNALP_EUK); IPR017853 (SUPERFAMILY)
KEH33231	glycoside hydrolase family 1 protein	1380	20	0	0.929	2	P:carbohydrate metabolic process; F:beta-glucosidase activity	EC:3.2.1.21; EC:3.2.1	IPR001360 (PRINTS); IPR001360 (PFAM); IPR013781 (G3DSA:3.20.20.GENE3D); IPR001360 (PANTHER); PTHR10353:SF81 (PANTHER); IPR018120 (PROSITE_PATTERNS); IPR018120 (PROSITE_PATTERNS); NON_CYTOPLASMIC_DOMAIN (PHOBIUS); SIGNAL_PEPTIDE_C_REGION (PHOBIUS); SIGNAL_PEPTIDE_N_REGION (PHOBIUS); SIGNAL_PEPTIDE (PHOBIUS); SIGNAL_PEPTIDE_H_REGION (PHOBIUS); SignalP-noTM (SIGNALP_EUK); IPR017853 (SUPERFAMILY)
AES69747	galactose oxidase	1113	20	0	0.7185	1	F:protein binding	-	IPR001810 (SMART); IPR017451 (TIGRFAM); G3DSA:1.20.1280.50 (GENE3D); IPR001810 (PFAM); PTHR31790:SF15 (PANTHER); PTHR31790 (PANTHER); IPR001810 (PROSITE_PROFILES); IPR001810 (SUPERFAMILY); SSF101898 (SUPERFAMILY)
AES69749	galactose oxidase	1128	20	0	0.723	1	F:protein binding	-	IPR001810 (SMART); IPR017451 (TIGRFAM); IPR001810 (PFAM); G3DSA:1.20.1280.50 (GENE3D); PTHR31790 (PANTHER); PTHR31790:SF15 (PANTHER); IPR001810 (PROSITE_PROFILES); IPR011043 (SUPERFAMILY); IPR001810 (SUPERFAMILY)
KEH33332	transmembrane protein, putative	945	20	0	0.5955	1	C:integral component of membrane	-	NON_CYTOPLASMIC_DOMAIN (PHOBIUS); CYTOPLASMIC_DOMAIN (PHOBIUS); TRANSMEMBRANE (PHOBIUS); TMhelix (TMHMM)
KEH33411	ABC transporter A family protein	2877	20	0	0.842	6	F:ATPase activity; F:ATP binding; P:metabolic process; C:integral component of membrane; P:transport; F:transporter activity	EC:3.6.1; EC:3.6.1.3; EC:3.6.1.15	IPR003593 (SMART); IPR003439 (PFAM); IPR027417 (G3DSA:3.40.50.GENE3D); PF12698 (PFAM); IPR026082 (PANTHER); IPR017871 (PROSITE_PATTERNS); NON_CYTOPLASMIC_DOMAIN (PHOBIUS); TRANSMEMBRANE (PHOBIUS); TRANSMEMBRANE (PHOBIUS); TRANSMEMBRANE (PHOBIUS); NON_CYTOPLASMIC_DOMAIN (PHOBIUS); CYTOPLASMIC_DOMAIN (PHOBIUS); NON_CYTOPLASMIC_DOMAIN (PHOBIUS); TRANSMEMBRANE (PHOBIUS); CYTOPLASMIC_DOMAIN (PHOBIUS);…
KEH33453	PPR containing plant-like protein	1734	20	0	0.7455	1	F:protein binding	-	IPR002885 (TIGRFAM); IPR011990 (G3DSA:1.25.40.GENE3D); IPR002885 (PFAM); IPR002885 (PFAM); PTHR24015 (PANTHER); IPR002885 (PROSITE_PROFILES); SSF81901 (SUPERFAMILY)
KEH33552	eukaryotic aspartyl protease family protein	1386	20	0	0.8815	3	F:aspartic-type endopeptidase activity; P:proteolysis; F:transferase activity	EC:3.4.23	IPR001461 (PRINTS); IPR021109 (G3DSA:2.40.70.GENE3D); IPR032799 (PFAM); IPR032861 (PFAM); IPR021109 (G3DSA:2.40.70.GENE3D); IPR001461 (PANTHER); PTHR13683:SF250 (PANTHER); IPR001969 (PROSITE_PATTERNS); SIGNAL_PEPTIDE_N_REGION (PHOBIUS); SIGNAL_PEPTIDE_H_REGION (PHOBIUS); NON_CYTOPLASMIC_DOMAIN (PHOBIUS); SIGNAL_PEPTIDE (PHOBIUS); SIGNAL_PEPTIDE_C_REGION (PHOBIUS); SignalP-noTM (SIGNALP_EUK); IPR0…
AES70069	sucrose-phosphate synthase family protein	3141	20	0	0.911	6	F:sucrose-phosphate synthase activity; C:Golgi apparatus; P:biosynthetic process; F:sucrose synthase activity; P:starch metabolic process; P:sucrose metabolic process	EC:2.4.1.14; EC:2.4.1.13; EC:2.4.1	G3DSA:3.40.50.2000 (GENE3D); IPR001296 (PFAM); IPR006380 (PFAM); IPR012819 (TIGRFAM); IPR000368 (PFAM); PTHR12526 (PANTHER); PTHR12526:SF360 (PANTHER); SSF53756 (SUPERFAMILY)
AES70085	hypothetical protein MTR_3g047670	1203	20	0	0.59	1	C:integral component of membrane	-	Coil (COILS); NON_CYTOPLASMIC_DOMAIN (PHOBIUS); TRANSMEMBRANE (PHOBIUS); CYTOPLASMIC_DOMAIN (PHOBIUS)
KEH33663	hypothetical protein MTR_3g450290	222	1	1.6e-46	1	-		-	no IPS match
KEH33666	TRAM, LAG1 and CLN8 (TLC) lipid-sensing domain protein	825	20	0	0.906	1	C:integral component of membrane	-	IPR006634 (SMART); IPR006634 (PFAM); PTHR13439 (PANTHER); PTHR13439:SF18 (PANTHER); TRANSMEMBRANE (PHOBIUS); TRANSMEMBRANE (PHOBIUS); TRANSMEMBRANE (PHOBIUS); NON_CYTOPLASMIC_DOMAIN (PHOBIUS); CYTOPLASMIC_DOMAIN (PHOBIUS); NON_CYTOPLASMIC_DOMAIN (PHOBIUS); CYTOPLASMIC_DOMAIN (PHOBIUS); TRANSMEMBRANE (PHOBIUS); TRANSMEMBRANE (PHOBIUS); CYTOPLASMIC_DOMAIN (PHOBIUS); NON_CYTOPLASMIC_DOMAIN (PHOBIUS)…
AES70278	receptor Serine/Threonine kinase	1308	20	0	0.893	4	F:ATP binding; P:serine family amino acid metabolic process; F:protein serine/threonine kinase activity; P:protein phosphorylation	EC:2.7.11	IPR013320 (G3DSA:2.60.120.GENE3D); IPR000719 (PFAM); G3DSA:1.10.510.10 (GENE3D); G3DSA:3.30.200.20 (GENE3D); PTHR27001 (PANTHER); PTHR27001:SF127 (PANTHER); IPR017441 (PROSITE_PATTERNS); IPR008271 (PROSITE_PATTERNS); IPR000719 (PROSITE_PROFILES); IPR011009 (SUPERFAMILY)
AES70325	hypothetical protein MTR_3g051430	2088	20	0	0.819	-		-	Coil (COILS); Coil (COILS); PTHR31071 (PANTHER); PTHR31071:SF2 (PANTHER)
KEH33993	NB-ARC domain disease resistance protein	1878	20	0	0.782	3	P:metabolic process; F:ADP binding; F:hydrolase activity	-	PR00364 (PRINTS); IPR002182 (PFAM); IPR027417 (G3DSA:3.40.50.GENE3D); PTHR23155 (PANTHER); PTHR23155:SF592 (PANTHER); IPR027417 (SUPERFAMILY)
KEH34002	hypothetical protein MTR_3g056730	1722	17	0	0.6553	2	P:metabolic process; F:hydrolase activity, acting on acid anhydrides	-	Coil (COILS); Coil (COILS)
AES70660	Got1/SFT2-like vescicle transporter family protein	666	20	2.2e-145	0.9075	2	P:vesicle-mediated transport; C:integral component of membrane	-	IPR007305 (PFAM); PTHR23137:SF10 (PANTHER); IPR011691 (PANTHER); NON_CYTOPLASMIC_DOMAIN (PHOBIUS); CYTOPLASMIC_DOMAIN (PHOBIUS); TRANSMEMBRANE (PHOBIUS); CYTOPLASMIC_DOMAIN (PHOBIUS); TRANSMEMBRANE (PHOBIUS); CYTOPLASMIC_DOMAIN (PHOBIUS); NON_CYTOPLASMIC_DOMAIN (PHOBIUS); TRANSMEMBRANE (PHOBIUS); TRANSMEMBRANE (PHOBIUS); TMhelix (TMHMM); TMhelix (TMHMM); TMhelix (TMHMM); TMhelix (TMHMM)
KEH34151	RNA helicase, ATP-dependent, SK12/DOB1 protein	4005	20	0	0.8695	10	P:potassium ion transport; F:ATP binding; P:sister chromatid cohesion; F:RNA binding; F:RNA helicase activity; P:meiotic chromosome segregation; C:vacuole; P:chromatin silencing by small RNA; P:response to potassium ion; P:RNA catabolic process	EC:3.6.1; EC:2.7.7; EC:3.6.1.15	IPR014001 (SMART); IPR001650 (SMART); IPR016438 (PIRSF); IPR011545 (PFAM); IPR025696 (PFAM); IPR012961 (PFAM); IPR001650 (PFAM); IPR027417 (G3DSA:3.40.50.GENE3D); IPR027417 (G3DSA:3.40.50.GENE3D); PTHR12131:SF4 (PANTHER); PTHR12131 (PANTHER); IPR014001 (PROSITE_PROFILES); IPR001650 (PROSITE_PROFILES); IPR027417 (SUPERFAMILY)
KEH34362	hypothetical protein MTR_3g465160	732	20	3.3e-147	0.661	2	F:catalytic activity; P:DNA metabolic process	-	no IPS match
AES69561	Serine/Threonine kinase, plant-type protein	2433	20	0	0.808	5	F:ATP binding; P:recognition of pollen; P:serine family amino acid metabolic process; F:protein serine/threonine kinase activity; P:protein phosphorylation	EC:2.7.11	IPR002290 (SMART); IPR001480 (SMART); IPR024171 (PIRSF); IPR001480 (G3DSA:2.90.10.GENE3D); IPR000858 (PFAM); IPR000719 (PFAM); IPR001480 (PFAM); G3DSA:3.30.200.20 (GENE3D); G3DSA:1.10.510.10 (GENE3D); IPR013320 (G3DSA:2.60.120.GENE3D); IPR001480 (G3DSA:2.90.10.GENE3D); PTHR27002 (PANTHER); PTHR27002:SF136 (PANTHER); IPR017441 (PROSITE_PATTERNS); IPR008271 (PROSITE_PATTERNS); SIGNAL_PEPTIDE (PHOBI…
AES70825	hypothetical protein MTR_3g062850	1329	20	0	0.8035	-		-	Coil (COILS); PTHR31016:SF3 (PANTHER); PTHR31016 (PANTHER)
KEH34747	pattern formation protein GNOM protein	4422	20	0	0.8685	4	F:ARF guanyl-nucleotide exchange factor activity; P:regulation of ARF protein signal transduction; F:binding; P:positive regulation of GTPase activity	-	IPR000904 (SMART); IPR023394 (G3DSA:1.10.1000.GENE3D); IPR032691 (PFAM); G3DSA:1.10.220.20 (GENE3D); IPR000904 (PFAM); PTHR10663 (PANTHER); PTHR10663:SF131 (PANTHER); CYTOPLASMIC_DOMAIN (PHOBIUS); CYTOPLASMIC_DOMAIN (PHOBIUS); TRANSMEMBRANE (PHOBIUS); TRANSMEMBRANE (PHOBIUS); NON_CYTOPLASMIC_DOMAIN (PHOBIUS); NON_CYTOPLASMIC_DOMAIN (PHOBIUS); TRANSMEMBRANE (PHOBIUS); IPR000904 (PROSITE_PROFILES);…
AES71005	methyltransferase PMT16, putative	2013	20	0	0.867	2	F:methyltransferase activity; P:methylation	-	IPR004159 (PFAM); IPR029063 (G3DSA:3.40.50.GENE3D); PTHR10108 (PANTHER); PTHR10108:SF789 (PANTHER); NON_CYTOPLASMIC_DOMAIN (PHOBIUS); CYTOPLASMIC_DOMAIN (PHOBIUS); TRANSMEMBRANE (PHOBIUS); IPR029063 (SUPERFAMILY); IPR029063 (SUPERFAMILY); TMhelix (TMHMM)
AES71053	GDSL-like lipase/acylhydrolase	1110	20	0	0.794	3	F:hydrolase activity, acting on ester bonds; F:oxidoreductase activity, acting on the CH-CH group of donors, quinone or related compound as acceptor; P:single-organism metabolic process	-	IPR001087 (PFAM); IPR013830 (G3DSA:3.40.50.GENE3D); PTHR22835 (PANTHER); PTHR22835:SF211 (PANTHER); SIGNAL_PEPTIDE_N_REGION (PHOBIUS); SIGNAL_PEPTIDE_C_REGION (PHOBIUS); SIGNAL_PEPTIDE (PHOBIUS); SIGNAL_PEPTIDE_H_REGION (PHOBIUS); NON_CYTOPLASMIC_DOMAIN (PHOBIUS); IPR013830 (SUPERFAMILY)
AES71163	Serine/Threonine-kinase CCR4-like protein	2367	20	0	0.804	4	F:ATP binding; P:serine family amino acid metabolic process; F:protein serine/threonine kinase activity; P:protein phosphorylation	EC:2.7.11	Coil (COILS); IPR002290 (SMART); G3DSA:3.30.200.20 (GENE3D); IPR013320 (G3DSA:2.60.120.GENE3D); IPR000719 (PFAM); IPR009091 (G3DSA:2.130.10.GENE3D); G3DSA:1.10.510.10 (GENE3D); PTHR27003 (PANTHER); PTHR27003:SF102 (PANTHER); IPR017441 (PROSITE_PATTERNS); IPR008271 (PROSITE_PATTERNS); SIGNAL_PEPTIDE_N_REGION (PHOBIUS); CYTOPLASMIC_DOMAIN (PHOBIUS); TRANSMEMBRANE (PHOBIUS); SIGNAL_PEPTIDE (PHOBIUS)…
KEH34962	inactive purple acid phosphatase-like protein	1872	20	0	0.89	5	F:metal ion binding; P:protein dephosphorylation; P:hexachlorocyclohexane metabolic process; P:riboflavin metabolic process; F:acid phosphatase activity	EC:3.1; EC:3.1.3.41; EC:3.1.3.2	IPR015914 (PFAM); IPR025733 (PFAM); IPR015914 (G3DSA:2.60.40.GENE3D); IPR029052 (G3DSA:3.60.21.GENE3D); IPR004843 (PFAM); PTHR22953:SF33 (PANTHER); PTHR22953 (PANTHER); SIGNAL_PEPTIDE_N_REGION (PHOBIUS); SIGNAL_PEPTIDE_H_REGION (PHOBIUS); NON_CYTOPLASMIC_DOMAIN (PHOBIUS); SIGNAL_PEPTIDE (PHOBIUS); SIGNAL_PEPTIDE_C_REGION (PHOBIUS); SignalP-noTM (SIGNALP_EUK); IPR029052 (SUPERFAMILY); IPR008963 (S…
KEH34963	inactive purple acid phosphatase-like protein	1893	20	0	0.8815	5	F:metal ion binding; P:protein dephosphorylation; P:hexachlorocyclohexane metabolic process; P:riboflavin metabolic process; F:acid phosphatase activity	EC:3.1; EC:3.1.3.41; EC:3.1.3.2	IPR015914 (PFAM); IPR025733 (PFAM); IPR015914 (G3DSA:2.60.40.GENE3D); IPR029052 (G3DSA:3.60.21.GENE3D); IPR004843 (PFAM); PTHR22953 (PANTHER); PTHR22953:SF33 (PANTHER); SIGNAL_PEPTIDE_H_REGION (PHOBIUS); SIGNAL_PEPTIDE_N_REGION (PHOBIUS); SIGNAL_PEPTIDE (PHOBIUS); SIGNAL_PEPTIDE_C_REGION (PHOBIUS); NON_CYTOPLASMIC_DOMAIN (PHOBIUS); SignalP-noTM (SIGNALP_EUK); IPR029052 (SUPERFAMILY); IPR008963 (S…
AES72341	RNA-metabolising metallo-beta-lactamase	2604	20	0	0.901	3	F:DNA binding; F:RNA binding; F:metal ion binding	-	IPR001279 (SMART); IPR001279 (PFAM); IPR009057 (G3DSA:1.10.10.GENE3D); PF13837 (PFAM); IPR001279 (G3DSA:3.60.15.GENE3D); IPR011108 (PFAM); PTHR11203 (PANTHER); IPR004613 (PTHR11203:PANTHER); IPR017877 (PROSITE_PROFILES); IPR001279 (SUPERFAMILY)
AES71519	ataxia telangiectasia mutated protein, putative	9102	20	0	0.8605	5	F:ATP binding; F:protein binding; P:phosphorylation; F:phosphotransferase activity, alcohol group as acceptor; F:kinase activity	-	Coil (COILS); IPR000403 (SMART); G3DSA:3.30.1010.10 (GENE3D); IPR003152 (PFAM); IPR000403 (G3DSA:1.10.1070.GENE3D); IPR000403 (PFAM); PTHR37079 (PANTHER); PTHR37079:SF2 (PANTHER); IPR018936 (PROSITE_PATTERNS); IPR018936 (PROSITE_PATTERNS); CYTOPLASMIC_DOMAIN (PHOBIUS); CYTOPLASMIC_DOMAIN (PHOBIUS); TRANSMEMBRANE (PHOBIUS); TRANSMEMBRANE (PHOBIUS); TRANSMEMBRANE (PHOBIUS); NON_CYTOPLASMIC_DOMAIN (…
AES71675	embryo defective 1381 protein	1665	20	0	0.8235	1	F:molecular_function	-	IPR027417 (G3DSA:3.40.50.GENE3D); PTHR36017:SF1 (PANTHER); PTHR36017 (PANTHER)
AES71975	protein transporter Sec23-like protein	2316	20	0	0.93	4	F:zinc ion binding; P:ER to Golgi vesicle-mediated transport; P:intracellular protein transport; C:COPII vesicle coat	-	G3DSA:2.60.40.1670 (GENE3D); IPR012990 (PFAM); IPR007123 (PFAM); IPR029006 (G3DSA:3.40.20.GENE3D); IPR006896 (PFAM); IPR006900 (PFAM); IPR002035 (G3DSA:3.40.50.GENE3D); IPR006895 (PFAM); PTHR11141 (PANTHER); SSF81995 (SUPERFAMILY); IPR007123 (SUPERFAMILY); IPR002035 (SUPERFAMILY); IPR006895 (SUPERFAMILY); IPR006900 (SUPERFAMILY)
AES71976	protein transporter Sec23-like protein	2109	20	0	0.922	4	F:zinc ion binding; P:ER to Golgi vesicle-mediated transport; P:intracellular protein transport; C:COPII vesicle coat	-	IPR006895 (PFAM); IPR002035 (G3DSA:3.40.50.GENE3D); IPR012990 (PFAM); IPR006896 (PFAM); G3DSA:2.60.40.1670 (GENE3D); IPR007123 (PFAM); IPR029006 (G3DSA:3.40.20.GENE3D); IPR006900 (PFAM); PTHR11141 (PANTHER); SSF81995 (SUPERFAMILY); IPR002035 (SUPERFAMILY); IPR006900 (SUPERFAMILY); IPR006895 (SUPERFAMILY); IPR007123 (SUPERFAMILY)
AES72034	HCP family protein with MYND-type zinc finger protein	1095	20	0	0.8445	2	C:nucleus; F:protein binding	-	IPR011990 (G3DSA:1.25.40.GENE3D); IPR006597 (PFAM); IPR002893 (PFAM); G3DSA:1.20.1280.50 (GENE3D); PTHR12298 (PANTHER); PTHR12298:SF7 (PANTHER); IPR002893 (PROSITE_PROFILES); SSF144232 (SUPERFAMILY); SSF81901 (SUPERFAMILY); IPR001810 (SUPERFAMILY)
AES72108	G-protein coupled receptor	1398	20	0	0.8875	19	P:hyperosmotic salinity response; P:response to fructose; P:termination of G-protein coupled receptor signaling pathway; F:GTPase activator activity; P:sugar mediated signaling pathway; P:response to wounding; P:response to jasmonic acid; C:plasma membrane; P:response to ethylene; P:regulation of cell proliferation; P:positive regulation of GTPase activity; P:response to water deprivation; P:resp…	-	IPR016137 (SMART); G3DSA:1.10.167.10 (GENE3D); IPR016137 (PFAM); PTHR10845 (PANTHER); PTHR10845:SF44 (PANTHER); CYTOPLASMIC_DOMAIN (PHOBIUS); TRANSMEMBRANE (PHOBIUS); NON_CYTOPLASMIC_DOMAIN (PHOBIUS); TRANSMEMBRANE (PHOBIUS); NON_CYTOPLASMIC_DOMAIN (PHOBIUS); TRANSMEMBRANE (PHOBIUS); CYTOPLASMIC_DOMAIN (PHOBIUS); NON_CYTOPLASMIC_DOMAIN (PHOBIUS); TRANSMEMBRANE (PHOBIUS); NON_CYTOPLASMIC_DOMAIN (P…
KEH35387	receptor-like kinase	1803	20	0	0.789	3	F:ATP binding; F:protein kinase activity; P:protein phosphorylation	-	G3DSA:1.10.510.10 (GENE3D); G3DSA:3.30.200.20 (GENE3D); IPR014729 (G3DSA:3.40.50.GENE3D); IPR013320 (G3DSA:2.60.120.GENE3D); IPR000719 (PFAM); PTHR27001:SF231 (PANTHER); PTHR27001 (PANTHER); IPR017441 (PROSITE_PATTERNS); IPR008266 (PROSITE_PATTERNS); IPR000719 (PROSITE_PROFILES); IPR011009 (SUPERFAMILY); SSF52402 (SUPERFAMILY)
AES72487	flavonol synthase/flavanone 3-hydroxylase	1074	20	0	0.741	3	F:iron ion binding; F:oxidoreductase activity, acting on paired donors, with incorporation or reduction of molecular oxygen, 2-oxoglutarate as one donor, and incorporation of one atom each of oxygen into both donors; P:oxidation-reduction process	EC:1.14.11	IPR002283 (PRINTS); IPR026992 (PFAM); IPR005123 (PFAM); IPR027443 (G3DSA:2.60.120.GENE3D); PTHR10209 (PANTHER); PTHR10209:SF167 (PANTHER); IPR005123 (PROSITE_PROFILES); SSF51197 (SUPERFAMILY)
AES72491	phosphatidylinositol 3- and 4-kinase family protein	1740	20	0	0.846	5	C:peroxisome; F:protein binding; P:phosphorylation; F:phosphotransferase activity, alcohol group as acceptor; F:kinase activity	-	IPR000626 (SMART); IPR000403 (PFAM); G3DSA:3.10.20.90 (GENE3D); IPR000626 (PFAM); PTHR10666:SF135 (PANTHER); PTHR10666 (PANTHER); IPR000626 (PROSITE_PROFILES); IPR011009 (SUPERFAMILY); IPR029071 (SUPERFAMILY); IPR029071 (SUPERFAMILY)
AES72671	SPFH domain/band 7 family protein	783	20	2.6e-179	0.67	1	C:membrane	-	IPR001107 (SMART); IPR001107 (PFAM); PTHR10264:SF27 (PANTHER); IPR001972 (PANTHER); SignalP-TM (SIGNALP_GRAM_POSITIVE); IPR001107 (SUPERFAMILY)
AES72796	PREDICTED: uncharacterized protein LOC101503086 isoform X1	1134	20	0	0.9955	20	C:chloroplast stroma; P:gluconeogenesis; P:cytoskeleton organization; P:regulation of protein localization; C:chloroplast envelope; P:root hair elongation; F:helicase activity; F:structural constituent of cytoskeleton; C:nucleolus; P:glucose catabolic process; P:seed germination; C:plasma membrane; P:cell division; F:ATP binding; C:plasmodesma; C:cytoskeleton; C:cell wall; C:mitochondrion; C:cyto…	EC:3.6.1; EC:3.6.1.15	IPR004000 (PRINTS); IPR004000 (SMART); G3DSA:3.30.420.40 (GENE3D); G3DSA:3.90.640.10 (GENE3D); IPR004000 (PFAM); G3DSA:3.30.420.40 (GENE3D); IPR004000 (PANTHER); PTHR11937:SF200 (PANTHER); IPR020902 (PROSITE_PATTERNS); IPR004001 (PROSITE_PATTERNS); IPR004001 (PROSITE_PATTERNS); SSF53067 (SUPERFAMILY); SSF53067 (SUPERFAMILY)
AES72806	calcium-dependent kinase family protein	873	20	0	0.832	4	F:ATP binding; F:calmodulin-dependent protein kinase activity; P:serine family amino acid metabolic process; P:protein phosphorylation	EC:2.7.11; EC:2.7.11.17	IPR002290 (SMART); G3DSA:3.30.200.20 (GENE3D); IPR000719 (PFAM); G3DSA:1.10.510.10 (GENE3D); PTHR24348 (PANTHER); PTHR24348:SF24 (PANTHER); IPR008271 (PROSITE_PATTERNS); IPR017441 (PROSITE_PATTERNS); IPR000719 (PROSITE_PROFILES); IPR011009 (SUPERFAMILY)
AES72842	ATP-dependent zinc metalloprotease FTSH-like protein	2517	20	0	0.8855	9	P:embryo development; F:ATP binding; P:proteolysis; C:chloroplast envelope; P:tRNA metabolic process; P:rRNA processing; P:chloroplast organization; F:metallopeptidase activity; P:mRNA modification	-	Coil (COILS); Coil (COILS); IPR003593 (SMART); IPR003959 (PFAM); IPR027417 (G3DSA:3.40.50.GENE3D); G3DSA:1.10.8.60 (GENE3D); PTHR23076 (PANTHER); PTHR23076:SF49 (PANTHER); IPR003960 (PROSITE_PATTERNS); CYTOPLASMIC_DOMAIN (PHOBIUS); NON_CYTOPLASMIC_DOMAIN (PHOBIUS); TRANSMEMBRANE (PHOBIUS); SSF140990 (SUPERFAMILY); IPR027417 (SUPERFAMILY)
AES72898	calcium-dependent phosphotriesterase superfamily protein	381	20	4.2e-85	0.8775	3	F:FMN binding; F:oxidoreductase activity; P:oxidation-reduction process	-	PTHR31460 (PANTHER); PTHR31460:SF0 (PANTHER); TMhelix (TMHMM)
KEH35668	cation-transporting ATPase, putative	3576	20	0	0.922	17	P:pollen maturation; C:sarcoplasmic reticulum; P:meristem maintenance; P:stem cell fate determination; P:intra-Golgi vesicle-mediated transport; P:cellular metal ion homeostasis; P:pollen germination; F:calcium-transporting ATPase activity; C:plasma membrane; P:xylan biosynthetic process; F:ATP binding; P:ER to Golgi vesicle-mediated transport; F:metal ion binding; C:integral component of membran…	EC:3.6.1; EC:3.6.1.3; EC:3.6.3.8; EC:3.6.1.15	Coil (COILS); IPR001757 (PRINTS); IPR001757 (TIGRFAM); IPR023299 (G3DSA:3.40.1110.GENE3D); IPR023214 (G3DSA:3.40.50.GENE3D); PF12710 (PFAM); IPR008250 (PFAM); IPR008250 (G3DSA:2.70.150.GENE3D); IPR006544 (TIGRFAM); IPR006544 (PTHR24093:PANTHER); PTHR24093 (PANTHER); IPR018303 (PROSITE_PATTERNS); PS01229 (PROSITE_PATTERNS); CYTOPLASMIC_DOMAIN (PHOBIUS); TRANSMEMBRANE (PHOBIUS); CYTOPLASMIC_DOMAIN …
AES73124	localization and RNA pol II promoter Fmp27 domain protein	7875	20	0	0.903	-		-	Coil (COILS); IPR019441 (PFAM); IPR019443 (PFAM); PTHR15678 (PANTHER); PTHR15678:SF8 (PANTHER); NON_CYTOPLASMIC_DOMAIN (PHOBIUS); SIGNAL_PEPTIDE_N_REGION (PHOBIUS); SIGNAL_PEPTIDE (PHOBIUS); SIGNAL_PEPTIDE_H_REGION (PHOBIUS); SIGNAL_PEPTIDE_C_REGION (PHOBIUS); TMhelix (TMHMM)
AES73135	serpin-like protein	1035	20	0	0.678	1	C:extracellular space	-	IPR023796 (SMART); G3DSA:2.30.39.10 (GENE3D); IPR023796 (PFAM); G3DSA:3.30.497.10 (GENE3D); IPR000215 (PANTHER); PTHR11461:SF171 (PANTHER); CYTOPLASMIC_DOMAIN (PHOBIUS); TRANSMEMBRANE (PHOBIUS); NON_CYTOPLASMIC_DOMAIN (PHOBIUS); IPR023796 (SUPERFAMILY)
AES73149	NADPH-cytochrome P450 family 2 reductase	2079	20	0	0.9265	10	C:endoplasmic reticulum membrane; P:ER to Golgi vesicle-mediated transport; P:obsolete electron transport; P:response to abscisic acid; F:FMN binding; F:iron ion binding; F:NADPH-hemoprotein reductase activity; C:cytosol; P:phenylpropanoid metabolic process; P:oxidation-reduction process	EC:1.6.2.4	IPR001094 (PRINTS); IPR001709 (PRINTS); IPR023208 (PIRSF); IPR003097 (PFAM); IPR001433 (PFAM); IPR029039 (G3DSA:3.40.50.GENE3D); IPR008254 (PFAM); G3DSA:3.40.50.80 (GENE3D); G3DSA:2.40.30.10 (GENE3D); IPR023173 (G3DSA:1.20.990.GENE3D); PTHR19384:SF85 (PANTHER); PTHR19384 (PANTHER); NON_CYTOPLASMIC_DOMAIN (PHOBIUS); TRANSMEMBRANE (PHOBIUS); CYTOPLASMIC_DOMAIN (PHOBIUS); IPR008254 (PROSITE_PROFILES…
AES73167	PHD-finger protein	1497	20	0	0.803	4	F:zinc ion binding; F:protein binding; P:metabolic process; F:ligase activity	-	IPR001965 (SMART); IPR019787 (PFAM); IPR013083 (G3DSA:3.30.40.GENE3D); PTHR10615:SF117 (PANTHER); PTHR10615 (PANTHER); IPR019786 (PROSITE_PATTERNS); IPR019787 (PROSITE_PROFILES); IPR011124 (PROSITE_PROFILES); IPR011011 (SUPERFAMILY)
AES73297	polyketide cyclase/dehydrase and lipid transporter	756	20	0	0.799	5	P:methylglyoxal catabolic process to D-lactate via S-lactoyl-glutathione; P:galactolipid biosynthetic process; P:proline transport; P:cellular response to phosphate starvation; P:cellular response to water deprivation	-	IPR005031 (PFAM); IPR023393 (G3DSA:3.30.530.GENE3D); PTHR12901 (PANTHER); PTHR12901:SF10 (PANTHER); SSF55961 (SUPERFAMILY)
KEH35778	metal transporter Nramp3 protein	1587	20	0	0.922	3	C:membrane; P:transport; F:transporter activity	-	IPR001046 (PRINTS); IPR001046 (PFAM); IPR001046 (TIGRFAM); IPR001046 (PANTHER); PTHR11706:SF46 (PANTHER); TRANSMEMBRANE (PHOBIUS); TRANSMEMBRANE (PHOBIUS); TRANSMEMBRANE (PHOBIUS); TRANSMEMBRANE (PHOBIUS); NON_CYTOPLASMIC_DOMAIN (PHOBIUS); TRANSMEMBRANE (PHOBIUS); TRANSMEMBRANE (PHOBIUS); CYTOPLASMIC_DOMAIN (PHOBIUS); TRANSMEMBRANE (PHOBIUS); TRANSMEMBRANE (PHOBIUS); NON_CYTOPLASMIC_DOMAIN (PHOBI…
AES73699	specific tissue protein	1437	20	0	0.6045	-		-	IPR024489 (PFAM); PTHR33731:SF1 (PANTHER); PTHR33731 (PANTHER); SIGNAL_PEPTIDE (PHOBIUS); SIGNAL_PEPTIDE_H_REGION (PHOBIUS); NON_CYTOPLASMIC_DOMAIN (PHOBIUS); SIGNAL_PEPTIDE_C_REGION (PHOBIUS); SIGNAL_PEPTIDE_N_REGION (PHOBIUS); IPR024489 (PRODOM); SignalP-noTM (SIGNALP_GRAM_NEGATIVE); SignalP-noTM (SIGNALP_EUK)
AES73759	hypothetical protein MTR_3g108410	1377	20	0	0.74	8	P:cell proliferation; P:DNA methylation; P:regulation of flower development; P:DNA replication; P:cytokinesis by cell plate formation; P:chromatin silencing by small RNA; P:histone H3-K9 methylation; P:methylation-dependent chromatin silencing	-	Coil (COILS); PTHR14296:SF5 (PANTHER); PTHR14296 (PANTHER)
KEH36049	bark storage-like protein	1074	20	0	0.872	2	F:catalytic activity; P:nucleoside metabolic process	-	IPR000845 (PFAM); IPR000845 (G3DSA:3.40.50.GENE3D); PTHR21234:SF28 (PANTHER); IPR018017 (PANTHER); SIGNAL_PEPTIDE_H_REGION (PHOBIUS); NON_CYTOPLASMIC_DOMAIN (PHOBIUS); SIGNAL_PEPTIDE (PHOBIUS); SIGNAL_PEPTIDE_C_REGION (PHOBIUS); SIGNAL_PEPTIDE_N_REGION (PHOBIUS); PS51257 (PROSITE_PROFILES); SignalP-noTM (SIGNALP_EUK); SignalP-noTM (SIGNALP_GRAM_NEGATIVE); IPR000845 (SUPERFAMILY); TMhelix (TMHMM);…
KEH36050	bark storage-like protein	855	20	0	0.8725	2	F:catalytic activity; P:nucleoside metabolic process	-	IPR000845 (PFAM); IPR000845 (G3DSA:3.40.50.GENE3D); IPR018017 (PANTHER); PTHR21234:SF28 (PANTHER); CYTOPLASMIC_DOMAIN (PHOBIUS); TRANSMEMBRANE (PHOBIUS); NON_CYTOPLASMIC_DOMAIN (PHOBIUS); IPR000845 (SUPERFAMILY); TMhelix (TMHMM)
KEH36086	ATP-dependent protease LA (lon) domain protein	1596	20	0	0.7865	3	P:proteolysis; F:ATP-dependent peptidase activity; P:obsolete ATP-dependent proteolysis	EC:3.6.1; EC:3.6.1.3; EC:3.6.1.15	IPR003111 (SMART); IPR003111 (PFAM); PTHR14255 (PANTHER); PTHR14255:SF4 (PANTHER); IPR015947 (SUPERFAMILY)
KEH36087	ATP-dependent protease LA (lon) domain protein	1455	20	0	0.7815	3	P:proteolysis; F:ATP-dependent peptidase activity; P:obsolete ATP-dependent proteolysis	EC:3.6.1; EC:3.6.1.3; EC:3.6.1.15	IPR003111 (SMART); IPR003111 (PFAM); PTHR14255 (PANTHER); PTHR14255:SF4 (PANTHER); IPR015947 (SUPERFAMILY)
KEH36102	TPR repeat protein	5751	20	0	0.84	1	F:protein binding	-	Coil (COILS); IPR011990 (G3DSA:1.25.40.GENE3D); PTHR15502 (PANTHER); PTHR15502:SF7 (PANTHER); IPR013026 (PROSITE_PROFILES); IPR011990 (SUPERFAMILY)
KEH36103	TPR repeat protein	5865	20	0	0.8505	1	F:protein binding	-	Coil (COILS); IPR011990 (G3DSA:1.25.40.GENE3D); PTHR15502 (PANTHER); PTHR15502:SF7 (PANTHER); IPR013026 (PROSITE_PROFILES); IPR011990 (SUPERFAMILY)
KEH36195	26S proteasome regulatory particle triple-A ATPase protein	1200	20	0	0.9855	7	F:ATP binding; C:cytoplasm; P:protein catabolic process; P:proteolysis; C:proteasome complex; F:peptidase activity; F:microtubule-severing ATPase activity	EC:3.6.1; EC:3.6.1.3; EC:3.6.1.15; EC:3.6.4.3	Coil (COILS); IPR003593 (SMART); IPR003959 (PFAM); IPR005937 (TIGRFAM); IPR027417 (G3DSA:3.40.50.GENE3D); G3DSA:1.10.8.60 (GENE3D); PTHR23073 (PANTHER); PTHR23073:SF32 (PANTHER); IPR003960 (PROSITE_PATTERNS); IPR027417 (SUPERFAMILY)
KEH36197	group 1 family glycosyltransferase	1401	20	0	0.8955	4	P:mannosylation; P:biosynthetic process; C:alpha-1,6-mannosyltransferase complex; F:GDP-Man:Man1GlcNAc2-PP-Dol alpha-1,3-mannosyltransferase activity	EC:2.4.1; EC:2.4.1.132	G3DSA:3.40.50.2000 (GENE3D); IPR001296 (PFAM); PF16994 (PFAM); PTHR12526:SF376 (PANTHER); PTHR12526 (PANTHER); TRANSMEMBRANE (PHOBIUS); NON_CYTOPLASMIC_DOMAIN (PHOBIUS); CYTOPLASMIC_DOMAIN (PHOBIUS); SignalP-TM (SIGNALP_GRAM_POSITIVE); SSF53756 (SUPERFAMILY); TMhelix (TMHMM)
KEH36198	group 1 family glycosyltransferase	1176	20	0	0.891	4	P:mannosylation; P:biosynthetic process; C:alpha-1,6-mannosyltransferase complex; F:GDP-Man:Man1GlcNAc2-PP-Dol alpha-1,3-mannosyltransferase activity	EC:2.4.1; EC:2.4.1.132	G3DSA:3.40.50.2000 (GENE3D); PF16994 (PFAM); IPR001296 (PFAM); PTHR12526 (PANTHER); PTHR12526:SF376 (PANTHER); TRANSMEMBRANE (PHOBIUS); NON_CYTOPLASMIC_DOMAIN (PHOBIUS); CYTOPLASMIC_DOMAIN (PHOBIUS); SignalP-TM (SIGNALP_GRAM_POSITIVE); SSF53756 (SUPERFAMILY); TMhelix (TMHMM)
AES73979	ATP-binding microtubule motor family protein	4563	20	0	0.753	8	F:ATP binding; F:microtubule motor activity; C:tubulin complex; P:metabolic process; C:kinesin complex; P:microtubule-based movement; C:microtubule; F:microtubule binding	EC:3.6.1; EC:3.6.1.15	Coil (COILS); Coil (COILS); IPR001752 (PRINTS); IPR001752 (SMART); IPR021881 (PFAM); IPR001752 (PFAM); IPR001752 (G3DSA:3.40.850.GENE3D); PTHR24115:SF514 (PANTHER); IPR027640 (PANTHER); IPR019821 (PROSITE_PATTERNS); IPR001752 (PROSITE_PROFILES); IPR027417 (SUPERFAMILY)
KEH36280	multi-copper oxidase-like protein	1635	20	0	0.9435	5	P:obsolete electron transport; F:copper ion binding; P:oxidation-reduction process; P:L-ascorbic acid metabolic process; F:L-ascorbate oxidase activity	EC:1.10.3; EC:1.10.3.3	IPR008972 (G3DSA:2.60.40.GENE3D); IPR008972 (G3DSA:2.60.40.GENE3D); IPR001117 (PFAM); IPR008972 (G3DSA:2.60.40.GENE3D); IPR011707 (PFAM); IPR011706 (PFAM); PTHR11709:SF90 (PANTHER); PTHR11709 (PANTHER); SIGNAL_PEPTIDE_H_REGION (PHOBIUS); SIGNAL_PEPTIDE (PHOBIUS); SIGNAL_PEPTIDE_C_REGION (PHOBIUS); SIGNAL_PEPTIDE_N_REGION (PHOBIUS); NON_CYTOPLASMIC_DOMAIN (PHOBIUS); SignalP-TM (SIGNALP_GRAM_POSITI…
AES74157	receptor-like kinase	1974	20	0	0.829	7	F:ATP binding; P:peptidyl-tyrosine phosphorylation; F:non-membrane spanning protein tyrosine kinase activity; F:transmembrane receptor protein tyrosine kinase activity; P:transmembrane receptor protein tyrosine kinase signaling pathway; P:serine family amino acid metabolic process; F:protein serine/threonine kinase activity	EC:2.7.10; EC:2.7.10.1; EC:2.7.11; EC:2.7.10.2	IPR002290 (SMART); G3DSA:1.10.510.10 (GENE3D); IPR001245 (PFAM); G3DSA:3.30.200.20 (GENE3D); PTHR27001 (PANTHER); PTHR27001:SF55 (PANTHER); IPR008271 (PROSITE_PATTERNS); IPR017441 (PROSITE_PATTERNS); TRANSMEMBRANE (PHOBIUS); CYTOPLASMIC_DOMAIN (PHOBIUS); NON_CYTOPLASMIC_DOMAIN (PHOBIUS); IPR000719 (PROSITE_PROFILES); IPR011009 (SUPERFAMILY); TMhelix (TMHMM)
AES74308	armadillo/beta-catenin-like repeat protein	3150	20	0	0.969	3	P:protein glycosylation; P:gravitropism; F:binding	-	Coil (COILS); PTHR12596 (PANTHER); PTHR12596:SF2 (PANTHER); IPR016024 (SUPERFAMILY)
KEH36404	histone deacetylase family protein	1497	20	0	0.9165	9	C:nucleus; P:DNA mediated transformation; P:negative regulation of transcription, DNA-templated; F:NAD-dependent histone deacetylase activity (H3-K14 specific); P:histone acetylation; P:jasmonic acid and ethylene-dependent systemic resistance; P:pathogenesis; P:histone H3 deacetylation; P:regulation of multicellular organismal development	EC:3.5.1.98	IPR000286 (PRINTS); IPR003084 (PRINTS); IPR003084 (PIRSF); IPR023801 (PFAM); IPR023801 (G3DSA:3.40.800.GENE3D); PTHR10625:SF127 (PANTHER); IPR000286 (PANTHER); SSF52768 (SUPERFAMILY)
KEH28611	calcium-transporting ATPase 8, plasma membrane-type protein	3336	20	0	0.9085	11	F:ATP binding; F:calmodulin binding; F:metal ion binding; C:sarcoplasmic reticulum; P:metabolic process; C:integral component of membrane; P:calcium ion transmembrane transport; P:pollen development; F:calcium-transporting ATPase activity; P:single fertilization; C:plasma membrane	EC:3.6.1; EC:3.6.1.3; EC:3.6.3.8; EC:3.6.1.15	Coil (COILS); IPR001757 (PRINTS); PR00121 (PRINTS); IPR004014 (SMART); IPR004014 (PFAM); IPR023299 (G3DSA:3.40.1110.GENE3D); IPR006068 (PFAM); IPR006408 (TIGRFAM); IPR008250 (PFAM); IPR023298 (G3DSA:1.20.1110.GENE3D); IPR001757 (TIGRFAM); IPR024750 (PFAM); PF00702 (PFAM); PTHR24093:SF359 (PANTHER); PTHR24093 (PANTHER); IPR018303 (PROSITE_PATTERNS); CYTOPLASMIC_DOMAIN (PHOBIUS); TRANSMEMBRANE (PHO…
KEH28612	calcium-transporting ATPase 8, plasma membrane-type protein	3315	20	0	0.9205	11	F:ATP binding; F:calmodulin binding; F:metal ion binding; C:sarcoplasmic reticulum; P:metabolic process; C:integral component of membrane; P:calcium ion transmembrane transport; P:pollen development; F:calcium-transporting ATPase activity; P:single fertilization; C:plasma membrane	EC:3.6.1; EC:3.6.1.3; EC:3.6.3.8; EC:3.6.1.15	Coil (COILS); PR00121 (PRINTS); IPR001757 (PRINTS); IPR004014 (SMART); IPR023299 (G3DSA:3.40.1110.GENE3D); IPR024750 (PFAM); IPR001757 (TIGRFAM); IPR006408 (TIGRFAM); IPR008250 (PFAM); PF00702 (PFAM); IPR004014 (PFAM); IPR023298 (G3DSA:1.20.1110.GENE3D); IPR006068 (PFAM); PTHR24093:SF359 (PANTHER); PTHR24093 (PANTHER); IPR018303 (PROSITE_PATTERNS); TRANSMEMBRANE (PHOBIUS); NON_CYTOPLASMIC_DOMAIN …
KEH28620	B3 DNA-binding domain protein	972	20	0	0.766	3	C:nucleus; F:DNA binding; P:regulation of transcription, DNA-templated	-	Coil (COILS); IPR003340 (SMART); IPR029446 (PFAM); IPR015300 (G3DSA:2.40.330.GENE3D); IPR003340 (PFAM); PTHR31391:SF3 (PANTHER); PTHR31391 (PANTHER); TRANSMEMBRANE (PHOBIUS); CYTOPLASMIC_DOMAIN (PHOBIUS); CYTOPLASMIC_DOMAIN (PHOBIUS); NON_CYTOPLASMIC_DOMAIN (PHOBIUS); TRANSMEMBRANE (PHOBIUS); IPR003340 (PROSITE_PROFILES); IPR015300 (SUPERFAMILY)
KEH28628	hypothetical protein MTR_4g008390	645	20	3e-153	0.724	10	F:peptide receptor activity; F:ATP binding; C:plasmodesma; F:ubiquitin protein ligase binding; P:protein autophosphorylation; P:transmembrane receptor protein serine/threonine kinase signaling pathway; P:serine family amino acid metabolic process; C:plasma membrane; F:transmembrane receptor protein serine/threonine kinase activity; P:hormone-mediated signaling pathway	EC:2.7.11	no IPS match
AES86542	topless-like protein	3414	20	0	0.95	3	F:transferase activity, transferring glycosyl groups; F:protein binding; P:regulation of transcription, DNA-templated	-	IPR001680 (SMART); IPR006595 (SMART); IPR006594 (SMART); IPR001680 (PFAM); IPR015943 (G3DSA:2.130.10.GENE3D); IPR015943 (G3DSA:2.130.10.GENE3D); IPR027728 (PTHR22847:PANTHER); PTHR22847 (PANTHER); IPR019775 (PROSITE_PATTERNS); IPR006595 (PROSITE_PROFILES); IPR006594 (PROSITE_PROFILES); IPR001680 (PROSITE_PROFILES); IPR017986 (PROSITE_PROFILES); IPR011047 (SUPERFAMILY); SSF75011 (SUPERFAMILY); IPR…
KEH28823	verticillium wilt resistance-like protein	3147	20	0	0.762	1	F:protein binding	-	PR00019 (PRINTS); SM00365 (SMART); IPR003591 (SMART); IPR032675 (G3DSA:3.80.10.GENE3D); IPR001611 (PFAM); IPR001611 (PFAM); IPR032675 (G3DSA:3.80.10.GENE3D); IPR013210 (PFAM); PTHR27004 (PANTHER); PTHR27004:SF37 (PANTHER); SIGNAL_PEPTIDE_H_REGION (PHOBIUS); SIGNAL_PEPTIDE_N_REGION (PHOBIUS); TRANSMEMBRANE (PHOBIUS); SIGNAL_PEPTIDE_C_REGION (PHOBIUS); SIGNAL_PEPTIDE (PHOBIUS); CYTOPLASMIC_DOMAIN (…
AES86737	disease resistance protein (TIR-NBS-LRR class), putative	3285	20	0	0.727	3	F:protein binding; P:signal transduction; F:ADP binding	-	PR00364 (PRINTS); IPR000157 (SMART); IPR002182 (PFAM); IPR000157 (PFAM); IPR027417 (G3DSA:3.40.50.GENE3D); IPR032675 (G3DSA:3.80.10.GENE3D); IPR000157 (G3DSA:3.40.50.GENE3D); PTHR11017 (PANTHER); PTHR11017:SF163 (PANTHER); NON_CYTOPLASMIC_DOMAIN (PHOBIUS); CYTOPLASMIC_DOMAIN (PHOBIUS); TRANSMEMBRANE (PHOBIUS); IPR000157 (PROSITE_PROFILES); IPR011991 (SUPERFAMILY); IPR000157 (SUPERFAMILY); IPR0326…
AES86750	Pmr5/Cas1p GDSL/SGNH-like acyl-esterase family protein	1233	20	0	0.872	3	P:xylan biosynthetic process; P:glucuronoxylan metabolic process; C:Golgi apparatus	-	IPR025846 (PFAM); IPR026057 (PFAM); IPR029962 (PANTHER); IPR029971 (PTHR32285:PANTHER); CYTOPLASMIC_DOMAIN (PHOBIUS); NON_CYTOPLASMIC_DOMAIN (PHOBIUS); TRANSMEMBRANE (PHOBIUS); TMhelix (TMHMM)
AES86773	ethylene-overproduction protein	2811	20	0	0.837	6	P:proteasome-mediated ubiquitin-dependent protein catabolic process; P:regulation of post-embryonic root development; P:stem cell division; P:cellular response to phosphate starvation; F:protein binding, bridging; P:regulation of ethylene biosynthetic process	-	IPR019734 (SMART); IPR001440 (PFAM); IPR011990 (G3DSA:1.25.40.GENE3D); IPR011990 (PFAM); G3DSA:3.30.710.10 (GENE3D); PTHR23083:SF420 (PANTHER); PTHR23083 (PANTHER); IPR019734 (PROSITE_PROFILES); IPR011990 (SUPERFAMILY); IPR011990 (SUPERFAMILY); IPR011333 (SUPERFAMILY); IPR011990 (SUPERFAMILY)
AES86812	proton-dependent oligopeptide transport family protein	1734	20	0	0.9055	3	P:oligopeptide transport; C:integral component of membrane; F:transporter activity	-	G3DSA:1.20.1250.20 (GENE3D); IPR000109 (PFAM); PTHR11654:SF125 (PANTHER); IPR000109 (PANTHER); IPR018456 (PROSITE_PATTERNS); IPR018456 (PROSITE_PATTERNS); TRANSMEMBRANE (PHOBIUS); CYTOPLASMIC_DOMAIN (PHOBIUS); TRANSMEMBRANE (PHOBIUS); CYTOPLASMIC_DOMAIN (PHOBIUS); NON_CYTOPLASMIC_DOMAIN (PHOBIUS); TRANSMEMBRANE (PHOBIUS); TRANSMEMBRANE (PHOBIUS); NON_CYTOPLASMIC_DOMAIN (PHOBIUS); CYTOPLASMIC_DOMA…
AES86868	hypothetical protein MTR_4g015740	294	3	8e-65	0.8067	2	F:metal ion binding; P:nodule morphogenesis	-	no IPS match
KEH28923	verticillium wilt disease resistance protein	2910	20	0	0.763	1	F:protein binding	-	PR00019 (PRINTS); IPR003591 (SMART); IPR032675 (G3DSA:3.80.10.GENE3D); IPR001611 (PFAM); IPR013210 (PFAM); IPR001611 (PFAM); PTHR27004:SF37 (PANTHER); PTHR27004 (PANTHER); NON_CYTOPLASMIC_DOMAIN (PHOBIUS); TRANSMEMBRANE (PHOBIUS); CYTOPLASMIC_DOMAIN (PHOBIUS); IPR001611 (PROSITE_PROFILES); IPR032675 (SUPERFAMILY); IPR032675 (SUPERFAMILY); IPR032675 (SUPERFAMILY); TMhelix (TMHMM)
AES86982	uncoupling protein	912	20	0	0.9475	3	C:mitochondrial membrane; P:mitochondrial transport; C:integral component of membrane	-	IPR002030 (PRINTS); IPR023395 (G3DSA:1.50.40.GENE3D); IPR018108 (PFAM); SIGNAL_PEPTIDE (PHOBIUS); SIGNAL_PEPTIDE_N_REGION (PHOBIUS); SIGNAL_PEPTIDE_C_REGION (PHOBIUS); SIGNAL_PEPTIDE_H_REGION (PHOBIUS); NON_CYTOPLASMIC_DOMAIN (PHOBIUS); IPR018108 (PROSITE_PROFILES); PS51257 (PROSITE_PROFILES); IPR023395 (SUPERFAMILY)
KEH28947	uncoupling protein	867	20	0	0.9495	3	C:mitochondrial membrane; P:mitochondrial transport; C:integral component of membrane	-	IPR002030 (PRINTS); IPR018108 (PFAM); IPR023395 (G3DSA:1.50.40.GENE3D); PTHR24089:SF268 (PANTHER); PTHR24089 (PANTHER); SIGNAL_PEPTIDE_H_REGION (PHOBIUS); SIGNAL_PEPTIDE_N_REGION (PHOBIUS); SIGNAL_PEPTIDE_C_REGION (PHOBIUS); NON_CYTOPLASMIC_DOMAIN (PHOBIUS); SIGNAL_PEPTIDE (PHOBIUS); PS51257 (PROSITE_PROFILES); IPR018108 (PROSITE_PROFILES); IPR023395 (SUPERFAMILY); TMhelix (TMHMM); TMhelix (TMHMM)
KEH28961	terpene synthase family, metal-binding domain protein	1677	20	0	0.7235	3	F:magnesium ion binding; P:metabolic process; F:terpene synthase activity	-	IPR008949 (G3DSA:1.10.600.GENE3D); IPR005630 (PFAM); IPR001906 (PFAM); IPR001906 (G3DSA:1.50.30.GENE3D); PTHR31225:SF15 (PANTHER); PTHR31225 (PANTHER); IPR008930 (SUPERFAMILY); IPR008949 (SUPERFAMILY)
KEH28988	DUF3527 domain protein	2784	20	0	0.6725	-		-	IPR021916 (PFAM); PTHR31390:SF0 (PANTHER); PTHR31390 (PANTHER)
KEH29035	metal-dependent protein hydrolase	1140	20	0	0.903	5	P:protein targeting to mitochondrion; C:mitochondrion; P:metabolic process; C:cytosol; F:hydrolase activity	-	IPR003226 (PFAM); PTHR11215:SF3 (PANTHER); IPR003226 (PANTHER)
KEH29036	metal-dependent protein hydrolase	852	20	0	0.8995	5	P:protein targeting to mitochondrion; C:mitochondrion; P:metabolic process; C:cytosol; F:hydrolase activity	-	IPR003226 (PFAM); IPR003226 (PANTHER); PTHR11215:SF3 (PANTHER)
KEH29051	ribonuclease II	1668	20	0	0.9245	10	F:exoribonuclease II activity; P:RNA phosphodiester bond hydrolysis, exonucleolytic; C:chloroplast; F:3'-5'-exoribonuclease activity; P:chloroplast relocation; C:mitochondrion; P:regulation of RNA metabolic process; P:tRNA metabolic process; P:thylakoid membrane organization; P:rRNA processing	EC:3.1; EC:3.1.13; EC:3.1.15; EC:3.1.13.1	SM00955 (SMART); PF00773 (PFAM); IPR011991 (G3DSA:1.10.10.GENE3D); PTHR23355 (PANTHER); PTHR23355:SF5 (PANTHER); IPR012340 (SUPERFAMILY)
KEH29052	ribonuclease II	1845	20	0	0.9155	8	C:cell; F:exoribonuclease II activity; P:RNA phosphodiester bond hydrolysis, exonucleolytic; F:3'-5'-exoribonuclease activity; P:chloroplast relocation; P:regulation of RNA metabolic process; P:tRNA metabolic process; P:thylakoid membrane organization	EC:3.1; EC:3.1.13; EC:3.1.15; EC:3.1.13.1	SM00955 (SMART); PF00773 (PFAM); IPR011991 (G3DSA:1.10.10.GENE3D); PTHR23355 (PANTHER); PTHR23355:SF5 (PANTHER); IPR012340 (SUPERFAMILY)
KEH29053	ribonuclease II	2364	20	0	0.8755	10	F:exoribonuclease II activity; P:RNA phosphodiester bond hydrolysis, exonucleolytic; C:chloroplast; F:3'-5'-exoribonuclease activity; P:chloroplast relocation; C:mitochondrion; P:regulation of RNA metabolic process; P:tRNA metabolic process; P:thylakoid membrane organization; P:rRNA processing	EC:3.1; EC:3.1.13; EC:3.1.15; EC:3.1.13.1	SM00955 (SMART); IPR011991 (G3DSA:1.10.10.GENE3D); PF00773 (PFAM); PTHR23355 (PANTHER); PTHR23355:SF5 (PANTHER); IPR012340 (SUPERFAMILY)
AES87565	zinc finger, C3HC4 type (RING finger) protein	681	20	3.8e-133	0.7775	2	F:zinc ion binding; F:protein binding	-	IPR001841 (SMART); IPR013083 (G3DSA:3.30.40.GENE3D); IPR001841 (PFAM); NON_CYTOPLASMIC_DOMAIN (PHOBIUS); TRANSMEMBRANE (PHOBIUS); CYTOPLASMIC_DOMAIN (PHOBIUS); IPR001841 (PROSITE_PROFILES); SSF57850 (SUPERFAMILY); TMhelix (TMHMM)
KEH29271	pentatricopeptide (PPR) repeat protein	2817	20	0	0.7925	3	F:protein binding; P:metabolic process; F:microtubule-severing ATPase activity	EC:3.6.1; EC:3.6.1.3; EC:3.6.1.15; EC:3.6.4.3	IPR002885 (PFAM); IPR002885 (PFAM); IPR011990 (G3DSA:1.25.40.GENE3D); IPR002885 (TIGRFAM); PTHR24015:SF677 (PANTHER); PTHR24015 (PANTHER); IPR002885 (PROSITE_PROFILES); IPR011990 (SUPERFAMILY)
AES87863	NAC transcription factor-like protein	1065	20	0	0.787	3	C:nucleus; F:DNA binding; P:regulation of transcription, DNA-templated	-	IPR003441 (PFAM); PTHR31989 (PANTHER); PTHR31989:SF18 (PANTHER); IPR003441 (PROSITE_PROFILES); IPR003441 (SUPERFAMILY)
AES87778	transmembrane protein, putative	1125	3	0	0.9233	1	C:integral component of membrane	-	TRANSMEMBRANE (PHOBIUS); NON_CYTOPLASMIC_DOMAIN (PHOBIUS); SIGNAL_PEPTIDE_C_REGION (PHOBIUS); NON_CYTOPLASMIC_DOMAIN (PHOBIUS); NON_CYTOPLASMIC_DOMAIN (PHOBIUS); SIGNAL_PEPTIDE (PHOBIUS); TRANSMEMBRANE (PHOBIUS); SIGNAL_PEPTIDE_N_REGION (PHOBIUS); TRANSMEMBRANE (PHOBIUS); CYTOPLASMIC_DOMAIN (PHOBIUS); SIGNAL_PEPTIDE_H_REGION (PHOBIUS); CYTOPLASMIC_DOMAIN (PHOBIUS); TRANSMEMBRANE (PHOBIUS); TMheli…
KEH29369	glycosyl hydrolase family 9 protein	1413	20	0	0.8185	4	P:cellulose catabolic process; P:starch metabolic process; F:cellulase activity; P:sucrose metabolic process	EC:3.2.1.4	IPR012341 (G3DSA:1.50.10.GENE3D); IPR001701 (PFAM); PTHR22298 (PANTHER); PTHR22298:SF45 (PANTHER); IPR018221 (PROSITE_PATTERNS); SIGNAL_PEPTIDE_N_REGION (PHOBIUS); SIGNAL_PEPTIDE_C_REGION (PHOBIUS); SIGNAL_PEPTIDE_H_REGION (PHOBIUS); NON_CYTOPLASMIC_DOMAIN (PHOBIUS); SIGNAL_PEPTIDE (PHOBIUS); IPR008928 (SUPERFAMILY)
KEH29410	PWWP domain protein	1869	20	0	0.6855	1	F:catalytic activity	-	IPR000313 (SMART); G3DSA:2.30.30.160 (GENE3D); IPR000313 (PFAM); PTHR22981:SF73 (PANTHER); PTHR22981 (PANTHER); IPR000313 (PROSITE_PROFILES); SSF63748 (SUPERFAMILY)
KEH29445	F-box-like protein	1485	20	0	0.829	1	F:protein binding	-	IPR006553 (SMART); IPR032675 (G3DSA:3.80.10.GENE3D); G3DSA:1.20.1280.50 (GENE3D); IPR001810 (PFAM); PTHR24006 (PANTHER); SSF52047 (SUPERFAMILY); IPR001810 (SUPERFAMILY); SSF52047 (SUPERFAMILY)
KEH29639	hypothetical protein MTR_4g046683	765	20	4.9e-177	0.7515	-		-	no IPS match
KEH29779	pyridine nucleotide-disulfide oxidoreductase family protein	1083	20	0	0.871	2	F:oxidoreductase activity; P:oxidation-reduction process	-	PR00368 (PRINTS); IPR023753 (PFAM); IPR023753 (G3DSA:3.50.50.GENE3D); IPR023753 (G3DSA:3.50.50.GENE3D); PTHR22912:SF180 (PANTHER); PTHR22912 (PANTHER); SIGNAL_PEPTIDE_C_REGION (PHOBIUS); SIGNAL_PEPTIDE (PHOBIUS); SIGNAL_PEPTIDE_N_REGION (PHOBIUS); NON_CYTOPLASMIC_DOMAIN (PHOBIUS); SIGNAL_PEPTIDE_H_REGION (PHOBIUS); IPR023753 (SUPERFAMILY)
KEH29831	fission ELM1 protein	1278	20	0	0.8725	1	P:mitochondrial fission	-	IPR009367 (PFAM); PTHR33986:SF3 (PANTHER); PTHR33986 (PANTHER); SSF53756 (SUPERFAMILY)
KEH29977	fructose-bisphosphate aldolase class I	1203	20	0	0.965	8	P:gluconeogenesis; P:inositol metabolic process; P:pentose-phosphate shunt; P:glycolytic process; P:mannose metabolic process; P:fructose metabolic process; F:fructose-bisphosphate aldolase activity; P:carbon utilization	EC:4.1.2.13	IPR013785 (G3DSA:3.20.20.GENE3D); IPR000741 (PFAM); PTHR11627 (PANTHER); PTHR11627:SF16 (PANTHER); IPR029768 (PROSITE_PATTERNS); SSF51569 (SUPERFAMILY)
AES88561	receptor-like Serine/Threonine-kinase NCRK protein	1860	20	0	0.869	5	F:ATP binding; P:peptidyl-tyrosine phosphorylation; F:non-membrane spanning protein tyrosine kinase activity; P:serine family amino acid metabolic process; F:protein serine/threonine kinase activity	EC:2.7.10; EC:2.7.11; EC:2.7.10.2	IPR002290 (SMART); G3DSA:3.30.200.20 (GENE3D); IPR013320 (G3DSA:2.60.120.GENE3D); IPR000719 (PFAM); G3DSA:1.10.510.10 (GENE3D); PTHR27001:SF78 (PANTHER); PTHR27001 (PANTHER); IPR017441 (PROSITE_PATTERNS); IPR008271 (PROSITE_PATTERNS); SIGNAL_PEPTIDE_C_REGION (PHOBIUS); SIGNAL_PEPTIDE_H_REGION (PHOBIUS); CYTOPLASMIC_DOMAIN (PHOBIUS); NON_CYTOPLASMIC_DOMAIN (PHOBIUS); SIGNAL_PEPTIDE (PHOBIUS); SIGN…
KEH30067	hypothetical protein MTR_4g461050	1194	20	0	0.5645	4	F:nucleic acid binding; P:DNA integration; F:transferase activity; F:hydrolase activity	-	no IPS match
AES88698	structural maintenance-like chromosomes-protein	3186	20	0	0.8065	5	F:ATP binding; F:protein binding; P:chromosome organization; C:Smc5-Smc6 complex; P:double-strand break repair via homologous recombination	-	Coil (COILS); Coil (COILS); Coil (COILS); Coil (COILS); Coil (COILS); Coil (COILS); Coil (COILS); IPR003395 (PFAM); IPR027417 (G3DSA:3.40.50.GENE3D); PTHR19306 (PANTHER); IPR027132 (PTHR19306:PANTHER); IPR027417 (SUPERFAMILY); IPR010935 (SUPERFAMILY)
AES88750	DNA-directed RNA polymerase I protein	4140	20	0	0.8035	8	F:DNA binding; F:zinc ion binding; P:pyrimidine nucleobase metabolic process; F:DNA-directed RNA polymerase activity; F:ribonucleoside binding; P:transcription, DNA-templated; P:purine nucleobase metabolic process; C:nucleolus	EC:2.7.7.6	IPR006592 (SMART); IPR007081 (PFAM); IPR000722 (PFAM); G3DSA:3.30.1490.180 (GENE3D); IPR007066 (PFAM); G3DSA:2.40.40.20 (GENE3D); IPR007080 (PFAM); IPR007083 (PFAM); PTHR19376 (PANTHER); PTHR19376:SF32 (PANTHER); SSF64484 (SUPERFAMILY)
AES88962	hypothetical protein MTR_4g065440	351	20	2.5e-66	0.7175	1	P:biological_process	-	no IPS match
AES89019	flowering time control FPA-like protein	2922	20	0	0.7185	9	F:nucleotide binding; F:nucleic acid binding; P:embryo development; P:vegetative to reproductive phase transition of meristem; P:embryo sac development; C:chromatin; P:positive regulation of flower development; P:mRNA polyadenylation; P:chromatin silencing by small RNA	-	IPR000504 (SMART); IPR012921 (PFAM); IPR012677 (G3DSA:3.30.70.GENE3D); IPR000504 (PFAM); IPR012677 (G3DSA:3.30.70.GENE3D); IPR012677 (G3DSA:3.30.70.GENE3D); PTHR23189 (PANTHER); PTHR23189:SF45 (PANTHER); IPR000504 (PROSITE_PROFILES); IPR012677 (SUPERFAMILY); IPR012677 (SUPERFAMILY)
AES89060	phosphatidylinositol 3- and 4-kinase	11307	20	0	0.848	6	F:ATP binding; F:protein binding; P:nuclear-transcribed mRNA catabolic process, nonsense-mediated decay; P:phosphorylation; P:serine family amino acid metabolic process; F:protein serine/threonine kinase activity	EC:2.7.11	Coil (COILS); Coil (COILS); Coil (COILS); IPR000403 (SMART); IPR003152 (PFAM); IPR000403 (PFAM); IPR031559 (PFAM); G3DSA:3.30.1010.10 (GENE3D); IPR000403 (G3DSA:1.10.1070.GENE3D); PTHR11139:SF71 (PANTHER); PTHR11139 (PANTHER); IPR018936 (PROSITE_PATTERNS); CYTOPLASMIC_DOMAIN (PHOBIUS); NON_CYTOPLASMIC_DOMAIN (PHOBIUS); TRANSMEMBRANE (PHOBIUS); IPR003152 (PROSITE_PROFILES); IPR000403 (PROSITE_PROF…
AES89267	ATP-binding microtubule motor family protein	2562	20	0	0.8395	8	F:ATP binding; F:microtubule motor activity; C:tubulin complex; P:metabolic process; C:kinesin complex; P:microtubule-based movement; C:microtubule; F:microtubule binding	EC:3.6.1; EC:3.6.1.15	Coil (COILS); Coil (COILS); Coil (COILS); IPR001752 (PRINTS); IPR001752 (SMART); IPR001752 (PFAM); IPR021881 (PFAM); IPR001752 (G3DSA:3.40.850.GENE3D); IPR027640 (PANTHER); PTHR24115:SF405 (PANTHER); IPR019821 (PROSITE_PATTERNS); IPR001752 (PROSITE_PROFILES); IPR027417 (SUPERFAMILY)
AES89472	hypothetical protein MTR_4g075330	5886	20	0	0.7855	1	C:nuclear pore	-	PTHR31431:SF1 (PANTHER); PTHR31431 (PANTHER); CYTOPLASMIC_DOMAIN (PHOBIUS); TRANSMEMBRANE (PHOBIUS); NON_CYTOPLASMIC_DOMAIN (PHOBIUS); TRANSMEMBRANE (PHOBIUS); TRANSMEMBRANE (PHOBIUS); CYTOPLASMIC_DOMAIN (PHOBIUS); NON_CYTOPLASMIC_DOMAIN (PHOBIUS)
KEH30692	O-acyltransferase WSD1-like protein	1416	20	0	0.8345	3	P:acyl-carrier-protein biosynthetic process; P:glycerolipid biosynthetic process; F:diacylglycerol O-acyltransferase activity	EC:2.3.1.20; EC:2.3.1	IPR004255 (PFAM); IPR009721 (PFAM); PTHR31650 (PANTHER); PTHR31650:SF7 (PANTHER)
AES89804	trehalose-6-phosphate synthase domain protein	2586	20	0	0.9175	8	F:alpha,alpha-trehalose-phosphate synthase (UDP-forming) activity; F:trehalose-phosphatase activity; P:protein dephosphorylation; C:cytosol; P:trehalose biosynthetic process; P:glucose catabolic process; P:starch metabolic process; P:sucrose metabolic process	EC:2.4.1.15; EC:3.1; EC:3.1.3.12; EC:3.1.3.41; EC:2.4.1	IPR006379 (TIGRFAM); IPR003337 (PFAM); IPR003337 (TIGRFAM); G3DSA:3.40.50.2000 (GENE3D); G3DSA:3.40.50.2000 (GENE3D); IPR023214 (G3DSA:3.40.50.GENE3D); IPR001830 (PFAM); PTHR10788 (PANTHER); PTHR10788:SF18 (PANTHER); IPR023214 (SUPERFAMILY); SSF53756 (SUPERFAMILY)
AES89814	unnamed protein product	276	20	1.7e-48	0.998	5	F:RNA binding; C:spliceosomal complex; C:viral nucleocapsid; C:small nucleolar ribonucleoprotein complex; P:mRNA splicing, via spliceosome	-	IPR001163 (SMART); IPR001163 (PFAM); G3DSA:2.30.30.100 (GENE3D); PTHR11021 (PANTHER); PTHR11021:SF5 (PANTHER); IPR010920 (SUPERFAMILY)
AES90026	transmembrane protein, putative	597	1	5.2e-133	1	1	C:integral component of membrane	-	TRANSMEMBRANE (PHOBIUS); TRANSMEMBRANE (PHOBIUS); CYTOPLASMIC_DOMAIN (PHOBIUS); NON_CYTOPLASMIC_DOMAIN (PHOBIUS); NON_CYTOPLASMIC_DOMAIN (PHOBIUS); TMhelix (TMHMM); TMhelix (TMHMM)
KEH30889	phosphatidylinositol-4-phosphate 5-kinase family protein	5181	20	0	0.819	5	F:ATP binding; F:1-phosphatidylinositol-3-phosphate 5-kinase activity; F:metal ion binding; P:stomatal closure; P:phosphatidylinositol phosphorylation	EC:2.7.1; EC:2.7.1.150	IPR016034 (SMART); IPR027484 (G3DSA:3.30.800.GENE3D); IPR002423 (PFAM); IPR002498 (PFAM); IPR027483 (G3DSA:3.30.810.GENE3D); IPR027409 (G3DSA:3.50.7.GENE3D); PTHR11353 (PANTHER); PTHR11353:SF101 (PANTHER); IPR002498 (PROSITE_PROFILES); IPR017455 (PROSITE_PROFILES); SSF56104 (SUPERFAMILY); IPR027409 (SUPERFAMILY)
KEH31037	transcriptional corepressor leunig protein	927	20	0	0.7115	1	F:protein binding	-	IPR001680 (SMART); IPR015943 (G3DSA:2.130.10.GENE3D); IPR001680 (PFAM); PTHR22847 (PANTHER); PTHR22847:SF429 (PANTHER); IPR001680 (PROSITE_PROFILES); IPR017986 (PROSITE_PROFILES); IPR017986 (SUPERFAMILY)
KEH31057	tyrosine kinase family protein	1524	20	0	0.814	8	F:ATP binding; P:peptidyl-tyrosine phosphorylation; F:protein tyrosine kinase activity; P:activation of MAPKK activity; F:MAP kinase kinase kinase activity; P:transmembrane receptor protein serine/threonine kinase signaling pathway; P:serine family amino acid metabolic process; C:intracellular	EC:2.7.11.25; EC:2.7.10; EC:2.7.11	IPR001245 (PRINTS); IPR002290 (SMART); G3DSA:1.10.510.10 (GENE3D); IPR001245 (PFAM); G3DSA:3.30.200.20 (GENE3D); PTHR23257:SF81 (PANTHER); PTHR23257 (PANTHER); IPR008271 (PROSITE_PATTERNS); IPR000719 (PROSITE_PROFILES); IPR011009 (SUPERFAMILY)
KEH31075	hypothetical protein MTR_4g088855	633	20	1e-93	0.872	2	C:cellular_component; F:molecular_function	-	Coil (COILS); PTHR35295 (PANTHER)
KEH31089	RING zinc finger protein	582	20	3.2e-113	0.9515	1	F:zinc ion binding	-	IPR013083 (G3DSA:3.30.40.GENE3D); IPR018957 (PFAM); PTHR15315 (PANTHER); PTHR15315:SF20 (PANTHER); IPR017907 (PROSITE_PATTERNS); SSF57850 (SUPERFAMILY)
KEH31090	RING zinc finger protein	747	20	1.9e-156	0.9555	2	F:zinc ion binding; F:protein binding	-	IPR001841 (SMART); PF13920 (PFAM); IPR013083 (G3DSA:3.30.40.GENE3D); PTHR15315 (PANTHER); PTHR15315:SF20 (PANTHER); IPR017907 (PROSITE_PATTERNS); IPR001841 (PROSITE_PROFILES); SSF57850 (SUPERFAMILY)
AES90509	LRR receptor-like kinase family protein, putative	1785	20	0	0.683	4	F:ATP binding; C:integral component of membrane; F:protein kinase activity; P:protein phosphorylation	-	IPR013210 (PFAM); G3DSA:3.30.200.20 (GENE3D); G3DSA:1.10.510.10 (GENE3D); IPR001245 (PFAM); IPR032675 (G3DSA:3.80.10.GENE3D); PTHR27000 (PANTHER); PTHR27000:SF10 (PANTHER); TRANSMEMBRANE (PHOBIUS); CYTOPLASMIC_DOMAIN (PHOBIUS); NON_CYTOPLASMIC_DOMAIN (PHOBIUS); IPR000719 (PROSITE_PROFILES); IPR032675 (SUPERFAMILY); IPR011009 (SUPERFAMILY)
AES90614	5-oxoprolinase	3801	20	0	0.9365	4	C:plasmodesma; C:cytosol; P:glutathione catabolic process; F:5-oxoprolinase (ATP-hydrolyzing) activity	EC:3.5.2.9	Coil (COILS); Coil (COILS); IPR002821 (PFAM); IPR003692 (PFAM); IPR008040 (PFAM); PTHR11365 (PANTHER); PTHR11365:SF2 (PANTHER)
KEH31217	calmodulin-binding transcription activator 1	2754	20	0	0.7935	3	C:nucleus; F:DNA binding; F:protein binding	-	IPR005559 (SMART); IPR005559 (PFAM); IPR013783 (G3DSA:2.60.40.GENE3D); IPR020683 (G3DSA:1.25.40.GENE3D); IPR002909 (PFAM); PTHR23335:SF12 (PANTHER); PTHR23335 (PANTHER); IPR005559 (PROSITE_PROFILES); IPR020683 (PROSITE_PROFILES); IPR000048 (PROSITE_PROFILES); IPR002110 (PROSITE_PROFILES); IPR014756 (SUPERFAMILY); IPR020683 (SUPERFAMILY)
KEH31218	calmodulin-binding transcription activator 1	3090	20	0	0.809	5	C:nucleus; F:DNA binding; F:protein binding; P:metabolic process; F:ligase activity	-	IPR005559 (SMART); IPR000048 (SMART); IPR013783 (G3DSA:2.60.40.GENE3D); IPR005559 (PFAM); IPR002909 (PFAM); IPR020683 (G3DSA:1.25.40.GENE3D); IPR000048 (PFAM); PTHR23335 (PANTHER); PTHR23335:SF12 (PANTHER); IPR000048 (PROSITE_PROFILES); IPR005559 (PROSITE_PROFILES); IPR020683 (PROSITE_PROFILES); IPR002110 (PROSITE_PROFILES); IPR027417 (SUPERFAMILY); IPR020683 (SUPERFAMILY); IPR014756 (SUPERFAMILY)
KEH31219	calmodulin-binding transcription activator 1	3093	20	0	0.8095	5	C:nucleus; F:DNA binding; F:protein binding; P:metabolic process; F:ligase activity	-	IPR005559 (SMART); IPR000048 (SMART); IPR013783 (G3DSA:2.60.40.GENE3D); IPR000048 (PFAM); IPR005559 (PFAM); IPR002909 (PFAM); IPR020683 (G3DSA:1.25.40.GENE3D); PTHR23335 (PANTHER); PTHR23335:SF12 (PANTHER); IPR002110 (PROSITE_PROFILES); IPR000048 (PROSITE_PROFILES); IPR005559 (PROSITE_PROFILES); IPR020683 (PROSITE_PROFILES); IPR027417 (SUPERFAMILY); IPR014756 (SUPERFAMILY); IPR020683 (SUPERFAMILY)
KEH31224	putative arginine/serine-rich splicing factor	846	20	9.7e-70	0.983	2	F:nucleotide binding; F:nucleic acid binding	-	IPR000504 (SMART); IPR000504 (PFAM); IPR012677 (G3DSA:3.30.70.GENE3D); PTHR23147:SF10 (PANTHER); PTHR23147 (PANTHER); IPR000504 (PROSITE_PROFILES); IPR012677 (SUPERFAMILY)
KEH31225	putative arginine/serine-rich splicing factor	843	20	9.4e-70	0.983	2	F:nucleotide binding; F:nucleic acid binding	-	IPR000504 (SMART); IPR012677 (G3DSA:3.30.70.GENE3D); IPR000504 (PFAM); PTHR23147 (PANTHER); PTHR23147:SF10 (PANTHER); IPR000504 (PROSITE_PROFILES); IPR012677 (SUPERFAMILY)
KEH31391	potassium transporter 12	2364	20	0	0.923	3	F:potassium ion transmembrane transporter activity; P:potassium ion transmembrane transport; C:integral component of membrane	-	IPR003855 (PFAM); IPR003855 (TIGRFAM); PTHR30540 (PANTHER); PTHR30540:SF11 (PANTHER); CYTOPLASMIC_DOMAIN (PHOBIUS); CYTOPLASMIC_DOMAIN (PHOBIUS); CYTOPLASMIC_DOMAIN (PHOBIUS); TRANSMEMBRANE (PHOBIUS); NON_CYTOPLASMIC_DOMAIN (PHOBIUS); TRANSMEMBRANE (PHOBIUS); TRANSMEMBRANE (PHOBIUS); TRANSMEMBRANE (PHOBIUS); TRANSMEMBRANE (PHOBIUS); TRANSMEMBRANE (PHOBIUS); CYTOPLASMIC_DOMAIN (PHOBIUS); TRANSMEMB…
KEH31392	potassium transporter 12	1806	20	0	0.922	3	F:potassium ion transmembrane transporter activity; P:potassium ion transmembrane transport; C:integral component of membrane	-	IPR003855 (TIGRFAM); IPR003855 (PFAM); PTHR30540 (PANTHER); PTHR30540:SF11 (PANTHER); NON_CYTOPLASMIC_DOMAIN (PHOBIUS); TRANSMEMBRANE (PHOBIUS); TRANSMEMBRANE (PHOBIUS); TRANSMEMBRANE (PHOBIUS); TRANSMEMBRANE (PHOBIUS); TRANSMEMBRANE (PHOBIUS); TRANSMEMBRANE (PHOBIUS); NON_CYTOPLASMIC_DOMAIN (PHOBIUS); TRANSMEMBRANE (PHOBIUS); CYTOPLASMIC_DOMAIN (PHOBIUS); CYTOPLASMIC_DOMAIN (PHOBIUS); CYTOPLASMI…
KEH31632	glycerol-3-phosphate transporter	1506	20	0	0.8195	5	P:transmembrane transport; C:integral component of membrane; P:nitrate transport; C:vacuolar membrane; F:transporter activity	-	IPR000849 (PIRSF); G3DSA:1.20.1250.20 (GENE3D); IPR011701 (PFAM); G3DSA:1.20.1250.20 (GENE3D); PTHR11662:SF232 (PANTHER); PTHR11662 (PANTHER); TRANSMEMBRANE (PHOBIUS); NON_CYTOPLASMIC_DOMAIN (PHOBIUS); TRANSMEMBRANE (PHOBIUS); TRANSMEMBRANE (PHOBIUS); NON_CYTOPLASMIC_DOMAIN (PHOBIUS); CYTOPLASMIC_DOMAIN (PHOBIUS); TRANSMEMBRANE (PHOBIUS); NON_CYTOPLASMIC_DOMAIN (PHOBIUS); TRANSMEMBRANE (PHOBIUS);…
AES90865	dual specificity phosphatase domain protein	984	20	0	0.8535	5	P:negative regulation of MAP kinase activity; P:tyrosine metabolic process; F:protein tyrosine phosphatase activity; P:peptidyl-tyrosine dephosphorylation; F:protein tyrosine/serine/threonine phosphatase activity	EC:3.1.3.16; EC:3.1; EC:3.1.3.48; EC:3.1.3.41; EC:3.1.3	IPR003595 (SMART); IPR020422 (SMART); IPR029021 (G3DSA:3.90.190.GENE3D); IPR000340 (PFAM); PTHR10159:SF358 (PANTHER); IPR024950 (PANTHER); IPR016130 (PROSITE_PATTERNS); IPR020422 (PROSITE_PROFILES); IPR000387 (PROSITE_PROFILES); IPR029021 (SUPERFAMILY)
KEH31827	Mpp10 protein	1638	20	0	0.907	6	P:protein import into nucleus; C:Mpp10 complex; C:cytosol; C:viral nucleocapsid; P:rRNA processing; C:small nucleolar ribonucleoprotein complex	-	Coil (COILS); Coil (COILS); IPR012173 (PIRSF); IPR012173 (PFAM); IPR012173 (PANTHER)
KEH31828	Mpp10 protein	1866	20	0	0.906	6	P:protein import into nucleus; C:Mpp10 complex; C:cytosol; C:viral nucleocapsid; P:rRNA processing; C:small nucleolar ribonucleoprotein complex	-	Coil (COILS); Coil (COILS); IPR012173 (PFAM); IPR012173 (PANTHER); TRANSMEMBRANE (PHOBIUS); CYTOPLASMIC_DOMAIN (PHOBIUS); TRANSMEMBRANE (PHOBIUS); NON_CYTOPLASMIC_DOMAIN (PHOBIUS); NON_CYTOPLASMIC_DOMAIN (PHOBIUS)
KEH31829	Mpp10 protein	1665	20	0	0.906	6	P:protein import into nucleus; C:Mpp10 complex; C:cytosol; C:viral nucleocapsid; P:rRNA processing; C:small nucleolar ribonucleoprotein complex	-	Coil (COILS); Coil (COILS); IPR012173 (PIRSF); IPR012173 (PFAM); IPR012173 (PANTHER)
KEH31830	Mpp10 protein	1863	20	0	0.9045	6	P:protein import into nucleus; C:Mpp10 complex; C:cytosol; C:viral nucleocapsid; P:rRNA processing; C:small nucleolar ribonucleoprotein complex	-	Coil (COILS); Coil (COILS); IPR012173 (PIRSF); IPR012173 (PFAM); IPR012173 (PANTHER); TRANSMEMBRANE (PHOBIUS); NON_CYTOPLASMIC_DOMAIN (PHOBIUS); NON_CYTOPLASMIC_DOMAIN (PHOBIUS); CYTOPLASMIC_DOMAIN (PHOBIUS); TRANSMEMBRANE (PHOBIUS)
KEH31831	Mpp10 protein	1641	20	0	0.9085	6	P:protein import into nucleus; C:Mpp10 complex; C:cytosol; C:viral nucleocapsid; P:rRNA processing; C:small nucleolar ribonucleoprotein complex	-	Coil (COILS); Coil (COILS); IPR012173 (PIRSF); IPR012173 (PFAM); IPR012173 (PANTHER)
KEH32042	transmembrane protein, putative	750	20	8.2e-177	0.7555	3	F:protein binding; C:integral component of membrane; P:regulation of transcription, DNA-templated	-	IPR006595 (SMART); PTHR22847 (PANTHER); IPR027728 (PTHR22847:PANTHER); NON_CYTOPLASMIC_DOMAIN (PHOBIUS); CYTOPLASMIC_DOMAIN (PHOBIUS); TRANSMEMBRANE (PHOBIUS); TRANSMEMBRANE (PHOBIUS); CYTOPLASMIC_DOMAIN (PHOBIUS); IPR006595 (PROSITE_PROFILES); IPR006594 (PROSITE_PROFILES); TMhelix (TMHMM); TMhelix (TMHMM)
AES91497	chaperon protein P13.9, putative	402	20	1.4e-89	0.8215	9	F:heat shock protein binding; C:chloroplast; P:pentose-phosphate shunt; P:photosystem II assembly; P:isopentenyl diphosphate biosynthetic process, methylerythritol 4-phosphate pathway; F:unfolded protein binding; P:rRNA processing; P:photosynthetic electron transport in photosystem I; P:plastid organization	-	IPR001305 (G3DSA:2.10.230.GENE3D); PTHR15852 (PANTHER); PTHR15852:SF26 (PANTHER); IPR001305 (SUPERFAMILY)
AES91816	serine/threonine-protein phosphatase 2A regulatory subunit B	1428	20	0	0.951	15	P:preprophase band assembly; P:cell adhesion; P:microtubule cytoskeleton organization; P:trichome morphogenesis; P:root hair cell differentiation; C:phragmoplast; C:nucleus; F:protein phosphatase type 2B regulator activity; P:cortical cytoskeleton organization; P:unidimensional cell growth; F:calcium ion binding; P:actin nucleation; P:regulation of catalytic activity; C:spindle; P:cell wall organ…	-	Coil (COILS); IPR011992 (G3DSA:1.10.238.GENE3D); IPR002048 (PFAM); IPR011992 (G3DSA:1.10.238.GENE3D); IPR018247 (PROSITE_PATTERNS); IPR002048 (PROSITE_PROFILES); IPR011992 (SUPERFAMILY); IPR011992 (SUPERFAMILY)
AES91817	serine/threonine-protein phosphatase 2A regulatory subunit B	1095	20	0	0.9575	15	P:preprophase band assembly; P:cell adhesion; P:microtubule cytoskeleton organization; P:trichome morphogenesis; P:root hair cell differentiation; C:phragmoplast; C:nucleus; F:protein phosphatase type 2B regulator activity; P:cortical cytoskeleton organization; P:unidimensional cell growth; F:calcium ion binding; P:actin nucleation; P:regulation of catalytic activity; C:spindle; P:cell wall organ…	-	Coil (COILS); IPR011992 (G3DSA:1.10.238.GENE3D); IPR002048 (PFAM); IPR011992 (G3DSA:1.10.238.GENE3D); PTHR12085 (PANTHER); IPR018247 (PROSITE_PATTERNS); IPR002048 (PROSITE_PROFILES); IPR011992 (SUPERFAMILY); IPR011992 (SUPERFAMILY)
AES91832	always EARLY-like protein	3492	20	0	0.802	7	P:xylan biosynthetic process; F:DNA binding; P:transcription, DNA-templated; C:transcriptional repressor complex; P:glucuronoxylan metabolic process; P:gravitropism; P:cell cycle	-	Coil (COILS); IPR001005 (SMART); IPR010561 (PFAM); IPR009057 (G3DSA:1.10.10.GENE3D); IPR001005 (PFAM); PTHR21689:SF2 (PANTHER); IPR010561 (PANTHER); IPR009057 (SUPERFAMILY)
KEH32277	always EARLY-like protein	3597	20	0	0.7835	7	P:xylan biosynthetic process; F:DNA binding; P:transcription, DNA-templated; C:transcriptional repressor complex; P:glucuronoxylan metabolic process; P:gravitropism; P:cell cycle	-	Coil (COILS); IPR001005 (SMART); IPR010561 (PFAM); IPR001005 (PFAM); IPR009057 (G3DSA:1.10.10.GENE3D); IPR010561 (PANTHER); PTHR21689:SF2 (PANTHER); IPR009057 (SUPERFAMILY)
AES92000	flowering time control FCA-like protein	2214	20	0	0.8015	4	F:nucleotide binding; F:RNA binding; F:protein binding; P:flower development	-	IPR000504 (SMART); IPR001202 (SMART); IPR012677 (G3DSA:3.30.70.GENE3D); IPR000504 (PFAM); G3DSA:2.20.70.10 (GENE3D); IPR001202 (PFAM); PTHR24012 (PANTHER); IPR031096 (PTHR24012:PANTHER); IPR001202 (PROSITE_PATTERNS); IPR001202 (PROSITE_PROFILES); IPR000504 (PROSITE_PROFILES); IPR012677 (SUPERFAMILY); IPR012677 (SUPERFAMILY); IPR001202 (SUPERFAMILY)
AES92623	hypothetical protein MTR_4g132060	354	1	2.6e-78	1	-		-	no IPS match
KEH32764	ATP-dependent RNA helicase	4359	20	0	0.8465	4	F:nucleic acid binding; F:ATP binding; P:metabolic process; F:ATP-dependent helicase activity	EC:3.6.1; EC:3.6.1.3; EC:3.6.1.15	Coil (COILS); IPR014001 (SMART); IPR007502 (SMART); IPR001650 (SMART); IPR007502 (PFAM); IPR027417 (G3DSA:3.40.50.GENE3D); IPR027417 (G3DSA:3.40.50.GENE3D); IPR011709 (PFAM); IPR001650 (PFAM); IPR011545 (PFAM); PTHR18934:SF145 (PANTHER); PTHR18934 (PANTHER); NON_CYTOPLASMIC_DOMAIN (PHOBIUS); TRANSMEMBRANE (PHOBIUS); CYTOPLASMIC_DOMAIN (PHOBIUS); IPR014001 (PROSITE_PROFILES); IPR001650 (PROSITE_PR…
KEH32765	ATP-dependent RNA helicase	4350	20	0	0.8475	4	F:nucleic acid binding; F:ATP binding; P:metabolic process; F:ATP-dependent helicase activity	EC:3.6.1; EC:3.6.1.3; EC:3.6.1.15	Coil (COILS); IPR007502 (SMART); IPR014001 (SMART); IPR001650 (SMART); IPR001650 (PFAM); IPR007502 (PFAM); IPR027417 (G3DSA:3.40.50.GENE3D); IPR011545 (PFAM); IPR027417 (G3DSA:3.40.50.GENE3D); IPR011709 (PFAM); PTHR18934:SF145 (PANTHER); PTHR18934 (PANTHER); TRANSMEMBRANE (PHOBIUS); CYTOPLASMIC_DOMAIN (PHOBIUS); NON_CYTOPLASMIC_DOMAIN (PHOBIUS); IPR014001 (PROSITE_PROFILES); IPR001650 (PROSITE_PR…
KEH27303	superkiller-like protein	3339	20	0	0.884	1	F:protein binding	-	IPR019734 (SMART); IPR001440 (PFAM); IPR011990 (G3DSA:1.25.40.GENE3D); IPR013105 (PFAM); IPR011990 (PFAM); PTHR15704:SF7 (PANTHER); PTHR15704 (PANTHER); IPR019734 (PROSITE_PROFILES); IPR013026 (PROSITE_PROFILES); IPR011990 (SUPERFAMILY); IPR011990 (SUPERFAMILY); IPR011990 (SUPERFAMILY); IPR011990 (SUPERFAMILY); IPR011990 (SUPERFAMILY); IPR011990 (SUPERFAMILY); IPR011990 (SUPERFAMILY); IPR011990 (…
KEH27304	superkiller-like protein	3369	20	0	0.8385	1	F:protein binding	-	IPR019734 (SMART); IPR013105 (PFAM); IPR011990 (PFAM); IPR001440 (PFAM); IPR011990 (G3DSA:1.25.40.GENE3D); PTHR15704 (PANTHER); IPR019734 (PROSITE_PROFILES); IPR013026 (PROSITE_PROFILES); IPR011990 (SUPERFAMILY); IPR011990 (SUPERFAMILY); IPR011990 (SUPERFAMILY); IPR011990 (SUPERFAMILY); IPR011990 (SUPERFAMILY)
KEH27305	superkiller-like protein	3534	20	0	0.884	1	F:protein binding	-	IPR019734 (SMART); IPR001440 (PFAM); IPR011990 (PFAM); IPR013105 (PFAM); IPR011990 (G3DSA:1.25.40.GENE3D); IPR011990 (G3DSA:1.25.40.GENE3D); PTHR15704 (PANTHER); IPR019734 (PROSITE_PROFILES); IPR013026 (PROSITE_PROFILES); IPR011990 (SUPERFAMILY); IPR011990 (SUPERFAMILY); IPR011990 (SUPERFAMILY)
KEH27306	superkiller-like protein	3537	20	0	0.884	1	F:protein binding	-	IPR019734 (SMART); IPR013105 (PFAM); IPR011990 (G3DSA:1.25.40.GENE3D); IPR001440 (PFAM); IPR011990 (G3DSA:1.25.40.GENE3D); IPR011990 (PFAM); PTHR15704 (PANTHER); IPR019734 (PROSITE_PROFILES); IPR013026 (PROSITE_PROFILES); IPR011990 (SUPERFAMILY); IPR011990 (SUPERFAMILY); IPR011990 (SUPERFAMILY); IPR011990 (SUPERFAMILY); IPR011990 (SUPERFAMILY)
AES93602	Serine/Threonine-kinase TOR	7416	20	0	0.9305	34	F:drug binding; P:reciprocal meiotic recombination; P:regulation of chromosome organization; P:cytokinesis by cell plate formation; P:phosphatidylinositol-3-phosphate biosynthetic process; F:regulatory region DNA binding; P:cell adhesion; F:protein self-association; P:positive regulation of embryonic development; P:meiotic DNA double-strand break formation; F:ATP binding; P:positive regulation of…	EC:2.7.1; EC:2.7.1.137	IPR000403 (SMART); IPR003151 (PFAM); IPR000403 (PFAM); G3DSA:3.30.1010.10 (GENE3D); IPR024585 (PFAM); IPR011989 (G3DSA:1.25.10.GENE3D); IPR009076 (PFAM); IPR000403 (G3DSA:1.10.1070.GENE3D); IPR011990 (G3DSA:1.25.40.GENE3D); IPR003152 (PFAM); IPR009076 (G3DSA:1.20.120.GENE3D); PTHR11139 (PANTHER); IPR026683 (PTHR11139:PANTHER); IPR018936 (PROSITE_PATTERNS); IPR018936 (PROSITE_PATTERNS); IPR003152 …
AES93772	undecaprenyl pyrophosphate synthetase family protein, putative	813	20	0	0.8145	2	P:metabolic process; F:transferase activity, transferring alkyl or aryl (other than methyl) groups	-	IPR001441 (G3DSA:3.40.1180.GENE3D); PTHR21528 (PANTHER); PTHR21528:SF0 (PANTHER); NON_CYTOPLASMIC_DOMAIN (PHOBIUS); TRANSMEMBRANE (PHOBIUS); CYTOPLASMIC_DOMAIN (PHOBIUS); IPR001441 (SUPERFAMILY); TMhelix (TMHMM)
AES93780	GCN5-related N-acetyltransferase (GNAT) family protein	774	20	0	0.883	2	P:acyl-carrier-protein biosynthetic process; F:N-acetyltransferase activity	EC:2.3.1	IPR016181 (G3DSA:3.40.630.GENE3D); IPR000182 (PFAM); PTHR14744 (PANTHER); PTHR14744:SF15 (PANTHER); IPR000182 (PROSITE_PROFILES); IPR016181 (SUPERFAMILY)
AES93790	GC-rich sequence DNA-binding factor, putative	2679	20	0	0.792	7	F:DNA binding; C:transcription factor complex; F:transcription factor activity, sequence-specific DNA binding; P:spliceosomal complex disassembly; P:regulation of transcription, DNA-templated; P:regulation of transcription, DNA-templated; C:U2-type post-mRNA release spliceosomal complex	-	Coil (COILS); Coil (COILS); IPR022783 (PFAM); PTHR12214:SF0 (PANTHER); IPR012890 (PANTHER)
AES93896	light-mediated development protein DET1	1620	20	0	0.9605	4	P:DNA repair; P:reproductive structure development; F:catalytic activity; P:negative regulation of photomorphogenesis	-	IPR019138 (PFAM); PTHR13374 (PANTHER); IPR008928 (SUPERFAMILY)
AES93897	light-mediated development protein DET1	1233	20	0	0.9595	4	P:DNA repair; P:reproductive structure development; F:catalytic activity; P:negative regulation of photomorphogenesis	-	IPR019138 (PFAM); PTHR13374 (PANTHER); IPR008928 (SUPERFAMILY)
KEH27393	light-mediated development protein DET1	1029	20	0	0.9675	4	P:DNA repair; P:reproductive structure development; F:catalytic activity; P:negative regulation of photomorphogenesis	-	IPR019138 (PFAM); PTHR13374 (PANTHER); IPR008928 (SUPERFAMILY)
KEH27394	light-mediated development protein DET1	1059	20	0	0.9745	4	P:DNA repair; P:reproductive structure development; F:catalytic activity; P:negative regulation of photomorphogenesis	-	IPR019138 (PFAM); PTHR13374 (PANTHER); IPR008928 (SUPERFAMILY)
KEH27395	light-mediated development protein DET1	1203	20	0	0.9525	4	P:DNA repair; P:reproductive structure development; F:catalytic activity; P:negative regulation of photomorphogenesis	-	IPR019138 (PFAM); PTHR13374 (PANTHER); IPR008928 (SUPERFAMILY)
KEH27396	light-mediated development protein DET1	1590	20	0	0.9545	4	P:DNA repair; P:reproductive structure development; F:catalytic activity; P:negative regulation of photomorphogenesis	-	IPR019138 (PFAM); PTHR13374 (PANTHER); IPR008928 (SUPERFAMILY)
KEH27397	light-mediated development protein DET1	1011	20	0	0.972	4	P:DNA repair; P:reproductive structure development; F:catalytic activity; P:negative regulation of photomorphogenesis	-	IPR019138 (PFAM); PTHR13374 (PANTHER); IPR008928 (SUPERFAMILY)
KEH27398	light-mediated development protein DET1	981	20	0	0.965	4	P:DNA repair; P:reproductive structure development; F:catalytic activity; P:negative regulation of photomorphogenesis	-	IPR019138 (PFAM); PTHR13374 (PANTHER); IPR008928 (SUPERFAMILY)
KEH27399	light-mediated development protein DET1	1446	20	0	0.963	4	P:DNA repair; P:reproductive structure development; F:catalytic activity; P:negative regulation of photomorphogenesis	-	IPR019138 (PFAM); PTHR13374 (PANTHER); IPR008928 (SUPERFAMILY)
KEH27400	light-mediated development protein DET1	1368	20	0	0.954	4	P:DNA repair; P:reproductive structure development; F:catalytic activity; P:negative regulation of photomorphogenesis	-	IPR019138 (PFAM); PTHR13374 (PANTHER); IPR008928 (SUPERFAMILY)
KEH27401	light-mediated development protein DET1	1398	20	0	0.9595	4	P:DNA repair; P:reproductive structure development; F:catalytic activity; P:negative regulation of photomorphogenesis	-	IPR019138 (PFAM); PTHR13374 (PANTHER); IPR008928 (SUPERFAMILY)
KEH27402	light-mediated development protein DET1	1272	20	0	0.956	4	P:DNA repair; P:reproductive structure development; F:catalytic activity; P:negative regulation of photomorphogenesis	-	IPR019138 (PFAM); PTHR13374 (PANTHER); IPR008928 (SUPERFAMILY)
AES93929	protoporphyrin IX magnesium chelatase subunit ChlD	2265	20	0	0.89	9	C:chloroplast stroma; P:chlorophyll biosynthetic process; F:ATP binding; P:cytokinin metabolic process; C:chloroplast thylakoid; P:isopentenyl diphosphate biosynthetic process, methylerythritol 4-phosphate pathway; P:photosynthesis; C:magnesium chelatase complex; F:magnesium chelatase activity	EC:6.6.1.1	Coil (COILS); Coil (COILS); IPR003593 (SMART); IPR002035 (SMART); G3DSA:1.10.8.80 (GENE3D); G3DSA:1.10.601.10 (GENE3D); IPR011776 (TIGRFAM); IPR002035 (G3DSA:3.40.50.GENE3D); IPR027417 (G3DSA:3.40.50.GENE3D); IPR002035 (PFAM); IPR000523 (PFAM); PTHR10338:SF126 (PANTHER); PTHR10338 (PANTHER); IPR002035 (PROSITE_PROFILES); IPR027417 (SUPERFAMILY); IPR002035 (SUPERFAMILY)
KEH27405	protoporphyrin IX magnesium chelatase subunit ChlD	1926	20	0	0.888	9	C:chloroplast stroma; P:chlorophyll biosynthetic process; F:ATP binding; P:cytokinin metabolic process; C:chloroplast thylakoid; P:isopentenyl diphosphate biosynthetic process, methylerythritol 4-phosphate pathway; P:photosynthesis; C:magnesium chelatase complex; F:magnesium chelatase activity	EC:6.6.1.1	Coil (COILS); Coil (COILS); IPR003593 (SMART); IPR000523 (PFAM); IPR027417 (G3DSA:3.40.50.GENE3D); G3DSA:1.10.601.10 (GENE3D); G3DSA:1.10.8.80 (GENE3D); IPR002035 (PFAM); IPR002035 (G3DSA:3.40.50.GENE3D); IPR011776 (TIGRFAM); PTHR10338 (PANTHER); PTHR10338:SF126 (PANTHER); IPR002035 (PROSITE_PROFILES); IPR002035 (SUPERFAMILY); IPR027417 (SUPERFAMILY)
AES93983	seven transmembrane MLO family protein	654	20	8.1e-147	0.864	7	P:response to biotic stimulus; F:calmodulin binding; P:Golgi organization; P:protein transport; C:integral component of membrane; P:defense response; C:vacuole	-	IPR004326 (PFAM); PTHR31942:SF26 (PANTHER); PTHR31942 (PANTHER); CYTOPLASMIC_DOMAIN (PHOBIUS); CYTOPLASMIC_DOMAIN (PHOBIUS); TRANSMEMBRANE (PHOBIUS); TRANSMEMBRANE (PHOBIUS); NON_CYTOPLASMIC_DOMAIN (PHOBIUS); TMhelix (TMHMM); TMhelix (TMHMM)
AES94090	F-box protein interaction domain protein	1395	20	0	0.6145	2	F:DNA binding; F:protein binding	-	IPR001810 (SMART); IPR001810 (PFAM); IPR009057 (G3DSA:1.10.10.GENE3D); G3DSA:1.20.1280.50 (GENE3D); IPR017451 (TIGRFAM); PTHR31790 (PANTHER); IPR001810 (PROSITE_PROFILES); IPR001810 (SUPERFAMILY)
AES94244	peptide/nitrate transporter	1776	20	0	0.874	11	P:oligopeptide transport; F:nitrate transmembrane transporter activity; P:plant-type cell wall cellulose metabolic process; C:integral component of membrane; P:nitrate transport; P:glucosinolate biosynthetic process; P:response to nitrate; C:plasma membrane; P:sterol biosynthetic process; P:cell wall pectin metabolic process; P:response to water deprivation	-	IPR000109 (PFAM); G3DSA:1.20.1250.20 (GENE3D); PTHR11654:SF78 (PANTHER); IPR000109 (PANTHER); IPR018456 (PROSITE_PATTERNS); NON_CYTOPLASMIC_DOMAIN (PHOBIUS); TRANSMEMBRANE (PHOBIUS); TRANSMEMBRANE (PHOBIUS); TRANSMEMBRANE (PHOBIUS); CYTOPLASMIC_DOMAIN (PHOBIUS); TRANSMEMBRANE (PHOBIUS); TRANSMEMBRANE (PHOBIUS); TRANSMEMBRANE (PHOBIUS); NON_CYTOPLASMIC_DOMAIN (PHOBIUS); CYTOPLASMIC_DOMAIN (PHOBIUS…
AES94334	50S ribosomal protein L19-2	690	20	1.3e-147	0.7785	4	F:structural constituent of ribosome; P:ribosome biogenesis; C:ribosome; P:translation	-	IPR001857 (PRINTS); IPR001857 (TIGRFAM); IPR001857 (PFAM); IPR001857 (PANTHER); PTHR15680:SF10 (PANTHER); SIGNAL_PEPTIDE_H_REGION (PHOBIUS); SIGNAL_PEPTIDE_C_REGION (PHOBIUS); SIGNAL_PEPTIDE_N_REGION (PHOBIUS); NON_CYTOPLASMIC_DOMAIN (PHOBIUS); SIGNAL_PEPTIDE (PHOBIUS); SignalP-TM (SIGNALP_GRAM_POSITIVE); IPR008991 (SUPERFAMILY)
AES94378	vacuolar protein sorting protein	12975	20	0	0.839	1	C:integral component of membrane	-	Coil (COILS); IPR001849 (SMART); IPR009543 (PFAM); IPR011993 (G3DSA:2.30.29.GENE3D); IPR001849 (PFAM); IPR009291 (PFAM); IPR026854 (PFAM); IPR031642 (PFAM); IPR031646 (PFAM); PTHR16166:SF105 (PANTHER); IPR026847 (PANTHER); IPR001849 (PROSITE_PROFILES); IPR011993 (SUPERFAMILY)
AES94380	transmembrane protein, putative	4314	20	0	0.9355	1	C:integral component of membrane	-	PTHR31513 (PANTHER); PTHR31513:SF2 (PANTHER); TRANSMEMBRANE (PHOBIUS); SIGNAL_PEPTIDE_C_REGION (PHOBIUS); NON_CYTOPLASMIC_DOMAIN (PHOBIUS); TRANSMEMBRANE (PHOBIUS); SIGNAL_PEPTIDE_N_REGION (PHOBIUS); CYTOPLASMIC_DOMAIN (PHOBIUS); TRANSMEMBRANE (PHOBIUS); CYTOPLASMIC_DOMAIN (PHOBIUS); SIGNAL_PEPTIDE_H_REGION (PHOBIUS); TRANSMEMBRANE (PHOBIUS); NON_CYTOPLASMIC_DOMAIN (PHOBIUS); CYTOPLASMIC_DOMAIN (…
KEH27485	transmembrane protein, putative	3468	20	0	0.949	1	C:integral component of membrane	-	PTHR31513:SF2 (PANTHER); PTHR31513 (PANTHER); TRANSMEMBRANE (PHOBIUS); NON_CYTOPLASMIC_DOMAIN (PHOBIUS); NON_CYTOPLASMIC_DOMAIN (PHOBIUS); NON_CYTOPLASMIC_DOMAIN (PHOBIUS); CYTOPLASMIC_DOMAIN (PHOBIUS); CYTOPLASMIC_DOMAIN (PHOBIUS); TRANSMEMBRANE (PHOBIUS); TRANSMEMBRANE (PHOBIUS); TRANSMEMBRANE (PHOBIUS); CYTOPLASMIC_DOMAIN (PHOBIUS); TRANSMEMBRANE (PHOBIUS); TMhelix (TMHMM); TMhelix (TMHMM); TM…
AES94395	Man1-Src1p-carboxy-terminal domain protein	1125	20	0	0.8045	2	C:integral component of nuclear inner membrane; C:endoplasmic reticulum	-	IPR018996 (PFAM); PTHR13428 (PANTHER); CYTOPLASMIC_DOMAIN (PHOBIUS); NON_CYTOPLASMIC_DOMAIN (PHOBIUS); TRANSMEMBRANE (PHOBIUS); TRANSMEMBRANE (PHOBIUS); CYTOPLASMIC_DOMAIN (PHOBIUS); TMhelix (TMHMM); TMhelix (TMHMM)
AES94520	MYB transcription factor	1185	20	0	0.859	4	C:nucleus; F:DNA binding; C:nucleosome; P:nucleosome assembly	-	Coil (COILS); IPR005818 (SMART); IPR001005 (SMART); IPR009057 (G3DSA:1.10.10.GENE3D); IPR011991 (G3DSA:1.10.10.GENE3D); IPR001005 (PFAM); IPR005818 (PFAM); PTHR21717 (PANTHER); PTHR21717:SF27 (PANTHER); IPR017930 (PROSITE_PROFILES); IPR005818 (PROSITE_PROFILES); IPR011991 (SUPERFAMILY); IPR009057 (SUPERFAMILY)
KEH27497	MYB transcription factor	882	20	1.7e-154	0.859	4	C:nucleus; F:DNA binding; C:nucleosome; P:nucleosome assembly	-	Coil (COILS); IPR001005 (SMART); IPR005818 (SMART); IPR001005 (PFAM); IPR009057 (G3DSA:1.10.10.GENE3D); IPR011991 (G3DSA:1.10.10.GENE3D); IPR005818 (PFAM); PTHR21717:SF27 (PANTHER); PTHR21717 (PANTHER); IPR005818 (PROSITE_PROFILES); IPR017930 (PROSITE_PROFILES); IPR011991 (SUPERFAMILY); IPR009057 (SUPERFAMILY)
KEH27498	MYB transcription factor	882	20	1.7e-154	0.859	4	C:nucleus; F:DNA binding; C:nucleosome; P:nucleosome assembly	-	Coil (COILS); IPR001005 (SMART); IPR005818 (SMART); IPR001005 (PFAM); IPR005818 (PFAM); IPR011991 (G3DSA:1.10.10.GENE3D); IPR009057 (G3DSA:1.10.10.GENE3D); PTHR21717 (PANTHER); PTHR21717:SF27 (PANTHER); IPR005818 (PROSITE_PROFILES); IPR017930 (PROSITE_PROFILES); IPR011991 (SUPERFAMILY); IPR009057 (SUPERFAMILY)
AES94933	proline extensin-like receptor kinase, putative	1815	20	0	0.9005	5	F:ATP binding; P:peptidyl-tyrosine phosphorylation; F:non-membrane spanning protein tyrosine kinase activity; P:serine family amino acid metabolic process; F:protein serine/threonine kinase activity	EC:2.7.10; EC:2.7.11; EC:2.7.10.2	IPR002290 (SMART); G3DSA:1.10.510.10 (GENE3D); IPR001245 (PFAM); IPR013320 (G3DSA:2.60.120.GENE3D); G3DSA:3.30.200.20 (GENE3D); PTHR27001:SF192 (PANTHER); PTHR27001 (PANTHER); IPR008271 (PROSITE_PATTERNS); IPR017441 (PROSITE_PATTERNS); CYTOPLASMIC_DOMAIN (PHOBIUS); NON_CYTOPLASMIC_DOMAIN (PHOBIUS); TRANSMEMBRANE (PHOBIUS); IPR000719 (PROSITE_PROFILES); IPR011009 (SUPERFAMILY); TMhelix (TMHMM)
AES94993	laccase/diphenol oxidase family protein	1701	20	0	0.934	5	P:lignin catabolic process; F:copper ion binding; C:apoplast; P:oxidation-reduction process; F:hydroquinone:oxygen oxidoreductase activity	EC:1.10.3; EC:1.10.3.2	IPR011706 (PFAM); IPR008972 (G3DSA:2.60.40.GENE3D); IPR011707 (PFAM); IPR008972 (G3DSA:2.60.40.GENE3D); IPR001117 (PFAM); IPR017761 (TIGRFAM); PTHR11709 (PANTHER); PTHR11709:SF116 (PANTHER); IPR002355 (PROSITE_PATTERNS); IPR002355 (PROSITE_PATTERNS); SIGNAL_PEPTIDE (PHOBIUS); SIGNAL_PEPTIDE_C_REGION (PHOBIUS); SIGNAL_PEPTIDE_H_REGION (PHOBIUS); NON_CYTOPLASMIC_DOMAIN (PHOBIUS); SIGNAL_PEPTIDE_N_R…
AES95018	gamma carbonic anhydrase-like protein	813	20	0	0.8925	-		-	IPR001451 (PFAM); G3DSA:2.160.10.10 (GENE3D); IPR001451 (PFAM); PTHR13061:SF9 (PANTHER); PTHR13061 (PANTHER); IPR011004 (SUPERFAMILY)
AES95019	gamma carbonic anhydrase-like protein	606	20	2.6e-146	0.941	-		-	IPR001451 (PFAM); IPR001451 (PFAM); G3DSA:2.160.10.10 (GENE3D); PTHR13061 (PANTHER); PTHR13061:SF9 (PANTHER); IPR011004 (SUPERFAMILY)
AES95275	NAD-dependent isocitrate dehydrogenase	1104	20	0	0.9395	7	F:magnesium ion binding; F:isocitrate dehydrogenase (NAD+) activity; F:NAD binding; C:mitochondrion; C:apoplast; P:isocitrate metabolic process; P:tricarboxylic acid cycle	EC:1.1.1.41; EC:1.1.1	IPR024084 (PFAM); IPR024084 (G3DSA:3.40.718.GENE3D); IPR004434 (TIGRFAM); PTHR11835:SF51 (PANTHER); IPR001804 (PANTHER); SSF53659 (SUPERFAMILY)
KEH27610	NAD-dependent isocitrate dehydrogenase	867	20	0	0.9435	4	F:magnesium ion binding; F:isocitrate dehydrogenase (NAD+) activity; F:NAD binding; P:tricarboxylic acid cycle	EC:1.1.1.41; EC:1.1.1	IPR024084 (PFAM); IPR024084 (G3DSA:3.40.718.GENE3D); PTHR11835:SF51 (PANTHER); IPR001804 (PANTHER); SSF53659 (SUPERFAMILY)
KEH27611	NAD-dependent isocitrate dehydrogenase	855	20	0	0.938	4	F:magnesium ion binding; F:isocitrate dehydrogenase (NAD+) activity; F:NAD binding; P:tricarboxylic acid cycle	EC:1.1.1.41; EC:1.1.1	IPR024084 (PFAM); IPR024084 (G3DSA:3.40.718.GENE3D); PTHR11835:SF51 (PANTHER); IPR001804 (PANTHER); SSF53659 (SUPERFAMILY)
KEH27612	NAD-dependent isocitrate dehydrogenase	1092	20	0	0.9355	7	F:magnesium ion binding; F:isocitrate dehydrogenase (NAD+) activity; F:NAD binding; C:mitochondrion; C:apoplast; P:isocitrate metabolic process; P:tricarboxylic acid cycle	EC:1.1.1.41; EC:1.1.1	IPR024084 (PFAM); IPR004434 (TIGRFAM); IPR024084 (G3DSA:3.40.718.GENE3D); IPR001804 (PANTHER); PTHR11835:SF51 (PANTHER); SSF53659 (SUPERFAMILY)
KEH27613	NAD-dependent isocitrate dehydrogenase	858	20	0	0.9425	4	F:magnesium ion binding; F:isocitrate dehydrogenase (NAD+) activity; F:NAD binding; P:tricarboxylic acid cycle	EC:1.1.1.41; EC:1.1.1	IPR024084 (PFAM); IPR024084 (G3DSA:3.40.718.GENE3D); PTHR11835:SF51 (PANTHER); IPR001804 (PANTHER); SSF53659 (SUPERFAMILY)
AES95384	AT-rich interactive domain protein	1815	20	0	0.739	7	F:DNA binding; C:transcription factor complex; F:transcription factor activity, sequence-specific DNA binding; P:gravitropism; P:regulation of transcription, DNA-templated; P:RNA interference; P:methylation-dependent chromatin silencing	-	SM01014 (SMART); IPR001606 (SMART); IPR001606 (PFAM); IPR002068 (PFAM); IPR001606 (G3DSA:1.10.150.GENE3D); IPR008978 (G3DSA:2.60.40.GENE3D); PTHR15348:SF6 (PANTHER); PTHR15348 (PANTHER); IPR002068 (PROSITE_PROFILES); IPR001606 (PROSITE_PROFILES); IPR008978 (SUPERFAMILY); IPR001606 (SUPERFAMILY)
KEH27637	AT-rich interactive domain protein	1911	20	0	0.733	7	F:DNA binding; C:transcription factor complex; F:transcription factor activity, sequence-specific DNA binding; P:gravitropism; P:regulation of transcription, DNA-templated; P:RNA interference; P:methylation-dependent chromatin silencing	-	IPR001606 (SMART); SM01014 (SMART); IPR001606 (PFAM); IPR001606 (G3DSA:1.10.150.GENE3D); PTHR15348:SF6 (PANTHER); PTHR15348 (PANTHER); CYTOPLASMIC_DOMAIN (PHOBIUS); NON_CYTOPLASMIC_DOMAIN (PHOBIUS); TRANSMEMBRANE (PHOBIUS); IPR001606 (PROSITE_PROFILES); IPR001606 (SUPERFAMILY)
AES95460	transmembrane protein, putative	804	20	3.5e-141	0.831	2	C:chloroplast envelope; C:integral component of membrane	-	IPR005134 (PFAM); PTHR31721:SF4 (PANTHER); PTHR31721 (PANTHER); TRANSMEMBRANE (PHOBIUS); TRANSMEMBRANE (PHOBIUS); CYTOPLASMIC_DOMAIN (PHOBIUS); NON_CYTOPLASMIC_DOMAIN (PHOBIUS); CYTOPLASMIC_DOMAIN (PHOBIUS); NON_CYTOPLASMIC_DOMAIN (PHOBIUS); TRANSMEMBRANE (PHOBIUS); NON_CYTOPLASMIC_DOMAIN (PHOBIUS); TRANSMEMBRANE (PHOBIUS); PS51257 (PROSITE_PROFILES); TMhelix (TMHMM); TMhelix (TMHMM); TMhelix (TM…
KEH27673	actin-binding FH2 (formin-like) protein	3591	20	0	0.904	1	F:protein binding	-	Coil (COILS); Coil (COILS); IPR015425 (SMART); IPR015425 (PFAM); IPR014020 (PFAM); G3DSA:2.60.40.1110 (GENE3D); PTHR23213 (PANTHER); PTHR23213:SF232 (PANTHER); IPR015425 (PROSITE_PROFILES); IPR014020 (PROSITE_PROFILES); SSF101447 (SUPERFAMILY); IPR000008 (SUPERFAMILY); IPR029021 (SUPERFAMILY)
KEH27674	actin-binding FH2 (formin-like) protein	3114	20	0	0.904	1	F:protein binding	-	Coil (COILS); Coil (COILS); IPR015425 (SMART); G3DSA:2.60.40.1110 (GENE3D); IPR015425 (PFAM); IPR029021 (G3DSA:3.90.190.GENE3D); IPR014020 (PFAM); PTHR23213:SF190 (PANTHER); PTHR23213 (PANTHER); CYTOPLASMIC_DOMAIN (PHOBIUS); TRANSMEMBRANE (PHOBIUS); NON_CYTOPLASMIC_DOMAIN (PHOBIUS); IPR015425 (PROSITE_PROFILES); IPR014020 (PROSITE_PROFILES); SSF101447 (SUPERFAMILY); IPR000008 (SUPERFAMILY); IPR02…
KEH27675	actin-binding FH2 (formin-like) protein	3636	20	0	0.904	1	F:protein binding	-	Coil (COILS); Coil (COILS); IPR015425 (SMART); IPR014020 (PFAM); G3DSA:2.60.40.1110 (GENE3D); IPR015425 (PFAM); PTHR23213 (PANTHER); PTHR23213:SF190 (PANTHER); IPR014020 (PROSITE_PROFILES); IPR015425 (PROSITE_PROFILES); SSF101447 (SUPERFAMILY); IPR000008 (SUPERFAMILY); IPR029021 (SUPERFAMILY)
AES95655	dimerizations protein, putative	2091	20	0	0.678	3	P:cell cycle arrest; F:protein dimerization activity; P:cellular response to DNA damage stimulus	-	PTHR35761 (PANTHER)
AES95656	dimerizations protein, putative	2097	20	0	0.677	3	P:cell cycle arrest; F:protein dimerization activity; P:cellular response to DNA damage stimulus	-	PTHR35761 (PANTHER)
KEH27686	dimerizations protein, putative	2100	20	0	0.6925	3	P:cell cycle arrest; F:protein dimerization activity; P:cellular response to DNA damage stimulus	-	PTHR35761 (PANTHER)
AES95759	phospholipid/glycerol acyltransferase family protein	1374	20	0	0.912	9	C:chloroplast stroma; P:chlorophyll biosynthetic process; P:carotenoid biosynthetic process; P:acyl-carrier-protein biosynthetic process; P:unsaturated fatty acid biosynthetic process; P:isopentenyl diphosphate biosynthetic process, methylerythritol 4-phosphate pathway; P:CDP-diacylglycerol biosynthetic process; F:glycerol-3-phosphate O-acyltransferase activity; P:phosphatidylglycerol biosyntheti…	EC:2.3.1.15; EC:2.3.1	IPR002123 (SMART); IPR016222 (PIRSF); IPR002123 (PFAM); G3DSA:3.40.1130.10 (GENE3D); IPR023083 (G3DSA:1.10.1200.GENE3D); IPR023083 (PFAM); PTHR35695 (PANTHER); PTHR35695:SF1 (PANTHER); SignalP-TM (SIGNALP_GRAM_POSITIVE); SSF69593 (SUPERFAMILY)
AES95761	phospholipid/glycerol acyltransferase family protein	999	20	0	0.925	9	C:chloroplast stroma; P:chlorophyll biosynthetic process; P:carotenoid biosynthetic process; P:acyl-carrier-protein biosynthetic process; P:unsaturated fatty acid biosynthetic process; P:isopentenyl diphosphate biosynthetic process, methylerythritol 4-phosphate pathway; P:CDP-diacylglycerol biosynthetic process; F:glycerol-3-phosphate O-acyltransferase activity; P:phosphatidylglycerol biosyntheti…	EC:2.3.1.15; EC:2.3.1	IPR016222 (PIRSF); IPR002123 (SMART); IPR023083 (G3DSA:1.10.1200.GENE3D); IPR023083 (PFAM); G3DSA:3.40.1130.10 (GENE3D); IPR002123 (PFAM); PTHR35695 (PANTHER); PTHR35695:SF1 (PANTHER); SSF69593 (SUPERFAMILY)
AES95891	auxin-responsive AUX/IAA family protein	1008	20	0	0.831	4	C:nucleus; F:protein binding; P:regulation of transcription, DNA-templated; P:auxin-activated signaling pathway	-	IPR003311 (PFAM); PTHR31734 (PANTHER); PTHR31734:SF24 (PANTHER); IPR000270 (PROSITE_PROFILES); SSF54277 (SUPERFAMILY)
AES96110	polygalacturonase non-catalytic protein	678	20	7.8e-161	0.718	-		-	IPR004873 (SMART); IPR004873 (PFAM); PTHR31458:SF2 (PANTHER); PTHR31458 (PANTHER); IPR004873 (PROSITE_PROFILES); SignalP-noTM (SIGNALP_EUK)
AES96181	hypothetical protein MTR_5g034180	1428	20	0	0.7985	1	P:biological_process	-	PTHR36722:SF1 (PANTHER); PTHR36722 (PANTHER)
AES96561	SNF1-related kinase regulatory subunit gamma 1	1350	20	0	0.884	2	P:phosphorylation; F:kinase activity	-	IPR000644 (SMART); IPR000644 (PFAM); G3DSA:3.10.580.10 (GENE3D); PTHR13780:SF47 (PANTHER); PTHR13780 (PANTHER); IPR000644 (PROSITE_PROFILES); SSF54631 (SUPERFAMILY); SSF54631 (SUPERFAMILY); TMhelix (TMHMM); TMhelix (TMHMM)
KEH27827	hypothetical protein MTR_5g041585	216	1	1.8e-44	1	-		-	no IPS match
AES97914	MADS-box transcription factor	996	20	0	0.7595	7	C:nucleus; F:DNA binding; C:transcription factor complex; F:transcription factor activity, sequence-specific DNA binding; P:regulation of transcription, DNA-templated; F:protein dimerization activity; P:regulation of transcription, DNA-templated	-	Coil (COILS); IPR002100 (SMART); IPR002100 (PFAM); IPR002487 (PFAM); PTHR11945:SF154 (PANTHER); PTHR11945 (PANTHER); IPR002100 (PROSITE_PROFILES); IPR002100 (SUPERFAMILY)
AES98115	Serine/Threonine-kinase SAPK1-like protein	1020	20	0	0.921	8	F:ATP binding; F:structural constituent of ribosome; P:ribosome biogenesis; P:serine family amino acid metabolic process; C:ribosome; F:protein serine/threonine kinase activity; P:protein phosphorylation; P:translation	EC:2.7.11	IPR002290 (SMART); G3DSA:3.30.200.20 (GENE3D); IPR000719 (PFAM); G3DSA:1.10.510.10 (GENE3D); PTHR24343:SF207 (PANTHER); PTHR24343 (PANTHER); IPR017441 (PROSITE_PATTERNS); IPR008271 (PROSITE_PATTERNS); IPR000719 (PROSITE_PROFILES); IPR011009 (SUPERFAMILY)
KEH28101	Serine/Threonine-kinase SAPK1-like protein	768	20	0	0.9615	5	F:ATP binding; P:abscisic acid-activated signaling pathway; P:serine family amino acid metabolic process; F:protein serine/threonine kinase activity; P:protein phosphorylation	EC:2.7.11	IPR002290 (SMART); PIRSF000654 (PIRSF); IPR000719 (PFAM); G3DSA:1.10.510.10 (GENE3D); G3DSA:3.30.200.20 (GENE3D); PTHR24343:SF207 (PANTHER); PTHR24343 (PANTHER); IPR008271 (PROSITE_PATTERNS); IPR017441 (PROSITE_PATTERNS); IPR000719 (PROSITE_PROFILES); IPR011009 (SUPERFAMILY)
AES98472	hypothetical protein MTR_5g068980	963	20	0	0.6655	-		-	no IPS match
AES99110	hypothetical protein MTR_5g076680	513	10	6.1e-96	0.738	7	C:nucleus; F:ubiquitin-protein transferase activity; F:zinc ion binding; P:multicellular organismal development; F:ligase activity; P:ubiquitin-dependent protein catabolic process; P:protein ubiquitination	-	no IPS match
AES99133	expansin A1	801	20	1.4e-169	0.9335	4	C:cell wall; C:membrane; P:plant-type cell wall organization; C:extracellular region	-	IPR002963 (PRINTS); IPR007118 (PRINTS); IPR007112 (SMART); IPR009009 (G3DSA:2.40.40.GENE3D); IPR007117 (G3DSA:2.60.40.GENE3D); IPR009009 (PFAM); IPR007117 (PFAM); PTHR31867:SF3 (PANTHER); PTHR31867 (PANTHER); SIGNAL_PEPTIDE (PHOBIUS); SIGNAL_PEPTIDE_N_REGION (PHOBIUS); SIGNAL_PEPTIDE_C_REGION (PHOBIUS); NON_CYTOPLASMIC_DOMAIN (PHOBIUS); SIGNAL_PEPTIDE_H_REGION (PHOBIUS); IPR007117 (PROSITE_PROFIL…
AES99515	acid phosphatase-like protein	894	20	0	0.858	4	P:protein dephosphorylation; P:hexachlorocyclohexane metabolic process; P:riboflavin metabolic process; F:acid phosphatase activity	EC:3.1; EC:3.1.3.41; EC:3.1.3.2	IPR005519 (PFAM); PTHR31284:SF12 (PANTHER); PTHR31284 (PANTHER); TRANSMEMBRANE (PHOBIUS); CYTOPLASMIC_DOMAIN (PHOBIUS); NON_CYTOPLASMIC_DOMAIN (PHOBIUS); TMhelix (TMHMM)
KEH28275	acid phosphatase-like protein	696	20	2.9e-141	0.8835	4	P:protein dephosphorylation; P:hexachlorocyclohexane metabolic process; P:riboflavin metabolic process; F:acid phosphatase activity	EC:3.1; EC:3.1.3.41; EC:3.1.3.2	PTHR31284 (PANTHER); PTHR31284:SF12 (PANTHER); CYTOPLASMIC_DOMAIN (PHOBIUS); NON_CYTOPLASMIC_DOMAIN (PHOBIUS); TRANSMEMBRANE (PHOBIUS); TMhelix (TMHMM)
KEH28276	acid phosphatase-like protein	723	20	3.8e-149	0.8805	4	P:protein dephosphorylation; P:hexachlorocyclohexane metabolic process; P:riboflavin metabolic process; F:acid phosphatase activity	EC:3.1; EC:3.1.3.41; EC:3.1.3.2	PTHR31284:SF12 (PANTHER); PTHR31284 (PANTHER); NON_CYTOPLASMIC_DOMAIN (PHOBIUS); CYTOPLASMIC_DOMAIN (PHOBIUS); TRANSMEMBRANE (PHOBIUS); TMhelix (TMHMM)
KEH28277	acid phosphatase-like protein	510	20	1.9e-104	0.9015	4	P:protein dephosphorylation; P:hexachlorocyclohexane metabolic process; P:riboflavin metabolic process; F:acid phosphatase activity	EC:3.1; EC:3.1.3.41; EC:3.1.3.2	PTHR31284 (PANTHER); PTHR31284:SF12 (PANTHER); CYTOPLASMIC_DOMAIN (PHOBIUS); TRANSMEMBRANE (PHOBIUS); NON_CYTOPLASMIC_DOMAIN (PHOBIUS); TMhelix (TMHMM)
AET00162	proteasome-associated ECM29-like protein	5421	20	0	0.8695	2	C:proteasome complex; F:binding	-	IPR011989 (G3DSA:1.25.10.GENE3D); IPR024372 (PFAM); IPR024372 (PTHR23346:PANTHER); IPR026827 (PANTHER); IPR016024 (SUPERFAMILY); IPR016024 (SUPERFAMILY)
AET00211	root determined nodulation 1	1056	20	0	0.894	2	P:metabolic process; F:transferase activity	-	PTHR31485 (PANTHER); PTHR31485:SF4 (PANTHER); CYTOPLASMIC_DOMAIN (PHOBIUS); NON_CYTOPLASMIC_DOMAIN (PHOBIUS); TRANSMEMBRANE (PHOBIUS); SignalP-TM (SIGNALP_EUK); SignalP-TM (SIGNALP_GRAM_POSITIVE); TMhelix (TMHMM)
AET00287	oxygen-evolving enhancer protein 2-1	810	20	0	0.8795	4	F:calcium ion binding; C:photosystem II oxygen evolving complex; P:photosynthesis; C:extrinsic component of membrane	-	IPR016123 (G3DSA:3.40.1000.GENE3D); IPR002683 (PFAM); PTHR31407:SF6 (PANTHER); PTHR31407 (PANTHER); SIGNAL_PEPTIDE_H_REGION (PHOBIUS); NON_CYTOPLASMIC_DOMAIN (PHOBIUS); SIGNAL_PEPTIDE_N_REGION (PHOBIUS); SIGNAL_PEPTIDE (PHOBIUS); SIGNAL_PEPTIDE_C_REGION (PHOBIUS); IPR016123 (SUPERFAMILY)
AET00868	cytochrome C oxidase assembly protein COX15	1380	20	0	0.873	5	F:oxidoreductase activity, acting on the CH-CH group of donors; C:mitochondrion; C:integral component of membrane; P:heme a biosynthetic process; P:oxidation-reduction process	-	IPR003780 (PFAM); PTHR23289 (PANTHER); PTHR23289:SF2 (PANTHER); TRANSMEMBRANE (PHOBIUS); TRANSMEMBRANE (PHOBIUS); TRANSMEMBRANE (PHOBIUS); NON_CYTOPLASMIC_DOMAIN (PHOBIUS); CYTOPLASMIC_DOMAIN (PHOBIUS); CYTOPLASMIC_DOMAIN (PHOBIUS); CYTOPLASMIC_DOMAIN (PHOBIUS); CYTOPLASMIC_DOMAIN (PHOBIUS); NON_CYTOPLASMIC_DOMAIN (PHOBIUS); NON_CYTOPLASMIC_DOMAIN (PHOBIUS); TRANSMEMBRANE (PHOBIUS); TRANSMEMBRANE…
KEH28471	cytochrome C oxidase assembly protein COX15	1032	20	0	0.943	5	F:oxidoreductase activity, acting on the CH-CH group of donors; C:mitochondrion; C:integral component of membrane; P:heme a biosynthetic process; P:oxidation-reduction process	-	IPR003780 (PFAM); PTHR23289 (PANTHER); PTHR23289:SF2 (PANTHER); TRANSMEMBRANE (PHOBIUS); CYTOPLASMIC_DOMAIN (PHOBIUS); TRANSMEMBRANE (PHOBIUS); CYTOPLASMIC_DOMAIN (PHOBIUS); NON_CYTOPLASMIC_DOMAIN (PHOBIUS); TRANSMEMBRANE (PHOBIUS); CYTOPLASMIC_DOMAIN (PHOBIUS); CYTOPLASMIC_DOMAIN (PHOBIUS); TRANSMEMBRANE (PHOBIUS); TRANSMEMBRANE (PHOBIUS); TRANSMEMBRANE (PHOBIUS); TRANSMEMBRANE (PHOBIUS); NON_CY…
KEH28472	cytochrome C oxidase assembly protein COX15	756	20	6.1e-171	0.961	4	F:oxidoreductase activity, acting on the CH-CH group of donors; C:integral component of membrane; P:heme a biosynthetic process; P:oxidation-reduction process	-	IPR003780 (PFAM); PTHR23289:SF2 (PANTHER); PTHR23289 (PANTHER); TRANSMEMBRANE (PHOBIUS); CYTOPLASMIC_DOMAIN (PHOBIUS); NON_CYTOPLASMIC_DOMAIN (PHOBIUS); TRANSMEMBRANE (PHOBIUS); CYTOPLASMIC_DOMAIN (PHOBIUS); NON_CYTOPLASMIC_DOMAIN (PHOBIUS); NON_CYTOPLASMIC_DOMAIN (PHOBIUS); TRANSMEMBRANE (PHOBIUS); TRANSMEMBRANE (PHOBIUS); TMhelix (TMHMM); TMhelix (TMHMM); TMhelix (TMHMM); TMhelix (TMHMM)
AET00905	Nup133/Nup155-like nucleoporin	3927	20	0	0.8535	3	C:chloroplast; F:protein binding; P:embryo sac egg cell differentiation	-	IPR007187 (PFAM); IPR015943 (G3DSA:2.130.10.GENE3D); IPR014908 (PFAM); PTHR13405:SF11 (PANTHER); PTHR13405 (PANTHER); SSF117289 (SUPERFAMILY)
KEH28479	Nup133/Nup155-like nucleoporin	2994	20	0	0.858	3	C:chloroplast; F:protein binding; P:embryo sac egg cell differentiation	-	IPR014908 (PFAM); IPR015943 (G3DSA:2.130.10.GENE3D); PTHR13405 (PANTHER); PTHR13405:SF11 (PANTHER); SSF117289 (SUPERFAMILY)
AET00914	F-box protein interaction domain protein	1161	20	0	0.6265	1	F:protein binding	-	IPR006527 (PFAM); G3DSA:1.20.1280.50 (GENE3D); IPR017451 (TIGRFAM); PTHR31790 (PANTHER); IPR001810 (SUPERFAMILY)
AET01057	LRR receptor-like kinase	1575	20	0	0.9625	4	F:ATP binding; F:protein binding; F:protein kinase activity; P:protein phosphorylation	-	Coil (COILS); G3DSA:1.10.510.10 (GENE3D); G3DSA:3.30.200.20 (GENE3D); IPR001245 (PFAM); IPR013320 (G3DSA:2.60.120.GENE3D); IPR011990 (PFAM); IPR011990 (G3DSA:1.25.40.GENE3D); PTHR27001 (PANTHER); PTHR27001:SF41 (PANTHER); IPR000719 (PROSITE_PROFILES); IPR011990 (SUPERFAMILY); IPR011009 (SUPERFAMILY)
KEH24744	lisH domain and HEAT repeat KIAA1468-like protein	3534	20	0	0.8045	1	F:protein binding	-	Coil (COILS); Coil (COILS); Coil (COILS); IPR006594 (SMART); IPR011989 (G3DSA:1.25.10.GENE3D); PTHR32059 (PANTHER); PTHR32059:SF0 (PANTHER); IPR006594 (PROSITE_PROFILES); IPR016024 (SUPERFAMILY)
KEH24884	nodulin MtN21/EamA-like transporter family protein	1092	20	0	0.838	3	P:transmembrane transport; F:transmembrane transporter activity; C:integral component of membrane	-	IPR000620 (PFAM); IPR030184 (PANTHER); PTHR31218:SF64 (PANTHER); TRANSMEMBRANE (PHOBIUS); TRANSMEMBRANE (PHOBIUS); NON_CYTOPLASMIC_DOMAIN (PHOBIUS); TRANSMEMBRANE (PHOBIUS); CYTOPLASMIC_DOMAIN (PHOBIUS); CYTOPLASMIC_DOMAIN (PHOBIUS); CYTOPLASMIC_DOMAIN (PHOBIUS); NON_CYTOPLASMIC_DOMAIN (PHOBIUS); CYTOPLASMIC_DOMAIN (PHOBIUS); NON_CYTOPLASMIC_DOMAIN (PHOBIUS); CYTOPLASMIC_DOMAIN (PHOBIUS); CYTOPLA…
AES74630	ABC transporter B family protein	3831	20	0	0.894	5	F:ATP binding; F:ATPase activity, coupled to transmembrane movement of substances; P:transmembrane transport; P:metabolic process; C:integral component of membrane	EC:3.6.1; EC:3.6.1.3; EC:3.6.1.15	IPR003593 (SMART); IPR027417 (G3DSA:3.40.50.GENE3D); IPR003439 (PFAM); G3DSA:1.20.1560.10 (GENE3D); IPR011527 (PFAM); PTHR24221:SF141 (PANTHER); PTHR24221 (PANTHER); IPR017871 (PROSITE_PATTERNS); TRANSMEMBRANE (PHOBIUS); TRANSMEMBRANE (PHOBIUS); CYTOPLASMIC_DOMAIN (PHOBIUS); TRANSMEMBRANE (PHOBIUS); TRANSMEMBRANE (PHOBIUS); CYTOPLASMIC_DOMAIN (PHOBIUS); TRANSMEMBRANE (PHOBIUS); TRANSMEMBRANE (PHO…
AES74694	DUF247 domain protein	1230	20	0	0.793	-		-	IPR004158 (PFAM); PTHR31549:SF2 (PANTHER); PTHR31549 (PANTHER); TRANSMEMBRANE (PHOBIUS); CYTOPLASMIC_DOMAIN (PHOBIUS); NON_CYTOPLASMIC_DOMAIN (PHOBIUS)
AES74833	zinc finger, C3HC4 type (RING finger) protein	801	20	0	0.873	2	F:zinc ion binding; F:protein binding	-	IPR027370 (PFAM); IPR013083 (G3DSA:3.30.40.GENE3D); PTHR13139 (PANTHER); PTHR13139:SF47 (PANTHER); IPR017907 (PROSITE_PATTERNS); CYTOPLASMIC_DOMAIN (PHOBIUS); CYTOPLASMIC_DOMAIN (PHOBIUS); TRANSMEMBRANE (PHOBIUS); NON_CYTOPLASMIC_DOMAIN (PHOBIUS); NON_CYTOPLASMIC_DOMAIN (PHOBIUS); TRANSMEMBRANE (PHOBIUS); TRANSMEMBRANE (PHOBIUS); IPR001841 (PROSITE_PROFILES); SSF57850 (SUPERFAMILY); TMhelix (TMHM…
AES75034	rubisco methyltransferase family protein	1506	20	0	0.9055	3	C:chloroplast ribulose bisphosphate carboxylase complex; F:[ribulose-bisphosphate carboxylase]-lysine N-methyltransferase activity; P:methylation	EC:2.1.1.127	IPR015353 (G3DSA:3.90.1420.GENE3D); IPR015353 (PFAM); G3DSA:3.90.1410.10 (GENE3D); PTHR13271 (PANTHER); PTHR13271:SF9 (PANTHER); IPR015353 (SUPERFAMILY); SSF82199 (SUPERFAMILY)
AES75067	eIF4-gamma/eIF5/eIF2-epsilon domain protein	813	20	2.9e-166	0.7755	5	F:translation initiation factor activity; F:nucleotidyltransferase activity; F:protein binding; C:ribosome; P:regulation of translational initiation	-	IPR003307 (SMART); IPR003307 (PFAM); IPR016021 (G3DSA:1.25.40.GENE3D); CYTOPLASMIC_DOMAIN (PHOBIUS); NON_CYTOPLASMIC_DOMAIN (PHOBIUS); CYTOPLASMIC_DOMAIN (PHOBIUS); TRANSMEMBRANE (PHOBIUS); TRANSMEMBRANE (PHOBIUS); IPR003307 (PROSITE_PROFILES); SignalP-TM (SIGNALP_GRAM_POSITIVE); IPR016024 (SUPERFAMILY)
KEH25462	sulfite oxidase-like protein	1182	20	0	0.914	9	C:peroxisome; P:chlorophyll metabolic process; P:sulfur compound metabolic process; C:mitochondrion; F:sulfite oxidase activity; F:molybdenum ion binding; P:oxidation-reduction process; P:response to sulfur dioxide; P:nitrate assimilation	EC:1.8.3.1	IPR008335 (PRINTS); IPR005066 (PFAM); IPR000572 (PFAM); IPR000572 (G3DSA:3.90.420.GENE3D); IPR005066 (G3DSA:2.60.40.GENE3D); PTHR19372:SF8 (PANTHER); PTHR19372 (PANTHER); IPR000572 (SUPERFAMILY); IPR014756 (SUPERFAMILY)
KEH25463	sulfite oxidase-like protein	942	20	0	0.9365	9	C:peroxisome; P:chlorophyll metabolic process; P:sulfur compound metabolic process; C:mitochondrion; F:sulfite oxidase activity; F:molybdenum ion binding; P:oxidation-reduction process; P:response to sulfur dioxide; P:nitrate assimilation	EC:1.8.3.1	IPR008335 (PRINTS); IPR005066 (PFAM); IPR005066 (G3DSA:2.60.40.GENE3D); IPR000572 (PFAM); IPR000572 (G3DSA:3.90.420.GENE3D); PTHR19372:SF8 (PANTHER); PTHR19372 (PANTHER); IPR014756 (SUPERFAMILY); IPR000572 (SUPERFAMILY)
KEH25483	20S proteasome subunit alpha	750	20	2.6e-168	0.9765	17	P:gluconeogenesis; P:response to temperature stimulus; P:response to salt stress; P:Golgi organization; P:glycolytic process; P:photorespiration; F:threonine-type endopeptidase activity; C:vacuolar membrane; P:hyperosmotic response; P:proteasome core complex assembly; C:nucleus; P:water transport; P:proteasome-mediated ubiquitin-dependent protein catabolic process; C:apoplast; C:proteasome core c…	EC:3.4.25	IPR000426 (SMART); IPR029055 (G3DSA:3.60.20.GENE3D); IPR000426 (PFAM); IPR001353 (PFAM); PTHR11599:SF65 (PANTHER); PTHR11599 (PANTHER); IPR000426 (PROSITE_PATTERNS); IPR023332 (PROSITE_PROFILES); IPR029055 (SUPERFAMILY)
KEH25747	triacylglycerol lipase-like protein	1212	20	0	0.754	2	F:hydrolase activity, acting on ester bonds; P:lipid catabolic process	-	IPR025483 (PIRSF); IPR006693 (PFAM); IPR029058 (G3DSA:3.40.50.GENE3D); PTHR11005 (PANTHER); PTHR11005:SF6 (PANTHER); NON_CYTOPLASMIC_DOMAIN (PHOBIUS); SIGNAL_PEPTIDE_C_REGION (PHOBIUS); SIGNAL_PEPTIDE (PHOBIUS); SIGNAL_PEPTIDE_H_REGION (PHOBIUS); SIGNAL_PEPTIDE_N_REGION (PHOBIUS); SignalP-noTM (SIGNALP_EUK); IPR029058 (SUPERFAMILY)
KEH25903	hypothetical protein MTR_6g037470	639	20	2.5e-143	0.772	1	C:integral component of membrane	-	no IPS match
AES75708	subtilisin-like serine endopeptidase family protein	2148	20	0	0.7655	2	P:proteolysis; F:serine-type endopeptidase activity	EC:3.4.21	IPR015500 (PRINTS); IPR010259 (PFAM); IPR000209 (PFAM); IPR000209 (G3DSA:3.40.50.GENE3D); PTHR10795:SF399 (PANTHER); IPR015500 (PANTHER); IPR023828 (PROSITE_PATTERNS); SIGNAL_PEPTIDE_H_REGION (PHOBIUS); SIGNAL_PEPTIDE_N_REGION (PHOBIUS); SIGNAL_PEPTIDE_C_REGION (PHOBIUS); NON_CYTOPLASMIC_DOMAIN (PHOBIUS); SIGNAL_PEPTIDE (PHOBIUS); SignalP-noTM (SIGNALP_EUK); IPR000209 (SUPERFAMILY); TMhelix (TMHM…
KEH26481	cleavage and polyadenylation specificity factor subunit 1	4347	20	0	0.908	6	F:nucleic acid binding; C:nucleus; P:regulation of flower development; P:histone modification; P:floral organ formation; C:cytosol	-	PF10433 (PFAM); IPR004871 (PFAM); PTHR10644 (PANTHER); PTHR10644:SF2 (PANTHER)
KEH26587	post-GPI attachment-like factor-protein	1029	20	0	0.9245	-		-	IPR007217 (PFAM); PTHR13148:SF2 (PANTHER); IPR007217 (PANTHER); NON_CYTOPLASMIC_DOMAIN (PHOBIUS); TRANSMEMBRANE (PHOBIUS); NON_CYTOPLASMIC_DOMAIN (PHOBIUS); TRANSMEMBRANE (PHOBIUS); TRANSMEMBRANE (PHOBIUS); TRANSMEMBRANE (PHOBIUS); NON_CYTOPLASMIC_DOMAIN (PHOBIUS); CYTOPLASMIC_DOMAIN (PHOBIUS); TRANSMEMBRANE (PHOBIUS); TRANSMEMBRANE (PHOBIUS); SIGNAL_PEPTIDE_C_REGION (PHOBIUS); CYTOPLASMIC_DOMAIN…
KEH26588	post-GPI attachment-like factor-protein	1050	20	0	0.898	-		-	IPR007217 (PFAM); PTHR13148:SF2 (PANTHER); IPR007217 (PANTHER); TRANSMEMBRANE (PHOBIUS); TRANSMEMBRANE (PHOBIUS); TRANSMEMBRANE (PHOBIUS); NON_CYTOPLASMIC_DOMAIN (PHOBIUS); SIGNAL_PEPTIDE_N_REGION (PHOBIUS); TRANSMEMBRANE (PHOBIUS); SIGNAL_PEPTIDE_C_REGION (PHOBIUS); NON_CYTOPLASMIC_DOMAIN (PHOBIUS); NON_CYTOPLASMIC_DOMAIN (PHOBIUS); TRANSMEMBRANE (PHOBIUS); CYTOPLASMIC_DOMAIN (PHOBIUS); SIGNAL_P…
KEH26692	NBS-LRR type disease resistance protein	2466	20	0	0.646	2	F:ATP binding; F:ADP binding	-	PR00364 (PRINTS); IPR032675 (G3DSA:3.80.10.GENE3D); IPR027417 (G3DSA:3.40.50.GENE3D); IPR002182 (PFAM); PTHR23155 (PANTHER); PTHR23155:SF639 (PANTHER); IPR032675 (SUPERFAMILY); IPR027417 (SUPERFAMILY)
KEH26716	Ulp1 protease family, carboxy-terminal domain protein	1701	20	0	0.533	2	P:proteolysis; F:cysteine-type peptidase activity	EC:3.4	Coil (COILS); G3DSA:3.30.310.130 (GENE3D); IPR003653 (PFAM); SSF54001 (SUPERFAMILY)
KEH26748	alpha/beta hydrolase family protein	1176	20	0	0.806	3	F:acylglycerol lipase activity; P:glycerolipid metabolic process; P:lipid catabolic process	EC:3.1.1.23; EC:3.1.1; EC:3.1.1.1	IPR022742 (PFAM); IPR029058 (G3DSA:3.40.50.GENE3D); PTHR11614 (PANTHER); PTHR11614:SF97 (PANTHER); NON_CYTOPLASMIC_DOMAIN (PHOBIUS); TRANSMEMBRANE (PHOBIUS); CYTOPLASMIC_DOMAIN (PHOBIUS); IPR029058 (SUPERFAMILY); TMhelix (TMHMM)
KEH26759	myb-like DNA-binding domain, shaqkyf class protein	1107	20	0	0.6455	1	F:DNA binding	-	IPR001005 (PFAM); IPR006447 (TIGRFAM); IPR009057 (G3DSA:1.10.10.GENE3D); PTHR31496:SF7 (PANTHER); PTHR31496 (PANTHER); IPR009057 (SUPERFAMILY)
AES76261	kinase superfamily protein	720	20	2.9e-174	0.637	3	F:ATP binding; F:protein kinase activity; P:protein phosphorylation	-	IPR002290 (SMART); G3DSA:3.30.200.20 (GENE3D); G3DSA:1.10.510.10 (GENE3D); G3DSA:1.10.510.10 (GENE3D); IPR000719 (PFAM); PTHR24058:SF23 (PANTHER); PTHR24058 (PANTHER); IPR008271 (PROSITE_PATTERNS); IPR000719 (PROSITE_PROFILES); IPR011009 (SUPERFAMILY)
KEH26856	sucrose synthase	2526	20	0	0.795	6	P:response to hypoxia; P:galactolipid biosynthetic process; P:callose deposition in phloem sieve plate; F:sucrose synthase activity; P:starch metabolic process; P:sucrose metabolic process	EC:2.4.1.13; EC:2.4.1	Coil (COILS); G3DSA:3.40.50.2000 (GENE3D); IPR001296 (PFAM); IPR000368 (PFAM); PTHR12526:SF379 (PANTHER); PTHR12526 (PANTHER); NON_CYTOPLASMIC_DOMAIN (PHOBIUS); CYTOPLASMIC_DOMAIN (PHOBIUS); TRANSMEMBRANE (PHOBIUS); SSF53756 (SUPERFAMILY)
AES76397	pentatricopeptide (PPR) repeat protein	1554	20	0	0.7435	1	F:protein binding	-	IPR011990 (G3DSA:1.25.40.GENE3D); IPR002885 (PFAM); IPR002885 (TIGRFAM); IPR002885 (PFAM); PTHR24015 (PANTHER); PTHR24015:SF547 (PANTHER); IPR002885 (PROSITE_PROFILES); IPR011990 (SUPERFAMILY)
AES76406	Lipid transfer protein	642	20	1.7e-152	0.74	2	F:endopeptidase inhibitor activity; P:negative regulation of endopeptidase activity	-	IPR002160 (SMART); G3DSA:2.80.10.50 (GENE3D); IPR002160 (PFAM); PTHR33107:SF1 (PANTHER); PTHR33107 (PANTHER); IPR002160 (PROSITE_PATTERNS); SIGNAL_PEPTIDE_N_REGION (PHOBIUS); NON_CYTOPLASMIC_DOMAIN (PHOBIUS); SIGNAL_PEPTIDE (PHOBIUS); SIGNAL_PEPTIDE_C_REGION (PHOBIUS); SIGNAL_PEPTIDE_H_REGION (PHOBIUS); SignalP-noTM (SIGNALP_GRAM_NEGATIVE); SignalP-TM (SIGNALP_GRAM_POSITIVE); SignalP-noTM (SIGNAL…
AES76421	glycoside hydrolase family 1 protein	1557	20	0	0.8695	2	P:carbohydrate metabolic process; F:beta-glucosidase activity	EC:3.2.1.21; EC:3.2.1	IPR001360 (PRINTS); IPR001360 (PFAM); IPR013781 (G3DSA:3.20.20.GENE3D); IPR001360 (PANTHER); PTHR10353:SF81 (PANTHER); IPR018120 (PROSITE_PATTERNS); SIGNAL_PEPTIDE_H_REGION (PHOBIUS); SIGNAL_PEPTIDE (PHOBIUS); SIGNAL_PEPTIDE_N_REGION (PHOBIUS); NON_CYTOPLASMIC_DOMAIN (PHOBIUS); SIGNAL_PEPTIDE_C_REGION (PHOBIUS); IPR017853 (SUPERFAMILY); TMhelix (TMHMM)
KEH26885	glycoside hydrolase family 1 protein	1374	20	0	0.8715	2	P:carbohydrate metabolic process; F:beta-glucosidase activity	EC:3.2.1.21; EC:3.2.1	IPR001360 (PRINTS); IPR001360 (PFAM); IPR013781 (G3DSA:3.20.20.GENE3D); PTHR10353:SF81 (PANTHER); IPR001360 (PANTHER); IPR018120 (PROSITE_PATTERNS); SIGNAL_PEPTIDE_C_REGION (PHOBIUS); SIGNAL_PEPTIDE (PHOBIUS); SIGNAL_PEPTIDE_N_REGION (PHOBIUS); SIGNAL_PEPTIDE_H_REGION (PHOBIUS); NON_CYTOPLASMIC_DOMAIN (PHOBIUS); IPR017853 (SUPERFAMILY); TMhelix (TMHMM)
AES76456	disease resistance protein (TIR-NBS-LRR class), putative	5142	20	0	0.7395	3	F:protein binding; P:signal transduction; F:ADP binding	-	PR00364 (PRINTS); IPR000157 (SMART); IPR032675 (G3DSA:3.80.10.GENE3D); IPR000157 (G3DSA:3.40.50.GENE3D); IPR026906 (PFAM); IPR002182 (PFAM); IPR000157 (PFAM); IPR027417 (G3DSA:3.40.50.GENE3D); PTHR11017 (PANTHER); PTHR11017:SF171 (PANTHER); IPR000157 (PROSITE_PROFILES); IPR000157 (SUPERFAMILY); IPR032675 (SUPERFAMILY); IPR032675 (SUPERFAMILY); IPR011991 (SUPERFAMILY); IPR032675 (SUPERFAMILY); SSF…
AES76598	hypothetical protein MTR_6g082190	642	20	1.3e-104	0.788	2	F:metal ion binding; P:metal ion transport	-	Coil (COILS); PTHR22814 (PANTHER); PTHR22814:SF34 (PANTHER)
KEH27025	calmodulin-binding-like protein	1260	20	0	0.7475	2	F:calmodulin binding; P:response to stress	-	IPR012416 (PFAM); PTHR31713:SF15 (PANTHER); PTHR31713 (PANTHER)
AES76691	hypothetical protein MTR_6g084330	291	1	1.3e-64	1	-		-	no IPS match
KEH27068	transmembrane protein, putative	486	2	1.5e-103	0.875	1	C:integral component of membrane	-	CYTOPLASMIC_DOMAIN (PHOBIUS); NON_CYTOPLASMIC_DOMAIN (PHOBIUS); TRANSMEMBRANE (PHOBIUS); TMhelix (TMHMM)
KEH27076	mediator complex subunit 25 von willebrand factor type A protein	2259	20	0	0.5975	-		-	IPR021419 (PFAM); PTHR12433:SF11 (PANTHER); PTHR12433 (PANTHER)
KEH27082	LRR extensin-like protein	2508	20	0	0.878	-		-	PR01217 (PRINTS); IPR032675 (G3DSA:3.80.10.GENE3D); PTHR32093 (PANTHER); NON_CYTOPLASMIC_DOMAIN (PHOBIUS); TRANSMEMBRANE (PHOBIUS); SIGNAL_PEPTIDE_C_REGION (PHOBIUS); SIGNAL_PEPTIDE_H_REGION (PHOBIUS); SIGNAL_PEPTIDE (PHOBIUS); SIGNAL_PEPTIDE_N_REGION (PHOBIUS); CYTOPLASMIC_DOMAIN (PHOBIUS); SignalP-TM (SIGNALP_GRAM_POSITIVE); SignalP-noTM (SIGNALP_EUK); IPR032675 (SUPERFAMILY); TMhelix (TMHMM)
AES76823	ABIL1-like protein	762	20	0	0.783	-		-	IPR028457 (PANTHER); PTHR10460:SF11 (PANTHER)
AES76878	hypothetical protein MTR_6g088340	1302	20	0	0.6905	1	P:regulation of transcription, DNA-templated	-	IPR003822 (G3DSA:1.20.1160.GENE3D); IPR003822 (PROSITE_PROFILES); IPR003822 (SUPERFAMILY)
KEH27194	ABC transporter B family protein	3729	20	0	0.8945	5	F:ATP binding; F:ATPase activity, coupled to transmembrane movement of substances; P:transmembrane transport; P:metabolic process; C:integral component of membrane	EC:3.6.1; EC:3.6.1.3; EC:3.6.1.15	IPR003593 (SMART); IPR003439 (PFAM); IPR027417 (G3DSA:3.40.50.GENE3D); G3DSA:1.20.1560.10 (GENE3D); IPR011527 (PFAM); PTHR24221 (PANTHER); PTHR24221:SF228 (PANTHER); IPR017871 (PROSITE_PATTERNS); NON_CYTOPLASMIC_DOMAIN (PHOBIUS); NON_CYTOPLASMIC_DOMAIN (PHOBIUS); TRANSMEMBRANE (PHOBIUS); CYTOPLASMIC_DOMAIN (PHOBIUS); TRANSMEMBRANE (PHOBIUS); TRANSMEMBRANE (PHOBIUS); CYTOPLASMIC_DOMAIN (PHOBIUS); …
AES76971	profilin	402	20	6.9e-80	0.941	3	C:cytoskeleton; F:actin binding; C:cytoplasm	-	IPR005455 (PRINTS); IPR005455 (PRINTS); IPR005455 (SMART); IPR005455 (PFAM); G3DSA:3.30.450.30 (GENE3D); IPR005455 (PANTHER); PTHR11604:SF8 (PANTHER); IPR027310 (PROSITE_PATTERNS); IPR005455 (SUPERFAMILY)
KEH27250	transmembrane protein, putative	234	2	8.9e-31	1	3	F:O-methyltransferase activity; C:integral component of membrane; P:methylation	EC:2.1.1	no IPS match
[truncated: 1,909 more rows]
