# Supplementary material for: Genome-wide DNA Methylation analysis in response to salinity in the model plant caliph medic (Medicago truncatula)
Source: BMC Genomics. 2018 Jan 24;19:78. doi: 10.1186/s12864-018-4484-5 (PMC5781308; doi:10.1186/s12864-018-4484-5)
Supplement: Supplementary file 12 — Functional annotation and gene ontology of differentially methylated genes for the mCHH sequence context based on coding sequences. (XLSX 417 kb) [file 12864_2018_4484_MOESM12_ESM.xlsx]

## Sheet: Sheet1
Table S7. Functional annotation and gene ontology of differentially methylated genes for the mCHH sequence context based on coding sequences.
SeqName	Description	Length	#Hits	e-Value	sim mean	#GO	GO Names list	Enzyme Codes list	InterPro IDs
KEH39740	transmembrane protein, putative	219	1	2.2e-16	1	1	C:integral component of membrane	-	NON_CYTOPLASMIC_DOMAIN (PHOBIUS); SIGNAL_PEPTIDE_N_REGION (PHOBIUS); SIGNAL_PEPTIDE_C_REGION (PHOBIUS); SIGNAL_PEPTIDE_H_REGION (PHOBIUS); SIGNAL_PEPTIDE (PHOBIUS); TMhelix (TMHMM)
AES58842	elicitor-responsive-like protein	390	20	1.7e-90	0.8065	1	F:protein binding	-	IPR000008 (SMART); IPR000008 (G3DSA:2.60.40.GENE3D); IPR000008 (PFAM); PTHR10774 (PANTHER); IPR000008 (PROSITE_PROFILES); IPR000008 (SUPERFAMILY)
AES59169	transmembrane protein, putative	189	1	6e-34	1	1	C:integral component of membrane	-	TRANSMEMBRANE (PHOBIUS); NON_CYTOPLASMIC_DOMAIN (PHOBIUS); CYTOPLASMIC_DOMAIN (PHOBIUS); TMhelix (TMHMM)
KEH39960	3'-5' exonuclease	873	20	0	0.884	6	F:3'-5' exonuclease activity; P:nucleic acid phosphodiester bond hydrolysis; F:RNA binding; P:vesicle-mediated transport; P:protein targeting to vacuole; C:intracellular	EC:3.1	IPR002562 (SMART); IPR002562 (PFAM); IPR012337 (G3DSA:3.30.420.GENE3D); PTHR12124:SF45 (PANTHER); PTHR12124 (PANTHER); IPR012337 (SUPERFAMILY)
KEH39961	3'-5' exonuclease	654	20	3.4e-127	0.9055	6	F:3'-5' exonuclease activity; P:nucleic acid phosphodiester bond hydrolysis; F:RNA binding; P:vesicle-mediated transport; P:protein targeting to vacuole; C:intracellular	EC:3.1	IPR002562 (SMART); IPR012337 (G3DSA:3.30.420.GENE3D); IPR002562 (PFAM); PTHR12124 (PANTHER); PTHR12124:SF45 (PANTHER); IPR012337 (SUPERFAMILY)
KEH39962	3'-5' exonuclease	945	20	0	0.8965	6	F:3'-5' exonuclease activity; P:nucleic acid phosphodiester bond hydrolysis; F:RNA binding; P:vesicle-mediated transport; P:protein targeting to vacuole; C:intracellular	EC:3.1	IPR002562 (SMART); IPR012337 (G3DSA:3.30.420.GENE3D); IPR004088 (PFAM); IPR004088 (G3DSA:3.30.1370.GENE3D); IPR002562 (PFAM); PTHR12124 (PANTHER); PTHR12124:SF45 (PANTHER); IPR004088 (PROSITE_PROFILES); IPR012337 (SUPERFAMILY)
KEH39963	3'-5' exonuclease	1059	20	0	0.8965	6	F:3'-5' exonuclease activity; P:nucleic acid phosphodiester bond hydrolysis; F:RNA binding; P:vesicle-mediated transport; P:protein targeting to vacuole; C:intracellular	EC:3.1	IPR004087 (SMART); IPR002562 (SMART); IPR004088 (G3DSA:3.30.1370.GENE3D); IPR002562 (PFAM); IPR012337 (G3DSA:3.30.420.GENE3D); IPR004088 (PFAM); PTHR12124:SF45 (PANTHER); PTHR12124 (PANTHER); IPR004088 (PROSITE_PROFILES); IPR004088 (SUPERFAMILY); IPR012337 (SUPERFAMILY)
KEH40003	kinesin motor domain protein	2451	20	0	0.7875	22	P:cell proliferation; P:DNA replication initiation; P:cytokinesis by cell plate formation; P:floral organ formation; P:DNA endoreduplication; C:kinesin complex; P:regulation of DNA replication; P:microtubule-based movement; C:microtubule; F:microtubule binding; P:methylation-dependent chromatin silencing; F:ATP binding; P:spindle assembly; F:microtubule motor activity; P:DNA methylation; P:regula…	EC:3.6.1; EC:3.6.1.15	Coil (COILS); Coil (COILS); Coil (COILS); Coil (COILS); IPR001752 (PRINTS); IPR001752 (SMART); IPR001752 (G3DSA:3.40.850.GENE3D); IPR001752 (PFAM); PTHR24115:SF490 (PANTHER); IPR027640 (PANTHER); IPR019821 (PROSITE_PATTERNS); IPR001752 (PROSITE_PROFILES); IPR027417 (SUPERFAMILY)
AES59312	hypothetical protein MTR_1g017970	381	19	1.5e-69	0.6716	3	F:ATP binding; P:glutathione biosynthetic process; F:glutathione synthase activity	-	no IPS match
AES59369	carboxy-terminal domain cyclin	1092	20	0	0.821	1	C:nucleus	-	IPR013763 (SMART); PIRSF001771 (PIRSF); IPR004367 (PFAM); IPR006671 (PFAM); IPR013763 (G3DSA:1.10.472.GENE3D); IPR013763 (G3DSA:1.10.472.GENE3D); PTHR10177 (PANTHER); IPR029507 (PTHR10177:PANTHER); IPR006671 (PROSITE_PATTERNS); TRANSMEMBRANE (PHOBIUS); NON_CYTOPLASMIC_DOMAIN (PHOBIUS); CYTOPLASMIC_DOMAIN (PHOBIUS); IPR013763 (SUPERFAMILY); IPR013763 (SUPERFAMILY)
AES59496	hypothetical protein MTR_1g021030	249	19	5.4e-44	0.6468	2	F:nucleic acid binding; F:protein dimerization activity	-	PTHR11697:SF136 (PANTHER); PTHR11697 (PANTHER)
AES59554	plant/MJB21-3 protein	1410	20	0	0.844	5	P:pyrimidine nucleobase metabolic process; F:DNA-directed RNA polymerase activity; P:transcription, DNA-templated; P:purine nucleobase metabolic process; C:nucleolus	EC:2.7.7.6	IPR006852 (PFAM); PTHR12956:SF17 (PANTHER); PTHR12956 (PANTHER); NON_CYTOPLASMIC_DOMAIN (PHOBIUS); CYTOPLASMIC_DOMAIN (PHOBIUS); TRANSMEMBRANE (PHOBIUS); TMhelix (TMHMM)
AES59589	hypothetical protein MTR_2g014310	186	20	1.6e-23	0.8585	1	C:integral component of membrane	-	TRANSMEMBRANE (PHOBIUS); NON_CYTOPLASMIC_DOMAIN (PHOBIUS); TRANSMEMBRANE (PHOBIUS); CYTOPLASMIC_DOMAIN (PHOBIUS); CYTOPLASMIC_DOMAIN (PHOBIUS); TMhelix (TMHMM)
AES59593	transmembrane protein, putative	549	1	3.4e-42	1	1	C:integral component of membrane	-	TRANSMEMBRANE (PHOBIUS); CYTOPLASMIC_DOMAIN (PHOBIUS); NON_CYTOPLASMIC_DOMAIN (PHOBIUS); TRANSMEMBRANE (PHOBIUS); NON_CYTOPLASMIC_DOMAIN (PHOBIUS); TMhelix (TMHMM)
AES59598	eukaryotic translation initiation factor 3 subunit C	2808	20	0	0.88	9	F:translation initiation factor activity; P:formation of translation preinitiation complex; C:eukaryotic 43S preinitiation complex; C:proteasome complex; C:eukaryotic 48S preinitiation complex; F:translation initiation factor binding; P:regulation of translational initiation; C:ribosome; C:eukaryotic translation initiation factor 3 complex	-	Coil (COILS); IPR000717 (SMART); IPR008905 (PFAM); IPR011991 (G3DSA:1.10.10.GENE3D); IPR000717 (PFAM); PTHR13937:SF0 (PANTHER); PTHR13937 (PANTHER); IPR027516 (HAMAP); IPR011991 (SUPERFAMILY)
AES59785	GDSL-like lipase/acylhydrolase	1086	20	0	0.879	6	F:9,9'-dicis-carotene:quinone oxidoreductase activity; P:lipid catabolic process; F:lipase activity; P:oxidation-reduction process; P:9,9'-di-cis-zeta-carotene desaturation to 7,9,7',9'-tetra-cis-lycopene; F:7,9,9'-tricis-neurosporene:quinone oxidoreductase activity	EC:1.3.5.6; EC:3.1.1	IPR001087 (PFAM); IPR013830 (G3DSA:3.40.50.GENE3D); PTHR22835:SF184 (PANTHER); PTHR22835 (PANTHER); SIGNAL_PEPTIDE_N_REGION (PHOBIUS); NON_CYTOPLASMIC_DOMAIN (PHOBIUS); SIGNAL_PEPTIDE_H_REGION (PHOBIUS); SIGNAL_PEPTIDE (PHOBIUS); SIGNAL_PEPTIDE_C_REGION (PHOBIUS); SignalP-noTM (SIGNALP_EUK); IPR013830 (SUPERFAMILY)
KEH40643	hypothetical protein MTR_1g032620	159	1	2.3e-12	1	-		-	no IPS match
AES59983	hypothetical protein MTR_1g038610	177	1	6.5e-22	1	-		-	TRANSMEMBRANE (PHOBIUS); NON_CYTOPLASMIC_DOMAIN (PHOBIUS); NON_CYTOPLASMIC_DOMAIN (PHOBIUS); CYTOPLASMIC_DOMAIN (PHOBIUS); TRANSMEMBRANE (PHOBIUS); TMhelix (TMHMM); TMhelix (TMHMM)
KEH41111	peptide transporter	1740	20	0	0.9025	3	C:membrane; P:transport; F:transporter activity	-	G3DSA:1.20.1250.20 (GENE3D); IPR000109 (PFAM); PTHR11654:SF73 (PANTHER); IPR000109 (PANTHER); TRANSMEMBRANE (PHOBIUS); TRANSMEMBRANE (PHOBIUS); TRANSMEMBRANE (PHOBIUS); TRANSMEMBRANE (PHOBIUS); TRANSMEMBRANE (PHOBIUS); TRANSMEMBRANE (PHOBIUS); NON_CYTOPLASMIC_DOMAIN (PHOBIUS); NON_CYTOPLASMIC_DOMAIN (PHOBIUS); NON_CYTOPLASMIC_DOMAIN (PHOBIUS); TRANSMEMBRANE (PHOBIUS); NON_CYTOPLASMIC_DOMAIN (PHOB…
KEH41237	transmembrane protein, putative	240	20	2.7e-49	0.6955	1	C:integral component of membrane	-	CYTOPLASMIC_DOMAIN (PHOBIUS); NON_CYTOPLASMIC_DOMAIN (PHOBIUS); TRANSMEMBRANE (PHOBIUS); TMhelix (TMHMM)
KEH41250	hypothetical protein MTR_1g047230	468	3	2.8e-109	0.72	-		-	no IPS match
KEH41324	transcription factor ORG2-like protein	723	20	7.1e-166	0.8005	2	F:DNA binding; F:protein dimerization activity	-	IPR011598 (SMART); IPR011598 (G3DSA:4.10.280.GENE3D); IPR011598 (PFAM); PTHR13935:SF41 (PANTHER); IPR015660 (PANTHER); IPR011598 (PROSITE_PROFILES); IPR011598 (SUPERFAMILY)
KEH41370	carboxy-terminal domain cyclin	1116	20	0	0.5255	1	C:nucleus	-	IPR004367 (PFAM); IPR006671 (PFAM); IPR013763 (G3DSA:1.10.472.GENE3D); PTHR10177:SF240 (PANTHER); PTHR10177 (PANTHER); IPR013763 (SUPERFAMILY)
KEH41378	Trm112p-like protein	369	20	2.5e-60	0.916	2	P:glycogen metabolic process; F:isoamylase activity	EC:3.2.1.68	G3DSA:2.20.25.10 (GENE3D); IPR005651 (PFAM); PTHR12773:SF0 (PANTHER); PTHR12773 (PANTHER); SSF158997 (SUPERFAMILY)
KEH41394	urease accessory protein UreD	909	20	0	0.88	3	P:nitrogen compound metabolic process; P:positive regulation of metalloenzyme activity; F:nickel cation binding	-	IPR002669 (PFAM); PTHR33643 (PANTHER); PTHR33643:SF1 (PANTHER); IPR002669 (HAMAP)
KEH41517	Nodule Cysteine-Rich (NCR) secreted peptide	141	1	6.4e-23	1	2	F:metal ion binding; P:nodule morphogenesis	-	IPR009810 (PFAM); SIGNAL_PEPTIDE_N_REGION (PHOBIUS); SIGNAL_PEPTIDE_C_REGION (PHOBIUS); SIGNAL_PEPTIDE (PHOBIUS); SIGNAL_PEPTIDE_H_REGION (PHOBIUS); NON_CYTOPLASMIC_DOMAIN (PHOBIUS); TMhelix (TMHMM)
KEH41558	hypothetical protein MTR_1g052285	1914	20	0	0.673	-		-	Coil (COILS)
KEH41568	hypothetical protein MTR_1g052410	195	2	3.6e-37	0.84	2	F:RNA-directed DNA polymerase activity; P:RNA-dependent DNA replication	-	no IPS match
KEH41655	hypothetical protein MTR_1g053380	987	20	0	0.6965	5	F:nucleic acid binding; F:RNA-directed DNA polymerase activity; F:zinc ion binding; F:metal ion binding; P:RNA-dependent DNA replication	-	no IPS match
KEH41714	hypothetical protein MTR_1g054165	222	1	1.3e-45	1	-		-	SIGNAL_PEPTIDE (PHOBIUS); NON_CYTOPLASMIC_DOMAIN (PHOBIUS); SIGNAL_PEPTIDE_N_REGION (PHOBIUS); SIGNAL_PEPTIDE_H_REGION (PHOBIUS); SIGNAL_PEPTIDE_C_REGION (PHOBIUS); SignalP-noTM (SIGNALP_EUK)
KEH41778	pentatricopeptide (PPR) repeat protein	393	20	6.6e-90	0.599	5	P:carbohydrate metabolic process; P:cellular macromolecule metabolic process; P:single-organism cellular process; P:single-organism metabolic process; P:phosphate-containing compound metabolic process	-	IPR002885 (TIGRFAM); IPR002885 (PFAM); IPR002885 (PFAM); PTHR24015 (PANTHER); IPR002885 (PROSITE_PROFILES)
KEH41779	hypothetical protein MTR_1g054690	621	20	5.2e-149	0.593	-		-	PTHR24015 (PANTHER); PTHR24015:SF690 (PANTHER); IPR002885 (PROSITE_PROFILES)
KEH41849	plant invertase/pectin methylesterase inhibitor protein	534	20	2.4e-124	0.6425	5	P:negative regulation of catalytic activity; F:enzyme inhibitor activity; P:starch metabolic process; P:sucrose metabolic process; F:pectinesterase activity	EC:3.1.1.11; EC:3.1.1.1	IPR006501 (PFAM); IPR006501 (TIGRFAM); IPR006501 (G3DSA:1.20.140.GENE3D); PTHR31890 (PANTHER); SIGNAL_PEPTIDE_H_REGION (PHOBIUS); NON_CYTOPLASMIC_DOMAIN (PHOBIUS); SIGNAL_PEPTIDE_C_REGION (PHOBIUS); SIGNAL_PEPTIDE_N_REGION (PHOBIUS); SIGNAL_PEPTIDE (PHOBIUS); SignalP-noTM (SIGNALP_GRAM_NEGATIVE); SignalP-TM (SIGNALP_GRAM_POSITIVE); SignalP-noTM (SIGNALP_EUK); IPR006501 (SUPERFAMILY)
KEH41881	hypothetical protein MTR_1g056860	165	1	1.3e-10	1	-		-	no IPS match
KEH41891	lysine decarboxylase family protein	642	20	2.4e-129	0.9465	5	C:nucleus; P:metabolic process; F:lyase activity; C:cytosol; F:hydrolase activity	-	IPR005269 (TIGRFAM); IPR031100 (PFAM); G3DSA:3.40.50.450 (GENE3D); PTHR31223 (PANTHER); PTHR31223:SF20 (PANTHER); SSF102405 (SUPERFAMILY)
KEH41928	hypothetical protein MTR_1g057670	306	20	3.4e-67	0.617	2	P:biosynthetic process; F:transferase activity	-	no IPS match
KEH41968	B3 DNA-binding domain protein	972	20	0	0.704	3	C:nucleus; F:DNA binding; P:regulation of transcription, DNA-templated	-	IPR003340 (SMART); IPR015300 (G3DSA:2.40.330.GENE3D); IPR003340 (PFAM); PTHR31140 (PANTHER); PTHR31140:SF2 (PANTHER); IPR003340 (PROSITE_PROFILES); IPR015300 (SUPERFAMILY)
KEH41977	leguminosin group486 secreted peptide	426	20	3.7e-78	0.6805	-		-	IPR010264 (PFAM); PTHR31232:SF5 (PANTHER); PTHR31232 (PANTHER); NON_CYTOPLASMIC_DOMAIN (PHOBIUS); SIGNAL_PEPTIDE_C_REGION (PHOBIUS); SIGNAL_PEPTIDE (PHOBIUS); SIGNAL_PEPTIDE_N_REGION (PHOBIUS); SIGNAL_PEPTIDE_H_REGION (PHOBIUS); SignalP-noTM (SIGNALP_EUK)
KEH42064	calmodulin-binding family protein	1494	20	0	0.819	1	F:protein binding	-	PTHR31250:SF10 (PANTHER); PTHR31250 (PANTHER); IPR000048 (PROSITE_PROFILES)
KEH42106	sterol C-14 reductase	1110	20	0	0.921	6	P:acetyl-CoA metabolic process; C:membrane; P:brassinosteroid biosynthetic process; P:oxidation-reduction process; F:delta14-sterol reductase activity; P:pentacyclic triterpenoid biosynthetic process	EC:1.3.1.70	IPR001171 (PFAM); PTHR21257 (PANTHER); IPR018083 (PROSITE_PATTERNS); TRANSMEMBRANE (PHOBIUS); NON_CYTOPLASMIC_DOMAIN (PHOBIUS); TRANSMEMBRANE (PHOBIUS); CYTOPLASMIC_DOMAIN (PHOBIUS); NON_CYTOPLASMIC_DOMAIN (PHOBIUS); NON_CYTOPLASMIC_DOMAIN (PHOBIUS); NON_CYTOPLASMIC_DOMAIN (PHOBIUS); TRANSMEMBRANE (PHOBIUS); TRANSMEMBRANE (PHOBIUS); CYTOPLASMIC_DOMAIN (PHOBIUS); CYTOPLASMIC_DOMAIN (PHOBIUS); TRAN…
KEH42117	hypothetical protein MTR_1g062300	318	1	3.5e-60	1	-		-	SIGNAL_PEPTIDE_C_REGION (PHOBIUS); SIGNAL_PEPTIDE_N_REGION (PHOBIUS); SIGNAL_PEPTIDE (PHOBIUS); SIGNAL_PEPTIDE_H_REGION (PHOBIUS); NON_CYTOPLASMIC_DOMAIN (PHOBIUS)
KEH42149	phosphatidylinositol-4-phosphate 5-kinase family protein	2466	20	0	0.887	8	C:nucleus; F:ATP binding; P:carbohydrate metabolic process; F:1-phosphatidylinositol-4-phosphate 5-kinase activity; C:membrane; C:cytosol; P:cellular amino acid metabolic process; P:phosphatidylinositol phosphorylation	EC:2.7.1; EC:2.7.1.68	IPR017163 (PIRSF); IPR016034 (SMART); IPR003409 (SMART); IPR003409 (PFAM); IPR027483 (G3DSA:3.30.810.GENE3D); IPR002498 (PFAM); G3DSA:2.20.110.10 (GENE3D); IPR027484 (G3DSA:3.30.800.GENE3D); IPR023610 (PANTHER); PTHR23086:SF42 (PANTHER); IPR002498 (PROSITE_PROFILES); SSF82185 (SUPERFAMILY); SSF82185 (SUPERFAMILY); SSF56104 (SUPERFAMILY)
KEH42159	replication factor-A carboxy-terminal domain protein	1176	20	0	0.527	5	F:ATP binding; F:protein kinase activity; P:phosphorylation; P:protein phosphorylation; F:kinase activity	-	IPR012340 (G3DSA:2.40.50.GENE3D); IPR013955 (PFAM); IPR003871 (PFAM); IPR012340 (G3DSA:2.40.50.GENE3D); PTHR23273 (PANTHER); PTHR23273:SF8 (PANTHER); IPR012340 (SUPERFAMILY); IPR012340 (SUPERFAMILY)
KEH42267	hypothetical protein MTR_1g066690	189	20	2.9e-37	0.812	1	F:binding	-	PTHR32166 (PANTHER); PTHR32166:SF31 (PANTHER)
KEH42477	glutathione S-transferase-like protein	1224	20	0	0.8485	4	P:response to cyclopentenone; F:protein binding; P:toxin catabolic process; F:transferase activity	-	IPR010987 (G3DSA:1.20.1050.GENE3D); IPR012336 (G3DSA:3.40.30.GENE3D); PF13410 (PFAM); IPR004045 (PFAM); PTHR32419:SF21 (PANTHER); IPR016639 (PANTHER); IPR010987 (PROSITE_PROFILES); IPR012336 (SUPERFAMILY); IPR010987 (SUPERFAMILY)
KEH42596	poly(rC)-binding-like protein	1707	20	0	0.78	1	F:RNA binding	-	IPR004087 (SMART); IPR004088 (G3DSA:3.30.1370.GENE3D); IPR004088 (PFAM); PTHR10288 (PANTHER); PTHR10288:SF155 (PANTHER); IPR004088 (PROSITE_PROFILES); IPR004088 (SUPERFAMILY); IPR004088 (SUPERFAMILY); IPR004088 (SUPERFAMILY)
KEH42597	poly(rC)-binding-like protein	1704	20	0	0.782	1	F:RNA binding	-	IPR004087 (SMART); IPR004088 (G3DSA:3.30.1370.GENE3D); IPR004088 (PFAM); PTHR10288 (PANTHER); PTHR10288:SF155 (PANTHER); IPR004088 (PROSITE_PROFILES); IPR004088 (SUPERFAMILY); IPR004088 (SUPERFAMILY); IPR004088 (SUPERFAMILY)
AES60851	acetyl-CoA carboxylase, putative	2232	20	0	0.916	13	C:cytosolic ribosome; P:response to fructose; C:biotin carboxylase complex; P:leucine catabolic process; P:valine catabolic process; F:biotin carboxylase activity; F:methylcrotonoyl-CoA carboxylase activity; P:isoleucine catabolic process; P:fatty acid biosynthetic process; P:response to sucrose; F:ATP binding; C:mitochondrial matrix; F:cobalt ion binding	EC:6.4.1.4; EC:6.4.1; EC:6.3.4.14	IPR005482 (SMART); G3DSA:2.40.50.100 (GENE3D); IPR000089 (PFAM); IPR016185 (G3DSA:3.40.50.GENE3D); IPR005482 (PFAM); IPR005481 (PFAM); IPR005479 (PFAM); IPR013815 (G3DSA:3.30.1490.GENE3D); IPR013816 (G3DSA:3.30.470.GENE3D); PTHR18866 (PANTHER); IPR005479 (PROSITE_PATTERNS); IPR005479 (PROSITE_PATTERNS); IPR001882 (PROSITE_PATTERNS); NON_CYTOPLASMIC_DOMAIN (PHOBIUS); SIGNAL_PEPTIDE_C_REGION (PHOBI…
AES60929	plant organelle RNA recognition domain protein	1182	20	0	0.887	2	P:metabolic process; F:hydrolase activity	-	IPR021099 (PFAM); PTHR31476:SF3 (PANTHER); PTHR31476 (PANTHER)
AES60949	peptidoglycan-binding domain protein	1179	20	0	0.7285	5	C:plastid chromosome; F:heat shock protein binding; C:chloroplast envelope; F:unfolded protein binding; C:chloroplast thylakoid membrane	-	Coil (COILS); Coil (COILS); IPR002477 (PFAM); IPR002477 (G3DSA:1.10.101.GENE3D); IPR001305 (G3DSA:2.10.230.GENE3D); PTHR15852:SF16 (PANTHER); PTHR15852 (PANTHER); IPR002477 (SUPERFAMILY); IPR001305 (SUPERFAMILY)
AES61019	Nodule Cysteine-Rich (NCR) secreted peptide	168	2	5.1e-33	0.91	2	F:metal ion binding; P:nodule morphogenesis	-	IPR009810 (PFAM); CYTOPLASMIC_DOMAIN (PHOBIUS); NON_CYTOPLASMIC_DOMAIN (PHOBIUS); TRANSMEMBRANE (PHOBIUS); SignalP-noTM (SIGNALP_EUK)
AES61058	50S ribosomal protein L2	285	20	2.4e-59	0.974	9	F:nucleotide binding; C:chloroplast; F:structural constituent of ribosome; C:mitochondrion; P:ribosome biogenesis; C:large ribosomal subunit; F:transferase activity; F:rRNA binding; P:translation	-	IPR012340 (G3DSA:2.40.50.GENE3D); IPR022666 (PFAM); IPR002171 (PANTHER); PTHR13691:SF21 (PANTHER); IPR012340 (SUPERFAMILY)
KEH42769	cofilin/actin-depolymerizing factor-like protein	444	20	2.8e-81	0.97	3	F:actin binding; P:actin filament depolymerization; C:actin cytoskeleton	-	IPR002108 (SMART); IPR002108 (PFAM); IPR029006 (G3DSA:3.40.20.GENE3D); PTHR11913:SF20 (PANTHER); IPR017904 (PANTHER); IPR002108 (PROSITE_PROFILES); SSF55753 (SUPERFAMILY)
AES61221	L-allo-threonine aldolase-like protein	1068	20	0	0.9445	4	P:L-serine metabolic process; F:threonine aldolase activity; P:glycine metabolic process; P:threonine metabolic process	EC:4.1.2.5	IPR023603 (PIRSF); IPR015421 (G3DSA:3.40.640.GENE3D); IPR001597 (PFAM); IPR015422 (G3DSA:3.90.1150.GENE3D); PTHR10289:SF5 (PANTHER); PTHR10289 (PANTHER); IPR015424 (SUPERFAMILY)
AES61223	L-allo-threonine aldolase-like protein	1113	20	0	0.944	4	P:L-serine metabolic process; F:threonine aldolase activity; P:glycine metabolic process; P:threonine metabolic process	EC:4.1.2.5	IPR023603 (PIRSF); IPR015421 (G3DSA:3.40.640.GENE3D); IPR015422 (G3DSA:3.90.1150.GENE3D); IPR001597 (PFAM); PTHR10289 (PANTHER); PTHR10289:SF5 (PANTHER); IPR015424 (SUPERFAMILY)
AES61224	L-allo-threonine aldolase-like protein	1191	20	0	0.944	4	P:L-serine metabolic process; F:threonine aldolase activity; P:glycine metabolic process; P:threonine metabolic process	EC:4.1.2.5	IPR023603 (PIRSF); IPR015421 (G3DSA:3.40.640.GENE3D); IPR015422 (G3DSA:3.90.1150.GENE3D); IPR001597 (PFAM); PTHR10289 (PANTHER); PTHR10289:SF5 (PANTHER); SignalP-TM (SIGNALP_GRAM_POSITIVE); IPR015424 (SUPERFAMILY)
KEH43040	hypothetical protein MTR_1g081425	354	20	2.3e-65	0.8845	3	F:hydrolase activity, acting on ester bonds; P:metabolic process; F:transferase activity	-	no IPS match
AES61325	transmembrane protein, putative	261	4	4.8e-56	0.7625	1	C:integral component of membrane	-	NON_CYTOPLASMIC_DOMAIN (PHOBIUS); TRANSMEMBRANE (PHOBIUS); CYTOPLASMIC_DOMAIN (PHOBIUS); SignalP-noTM (SIGNALP_EUK); TMhelix (TMHMM)
AES61446	syntaxin of plants protein	1131	20	0	0.9295	6	P:membrane fusion; P:vesicle-mediated transport; C:membrane; F:SNAP receptor activity; P:intracellular protein transport; C:intracellular	-	Coil (COILS); IPR006011 (SMART); IPR000727 (SMART); IPR000727 (PFAM); G3DSA:1.20.58.70 (GENE3D); PTHR19957:SF108 (PANTHER); PTHR19957 (PANTHER); IPR006012 (PROSITE_PATTERNS); CYTOPLASMIC_DOMAIN (PHOBIUS); TRANSMEMBRANE (PHOBIUS); CYTOPLASMIC_DOMAIN (PHOBIUS); NON_CYTOPLASMIC_DOMAIN (PHOBIUS); TRANSMEMBRANE (PHOBIUS); IPR000727 (PROSITE_PROFILES); IPR010989 (SUPERFAMILY); TMhelix (TMHMM); TMhelix …
AES61468	Lon-related ATP-dependent protease, putative	2934	20	0	0.885	11	F:ATP binding; P:oxidation-dependent protein catabolic process; P:misfolded or incompletely synthesized protein catabolic process; C:mitochondrial matrix; P:chaperone-mediated protein complex assembly; F:serine-type endopeptidase activity; P:regulation of mitochondrial DNA replication; P:cellular response to oxidative stress; F:sequence-specific DNA binding; F:ATP-dependent peptidase activity; P:…	EC:3.4.21; EC:3.6.1; EC:3.6.1.3; EC:3.6.1.15	Coil (COILS); PR00830 (PRINTS); IPR003111 (SMART); IPR003593 (SMART); IPR008269 (PFAM); IPR003959 (PFAM); G3DSA:1.10.8.60 (GENE3D); IPR004815 (TIGRFAM); IPR027417 (G3DSA:3.40.50.GENE3D); IPR003111 (PFAM); IPR014721 (G3DSA:3.30.230.GENE3D); IPR027065 (PANTHER); PTHR10046:SF44 (PANTHER); IPR008268 (PROSITE_PATTERNS); IPR027503 (HAMAP); IPR015947 (SUPERFAMILY); IPR027417 (SUPERFAMILY); IPR020568 (SU…
KEH43145	expansin A2	180	20	6.3e-33	0.8945	4	C:cell wall; C:membrane; P:plant-type cell wall organization; C:extracellular region	-	IPR007118 (PRINTS); IPR002963 (PRINTS); IPR007117 (G3DSA:2.60.40.GENE3D); IPR007117 (PFAM); PTHR31867 (PANTHER); PTHR31867:SF34 (PANTHER); IPR007117 (PROSITE_PROFILES); IPR007117 (SUPERFAMILY)
AES61552	DHHC-type zinc finger protein	1518	20	0	0.862	11	P:petal formation; F:zinc ion binding; F:protein-cysteine S-palmitoyltransferase activity; P:acyl-carrier-protein biosynthetic process; P:sepal formation; C:integral component of membrane; P:cytokinesis by cell plate formation; P:microtubule cytoskeleton organization; P:chromatin silencing by small RNA; P:histone H3-K9 methylation; P:methylation-dependent chromatin silencing	EC:2.3.1.225; EC:2.3.1	IPR001594 (PFAM); PTHR22883:SF53 (PANTHER); PTHR22883 (PANTHER); CYTOPLASMIC_DOMAIN (PHOBIUS); TRANSMEMBRANE (PHOBIUS); TRANSMEMBRANE (PHOBIUS); TRANSMEMBRANE (PHOBIUS); NON_CYTOPLASMIC_DOMAIN (PHOBIUS); CYTOPLASMIC_DOMAIN (PHOBIUS); NON_CYTOPLASMIC_DOMAIN (PHOBIUS); CYTOPLASMIC_DOMAIN (PHOBIUS); NON_CYTOPLASMIC_DOMAIN (PHOBIUS); TRANSMEMBRANE (PHOBIUS); TRANSMEMBRANE (PHOBIUS); IPR001594 (PROSIT…
KEH43193	transmembrane protein, putative	711	20	3.1e-145	0.722	1	C:integral component of membrane	-	PTHR34188:SF1 (PANTHER); PTHR34188 (PANTHER); TRANSMEMBRANE (PHOBIUS); NON_CYTOPLASMIC_DOMAIN (PHOBIUS); CYTOPLASMIC_DOMAIN (PHOBIUS); TMhelix (TMHMM)
KEH43194	transmembrane protein, putative	804	20	5.9e-170	0.7205	1	C:integral component of membrane	-	PTHR34188 (PANTHER); PTHR34188:SF1 (PANTHER); CYTOPLASMIC_DOMAIN (PHOBIUS); NON_CYTOPLASMIC_DOMAIN (PHOBIUS); TRANSMEMBRANE (PHOBIUS); TMhelix (TMHMM)
AES61740	photosystem I P700 chlorophyll A apoprotein	204	20	1e-40	0.8315	12	F:magnesium ion binding; P:obsolete electron transport; F:oxidoreductase activity; F:electron carrier activity; C:integral component of membrane; C:photosystem I; P:protein-chromophore linkage; P:photosynthesis; P:oxidation-reduction process; F:4 iron, 4 sulfur cluster binding; F:chlorophyll binding; C:chloroplast thylakoid membrane	-	IPR001280 (PFAM); IPR001280 (G3DSA:1.20.1130.GENE3D); PTHR30128 (PANTHER); PTHR30128:SF8 (PANTHER); NON_CYTOPLASMIC_DOMAIN (PHOBIUS); CYTOPLASMIC_DOMAIN (PHOBIUS); TRANSMEMBRANE (PHOBIUS); IPR001280 (SUPERFAMILY)
AES61797	multidrug resistance protein ABC transporter family protein	4548	20	0	0.872	6	F:ATP binding; F:ATPase activity, coupled to transmembrane movement of substances; P:transmembrane transport; F:2-alkenal reductase [NAD(P)] activity; C:integral component of membrane; P:oxidation-reduction process	EC:1.3.1.74; EC:3.6.1; EC:3.6.1.3; EC:3.6.1.15	IPR003593 (SMART); IPR011527 (PFAM); G3DSA:1.20.1560.10 (GENE3D); IPR027417 (G3DSA:3.40.50.GENE3D); IPR003439 (PFAM); PTHR24223:SF246 (PANTHER); PTHR24223 (PANTHER); IPR017871 (PROSITE_PATTERNS); NON_CYTOPLASMIC_DOMAIN (PHOBIUS); SIGNAL_PEPTIDE_H_REGION (PHOBIUS); TRANSMEMBRANE (PHOBIUS); NON_CYTOPLASMIC_DOMAIN (PHOBIUS); CYTOPLASMIC_DOMAIN (PHOBIUS); TRANSMEMBRANE (PHOBIUS); TRANSMEMBRANE (PHOBI…
AES61924	zinc finger, C3HC4 type (RING finger) protein	471	20	8.7e-75	0.74	2	F:zinc ion binding; F:protein binding	-	IPR001841 (SMART); IPR013083 (G3DSA:3.30.40.GENE3D); IPR001841 (PFAM); PTHR14155 (PANTHER); PTHR14155:SF126 (PANTHER); CYTOPLASMIC_DOMAIN (PHOBIUS); NON_CYTOPLASMIC_DOMAIN (PHOBIUS); TRANSMEMBRANE (PHOBIUS); IPR001841 (PROSITE_PROFILES); SSF57850 (SUPERFAMILY); TMhelix (TMHMM)
AES61934	group 1 family glycosyltransferase	1428	20	0	0.832	3	P:response to hypoxia; P:galactolipid biosynthetic process; F:transferase activity	-	G3DSA:3.40.50.2000 (GENE3D); IPR001296 (PFAM); PTHR12526 (PANTHER); PTHR12526:SF378 (PANTHER); TRANSMEMBRANE (PHOBIUS); NON_CYTOPLASMIC_DOMAIN (PHOBIUS); CYTOPLASMIC_DOMAIN (PHOBIUS); SSF53756 (SUPERFAMILY); TMhelix (TMHMM)
KEH43297	group 1 family glycosyltransferase	1431	20	0	0.833	3	P:response to hypoxia; P:galactolipid biosynthetic process; F:transferase activity	-	IPR001296 (PFAM); G3DSA:3.40.50.2000 (GENE3D); PTHR12526:SF378 (PANTHER); PTHR12526 (PANTHER); NON_CYTOPLASMIC_DOMAIN (PHOBIUS); CYTOPLASMIC_DOMAIN (PHOBIUS); TRANSMEMBRANE (PHOBIUS); SSF53756 (SUPERFAMILY); TMhelix (TMHMM)
AES62040	transmembrane amino acid transporter family protein	1314	20	0	0.908	1	C:integral component of membrane	-	IPR013057 (PFAM); PTHR22950 (PANTHER); PTHR22950:SF327 (PANTHER); CYTOPLASMIC_DOMAIN (PHOBIUS); TRANSMEMBRANE (PHOBIUS); NON_CYTOPLASMIC_DOMAIN (PHOBIUS); TRANSMEMBRANE (PHOBIUS); CYTOPLASMIC_DOMAIN (PHOBIUS); TRANSMEMBRANE (PHOBIUS); TRANSMEMBRANE (PHOBIUS); NON_CYTOPLASMIC_DOMAIN (PHOBIUS); NON_CYTOPLASMIC_DOMAIN (PHOBIUS); CYTOPLASMIC_DOMAIN (PHOBIUS); TRANSMEMBRANE (PHOBIUS); TRANSMEMBRANE (P…
AES62091	hypothetical protein MTR_1g093840	336	18	7.3e-46	0.83	1	C:cytoplasmic, membrane-bounded vesicle	-	PTHR33237:SF6 (PANTHER); PTHR33237 (PANTHER)
AES62183	hypothetical protein MTR_1g095390	204	2	9.2e-39	0.86	-		-	no IPS match
KEH43524	hypothetical protein MTR_1g095390	156	1	5.3e-12	1	-		-	SIGNAL_PEPTIDE_C_REGION (PHOBIUS); SIGNAL_PEPTIDE_N_REGION (PHOBIUS); NON_CYTOPLASMIC_DOMAIN (PHOBIUS); SIGNAL_PEPTIDE_H_REGION (PHOBIUS); SIGNAL_PEPTIDE (PHOBIUS); SignalP-noTM (SIGNALP_EUK)
AES62188	transferrin	1122	20	0	0.715	2	F:ion binding; P:single-organism process	-	IPR001156 (PRINTS); IPR001156 (SMART); G3DSA:3.40.190.10 (GENE3D); IPR001156 (PFAM); G3DSA:3.40.190.10 (GENE3D); PTHR11485 (PANTHER); PTHR11485:SF29 (PANTHER); IPR001156 (PROSITE_PROFILES); SSF53850 (SUPERFAMILY)
AES62193	undecaprenyl pyrophosphate synthase	1083	20	0	0.8215	2	F:di-trans,poly-cis-decaprenylcistransferase activity; P:terpenoid biosynthetic process	EC:2.5.1; EC:2.5.1.31	Coil (COILS); IPR001441 (TIGRFAM); IPR001441 (PFAM); IPR001441 (G3DSA:3.40.1180.GENE3D); IPR001441 (PANTHER); PTHR10291:SF0 (PANTHER); IPR018520 (PROSITE_PATTERNS); IPR001441 (HAMAP); IPR001441 (SUPERFAMILY); IPR001441 (SUPERFAMILY)
AES62242	PIN domain protein	3534	20	0	0.5755	15	P:cell proliferation; P:production of miRNAs involved in gene silencing by miRNA; P:cell-cell signaling; P:pollen development; P:regulation of DNA replication; P:chromatin silencing; P:petal formation; F:protein binding; P:DNA methylation; P:virus induced gene silencing; P:regulation of flower development; P:sepal formation; P:regulation of G2/M transition of mitotic cell cycle; P:histone H3-K9 m…	-	IPR000253 (SMART); IPR002716 (PFAM); IPR000253 (G3DSA:2.60.200.GENE3D); IPR029060 (G3DSA:3.40.50.GENE3D); IPR000253 (PFAM); PTHR22593 (PANTHER); PTHR22593:SF8 (PANTHER); IPR000253 (PROSITE_PROFILES); IPR008984 (SUPERFAMILY)
KEH43556	DnaJ heat shock amino-terminal domain protein	1311	20	0	0.8485	6	C:nucleus; C:cytoplasm; P:protein import into nucleus; F:protein transporter activity; P:regulation of mitotic cell cycle; P:vernalization response	-	Coil (COILS); IPR001623 (PRINTS); IPR001623 (SMART); IPR001623 (PFAM); IPR001623 (G3DSA:1.10.287.GENE3D); PTHR15606 (PANTHER); PTHR15606:SF3 (PANTHER); IPR001623 (PROSITE_PROFILES); IPR001623 (SUPERFAMILY)
KEH43557	DnaJ heat shock amino-terminal domain protein	1698	20	0	0.855	6	C:nucleus; C:cytoplasm; P:protein import into nucleus; F:protein transporter activity; P:regulation of mitotic cell cycle; P:vernalization response	-	Coil (COILS); IPR001623 (PRINTS); IPR001623 (SMART); IPR001623 (G3DSA:1.10.287.GENE3D); IPR022226 (PFAM); IPR001623 (PFAM); PTHR15606:SF3 (PANTHER); PTHR15606 (PANTHER); IPR001623 (PROSITE_PROFILES); IPR001623 (SUPERFAMILY)
KEH43610	sphingoid base hydroxylase-like protein	768	20	6e-166	0.922	5	F:C-4 methylsterol oxidase activity; F:iron ion binding; C:integral component of membrane; P:oxidation-reduction process; P:fatty acid biosynthetic process	EC:1.14.13.72; EC:1.14.13	IPR006694 (PFAM); PTHR11863:SF43 (PANTHER); PTHR11863 (PANTHER); TRANSMEMBRANE (PHOBIUS); TRANSMEMBRANE (PHOBIUS); CYTOPLASMIC_DOMAIN (PHOBIUS); NON_CYTOPLASMIC_DOMAIN (PHOBIUS); TRANSMEMBRANE (PHOBIUS); NON_CYTOPLASMIC_DOMAIN (PHOBIUS); TRANSMEMBRANE (PHOBIUS); CYTOPLASMIC_DOMAIN (PHOBIUS); NON_CYTOPLASMIC_DOMAIN (PHOBIUS); TRANSMEMBRANE (PHOBIUS); CYTOPLASMIC_DOMAIN (PHOBIUS); TMhelix (TMHMM); …
AES62339	cupredoxin superfamily protein, putative	714	20	3.5e-129	0.7705	1	C:anchored component of membrane	-	IPR008972 (G3DSA:2.60.40.GENE3D); PTHR34662:SF3 (PANTHER); PTHR34662 (PANTHER); TRANSMEMBRANE (PHOBIUS); NON_CYTOPLASMIC_DOMAIN (PHOBIUS); CYTOPLASMIC_DOMAIN (PHOBIUS); SIGNAL_PEPTIDE_C_REGION (PHOBIUS); SIGNAL_PEPTIDE_N_REGION (PHOBIUS); SIGNAL_PEPTIDE_H_REGION (PHOBIUS); SIGNAL_PEPTIDE (PHOBIUS); SignalP-noTM (SIGNALP_EUK); IPR008972 (SUPERFAMILY)
KEH43650	cupredoxin superfamily protein, putative	636	20	8.5e-118	0.721	1	C:anchored component of membrane	-	IPR008972 (G3DSA:2.60.40.GENE3D); PTHR34662:SF3 (PANTHER); PTHR34662 (PANTHER); NON_CYTOPLASMIC_DOMAIN (PHOBIUS); CYTOPLASMIC_DOMAIN (PHOBIUS); SIGNAL_PEPTIDE (PHOBIUS); SIGNAL_PEPTIDE_N_REGION (PHOBIUS); SIGNAL_PEPTIDE_H_REGION (PHOBIUS); TRANSMEMBRANE (PHOBIUS); SIGNAL_PEPTIDE_C_REGION (PHOBIUS); SignalP-noTM (SIGNALP_EUK); IPR008972 (SUPERFAMILY)
KEH43651	cupredoxin superfamily protein, putative	702	20	5.9e-126	0.7725	1	C:anchored component of membrane	-	IPR008972 (G3DSA:2.60.40.GENE3D); PTHR34662 (PANTHER); PTHR34662:SF3 (PANTHER); SIGNAL_PEPTIDE_N_REGION (PHOBIUS); SIGNAL_PEPTIDE (PHOBIUS); SIGNAL_PEPTIDE_H_REGION (PHOBIUS); SIGNAL_PEPTIDE_C_REGION (PHOBIUS); NON_CYTOPLASMIC_DOMAIN (PHOBIUS); SignalP-noTM (SIGNALP_EUK); IPR008972 (SUPERFAMILY)
AES62524	pectinacetylesterase family protein	1305	20	0	0.8635	2	P:metabolic process; F:carboxylic ester hydrolase activity	EC:3.1.1.1	IPR004963 (PFAM); IPR004963 (PANTHER); SIGNAL_PEPTIDE_N_REGION (PHOBIUS); SIGNAL_PEPTIDE (PHOBIUS); SIGNAL_PEPTIDE_H_REGION (PHOBIUS); NON_CYTOPLASMIC_DOMAIN (PHOBIUS); SIGNAL_PEPTIDE_C_REGION (PHOBIUS); TMhelix (TMHMM)
KEH43697	pectinacetylesterase family protein	1170	20	0	0.865	2	P:metabolic process; F:carboxylic ester hydrolase activity	EC:3.1.1.1	IPR004963 (PFAM); IPR004963 (PANTHER); SIGNAL_PEPTIDE_H_REGION (PHOBIUS); SIGNAL_PEPTIDE_C_REGION (PHOBIUS); SIGNAL_PEPTIDE_N_REGION (PHOBIUS); SIGNAL_PEPTIDE (PHOBIUS); NON_CYTOPLASMIC_DOMAIN (PHOBIUS); TMhelix (TMHMM)
KEH43698	pectinacetylesterase family protein	1248	20	0	0.8635	2	P:metabolic process; F:carboxylic ester hydrolase activity	EC:3.1.1.1	IPR004963 (PFAM); IPR004963 (PANTHER); SIGNAL_PEPTIDE_C_REGION (PHOBIUS); SIGNAL_PEPTIDE_N_REGION (PHOBIUS); SIGNAL_PEPTIDE (PHOBIUS); NON_CYTOPLASMIC_DOMAIN (PHOBIUS); SIGNAL_PEPTIDE_H_REGION (PHOBIUS); TMhelix (TMHMM)
AES62619	hypothetical protein MTR_1g102140	390	15	1.6e-84	0.7007	2	F:oxidoreductase activity, acting on paired donors, with incorporation or reduction of molecular oxygen; F:ion binding	-	no IPS match
KEH43820	kinase interacting (KIP1-like) family protein	5340	20	0	0.826	2	P:phosphorylation; F:kinase activity	-	Coil (COILS); Coil (COILS); Coil (COILS); Coil (COILS); Coil (COILS); Coil (COILS); Coil (COILS); Coil (COILS); Coil (COILS); Coil (COILS); Coil (COILS); Coil (COILS); Coil (COILS); Coil (COILS); Coil (COILS); Coil (COILS); Coil (COILS); Coil (COILS); Coil (COILS); Coil (COILS); Coil (COILS); IPR011684 (PFAM); G3DSA:1.20.5.340 (GENE3D); PTHR32258 (PANTHER); PTHR32258:SF6 (PANTHER); SSF57997 (SUPE…
KEH43821	kinase interacting (KIP1-like) family protein	5235	20	0	0.824	2	P:phosphorylation; F:kinase activity	-	Coil (COILS); Coil (COILS); Coil (COILS); Coil (COILS); Coil (COILS); Coil (COILS); Coil (COILS); Coil (COILS); Coil (COILS); Coil (COILS); Coil (COILS); Coil (COILS); Coil (COILS); Coil (COILS); Coil (COILS); Coil (COILS); Coil (COILS); Coil (COILS); Coil (COILS); Coil (COILS); Coil (COILS); G3DSA:1.20.5.340 (GENE3D); IPR011684 (PFAM); PTHR32258 (PANTHER); PTHR32258:SF6 (PANTHER); SSF57997 (SUPE…
KEH43822	kinase interacting (KIP1-like) family protein	5331	20	0	0.826	2	P:phosphorylation; F:kinase activity	-	Coil (COILS); Coil (COILS); Coil (COILS); Coil (COILS); Coil (COILS); Coil (COILS); Coil (COILS); Coil (COILS); Coil (COILS); Coil (COILS); Coil (COILS); Coil (COILS); Coil (COILS); Coil (COILS); Coil (COILS); Coil (COILS); Coil (COILS); Coil (COILS); Coil (COILS); Coil (COILS); Coil (COILS); IPR011684 (PFAM); G3DSA:1.20.5.340 (GENE3D); PTHR32258:SF6 (PANTHER); PTHR32258 (PANTHER); SSF57997 (SUPE…
KEH43927	chaperone DnaJ domain protein	915	20	0	0.8845	2	P:endoplasmic reticulum unfolded protein response; C:endoplasmic reticulum	-	Coil (COILS); IPR001623 (PRINTS); IPR001623 (SMART); IPR001623 (PFAM); IPR001623 (G3DSA:1.10.287.GENE3D); PTHR24078 (PANTHER); PTHR24078:SF184 (PANTHER); IPR018253 (PROSITE_PATTERNS); SIGNAL_PEPTIDE_H_REGION (PHOBIUS); SIGNAL_PEPTIDE_C_REGION (PHOBIUS); SIGNAL_PEPTIDE (PHOBIUS); NON_CYTOPLASMIC_DOMAIN (PHOBIUS); SIGNAL_PEPTIDE_N_REGION (PHOBIUS); IPR001623 (PROSITE_PROFILES); SignalP-noTM (SIGNAL…
KEH44010	MADS-box transcription factor family protein	552	20	9e-133	0.857	4	C:nucleus; F:DNA binding; P:regulation of transcription, DNA-templated; F:protein dimerization activity	-	Coil (COILS); IPR002100 (PRINTS); IPR002100 (SMART); IPR002100 (PFAM); PTHR11945 (PANTHER); PTHR11945:SF185 (PANTHER); IPR002100 (PROSITE_PROFILES); IPR002100 (SUPERFAMILY)
KEH44298	hemerythrin HHE cation-binding domain protein	999	20	0	0.816	1	P:phosphatidylinositol biosynthetic process	-	G3DSA:1.20.120.520 (GENE3D); IPR012312 (PFAM); PTHR35739:SF1 (PANTHER); PTHR35739 (PANTHER)
KEH44430	GRAM domain protein/ABA-responsive-like protein	678	20	8.6e-153	0.7945	-		-	IPR004182 (SMART); IPR004182 (PFAM); PTHR31969:SF1 (PANTHER); PTHR31969 (PANTHER)
AES63022	U4/U6 small nuclear Prp3-like ribonucleoprotein	2505	20	0	0.817	3	C:U4/U6 x U5 tri-snRNP complex; C:viral nucleocapsid; P:mRNA splicing, via spliceosome	-	Coil (COILS); IPR013881 (PFAM); IPR010541 (PFAM); IPR027104 (PANTHER)
AES63048	DnaJ/Hsp40 cysteine-rich domain protein	444	20	4.3e-95	0.7135	15	P:chlorophyll biosynthetic process; P:carotenoid biosynthetic process; F:heat shock protein binding; P:pentose-phosphate shunt; P:megagametogenesis; P:ncRNA metabolic process; P:transcription from plastid promoter; F:unfolded protein binding; C:chloroplast thylakoid membrane; P:chloroplast relocation; P:thylakoid membrane organization; P:isopentenyl diphosphate biosynthetic process, methylerythri…	-	IPR001305 (G3DSA:2.10.230.GENE3D); PTHR15852:SF22 (PANTHER); PTHR15852 (PANTHER); IPR001305 (SUPERFAMILY)
AES63049	DnaJ/Hsp40 cysteine-rich domain protein	516	20	3.9e-112	0.7945	15	P:chlorophyll biosynthetic process; P:carotenoid biosynthetic process; F:heat shock protein binding; P:pentose-phosphate shunt; P:megagametogenesis; P:ncRNA metabolic process; P:transcription from plastid promoter; F:unfolded protein binding; C:chloroplast thylakoid membrane; P:chloroplast relocation; P:thylakoid membrane organization; P:isopentenyl diphosphate biosynthetic process, methylerythri…	-	IPR001305 (G3DSA:2.10.230.GENE3D); PTHR15852 (PANTHER); PTHR15852:SF22 (PANTHER); IPR001305 (SUPERFAMILY)
AES63050	transcription factor	1248	20	0	0.795	1	F:DNA binding	-	IPR009071 (SMART); IPR001606 (SMART); SM01014 (SMART); IPR001606 (G3DSA:1.10.150.GENE3D); IPR009071 (G3DSA:1.10.30.GENE3D); IPR009071 (PFAM); IPR001606 (PFAM); PTHR13711:SF202 (PANTHER); PTHR13711 (PANTHER); IPR001606 (PROSITE_PROFILES); IPR009071 (PROSITE_PROFILES); IPR009071 (SUPERFAMILY); IPR001606 (SUPERFAMILY)
KEH44538	transcription factor	1002	20	0	0.8135	1	F:DNA binding	-	SM01014 (SMART); IPR001606 (SMART); IPR009071 (G3DSA:1.10.30.GENE3D); IPR009071 (PFAM); IPR001606 (PFAM); IPR001606 (G3DSA:1.10.150.GENE3D); PTHR13711:SF202 (PANTHER); PTHR13711 (PANTHER); IPR001606 (PROSITE_PROFILES); IPR001606 (SUPERFAMILY); IPR009071 (SUPERFAMILY)
AES63060	phosphatidylglycerolphosphate synthase	855	20	2.9e-139	0.8695	4	P:glycerolipid metabolic process; C:integral component of membrane; P:phospholipid biosynthetic process; F:CDP-diacylglycerol-glycerol-3-phosphate 3-phosphatidyltransferase activity	EC:2.7.8.5	IPR004570 (TIGRFAM); IPR000462 (PFAM); PTHR14269 (PANTHER); PTHR14269:SF20 (PANTHER); IPR000462 (PROSITE_PATTERNS); TRANSMEMBRANE (PHOBIUS); SIGNAL_PEPTIDE (PHOBIUS); NON_CYTOPLASMIC_DOMAIN (PHOBIUS); SIGNAL_PEPTIDE_C_REGION (PHOBIUS); SIGNAL_PEPTIDE_H_REGION (PHOBIUS); CYTOPLASMIC_DOMAIN (PHOBIUS); SIGNAL_PEPTIDE_N_REGION (PHOBIUS); SignalP-TM (SIGNALP_GRAM_POSITIVE); TMhelix (TMHMM)
KEH44551	signal peptide peptidase-like protein	1572	20	0	0.8445	3	F:aspartic-type endopeptidase activity; P:proteolysis; C:integral component of membrane	EC:3.4.23	IPR006639 (SMART); IPR003137 (PFAM); IPR007369 (PFAM); G3DSA:3.50.30.30 (GENE3D); PTHR12174:SF36 (PANTHER); IPR007369 (PANTHER); TRANSMEMBRANE (PHOBIUS); CYTOPLASMIC_DOMAIN (PHOBIUS); TRANSMEMBRANE (PHOBIUS); TRANSMEMBRANE (PHOBIUS); SIGNAL_PEPTIDE_C_REGION (PHOBIUS); NON_CYTOPLASMIC_DOMAIN (PHOBIUS); CYTOPLASMIC_DOMAIN (PHOBIUS); TRANSMEMBRANE (PHOBIUS); CYTOPLASMIC_DOMAIN (PHOBIUS); SIGNAL_PEPT…
AES63211	transmembrane protein, putative	327	1	6.4e-21	1	1	C:integral component of membrane	-	CYTOPLASMIC_DOMAIN (PHOBIUS); NON_CYTOPLASMIC_DOMAIN (PHOBIUS); TRANSMEMBRANE (PHOBIUS); SignalP-TM (SIGNALP_GRAM_POSITIVE); TMhelix (TMHMM)
AES63406	somatic embryogenesis receptor-like kinase	1860	20	0	0.91	8	F:ATP binding; P:peptidyl-tyrosine phosphorylation; F:protein binding; F:transmembrane receptor protein tyrosine kinase activity; C:integral component of membrane; P:transmembrane receptor protein tyrosine kinase signaling pathway; P:serine family amino acid metabolic process; F:protein serine/threonine kinase activity	EC:2.7.10; EC:2.7.10.1; EC:2.7.11	IPR002290 (SMART); G3DSA:1.10.510.10 (GENE3D); IPR001611 (PFAM); IPR001245 (PFAM); IPR013210 (PFAM); IPR032675 (G3DSA:3.80.10.GENE3D); G3DSA:3.30.200.20 (GENE3D); IPR013320 (G3DSA:2.60.120.GENE3D); PTHR27001 (PANTHER); IPR031048 (PTHR27001:PANTHER); IPR017441 (PROSITE_PATTERNS); IPR008271 (PROSITE_PATTERNS); TRANSMEMBRANE (PHOBIUS); NON_CYTOPLASMIC_DOMAIN (PHOBIUS); SIGNAL_PEPTIDE_C_REGION (PHOBI…
AES63505	hypothetical protein MTR_2g009430	444	14	6e-51	0.8214	3	F:ATP binding; F:protein kinase activity; P:protein phosphorylation	-	no IPS match
AES63536	methylmalonate-semialdehyde dehydrogenase	1533	20	0	0.9315	6	P:inositol metabolic process; F:methylmalonate-semialdehyde dehydrogenase (acylating) activity; P:leucine catabolic process; P:valine catabolic process; P:oxidation-reduction process; P:isoleucine catabolic process	EC:1.2.1.27	IPR016162 (G3DSA:3.40.605.GENE3D); IPR016163 (G3DSA:3.40.309.GENE3D); IPR015590 (PFAM); IPR010061 (TIGRFAM); PTHR11699 (PANTHER); IPR010061 (PTHR11699:PANTHER); IPR016160 (PROSITE_PATTERNS); IPR016161 (SUPERFAMILY)
KEH36457	methylmalonate-semialdehyde dehydrogenase	1530	20	0	0.929	6	P:inositol metabolic process; F:methylmalonate-semialdehyde dehydrogenase (acylating) activity; P:leucine catabolic process; P:valine catabolic process; P:oxidation-reduction process; P:isoleucine catabolic process	EC:1.2.1.27	IPR010061 (TIGRFAM); IPR015590 (PFAM); IPR016163 (G3DSA:3.40.309.GENE3D); IPR016162 (G3DSA:3.40.605.GENE3D); PTHR11699 (PANTHER); IPR010061 (PTHR11699:PANTHER); IPR016160 (PROSITE_PATTERNS); IPR016161 (SUPERFAMILY)
KEH36458	methylmalonate-semialdehyde dehydrogenase	1527	20	0	0.928	6	P:inositol metabolic process; F:methylmalonate-semialdehyde dehydrogenase (acylating) activity; P:leucine catabolic process; P:valine catabolic process; P:oxidation-reduction process; P:isoleucine catabolic process	EC:1.2.1.27	IPR016162 (G3DSA:3.40.605.GENE3D); IPR015590 (PFAM); IPR016163 (G3DSA:3.40.309.GENE3D); IPR010061 (TIGRFAM); IPR010061 (PTHR11699:PANTHER); PTHR11699 (PANTHER); IPR016160 (PROSITE_PATTERNS); IPR016161 (SUPERFAMILY)
AES63581	cytochrome P450 family protein	1473	20	0	0.837	5	F:iron ion binding; F:oxidoreductase activity, acting on paired donors, with incorporation or reduction of molecular oxygen; P:oxidation-reduction process; F:monooxygenase activity; F:heme binding	-	IPR001128 (PRINTS); IPR002401 (PRINTS); IPR001128 (PFAM); IPR001128 (G3DSA:1.10.630.GENE3D); PTHR24298:SF45 (PANTHER); PTHR24298 (PANTHER); IPR017972 (PROSITE_PATTERNS); SIGNAL_PEPTIDE (PHOBIUS); NON_CYTOPLASMIC_DOMAIN (PHOBIUS); SIGNAL_PEPTIDE_N_REGION (PHOBIUS); SIGNAL_PEPTIDE_H_REGION (PHOBIUS); SIGNAL_PEPTIDE_C_REGION (PHOBIUS); IPR001128 (SUPERFAMILY); TMhelix (TMHMM)
AES63712	60S ribosomal protein L26-1	441	20	1.3e-65	0.982	4	F:structural constituent of ribosome; P:ribosome biogenesis; C:large ribosomal subunit; P:translation	-	IPR005824 (SMART); IPR014722 (G3DSA:2.30.30.GENE3D); IPR005824 (PFAM); IPR005756 (TIGRFAM); IPR005756 (PFAM); IPR005756 (PANTHER); IPR005825 (PROSITE_PATTERNS); IPR005756 (HAMAP); SignalP-TM (SIGNALP_GRAM_POSITIVE); IPR008991 (SUPERFAMILY)
AES63737	strubbelig receptor family 3 protein	2142	20	0	0.786	15	P:positive regulation of trichoblast fate specification; P:root meristem specification; P:transmembrane receptor protein serine/threonine kinase signaling pathway; P:serine family amino acid metabolic process; P:signal transduction by protein phosphorylation; C:plasma membrane; P:leaf morphogenesis; P:regulation of cell proliferation; F:ATP binding; F:receptor signaling protein serine/threonine k…	EC:2.7.11	IPR032675 (G3DSA:3.80.10.GENE3D); IPR001245 (PFAM); G3DSA:1.10.510.10 (GENE3D); G3DSA:3.30.200.20 (GENE3D); PTHR27001 (PANTHER); PTHR27001:SF91 (PANTHER); NON_CYTOPLASMIC_DOMAIN (PHOBIUS); TRANSMEMBRANE (PHOBIUS); NON_CYTOPLASMIC_DOMAIN (PHOBIUS); CYTOPLASMIC_DOMAIN (PHOBIUS); TRANSMEMBRANE (PHOBIUS); IPR000719 (PROSITE_PROFILES); IPR001611 (PROSITE_PROFILES); SignalP-noTM (SIGNALP_EUK); IPR01100…
AES63813	protein silencing defective protein	1464	20	0	0.696	1	P:production of ta-siRNAs involved in RNA interference	-	IPR013899 (PFAM); PTHR13308:SF17 (PANTHER); PTHR13308 (PANTHER); IPR015940 (PROSITE_PROFILES)
KEH36540	protein silencing defective protein	1485	20	0	0.687	1	P:production of ta-siRNAs involved in RNA interference	-	IPR013899 (PFAM); PTHR13308 (PANTHER); PTHR13308:SF17 (PANTHER)
AES63919	NB-LRR type disease resistance protein	489	20	1.9e-114	0.7875	3	P:tRNA aminoacylation for protein translation; F:aminoacyl-tRNA ligase activity; F:ADP binding	EC:6.1.1	Coil (COILS); PTHR23155 (PANTHER); PTHR23155:SF562 (PANTHER)
AES64136	F-box-like protein, putative	399	20	4.5e-88	0.6845	-		-	no IPS match
AES64157	exosome complex exonuclease RRP41	1350	20	0	0.848	2	P:nucleic acid phosphodiester bond hydrolysis; F:exonuclease activity	EC:3.1	IPR015847 (PFAM); IPR001247 (PFAM); IPR027408 (G3DSA:3.30.230.GENE3D); PTHR11097:SF14 (PANTHER); PTHR11097 (PANTHER); IPR020568 (SUPERFAMILY); IPR015847 (SUPERFAMILY)
KEH36701	exosome complex exonuclease RRP41	1095	20	0	0.865	2	P:nucleic acid phosphodiester bond hydrolysis; F:exonuclease activity	EC:3.1	IPR015847 (PFAM); IPR001247 (PFAM); IPR027408 (G3DSA:3.30.230.GENE3D); PTHR11097 (PANTHER); PTHR11097:SF14 (PANTHER); IPR015847 (SUPERFAMILY); IPR020568 (SUPERFAMILY)
KEH36714	hypothetical protein MTR_2g020525	261	1	4.3e-42	1	-		-	no IPS match
AES64324	F-box/LRR protein	1833	20	0	0.8925	2	F:protein binding; P:protein glycosylation	-	IPR006553 (SMART); IPR032675 (G3DSA:3.80.10.GENE3D); IPR032675 (G3DSA:3.80.10.GENE3D); IPR001611 (PFAM); PTHR24006:SF435 (PANTHER); PTHR24006 (PANTHER); IPR032675 (SUPERFAMILY); IPR001810 (SUPERFAMILY); SSF52047 (SUPERFAMILY)
KEH36733	F-box/LRR protein	1377	20	0	0.8895	2	F:protein binding; P:protein glycosylation	-	IPR006553 (SMART); IPR032675 (G3DSA:3.80.10.GENE3D); G3DSA:1.20.1280.50 (GENE3D); IPR001611 (PFAM); IPR032675 (G3DSA:3.80.10.GENE3D); PTHR24006 (PANTHER); PTHR24006:SF435 (PANTHER); IPR001810 (SUPERFAMILY); SSF52047 (SUPERFAMILY)
KEH36736	F-box protein interaction domain protein	2877	20	0	0.6265	1	F:protein binding	-	IPR001810 (SMART); G3DSA:1.20.1280.50 (GENE3D); IPR001810 (PFAM); IPR017451 (TIGRFAM); IPR006527 (PFAM); PTHR32133 (PANTHER); PTHR32133:SF135 (PANTHER); CYTOPLASMIC_DOMAIN (PHOBIUS); TRANSMEMBRANE (PHOBIUS); TRANSMEMBRANE (PHOBIUS); NON_CYTOPLASMIC_DOMAIN (PHOBIUS); NON_CYTOPLASMIC_DOMAIN (PHOBIUS); IPR001810 (PROSITE_PROFILES); IPR001810 (SUPERFAMILY); IPR001810 (SUPERFAMILY)
KEH36829	tobamovirus multiplication-like protein	855	20	1.4e-157	0.9005	2	C:plant-type vacuole membrane; P:viral replication complex formation and maintenance	-	IPR009457 (PFAM); PTHR31142:SF6 (PANTHER); PTHR31142 (PANTHER); CYTOPLASMIC_DOMAIN (PHOBIUS); TRANSMEMBRANE (PHOBIUS); NON_CYTOPLASMIC_DOMAIN (PHOBIUS); TRANSMEMBRANE (PHOBIUS); CYTOPLASMIC_DOMAIN (PHOBIUS); SIGNAL_PEPTIDE_C_REGION (PHOBIUS); TRANSMEMBRANE (PHOBIUS); SIGNAL_PEPTIDE_H_REGION (PHOBIUS); NON_CYTOPLASMIC_DOMAIN (PHOBIUS); NON_CYTOPLASMIC_DOMAIN (PHOBIUS); CYTOPLASMIC_DOMAIN (PHOBIUS)…
KEH36830	tobamovirus multiplication-like protein	759	20	2.1e-133	0.899	2	C:plant-type vacuole membrane; P:viral replication complex formation and maintenance	-	IPR009457 (PFAM); PTHR31142 (PANTHER); PTHR31142:SF6 (PANTHER); TRANSMEMBRANE (PHOBIUS); SIGNAL_PEPTIDE (PHOBIUS); NON_CYTOPLASMIC_DOMAIN (PHOBIUS); CYTOPLASMIC_DOMAIN (PHOBIUS); CYTOPLASMIC_DOMAIN (PHOBIUS); TRANSMEMBRANE (PHOBIUS); NON_CYTOPLASMIC_DOMAIN (PHOBIUS); CYTOPLASMIC_DOMAIN (PHOBIUS); NON_CYTOPLASMIC_DOMAIN (PHOBIUS); TRANSMEMBRANE (PHOBIUS); SIGNAL_PEPTIDE_H_REGION (PHOBIUS); TRANSME…
KEH36845	hypothetical protein MTR_2g023030	321	1	2.8e-71	1	-		-	no IPS match
KEH36881	transmembrane protein, putative	1176	2	1.2e-42	0.82	1	C:integral component of membrane	-	PR01228 (PRINTS); SIGNAL_PEPTIDE_H_REGION (PHOBIUS); SIGNAL_PEPTIDE (PHOBIUS); NON_CYTOPLASMIC_DOMAIN (PHOBIUS); SIGNAL_PEPTIDE_N_REGION (PHOBIUS); SIGNAL_PEPTIDE_C_REGION (PHOBIUS); SignalP-noTM (SIGNALP_EUK); TMhelix (TMHMM)
AES64579	hypothetical protein MTR_2g027310	168	20	2.2e-31	0.925	3	P:protein import into peroxisome matrix; P:fatty acid beta-oxidation; C:intracellular	-	no IPS match
AES64875	substrate carrier family protein	966	20	0	0.915	2	P:transmembrane transport; C:integral component of membrane	-	IPR002067 (PRINTS); IPR023395 (G3DSA:1.50.40.GENE3D); IPR018108 (PFAM); PTHR24089 (PANTHER); PTHR24089:SF296 (PANTHER); IPR018108 (PROSITE_PROFILES); IPR023395 (SUPERFAMILY)
AES65072	UDP-glucosyltransferase family protein	1494	20	0	0.823	2	F:transferase activity, transferring hexosyl groups; P:metabolic process	-	IPR002213 (PFAM); G3DSA:3.40.50.2000 (GENE3D); PTHR11926:SF152 (PANTHER); IPR002213 (PANTHER); IPR002213 (PROSITE_PATTERNS); SSF53756 (SUPERFAMILY); TMhelix (TMHMM)
AES65086	hypothetical protein MTR_2g035160	168	1	1.6e-29	1	-		-	no IPS match
KEH37229	mTERF protein	624	20	2.4e-140	0.739	3	C:mitochondrion; F:double-stranded DNA binding; P:regulation of transcription, DNA-templated	-	IPR003690 (SMART); IPR003690 (PFAM); PTHR13068 (PANTHER); PTHR13068:SF28 (PANTHER)
KEH37268	hypothetical protein MTR_2g436860	447	20	1.1e-97	0.867	1	P:biological_process	-	Coil (COILS); Coil (COILS); PTHR34681:SF2 (PANTHER); PTHR34681 (PANTHER); SSF75704 (SUPERFAMILY)
KEH37293	mTERF protein	1236	20	0	0.7985	3	C:mitochondrion; F:double-stranded DNA binding; P:regulation of transcription, DNA-templated	-	IPR003690 (SMART); IPR003690 (PFAM); PTHR13068 (PANTHER); PTHR13068:SF28 (PANTHER)
KEH37294	mTERF protein	963	20	0	0.8015	3	C:mitochondrion; F:double-stranded DNA binding; P:regulation of transcription, DNA-templated	-	IPR003690 (SMART); IPR003690 (PFAM); PTHR13068:SF28 (PANTHER); PTHR13068 (PANTHER)
KEH37318	transcription factor GTE6, putative	390	20	9.2e-87	0.7175	2	F:transferase activity, transferring acyl groups; P:metabolic process	-	IPR027353 (PFAM); PTHR22880:SF163 (PANTHER); PTHR22880 (PANTHER); IPR027353 (PROSITE_PROFILES)
KEH37330	glycosyltransferase family 92 protein	1575	20	0	0.822	2	P:metabolic process; F:transferase activity	-	IPR008166 (PFAM); PTHR21461 (PANTHER); PTHR21461:SF12 (PANTHER); TRANSMEMBRANE (PHOBIUS); NON_CYTOPLASMIC_DOMAIN (PHOBIUS); CYTOPLASMIC_DOMAIN (PHOBIUS); TMhelix (TMHMM)
AES65140	unknown	714	20	5.2e-153	0.6615	-		-	IPR008889 (PFAM); PTHR33179 (PANTHER); PTHR33179:SF1 (PANTHER)
AES65148	pathogenic type III effector avirulence factor Avr AvrRpt-cleavage: cleavage site protein	261	20	3.4e-56	0.6635	-		-	IPR008700 (PFAM); PTHR33882 (PANTHER)
KEH37376	phospholipid/glycerol acyltransferase family protein	1095	20	0	0.961	5	P:acyl-carrier-protein biosynthetic process; P:glycerolipid metabolic process; C:endoplasmic reticulum; F:glycerol-3-phosphate O-acyltransferase activity; C:plasma membrane	EC:2.3.1.15; EC:2.3.1	IPR002123 (SMART); IPR002123 (PFAM); PTHR23063:SF2 (PANTHER); PTHR23063 (PANTHER); NON_CYTOPLASMIC_DOMAIN (PHOBIUS); CYTOPLASMIC_DOMAIN (PHOBIUS); NON_CYTOPLASMIC_DOMAIN (PHOBIUS); TRANSMEMBRANE (PHOBIUS); TRANSMEMBRANE (PHOBIUS); TRANSMEMBRANE (PHOBIUS); CYTOPLASMIC_DOMAIN (PHOBIUS); SSF69593 (SUPERFAMILY); TMhelix (TMHMM); TMhelix (TMHMM); TMhelix (TMHMM)
KEH37377	phospholipid/glycerol acyltransferase family protein	1080	20	0	0.92	5	P:acyl-carrier-protein biosynthetic process; P:glycerolipid metabolic process; C:endoplasmic reticulum; F:glycerol-3-phosphate O-acyltransferase activity; C:plasma membrane	EC:2.3.1.15; EC:2.3.1	Coil (COILS); IPR002123 (SMART); IPR002123 (PFAM); PTHR23063:SF2 (PANTHER); PTHR23063 (PANTHER); TRANSMEMBRANE (PHOBIUS); TRANSMEMBRANE (PHOBIUS); NON_CYTOPLASMIC_DOMAIN (PHOBIUS); TRANSMEMBRANE (PHOBIUS); CYTOPLASMIC_DOMAIN (PHOBIUS); CYTOPLASMIC_DOMAIN (PHOBIUS); NON_CYTOPLASMIC_DOMAIN (PHOBIUS); SSF69593 (SUPERFAMILY); TMhelix (TMHMM); TMhelix (TMHMM); TMhelix (TMHMM)
AES65388	transmembrane protein, putative	2037	20	0	0.7405	6	P:chromosome organization; C:integral component of membrane; F:helicase activity; P:single-organism cellular process; P:DNA metabolic process; P:single-organism metabolic process	EC:3.6.1; EC:3.6.1.15	IPR015300 (G3DSA:2.40.330.GENE3D); PTHR10492 (PANTHER); TRANSMEMBRANE (PHOBIUS); NON_CYTOPLASMIC_DOMAIN (PHOBIUS); CYTOPLASMIC_DOMAIN (PHOBIUS); IPR015300 (SUPERFAMILY); TMhelix (TMHMM)
KEH37503	nucleotide hydrolase	459	20	4.4e-107	0.8295	5	P:organ senescence; C:mRNA cleavage factor complex; F:mRNA binding; P:mRNA polyadenylation; F:hydrolase activity	-	IPR015797 (G3DSA:3.90.79.GENE3D); IPR016706 (PFAM); PTHR13047:SF1 (PANTHER); IPR016706 (PANTHER); IPR015797 (SUPERFAMILY)
AES65592	light-harvesting complex I chlorophyll A/B-binding protein	804	20	2.3e-175	0.859	17	P:divalent metal ion transport; P:pentose-phosphate shunt; C:photosystem II; P:response to high light intensity; P:photosynthesis, light harvesting; C:photosystem I; P:rRNA processing; P:response to sucrose; C:chloroplast; F:metal ion binding; C:integral component of membrane; P:protein-chromophore linkage; P:isopentenyl diphosphate biosynthetic process, methylerythritol 4-phosphate pathway; P:gl…	-	IPR023329 (G3DSA:1.10.3460.GENE3D); IPR022796 (PFAM); IPR001344 (PANTHER); PTHR21649:SF5 (PANTHER); NON_CYTOPLASMIC_DOMAIN (PHOBIUS); CYTOPLASMIC_DOMAIN (PHOBIUS); TRANSMEMBRANE (PHOBIUS); IPR023329 (SUPERFAMILY)
KEH37777	transcription factor jumonji family protein	3003	20	0	0.7815	5	C:nucleus; F:oxidoreductase activity; F:methyltransferase activity; P:oxidation-reduction process; P:methylation	-	IPR003889 (SMART); IPR003888 (SMART); IPR003349 (SMART); IPR003347 (SMART); IPR003349 (PFAM); IPR003347 (PFAM); IPR003889 (PFAM); IPR003888 (PFAM); IPR004198 (PFAM); PTHR10694:SF41 (PANTHER); PTHR10694 (PANTHER); IPR003347 (PROSITE_PROFILES); IPR003349 (PROSITE_PROFILES); IPR003889 (PROSITE_PROFILES); IPR003888 (PROSITE_PROFILES); SSF51197 (SUPERFAMILY)
KEH37778	transcription factor jumonji family protein	3012	20	0	0.781	3	C:nucleus; F:methyltransferase activity; P:methylation	-	IPR003347 (SMART); IPR003888 (SMART); IPR003349 (SMART); IPR003889 (SMART); IPR003889 (PFAM); IPR003347 (PFAM); IPR004198 (PFAM); IPR003888 (PFAM); IPR003349 (PFAM); PTHR10694 (PANTHER); PTHR10694:SF41 (PANTHER); IPR003888 (PROSITE_PROFILES); IPR003349 (PROSITE_PROFILES); IPR003889 (PROSITE_PROFILES); IPR003347 (PROSITE_PROFILES); SSF51197 (SUPERFAMILY)
KEH37932	hypothetical protein MTR_2g050170	162	2	5.9e-20	0.985	-		-	no IPS match
KEH37935	Nodule Cysteine-Rich (NCR) secreted peptide	189	20	1.3e-35	0.6235	2	F:metal ion binding; P:nodule morphogenesis	-	IPR009810 (PFAM); CYTOPLASMIC_DOMAIN (PHOBIUS); NON_CYTOPLASMIC_DOMAIN (PHOBIUS); TRANSMEMBRANE (PHOBIUS); SignalP-TM (SIGNALP_EUK); TMhelix (TMHMM)
KEH38005	hypothetical protein MTR_2g055800	243	20	1.6e-51	0.7165	3	F:oxidoreductase activity; P:regulation of transcription, DNA-templated; F:binding	-	no IPS match
KEH38080	S-adenosylmethionine-dependent methyltransferase, putative	1005	20	0	0.839	3	F:tRNA methyltransferase activity; P:tRNA wobble uridine modification; P:tRNA methylation	EC:2.1.1	IPR029063 (G3DSA:3.40.50.GENE3D); IPR013216 (PFAM); PTHR13069:SF21 (PANTHER); PTHR13069 (PANTHER); IPR029063 (SUPERFAMILY)
KEH38081	S-adenosylmethionine-dependent methyltransferase, putative	960	20	0	0.832	3	F:tRNA methyltransferase activity; P:tRNA wobble uridine modification; P:tRNA methylation	EC:2.1.1	IPR029063 (G3DSA:3.40.50.GENE3D); IPR013216 (PFAM); PTHR13069 (PANTHER); PTHR13069:SF21 (PANTHER); IPR029063 (SUPERFAMILY)
KEH38082	S-adenosylmethionine-dependent methyltransferase, putative	921	20	0	0.832	3	F:tRNA methyltransferase activity; P:tRNA wobble uridine modification; P:tRNA methylation	EC:2.1.1	IPR029063 (G3DSA:3.40.50.GENE3D); IPR013216 (PFAM); PTHR13069:SF21 (PANTHER); PTHR13069 (PANTHER); IPR029063 (SUPERFAMILY)
AES66048	hypothetical protein MTR_2g060930	492	20	3.1e-98	0.682	6	F:DNA binding; C:nucleus; P:regulation of mRNA splicing, via spliceosome; P:proteolysis; P:regulation of transcription, DNA-templated; F:peptidase activity	-	no IPS match
KEH38174	tRNA ligase class II (D, K and N) protein	426	20	6.5e-98	0.671	3	F:ATP binding; P:tRNA aminoacylation for protein translation; F:aminoacyl-tRNA ligase activity	EC:6.1.1	G3DSA:3.30.930.10 (GENE3D); IPR004364 (PFAM); PTHR22594:SF31 (PANTHER); IPR018150 (PANTHER); SSF55681 (SUPERFAMILY)
KEH38210	transmembrane protein, putative	474	20	4.5e-78	0.5535	4	P:nucleic acid metabolic process; F:catalytic activity; C:integral component of membrane; P:single-organism metabolic process	-	NON_CYTOPLASMIC_DOMAIN (PHOBIUS); TRANSMEMBRANE (PHOBIUS); CYTOPLASMIC_DOMAIN (PHOBIUS); TMhelix (TMHMM)
KEH38233	cation diffusion facilitator family transporter	1182	20	0	0.897	3	P:cation transmembrane transport; C:integral component of membrane; F:cation transmembrane transporter activity	-	IPR002524 (TIGRFAM); IPR027470 (PFAM); IPR027470 (G3DSA:3.30.70.GENE3D); IPR002524 (PFAM); IPR027469 (G3DSA:1.20.1510.GENE3D); IPR002524 (PANTHER); PTHR11562:SF20 (PANTHER); CYTOPLASMIC_DOMAIN (PHOBIUS); TRANSMEMBRANE (PHOBIUS); TRANSMEMBRANE (PHOBIUS); NON_CYTOPLASMIC_DOMAIN (PHOBIUS); TRANSMEMBRANE (PHOBIUS); CYTOPLASMIC_DOMAIN (PHOBIUS); TRANSMEMBRANE (PHOBIUS); NON_CYTOPLASMIC_DOMAIN (PHOBIUS…
KEH38234	cation diffusion facilitator family transporter	951	20	0	0.936	3	P:cation transmembrane transport; C:integral component of membrane; F:cation transmembrane transporter activity	-	IPR027470 (G3DSA:3.30.70.GENE3D); IPR002524 (TIGRFAM); IPR002524 (PFAM); IPR027469 (G3DSA:1.20.1510.GENE3D); IPR027470 (PFAM); IPR002524 (PANTHER); PTHR11562:SF20 (PANTHER); TRANSMEMBRANE (PHOBIUS); CYTOPLASMIC_DOMAIN (PHOBIUS); TRANSMEMBRANE (PHOBIUS); TRANSMEMBRANE (PHOBIUS); NON_CYTOPLASMIC_DOMAIN (PHOBIUS); TRANSMEMBRANE (PHOBIUS); CYTOPLASMIC_DOMAIN (PHOBIUS); TRANSMEMBRANE (PHOBIUS); NON_CY…
KEH38390	subtilisin-like serine protease	639	20	8.5e-155	0.846	2	P:proteolysis; F:serine-type endopeptidase activity	EC:3.4.21	IPR000209 (G3DSA:3.40.50.GENE3D); IPR000209 (PFAM); IPR015500 (PANTHER); PTHR10795:SF399 (PANTHER); IPR000209 (SUPERFAMILY)
KEH38555	NAD/NADH kinase family protein	930	20	0	0.863	7	F:NAD+ kinase activity; P:nicotinamide metabolic process; P:nicotinate nucleotide metabolic process; P:NAD metabolic process; C:cytosol; P:phosphorylation; P:NADP biosynthetic process	EC:2.7.1.23	IPR017437 (G3DSA:2.60.200.GENE3D); IPR002504 (PFAM); IPR017438 (G3DSA:3.40.50.GENE3D); IPR002504 (PANTHER); PTHR20275:SF2 (PANTHER); SIGNAL_PEPTIDE_H_REGION (PHOBIUS); SIGNAL_PEPTIDE_N_REGION (PHOBIUS); SIGNAL_PEPTIDE (PHOBIUS); SIGNAL_PEPTIDE_C_REGION (PHOBIUS); NON_CYTOPLASMIC_DOMAIN (PHOBIUS); SignalP-noTM (SIGNALP_EUK); SignalP-TM (SIGNALP_GRAM_POSITIVE); IPR016064 (SUPERFAMILY)
KEH38634	tRNA dimethylallyltransferase	1350	20	0	0.8465	3	F:ATP binding; P:tRNA processing; F:tRNA dimethylallyltransferase activity	EC:2.5.1.75	IPR018022 (TIGRFAM); IPR027417 (G3DSA:3.40.50.GENE3D); G3DSA:1.10.287.890 (GENE3D); IPR018022 (PFAM); PTHR11088:SF31 (PANTHER); PTHR11088 (PANTHER); IPR018022 (HAMAP); IPR027417 (SUPERFAMILY); IPR027417 (SUPERFAMILY)
KEH38682	yippee family zinc-binding protein, putative	390	20	6.7e-90	0.883	1	C:nucleus	-	IPR004910 (PFAM); PTHR13848:SF13 (PANTHER); PTHR13848 (PANTHER)
KEH38702	F-box protein interaction domain protein	1113	20	0	0.692	1	F:protein binding	-	IPR001810 (SMART); IPR017451 (TIGRFAM); IPR001810 (PFAM); G3DSA:1.20.1280.50 (GENE3D); PTHR32133:SF135 (PANTHER); PTHR32133 (PANTHER); IPR001810 (PROSITE_PROFILES); IPR001810 (SUPERFAMILY)
KEH38726	hypothetical protein MTR_2g079140	288	5	1.7e-63	0.746	6	C:cell; P:obsolete electron transport; F:protein disulfide oxidoreductase activity; F:electron carrier activity; P:cell redox homeostasis; P:oxidation-reduction process	-	no IPS match
KEH38782	COP1-interacting protein, putative	3288	20	0	0.6645	6	P:anthocyanin-containing compound biosynthetic process; P:chlorophyll biosynthetic process; P:carotenoid biosynthetic process; C:nucleus; P:positive regulation of transcription, DNA-templated; C:plasma membrane	-	PTHR31008 (PANTHER); PTHR31008:SF4 (PANTHER)
KEH38783	COP1-interacting protein, putative	2832	20	0	0.6545	6	P:anthocyanin-containing compound biosynthetic process; P:chlorophyll biosynthetic process; P:carotenoid biosynthetic process; C:nucleus; P:positive regulation of transcription, DNA-templated; C:plasma membrane	-	PTHR31008 (PANTHER); PTHR31008:SF4 (PANTHER)
KEH38789	NAC transcription factor-like protein	1065	20	0	0.811	3	C:nucleus; F:DNA binding; P:regulation of transcription, DNA-templated	-	Coil (COILS); IPR003441 (PFAM); PTHR31719:SF34 (PANTHER); PTHR31719 (PANTHER); IPR003441 (PROSITE_PROFILES); IPR003441 (SUPERFAMILY)
KEH38790	NAC transcription factor-like protein	1149	20	0	0.761	3	C:nucleus; F:DNA binding; P:regulation of transcription, DNA-templated	-	Coil (COILS); IPR003441 (PFAM); PTHR31719 (PANTHER); PTHR31719:SF34 (PANTHER); NON_CYTOPLASMIC_DOMAIN (PHOBIUS); CYTOPLASMIC_DOMAIN (PHOBIUS); TRANSMEMBRANE (PHOBIUS); IPR003441 (PROSITE_PROFILES); IPR003441 (SUPERFAMILY); TMhelix (TMHMM)
KEH38799	G-type lectin S-receptor-like Serine/Threonine-kinase SD2-5	2271	20	0	0.761	5	F:ATP binding; P:serine family amino acid metabolic process; F:protein serine/threonine kinase activity; F:carbohydrate binding; P:protein phosphorylation	EC:2.7.11	IPR001480 (SMART); IPR002290 (SMART); G3DSA:1.10.510.10 (GENE3D); G3DSA:3.50.4.10 (GENE3D); IPR013320 (G3DSA:2.60.120.GENE3D); IPR001480 (G3DSA:2.90.10.GENE3D); IPR001480 (PFAM); IPR000719 (PFAM); G3DSA:3.30.200.20 (GENE3D); PTHR27002 (PANTHER); PTHR27002:SF31 (PANTHER); IPR008271 (PROSITE_PATTERNS); IPR017441 (PROSITE_PATTERNS); NON_CYTOPLASMIC_DOMAIN (PHOBIUS); CYTOPLASMIC_DOMAIN (PHOBIUS); TRA…
KEH38800	S-adenosylmethionine-dependent methyltransferase, putative	870	20	1.3e-176	0.89	3	F:methyltransferase activity; C:vacuolar membrane; P:methylation	-	IPR013216 (PFAM); IPR029063 (G3DSA:3.40.50.GENE3D); PTHR10108 (PANTHER); PTHR10108:SF754 (PANTHER); CYTOPLASMIC_DOMAIN (PHOBIUS); NON_CYTOPLASMIC_DOMAIN (PHOBIUS); TRANSMEMBRANE (PHOBIUS); TRANSMEMBRANE (PHOBIUS); CYTOPLASMIC_DOMAIN (PHOBIUS); IPR029063 (SUPERFAMILY); TMhelix (TMHMM); TMhelix (TMHMM)
AES66749	carboxy-terminal domain cyclin	1272	20	0	0.574	7	P:RNA phosphodiester bond hydrolysis, endonucleolytic; C:nucleus; F:ATP binding; F:RNA binding; F:protein kinase activity; P:protein phosphorylation; F:ribonuclease T2 activity	EC:3.1.31; EC:3.1; EC:3.1.27; EC:3.1.27.1	IPR013763 (G3DSA:1.10.472.GENE3D); IPR013763 (G3DSA:1.10.472.GENE3D); IPR006671 (PFAM); IPR004367 (PFAM); PTHR10177:SF240 (PANTHER); PTHR10177 (PANTHER); IPR013763 (SUPERFAMILY); IPR013763 (SUPERFAMILY)
AES66787	serine carboxypeptidase-like protein	1425	20	0	0.83	4	P:proteolysis; F:serine-type carboxypeptidase activity; C:vacuole; P:second-messenger-mediated signaling	EC:3.4.21; EC:3.4.16	IPR001563 (PRINTS); IPR001563 (PFAM); IPR029058 (G3DSA:3.40.50.GENE3D); PTHR11802:SF32 (PANTHER); IPR001563 (PANTHER); IPR018202 (PROSITE_PATTERNS); IPR018202 (PROSITE_PATTERNS); SIGNAL_PEPTIDE_H_REGION (PHOBIUS); NON_CYTOPLASMIC_DOMAIN (PHOBIUS); SIGNAL_PEPTIDE_N_REGION (PHOBIUS); SIGNAL_PEPTIDE_C_REGION (PHOBIUS); SIGNAL_PEPTIDE (PHOBIUS); IPR029058 (SUPERFAMILY); TMhelix (TMHMM)
AES66814	ribonuclease H superfamily polynucleotidyl transferase, putative	246	20	3.5e-52	0.598	4	P:nucleic acid phosphodiester bond hydrolysis; P:cellular macromolecule metabolic process; F:endonuclease activity; F:transferase activity	EC:3.1	no IPS match
AES67212	hypothetical protein MTR_2g088100	213	3	1.7e-43	1	-		-	CYTOPLASMIC_DOMAIN (PHOBIUS); TRANSMEMBRANE (PHOBIUS); NON_CYTOPLASMIC_DOMAIN (PHOBIUS)
AES67347	myb transcription factor	981	20	0	0.6885	1	F:DNA binding	-	IPR001005 (SMART); IPR001005 (PFAM); IPR009057 (G3DSA:1.10.10.GENE3D); IPR009057 (G3DSA:1.10.10.GENE3D); PTHR10641:SF567 (PANTHER); PTHR10641 (PANTHER); IPR017930 (PROSITE_PROFILES); IPR009057 (SUPERFAMILY)
KEH39041	hypothetical protein MTR_2g089825	219	1	2e-44	1	-		-	no IPS match
KEH39143	hypothetical protein MTR_2g090435	240	3	7.9e-49	0.91	1	C:integral component of membrane	-	no IPS match
KEH39197	C2H2-like zinc finger protein, putative	1290	20	0	0.7065	3	F:nucleic acid binding; F:metal ion binding; P:regulation of transcription, DNA-templated	-	IPR013087 (G3DSA:3.30.160.GENE3D); IPR013087 (G3DSA:3.30.160.GENE3D); PTHR10593 (PANTHER); PTHR10593:SF26 (PANTHER); IPR007087 (PROSITE_PATTERNS); IPR007087 (PROSITE_PROFILES); SSF57667 (SUPERFAMILY)
KEH39209	hypothetical protein MTR_2g090810	477	20	2.3e-116	0.911	2	F:nucleic acid binding; F:metal ion binding	-	no IPS match
KEH39279	heavy metal transport/detoxification superfamily protein	429	20	1.6e-102	0.8915	2	F:metal ion binding; P:metal ion transport	-	G3DSA:3.30.70.100 (GENE3D); IPR006121 (PFAM); PTHR22814 (PANTHER); PTHR22814:SF112 (PANTHER); IPR006121 (PROSITE_PROFILES); IPR006121 (SUPERFAMILY)
AES67511	pleckstrin-like (PH) and lipid-binding START domain protein	2184	20	0	0.8965	2	F:lipid binding; C:plasma membrane	-	IPR001849 (SMART); IPR002913 (SMART); IPR002913 (PFAM); IPR001849 (PFAM); IPR011993 (G3DSA:2.30.29.GENE3D); IPR023393 (G3DSA:3.30.530.GENE3D); IPR009769 (PFAM); PTHR12136:SF41 (PANTHER); PTHR12136 (PANTHER); IPR001849 (PROSITE_PROFILES); IPR002913 (PROSITE_PROFILES); IPR011993 (SUPERFAMILY); SSF55961 (SUPERFAMILY)
KEH39334	pleckstrin-like (PH) and lipid-binding START domain protein	2082	20	0	0.858	2	F:lipid binding; C:plasma membrane	-	IPR001849 (SMART); IPR002913 (SMART); IPR011993 (G3DSA:2.30.29.GENE3D); IPR002913 (PFAM); IPR009769 (PFAM); IPR023393 (G3DSA:3.30.530.GENE3D); IPR001849 (PFAM); PTHR12136 (PANTHER); PTHR12136:SF41 (PANTHER); IPR002913 (PROSITE_PROFILES); IPR001849 (PROSITE_PROFILES); SSF55961 (SUPERFAMILY); IPR011993 (SUPERFAMILY)
KEH39335	pleckstrin-like (PH) and lipid-binding START domain protein	2001	20	0	0.8935	2	F:lipid binding; C:plasma membrane	-	IPR002913 (SMART); IPR001849 (SMART); IPR009769 (PFAM); IPR002913 (PFAM); IPR023393 (G3DSA:3.30.530.GENE3D); IPR001849 (PFAM); IPR011993 (G3DSA:2.30.29.GENE3D); PTHR12136 (PANTHER); PTHR12136:SF41 (PANTHER); IPR001849 (PROSITE_PROFILES); IPR002913 (PROSITE_PROFILES); IPR011993 (SUPERFAMILY); SSF55961 (SUPERFAMILY)
KEH39363	Ripening related protein family	660	20	4.4e-147	0.7915	-		-	IPR009009 (G3DSA:2.40.40.GENE3D); PTHR33191 (PANTHER); PTHR33191:SF6 (PANTHER); NON_CYTOPLASMIC_DOMAIN (PHOBIUS); SIGNAL_PEPTIDE (PHOBIUS); SIGNAL_PEPTIDE_H_REGION (PHOBIUS); SIGNAL_PEPTIDE_C_REGION (PHOBIUS); SIGNAL_PEPTIDE_N_REGION (PHOBIUS); SignalP-noTM (SIGNALP_EUK); IPR009009 (SUPERFAMILY)
KEH39396	transmembrane protein, putative	171	1	6.2e-31	1	1	C:integral component of membrane	-	TRANSMEMBRANE (PHOBIUS); CYTOPLASMIC_DOMAIN (PHOBIUS); NON_CYTOPLASMIC_DOMAIN (PHOBIUS); TMhelix (TMHMM)
AES67634	IAA-amino acid hydrolase ILR1-like protein	1344	20	0	0.8905	2	P:metabolic process; F:hydrolase activity	-	IPR017439 (PIRSF); IPR002933 (PFAM); IPR011650 (G3DSA:3.30.70.GENE3D); IPR011650 (PFAM); IPR017439 (TIGRFAM); G3DSA:3.40.630.10 (GENE3D); PTHR11014 (PANTHER); PTHR11014:SF55 (PANTHER); NON_CYTOPLASMIC_DOMAIN (PHOBIUS); SIGNAL_PEPTIDE (PHOBIUS); SIGNAL_PEPTIDE_H_REGION (PHOBIUS); SIGNAL_PEPTIDE_C_REGION (PHOBIUS); SIGNAL_PEPTIDE_N_REGION (PHOBIUS); SignalP-noTM (SIGNALP_EUK); SignalP-TM (SIGNALP_G…
KEH39492	hypothetical protein MTR_2g099130	273	18	1.5e-55	0.7022	3	F:adenyl ribonucleotide binding; F:purine ribonucleoside binding; F:anion binding	-	IPR032675 (G3DSA:3.80.10.GENE3D)
KEH39493	hypothetical protein MTR_2g099135	249	4	4.7e-53	0.6175	2	P:biological_process; F:molecular_function	-	no IPS match
AES68079	hypothetical protein MTR_2g102770	216	5	2.1e-44	0.78	1	C:integral component of membrane	-	no IPS match
AES68089	Grx4 family monothiol glutaredoxin	477	20	1.8e-102	0.8855	7	C:cell; P:obsolete electron transport; F:protein disulfide oxidoreductase activity; P:anther development; F:electron carrier activity; P:cell redox homeostasis; P:oxidation-reduction process	-	IPR002109 (PFAM); IPR012336 (G3DSA:3.40.30.GENE3D); IPR004480 (TIGRFAM); PTHR10293:SF16 (PANTHER); IPR004480 (PANTHER); IPR002109 (PROSITE_PROFILES); IPR012336 (SUPERFAMILY)
KEH39593	embryo-specific protein	510	20	1.2e-108	0.6835	1	F:protein binding	-	IPR010417 (PFAM); IPR001024 (G3DSA:2.60.60.GENE3D); PTHR31718 (PANTHER); PTHR31718:SF6 (PANTHER); SIGNAL_PEPTIDE_N_REGION (PHOBIUS); SIGNAL_PEPTIDE_H_REGION (PHOBIUS); SIGNAL_PEPTIDE (PHOBIUS); SIGNAL_PEPTIDE_C_REGION (PHOBIUS); NON_CYTOPLASMIC_DOMAIN (PHOBIUS); IPR001024 (SUPERFAMILY); TMhelix (TMHMM)
KEH39668	hypothetical protein MTR_2g105430	486	20	2e-101	0.824	-		-	PTHR33181:SF4 (PANTHER); PTHR33181 (PANTHER); SIGNAL_PEPTIDE (PHOBIUS); SIGNAL_PEPTIDE_C_REGION (PHOBIUS); SIGNAL_PEPTIDE_H_REGION (PHOBIUS); SIGNAL_PEPTIDE_N_REGION (PHOBIUS); NON_CYTOPLASMIC_DOMAIN (PHOBIUS)
AES68297	GDSL-like lipase/acylhydrolase	1113	20	0	0.8815	6	F:hydrolase activity, acting on ester bonds; F:9,9'-dicis-carotene:quinone oxidoreductase activity; P:oxidation-reduction process; P:9,9'-di-cis-zeta-carotene desaturation to 7,9,7',9'-tetra-cis-lycopene; F:7,9,9'-tricis-neurosporene:quinone oxidoreductase activity; P:stomatal complex morphogenesis	EC:1.3.5.6	IPR001087 (PFAM); IPR013830 (G3DSA:3.40.50.GENE3D); PTHR22835 (PANTHER); PTHR22835:SF207 (PANTHER); SIGNAL_PEPTIDE (PHOBIUS); SIGNAL_PEPTIDE_N_REGION (PHOBIUS); SIGNAL_PEPTIDE_C_REGION (PHOBIUS); SIGNAL_PEPTIDE_H_REGION (PHOBIUS); NON_CYTOPLASMIC_DOMAIN (PHOBIUS); SignalP-noTM (SIGNALP_EUK); IPR013830 (SUPERFAMILY)
KEH32794	glycerophosphodiester phosphodiesterase family protein	972	20	0	0.8725	4	P:glycerol metabolic process; P:glycerolipid metabolic process; P:phospholipid catabolic process; F:glycerophosphodiester phosphodiesterase activity	EC:3.1; EC:3.1.4.46	IPR030395 (PFAM); IPR017946 (G3DSA:3.20.20.GENE3D); PTHR23344:SF28 (PANTHER); IPR004129 (PANTHER); TRANSMEMBRANE (PHOBIUS); NON_CYTOPLASMIC_DOMAIN (PHOBIUS); CYTOPLASMIC_DOMAIN (PHOBIUS); IPR030395 (PROSITE_PROFILES); IPR017946 (SUPERFAMILY); TMhelix (TMHMM)
AES68385	S-locus lectin kinase family protein	2529	20	0	0.7905	7	F:ATP binding; F:protein binding; P:recognition of pollen; P:serine family amino acid metabolic process; F:protein serine/threonine kinase activity; F:carbohydrate binding; P:protein phosphorylation	EC:2.7.11	IPR001480 (SMART); IPR024171 (PIRSF); IPR002290 (SMART); IPR003609 (SMART); IPR001480 (PFAM); IPR001480 (G3DSA:2.90.10.GENE3D); IPR001245 (PFAM); G3DSA:1.10.510.10 (GENE3D); IPR013320 (G3DSA:2.60.120.GENE3D); IPR000858 (PFAM); IPR003609 (PFAM); G3DSA:3.30.200.20 (GENE3D); PTHR27002 (PANTHER); PTHR27002:SF101 (PANTHER); IPR008271 (PROSITE_PATTERNS); TRANSMEMBRANE (PHOBIUS); SIGNAL_PEPTIDE_H_REGION…
KEH32846	cell number regulator-like protein	714	20	1.7e-175	0.8855	-		-	IPR006461 (PFAM); IPR006461 (TIGRFAM); PTHR15907 (PANTHER); PTHR15907:SF35 (PANTHER)
KEH32847	cell number regulator-like protein	579	20	2.2e-139	0.9005	-		-	IPR006461 (TIGRFAM); IPR006461 (PFAM); PTHR15907 (PANTHER); PTHR15907:SF35 (PANTHER); NON_CYTOPLASMIC_DOMAIN (PHOBIUS); CYTOPLASMIC_DOMAIN (PHOBIUS); CYTOPLASMIC_DOMAIN (PHOBIUS); TRANSMEMBRANE (PHOBIUS); TRANSMEMBRANE (PHOBIUS); TRANSMEMBRANE (PHOBIUS); NON_CYTOPLASMIC_DOMAIN (PHOBIUS); TMhelix (TMHMM); TMhelix (TMHMM); TMhelix (TMHMM)
AES68543	hypothetical protein MTR_3g009960	417	3	2.7e-97	1	-		-	no IPS match
KEH32890	hypothetical protein MTR_3g009960	390	3	1.1e-89	1	-		-	no IPS match
AES68857	transmembrane protein, putative	222	1	2.1e-22	1	1	C:integral component of membrane	-	SIGNAL_PEPTIDE (PHOBIUS); SIGNAL_PEPTIDE_C_REGION (PHOBIUS); SIGNAL_PEPTIDE_H_REGION (PHOBIUS); SIGNAL_PEPTIDE_N_REGION (PHOBIUS); NON_CYTOPLASMIC_DOMAIN (PHOBIUS); SignalP-noTM (SIGNALP_EUK); SignalP-TM (SIGNALP_GRAM_POSITIVE); SignalP-noTM (SIGNALP_GRAM_NEGATIVE); TMhelix (TMHMM)
AES69078	hypothetical protein MTR_3g021470	192	1	7.3e-37	1	-		-	no IPS match
AES69412	F-box SKIP23-like protein	1134	20	0	0.6215	1	F:protein binding	-	IPR001810 (SMART); G3DSA:1.20.1280.50 (GENE3D); IPR001810 (PFAM); IPR005174 (PFAM); PTHR13710:SF83 (PANTHER); PTHR13710 (PANTHER)
KEH33411	ABC transporter A family protein	2877	20	0	0.842	6	F:ATPase activity; F:ATP binding; P:metabolic process; C:integral component of membrane; P:transport; F:transporter activity	EC:3.6.1; EC:3.6.1.3; EC:3.6.1.15	IPR003593 (SMART); PF12698 (PFAM); IPR003439 (PFAM); IPR027417 (G3DSA:3.40.50.GENE3D); IPR026082 (PANTHER); IPR017871 (PROSITE_PATTERNS); TRANSMEMBRANE (PHOBIUS); NON_CYTOPLASMIC_DOMAIN (PHOBIUS); CYTOPLASMIC_DOMAIN (PHOBIUS); TRANSMEMBRANE (PHOBIUS); TRANSMEMBRANE (PHOBIUS); TRANSMEMBRANE (PHOBIUS); NON_CYTOPLASMIC_DOMAIN (PHOBIUS); CYTOPLASMIC_DOMAIN (PHOBIUS); NON_CYTOPLASMIC_DOMAIN (PHOBIUS);…
AES70094	receptor-like kinase plant	1518	20	0	0.881	6	F:ATP binding; P:peptidyl-tyrosine phosphorylation; F:transmembrane receptor protein tyrosine kinase activity; P:transmembrane receptor protein tyrosine kinase signaling pathway; P:serine family amino acid metabolic process; F:protein serine/threonine kinase activity	EC:2.7.10; EC:2.7.10.1; EC:2.7.11	Coil (COILS); IPR002290 (SMART); G3DSA:1.10.510.10 (GENE3D); G3DSA:3.30.200.20 (GENE3D); IPR000719 (PFAM); PTHR27001:SF221 (PANTHER); PTHR27001 (PANTHER); IPR017441 (PROSITE_PATTERNS); IPR008271 (PROSITE_PATTERNS); NON_CYTOPLASMIC_DOMAIN (PHOBIUS); CYTOPLASMIC_DOMAIN (PHOBIUS); TRANSMEMBRANE (PHOBIUS); IPR000719 (PROSITE_PROFILES); IPR011009 (SUPERFAMILY); TMhelix (TMHMM)
KEH33612	hypothetical protein MTR_3g449370	309	20	8.3e-67	0.7965	4	F:transferase activity, transferring glycosyl groups; P:metabolic process; C:integral component of membrane; C:Golgi apparatus	-	no IPS match
KEH33670	transcription termination factor family protein	1128	20	0	0.73	3	C:mitochondrion; F:double-stranded DNA binding; P:regulation of transcription, DNA-templated	-	IPR003690 (SMART); IPR003690 (PFAM); PTHR13068:SF28 (PANTHER); PTHR13068 (PANTHER)
KEH33824	hypothetical protein MTR_3g453180	246	20	3.4e-52	0.836	3	F:GTP binding; F:GTPase activity; P:metabolic process	EC:3.6.1; EC:3.6.1.15	no IPS match
AES70438	Lipid transfer protein	321	20	2.8e-57	0.7985	-		-	IPR016140 (SMART); IPR016140 (PFAM); G3DSA:1.10.110.10 (GENE3D); PTHR33122 (PANTHER); PTHR33122:SF4 (PANTHER); SIGNAL_PEPTIDE_N_REGION (PHOBIUS); SIGNAL_PEPTIDE_C_REGION (PHOBIUS); SIGNAL_PEPTIDE (PHOBIUS); SIGNAL_PEPTIDE_H_REGION (PHOBIUS); NON_CYTOPLASMIC_DOMAIN (PHOBIUS); SignalP-noTM (SIGNALP_EUK); SignalP-TM (SIGNALP_GRAM_NEGATIVE); IPR016140 (SUPERFAMILY); TMhelix (TMHMM)
KEH33996	multidrug resistance protein ABC transporter family protein	3762	20	0	0.849	5	F:ATP binding; F:ATPase activity, coupled to transmembrane movement of substances; P:transmembrane transport; P:metabolic process; C:integral component of membrane	EC:3.6.1; EC:3.6.1.3; EC:3.6.1.15	IPR003593 (SMART); IPR027417 (G3DSA:3.40.50.GENE3D); IPR003439 (PFAM); G3DSA:1.20.1560.10 (GENE3D); IPR027417 (G3DSA:3.40.50.GENE3D); IPR011527 (PFAM); PTHR24223:SF181 (PANTHER); PTHR24223 (PANTHER); IPR017871 (PROSITE_PATTERNS); TRANSMEMBRANE (PHOBIUS); CYTOPLASMIC_DOMAIN (PHOBIUS); NON_CYTOPLASMIC_DOMAIN (PHOBIUS); NON_CYTOPLASMIC_DOMAIN (PHOBIUS); TRANSMEMBRANE (PHOBIUS); TRANSMEMBRANE (PHOBIU…
KEH34132	hypothetical protein MTR_3g061805	204	2	1.4e-27	0.825	-		-	no IPS match
KEH34136	hypothetical protein MTR_3g462040	213	20	3.5e-43	0.627	1	C:integral component of membrane	-	no IPS match
AES69582	hypothetical protein MTR_3g031730	198	15	1.4e-40	0.7987	-		-	no IPS match
AES69579	hypothetical protein MTR_3g031670	156	1	8.4e-29	1	-		-	no IPS match
AES69525	PRA1 family protein	594	20	4.4e-93	0.7195	4	P:vesicle-mediated transport; C:membrane; C:endoplasmic reticulum; C:Golgi apparatus	-	IPR004895 (PFAM); PTHR19317 (PANTHER); PTHR19317:SF9 (PANTHER); CYTOPLASMIC_DOMAIN (PHOBIUS); TRANSMEMBRANE (PHOBIUS); NON_CYTOPLASMIC_DOMAIN (PHOBIUS); NON_CYTOPLASMIC_DOMAIN (PHOBIUS); TRANSMEMBRANE (PHOBIUS); TRANSMEMBRANE (PHOBIUS); CYTOPLASMIC_DOMAIN (PHOBIUS); TMhelix (TMHMM); TMhelix (TMHMM); TMhelix (TMHMM)
KEH34418	GDSL-like lipase/acylhydrolase superfamily protein	690	20	3e-166	0.711	3	F:oxidoreductase activity; P:metabolic process; F:hydrolase activity	-	IPR013830 (G3DSA:3.40.50.GENE3D); PTHR22835:SF211 (PANTHER); PTHR22835 (PANTHER); IPR013830 (SUPERFAMILY)
KEH34545	hypothetical protein MTR_3g063060	243	1	2.9e-50	1	-		-	no IPS match
KEH34611	F-box/LRR protein	945	20	0	0.668	1	F:protein binding	-	IPR032675 (G3DSA:3.80.10.GENE3D); PTHR24006 (PANTHER); IPR001810 (PROSITE_PROFILES); SSF52047 (SUPERFAMILY)
AES71075	hypothetical protein MTR_3g069810	249	1	6.9e-51	1	-		-	no IPS match
AES71140	early flowering protein	393	20	4e-90	0.8165	8	P:photoperiodism, flowering; C:nucleus; F:protein homodimerization activity; P:entrainment of circadian clock; P:regulation of flower development; P:red or far-red light signaling pathway; P:positive regulation of circadian rhythm; P:response to red light	-	IPR009741 (PFAM); PTHR33469 (PANTHER); PTHR33469:SF5 (PANTHER)
AES71205	transmembrane protein, putative	249	1	6.7e-53	1	1	C:integral component of membrane	-	TMhelix (TMHMM)
KEH34877	transmembrane protein, putative	354	20	3.7e-80	0.845	1	C:integral component of membrane	-	PTHR38360:SF1 (PANTHER); PTHR38360 (PANTHER); SIGNAL_PEPTIDE_N_REGION (PHOBIUS); SIGNAL_PEPTIDE (PHOBIUS); SIGNAL_PEPTIDE_C_REGION (PHOBIUS); SIGNAL_PEPTIDE_H_REGION (PHOBIUS); NON_CYTOPLASMIC_DOMAIN (PHOBIUS); SignalP-noTM (SIGNALP_EUK); TMhelix (TMHMM)
AES72328	4-coumarate:CoA ligase-like protein	1689	20	0	0.838	3	F:Photinus-luciferin 4-monooxygenase (ATP-hydrolyzing) activity; P:oxidation-reduction process; F:ligase activity	EC:1.13.12; EC:1.13.12.7	G3DSA:3.30.300.30 (GENE3D); IPR000873 (PFAM); G3DSA:3.40.50.980 (GENE3D); G3DSA:2.30.38.10 (GENE3D); G3DSA:3.40.50.980 (GENE3D); IPR025110 (PFAM); PTHR24096 (PANTHER); PTHR24096:SF251 (PANTHER); IPR020845 (PROSITE_PATTERNS); TRANSMEMBRANE (PHOBIUS); CYTOPLASMIC_DOMAIN (PHOBIUS); NON_CYTOPLASMIC_DOMAIN (PHOBIUS); TRANSMEMBRANE (PHOBIUS); CYTOPLASMIC_DOMAIN (PHOBIUS); SSF56801 (SUPERFAMILY)
AES71480	carboxyl-terminal peptidase	1398	20	0	0.821	-		-	IPR025521 (PFAM); IPR004314 (PFAM); PTHR31589 (PANTHER); PTHR31589:SF20 (PANTHER)
KEH35080	NAD-dependent aldehyde dehydrogenase family protein	1605	20	0	0.9245	11	F:nucleotide binding; F:1-pyrroline dehydrogenase activity; P:arginine metabolic process; F:betaine-aldehyde dehydrogenase activity; P:proline metabolic process; P:beta-alanine metabolic process; P:L-serine metabolic process; F:aminobutyraldehyde dehydrogenase activity; P:oxidation-reduction process; P:glycine metabolic process; P:threonine metabolic process	EC:1.2.1.8; EC:1.2.1.19; EC:1.2.1.3	IPR016162 (G3DSA:3.40.605.GENE3D); IPR015590 (PFAM); IPR016163 (G3DSA:3.40.309.GENE3D); PTHR11699:SF187 (PANTHER); PTHR11699 (PANTHER); IPR029510 (PROSITE_PATTERNS); IPR016160 (PROSITE_PATTERNS); IPR016161 (SUPERFAMILY)
KEH35081	NAD-dependent aldehyde dehydrogenase family protein	1107	20	0	0.921	11	F:nucleotide binding; F:1-pyrroline dehydrogenase activity; P:arginine metabolic process; F:betaine-aldehyde dehydrogenase activity; P:proline metabolic process; P:beta-alanine metabolic process; P:L-serine metabolic process; F:aminobutyraldehyde dehydrogenase activity; P:oxidation-reduction process; P:glycine metabolic process; P:threonine metabolic process	EC:1.2.1.8; EC:1.2.1.19; EC:1.2.1.3	IPR015590 (PFAM); IPR016162 (G3DSA:3.40.605.GENE3D); IPR016163 (G3DSA:3.40.309.GENE3D); PTHR11699 (PANTHER); PTHR11699:SF187 (PANTHER); IPR029510 (PROSITE_PATTERNS); IPR016160 (PROSITE_PATTERNS); IPR016161 (SUPERFAMILY)
AES71670	copper amine oxidase, enzyme domain protein	2196	20	0	0.874	9	P:amine metabolic process; F:copper ion binding; F:quinone binding; F:aliphatic-amine oxidase activity; F:phenethylamine:oxygen oxidoreductase (deaminating) activity; F:primary amine oxidase activity; F:tryptamine:oxygen oxidoreductase (deaminating) activity; F:aminoacetone:oxygen oxidoreductase(deaminating) activity; P:oxidation-reduction process	EC:1.4.3.21	G3DSA:3.10.450.40 (GENE3D); IPR015798 (PFAM); IPR015802 (PFAM); G3DSA:3.10.450.40 (GENE3D); IPR015798 (G3DSA:2.70.98.GENE3D); IPR015800 (PFAM); PTHR10638:SF39 (PANTHER); IPR000269 (PANTHER); IPR000269 (PROSITE_PATTERNS); NON_CYTOPLASMIC_DOMAIN (PHOBIUS); CYTOPLASMIC_DOMAIN (PHOBIUS); TRANSMEMBRANE (PHOBIUS); IPR016182 (SUPERFAMILY); IPR016182 (SUPERFAMILY); IPR015798 (SUPERFAMILY); TMhelix (TMHMM)
AES71678	cytochrome P450 family protein	1590	20	0	0.8095	4	F:iron ion binding; F:aromatase activity; P:oxidation-reduction process; F:heme binding	EC:1.14.14.1; EC:1.14.14	IPR001128 (PRINTS); IPR002403 (PRINTS); IPR001128 (PFAM); IPR001128 (G3DSA:1.10.630.GENE3D); PTHR24296 (PANTHER); PTHR24296:SF5 (PANTHER); SIGNAL_PEPTIDE_N_REGION (PHOBIUS); SIGNAL_PEPTIDE_C_REGION (PHOBIUS); SIGNAL_PEPTIDE (PHOBIUS); SIGNAL_PEPTIDE_H_REGION (PHOBIUS); NON_CYTOPLASMIC_DOMAIN (PHOBIUS); IPR001128 (SUPERFAMILY); TMhelix (TMHMM)
AES71679	hypothetical protein MTR_3g080590	477	20	3.7e-94	0.7005	1	F:nucleic acid binding	-	no IPS match
AES71712	WNK kinase	1845	20	0	0.7945	3	F:ATP binding; F:protein kinase activity; P:protein phosphorylation	-	Coil (COILS); IPR002290 (SMART); G3DSA:1.10.510.10 (GENE3D); G3DSA:3.30.200.20 (GENE3D); IPR000719 (PFAM); G3DSA:3.10.20.90 (GENE3D); PTHR13902 (PANTHER); PTHR13902:SF56 (PANTHER); IPR008271 (PROSITE_PATTERNS); IPR000719 (PROSITE_PROFILES); IPR011009 (SUPERFAMILY)
KEH35168	hypothetical protein MTR_3g081190	228	2	4.6e-33	0.795	-		-	no IPS match
AES72198	RAB GTPase-like protein B1C	621	20	4.9e-148	0.961	8	F:GTP binding; P:nucleocytoplasmic transport; P:small GTPase mediated signal transduction; F:GTPase activity; C:membrane; P:metabolic process; P:intracellular protein transport; C:intracellular	EC:3.6.1; EC:3.6.1.15	PR00449 (PRINTS); IPR003578 (SMART); IPR002041 (SMART); IPR020849 (SMART); IPR003579 (SMART); IPR027417 (G3DSA:3.40.50.GENE3D); IPR005225 (TIGRFAM); IPR001806 (PFAM); PTHR24073:SF474 (PANTHER); PTHR24073 (PANTHER); PS51419 (PROSITE_PROFILES); IPR027417 (SUPERFAMILY)
AES72570	hypothetical protein MIMGU_mgv1a015002mg	387	20	9.7e-88	0.9875	9	P:RNA methylation; F:protein binding; F:structural constituent of ribosome; P:embryo development ending in seed dormancy; P:ribosome biogenesis; C:cytosolic large ribosomal subunit; C:nucleolus; P:translation; P:protein ubiquitination	-	IPR019956 (PRINTS); IPR000626 (SMART); G3DSA:3.10.20.90 (GENE3D); IPR000626 (PFAM); IPR001975 (PFAM); PTHR10666 (PANTHER); IPR019954 (PROSITE_PATTERNS); IPR000626 (PROSITE_PROFILES); IPR029071 (SUPERFAMILY); IPR011332 (SUPERFAMILY)
KEH35478	ubiquitin-60S ribosomal L40 fusion protein	423	20	2e-98	0.986	9	P:RNA methylation; F:protein binding; F:structural constituent of ribosome; P:embryo development ending in seed dormancy; P:ribosome biogenesis; C:cytosolic large ribosomal subunit; C:nucleolus; P:translation; P:protein ubiquitination	-	IPR019956 (PRINTS); IPR000626 (SMART); G3DSA:3.10.20.90 (GENE3D); IPR000626 (PFAM); IPR001975 (PFAM); PTHR10666 (PANTHER); IPR019954 (PROSITE_PATTERNS); IPR000626 (PROSITE_PROFILES); IPR029071 (SUPERFAMILY); IPR011332 (SUPERFAMILY)
KEH35564	nucleotidyltransferase domain protein	1926	20	0	0.7725	2	F:nucleotidyltransferase activity; P:metabolic process	-	IPR002934 (PFAM); G3DSA:3.30.460.10 (GENE3D); PTHR23092 (PANTHER); PTHR23092:SF30 (PANTHER); SSF81301 (SUPERFAMILY); SSF81631 (SUPERFAMILY)
AES72851	phosphatidylinositol 4-kinase beta	978	20	0	0.8995	6	P:phosphatidylinositol-mediated signaling; P:phosphatidylinositol phosphorylation; F:1-phosphatidylinositol 4-kinase activity; P:phosphatidylinositol biosynthetic process; F:binding; C:intracellular	EC:2.7.1.67	IPR001263 (G3DSA:1.25.40.GENE3D); G3DSA:3.30.1010.10 (GENE3D); IPR015433 (PANTHER); PTHR10048:SF22 (PANTHER); IPR001263 (PROSITE_PROFILES); IPR000403 (PROSITE_PROFILES); IPR011009 (SUPERFAMILY); IPR016024 (SUPERFAMILY)
AES72879	2-oxoisovalerate dehydrogenase E1 component, alpha subunit	1350	20	0	0.8625	6	F:3-methyl-2-oxobutanoate dehydrogenase (2-methylpropanoyl-transferring) activity; C:3-methyl-2-oxobutanoate dehydrogenase (lipoamide) complex; P:leucine catabolic process; P:valine catabolic process; P:oxidation-reduction process; P:isoleucine catabolic process	EC:1.2.4.4	IPR001017 (PFAM); IPR029061 (G3DSA:3.40.50.GENE3D); PTHR11516:SF33 (PANTHER); PTHR11516 (PANTHER); IPR029061 (SUPERFAMILY)
KEH35602	2-oxoisovalerate dehydrogenase E1 component, alpha subunit	1005	20	0	0.857	6	F:3-methyl-2-oxobutanoate dehydrogenase (2-methylpropanoyl-transferring) activity; C:3-methyl-2-oxobutanoate dehydrogenase (lipoamide) complex; P:leucine catabolic process; P:valine catabolic process; P:oxidation-reduction process; P:isoleucine catabolic process	EC:1.2.4.4	IPR029061 (G3DSA:3.40.50.GENE3D); IPR001017 (PFAM); PTHR11516:SF33 (PANTHER); PTHR11516 (PANTHER); IPR029061 (SUPERFAMILY)
AES72983	hypothetical protein MTR_3g098440	234	7	2.3e-34	0.7229	-		-	no IPS match
AES73056	nuclear transcription factor Y protein	654	20	3.6e-104	0.9505	6	C:CCAAT-binding factor complex; F:transcription factor activity, sequence-specific DNA binding; F:protein heterodimerization activity; P:regulation of transcription, DNA-templated; F:sequence-specific DNA binding; P:regulation of transcription, DNA-templated	-	IPR003958 (PFAM); IPR009072 (G3DSA:1.10.20.GENE3D); PTHR10252:SF39 (PANTHER); PTHR10252 (PANTHER); IPR009072 (SUPERFAMILY)
KEH35708	nuclear transcription factor Y protein	657	20	3.7e-104	0.9505	6	C:CCAAT-binding factor complex; F:transcription factor activity, sequence-specific DNA binding; F:protein heterodimerization activity; P:regulation of transcription, DNA-templated; F:sequence-specific DNA binding; P:regulation of transcription, DNA-templated	-	IPR003958 (PFAM); IPR009072 (G3DSA:1.10.20.GENE3D); PTHR10252 (PANTHER); PTHR10252:SF39 (PANTHER); IPR009072 (SUPERFAMILY)
AES73099	BEST plant protein match is: (TAIR:plant.1) protein, putative	1044	20	0	0.694	-		-	Coil (COILS); Coil (COILS); Coil (COILS); PTHR35689:SF1 (PANTHER); PTHR35689 (PANTHER)
AES73112	purine permease-like protein	1113	20	0	0.805	3	C:integral component of membrane; P:transport; F:transporter activity	-	PF16913 (PFAM); PTHR31376:SF1 (PANTHER); IPR030182 (PANTHER); CYTOPLASMIC_DOMAIN (PHOBIUS); TRANSMEMBRANE (PHOBIUS); NON_CYTOPLASMIC_DOMAIN (PHOBIUS); TRANSMEMBRANE (PHOBIUS); CYTOPLASMIC_DOMAIN (PHOBIUS); TRANSMEMBRANE (PHOBIUS); TRANSMEMBRANE (PHOBIUS); TRANSMEMBRANE (PHOBIUS); TRANSMEMBRANE (PHOBIUS); TRANSMEMBRANE (PHOBIUS); NON_CYTOPLASMIC_DOMAIN (PHOBIUS); CYTOPLASMIC_DOMAIN (PHOBIUS); NON_…
AES73140	BEACH domain LvsC-like protein, putative	9765	20	0	0.894	1	F:protein binding	-	IPR001680 (SMART); IPR000409 (SMART); IPR013320 (G3DSA:2.60.120.GENE3D); PF16057 (PFAM); IPR023362 (G3DSA:2.30.29.GENE3D); IPR000409 (G3DSA:1.10.1540.GENE3D); IPR031570 (PFAM); IPR015943 (G3DSA:2.130.10.GENE3D); IPR001680 (PFAM); PF13385 (PFAM); IPR011989 (G3DSA:1.25.10.GENE3D); IPR000409 (PFAM); IPR023362 (PFAM); PTHR13743 (PANTHER); PTHR13743:SF83 (PANTHER); IPR019775 (PROSITE_PATTERNS); CYTOPL…
AES73180	ubiquitin carboxy-terminal hydrolase	3351	20	0	0.782	4	P:protein deubiquitination; F:metal ion binding; F:thiol-dependent ubiquitinyl hydrolase activity; P:ubiquitin-dependent protein catabolic process	-	G3DSA:2.20.210.10 (GENE3D); IPR002893 (PFAM); IPR001394 (PFAM); PTHR24006 (PANTHER); PTHR24006:SF503 (PANTHER); IPR002893 (PROSITE_PATTERNS); IPR018200 (PROSITE_PATTERNS); CYTOPLASMIC_DOMAIN (PHOBIUS); NON_CYTOPLASMIC_DOMAIN (PHOBIUS); TRANSMEMBRANE (PHOBIUS); IPR028889 (PROSITE_PROFILES); IPR002893 (PROSITE_PROFILES); SSF54001 (SUPERFAMILY); SSF144232 (SUPERFAMILY); TMhelix (TMHMM)
KEH35732	ubiquitin carboxy-terminal hydrolase	3441	20	0	0.763	4	P:protein deubiquitination; F:metal ion binding; F:thiol-dependent ubiquitinyl hydrolase activity; P:ubiquitin-dependent protein catabolic process	-	IPR002893 (PFAM); IPR001394 (PFAM); G3DSA:2.20.210.10 (GENE3D); PTHR24006:SF503 (PANTHER); PTHR24006 (PANTHER); IPR002893 (PROSITE_PATTERNS); IPR018200 (PROSITE_PATTERNS); TRANSMEMBRANE (PHOBIUS); CYTOPLASMIC_DOMAIN (PHOBIUS); NON_CYTOPLASMIC_DOMAIN (PHOBIUS); IPR002893 (PROSITE_PROFILES); IPR028889 (PROSITE_PROFILES); SSF54001 (SUPERFAMILY); SSF144232 (SUPERFAMILY); TMhelix (TMHMM)
AES73276	B3 domain transcription factor	696	20	2.4e-139	0.81	3	C:nucleus; F:DNA binding; P:regulation of transcription, DNA-templated	-	IPR003340 (SMART); IPR015300 (G3DSA:2.40.330.GENE3D); IPR003340 (PFAM); PTHR31391 (PANTHER); PTHR31391:SF9 (PANTHER); IPR003340 (PROSITE_PROFILES); IPR015300 (SUPERFAMILY)
KEH35747	B3 domain transcription factor	672	20	1.3e-132	0.8115	3	C:nucleus; F:DNA binding; P:regulation of transcription, DNA-templated	-	IPR003340 (SMART); IPR003340 (PFAM); IPR015300 (G3DSA:2.40.330.GENE3D); PTHR31391 (PANTHER); PTHR31391:SF9 (PANTHER); IPR003340 (PROSITE_PROFILES); IPR015300 (SUPERFAMILY)
KEH35851	hypothetical protein MTR_3g103470	273	5	2.4e-56	0.712	5	F:ubiquitin-protein transferase activity; P:metabolic process; P:mitochondrion organization; F:ligase activity; P:protein ubiquitination	-	no IPS match
AES73499	hypothetical protein MTR_3g105520	216	1	1.4e-25	1	-		-	SignalP-noTM (SIGNALP_EUK)
KEH35908	hypothetical protein MTR_3g106285	156	1	6.8e-28	1	-		-	no IPS match
AES73734	syntaxin of plants protein	1011	20	1.7e-158	0.8665	6	P:membrane fusion; P:vesicle-mediated transport; C:membrane; F:SNAP receptor activity; P:intracellular protein transport; C:intracellular	-	IPR000727 (SMART); IPR021538 (PFAM); G3DSA:1.20.58.70 (GENE3D); IPR000727 (PFAM); PTHR19957 (PANTHER); PTHR19957:SF116 (PANTHER); IPR006012 (PROSITE_PATTERNS); NON_CYTOPLASMIC_DOMAIN (PHOBIUS); CYTOPLASMIC_DOMAIN (PHOBIUS); TRANSMEMBRANE (PHOBIUS); IPR000727 (PROSITE_PROFILES); IPR010989 (SUPERFAMILY); TMhelix (TMHMM)
KEH35944	syntaxin of plants protein	906	20	2.2e-145	0.8515	6	P:membrane fusion; P:vesicle-mediated transport; C:membrane; F:SNAP receptor activity; P:intracellular protein transport; C:intracellular	-	IPR021538 (PFAM); G3DSA:1.20.58.70 (GENE3D); PTHR19957:SF116 (PANTHER); PTHR19957 (PANTHER); IPR000727 (PROSITE_PROFILES); IPR010989 (SUPERFAMILY)
AES73803	monomeric form sarcosine oxidase	1176	20	0	0.8355	6	F:sarcosine oxidase activity; P:L-serine metabolic process; P:tetrahydrofolate metabolic process; P:oxidation-reduction process; P:glycine metabolic process; P:threonine metabolic process	EC:1.5.3.1	IPR006281 (TIGRFAM); IPR023753 (G3DSA:3.50.50.GENE3D); G3DSA:3.30.9.10 (GENE3D); IPR006076 (PFAM); PTHR10961:SF7 (PANTHER); PTHR10961 (PANTHER); IPR023753 (SUPERFAMILY); SSF54373 (SUPERFAMILY)
KEH36167	allergenic isoflavone reductase-like protein Bet protein	933	20	0	0.9175	2	F:oxidoreductase activity; P:oxidation-reduction process	-	G3DSA:3.90.25.10 (GENE3D); IPR008030 (PFAM); IPR016040 (G3DSA:3.40.50.GENE3D); PTHR10366:SF375 (PANTHER); PTHR10366 (PANTHER); IPR016040 (SUPERFAMILY)
KEH36197	group 1 family glycosyltransferase	1401	20	0	0.8955	4	P:mannosylation; P:biosynthetic process; C:alpha-1,6-mannosyltransferase complex; F:GDP-Man:Man1GlcNAc2-PP-Dol alpha-1,3-mannosyltransferase activity	EC:2.4.1; EC:2.4.1.132	PF16994 (PFAM); G3DSA:3.40.50.2000 (GENE3D); IPR001296 (PFAM); PTHR12526 (PANTHER); PTHR12526:SF376 (PANTHER); TRANSMEMBRANE (PHOBIUS); NON_CYTOPLASMIC_DOMAIN (PHOBIUS); CYTOPLASMIC_DOMAIN (PHOBIUS); SignalP-TM (SIGNALP_GRAM_POSITIVE); SSF53756 (SUPERFAMILY); TMhelix (TMHMM)
KEH36198	group 1 family glycosyltransferase	1176	20	0	0.891	4	P:mannosylation; P:biosynthetic process; C:alpha-1,6-mannosyltransferase complex; F:GDP-Man:Man1GlcNAc2-PP-Dol alpha-1,3-mannosyltransferase activity	EC:2.4.1; EC:2.4.1.132	IPR001296 (PFAM); G3DSA:3.40.50.2000 (GENE3D); PF16994 (PFAM); PTHR12526:SF376 (PANTHER); PTHR12526 (PANTHER); TRANSMEMBRANE (PHOBIUS); NON_CYTOPLASMIC_DOMAIN (PHOBIUS); CYTOPLASMIC_DOMAIN (PHOBIUS); SignalP-TM (SIGNALP_GRAM_POSITIVE); SSF53756 (SUPERFAMILY); TMhelix (TMHMM)
KEH36224	transcription factor, putative	885	20	0	0.637	-		-	IPR007818 (PFAM); IPR006511 (TIGRFAM); IPR006510 (TIGRFAM); PTHR31604 (PANTHER); PTHR31604:SF6 (PANTHER)
AES73979	ATP-binding microtubule motor family protein	4563	20	0	0.753	8	F:ATP binding; F:microtubule motor activity; C:tubulin complex; P:metabolic process; C:kinesin complex; P:microtubule-based movement; C:microtubule; F:microtubule binding	EC:3.6.1; EC:3.6.1.15	Coil (COILS); Coil (COILS); IPR001752 (PRINTS); IPR001752 (SMART); IPR001752 (PFAM); IPR001752 (G3DSA:3.40.850.GENE3D); IPR021881 (PFAM); IPR027640 (PANTHER); PTHR24115:SF514 (PANTHER); IPR019821 (PROSITE_PATTERNS); IPR001752 (PROSITE_PROFILES); IPR027417 (SUPERFAMILY)
AES74150	dehydration-responsive RD22-like protein	924	20	0	0.727	-		-	IPR004873 (SMART); IPR004873 (PFAM); PTHR31236:SF8 (PANTHER); PTHR31236 (PANTHER); SIGNAL_PEPTIDE (PHOBIUS); NON_CYTOPLASMIC_DOMAIN (PHOBIUS); SIGNAL_PEPTIDE_N_REGION (PHOBIUS); SIGNAL_PEPTIDE_H_REGION (PHOBIUS); SIGNAL_PEPTIDE_C_REGION (PHOBIUS); IPR004873 (PROSITE_PROFILES); SignalP-noTM (SIGNALP_EUK); TMhelix (TMHMM)
AES74226	gamma-thionin family protein	222	3	4.8e-33	0.8067	1	P:defense response	-	IPR003614 (G3DSA:3.30.30.GENE3D); PF00304 (PFAM); IPR008176 (PROSITE_PATTERNS); IPR003614 (SUPERFAMILY)
AES74243	clathrin-binding protein	1116	20	0	0.9645	2	F:protein binding; C:cytosol	-	Coil (COILS); Coil (COILS); Coil (COILS); Coil (COILS); IPR001452 (SMART); G3DSA:2.30.30.40 (GENE3D); IPR027267 (G3DSA:1.20.1270.GENE3D); IPR001452 (PFAM); PTHR10663:SF163 (PANTHER); PTHR10663 (PANTHER); IPR001452 (PROSITE_PROFILES); IPR001452 (SUPERFAMILY); SSF103657 (SUPERFAMILY)
KEH28515	SAUR-like auxin-responsive family protein	462	20	2.8e-109	0.6735	1	P:response to auxin	-	IPR003676 (PFAM); PTHR31374 (PANTHER); PTHR31374:SF14 (PANTHER)
AES86366	UBX domain protein	963	20	0	0.717	-		-	IPR006577 (SMART); PF14555 (PFAM); PF13899 (PFAM); G3DSA:1.10.8.10 (GENE3D); IPR012336 (G3DSA:3.40.30.GENE3D); PTHR23322:SF6 (PANTHER); PTHR23322 (PANTHER); IPR012336 (SUPERFAMILY)
KEH28537	UBX domain protein	780	20	0	0.744	-		-	IPR006577 (SMART); G3DSA:1.10.8.10 (GENE3D); PF13899 (PFAM); PF14555 (PFAM); IPR012336 (G3DSA:3.40.30.GENE3D); PTHR23322 (PANTHER); PTHR23322:SF6 (PANTHER); IPR012336 (SUPERFAMILY)
KEH28538	UBX domain protein	918	20	0	0.7335	-		-	IPR006577 (SMART); IPR012336 (G3DSA:3.40.30.GENE3D); G3DSA:1.10.8.10 (GENE3D); PF13899 (PFAM); PF14555 (PFAM); PTHR23322 (PANTHER); PTHR23322:SF6 (PANTHER); IPR012336 (SUPERFAMILY)
AES86465	transmembrane protein, putative	249	20	1.6e-43	0.8495	1	C:integral component of membrane	-	PTHR35990 (PANTHER); CYTOPLASMIC_DOMAIN (PHOBIUS); TRANSMEMBRANE (PHOBIUS); NON_CYTOPLASMIC_DOMAIN (PHOBIUS); TMhelix (TMHMM)
AES87113	gibberellin 2-beta-dioxygenase	957	20	0	0.754	3	F:iron ion binding; F:oxidoreductase activity, acting on paired donors, with incorporation or reduction of molecular oxygen, 2-oxoglutarate as one donor, and incorporation of one atom each of oxygen into both donors; P:oxidation-reduction process	EC:1.14.11	IPR002283 (PRINTS); IPR005123 (PFAM); IPR027443 (G3DSA:2.60.120.GENE3D); IPR026992 (PFAM); PTHR10209 (PANTHER); PTHR10209:SF119 (PANTHER); IPR005123 (PROSITE_PROFILES); SSF51197 (SUPERFAMILY)
AES87114	SCF ubiquitin ligase, SKP1 component	471	20	3.6e-97	0.757	2	F:ligase activity; P:ubiquitin-dependent protein catabolic process	-	IPR001232 (SMART); IPR016897 (PIRSF); G3DSA:3.30.710.10 (GENE3D); IPR016073 (PFAM); IPR016072 (PFAM); PTHR11165 (PANTHER); IPR016072 (SUPERFAMILY); IPR011333 (SUPERFAMILY)
AES87126	1-O-acylglucose:anthocyanin acyltransferase	2718	20	0	0.8245	3	F:transferase activity, transferring acyl groups; P:proteolysis; F:serine-type carboxypeptidase activity	EC:3.4.21; EC:3.4.16	IPR001563 (PRINTS); IPR001563 (PFAM); IPR029058 (G3DSA:3.40.50.GENE3D); PTHR11802:SF29 (PANTHER); IPR001563 (PANTHER); SIGNAL_PEPTIDE_C_REGION (PHOBIUS); NON_CYTOPLASMIC_DOMAIN (PHOBIUS); SIGNAL_PEPTIDE_N_REGION (PHOBIUS); SIGNAL_PEPTIDE (PHOBIUS); SIGNAL_PEPTIDE_H_REGION (PHOBIUS); SignalP-noTM (SIGNALP_EUK); IPR029058 (SUPERFAMILY); IPR029058 (SUPERFAMILY); IPR029058 (SUPERFAMILY); IPR029058 (S…
KEH29042	1-O-acylglucose:anthocyanin acyltransferase	2664	20	0	0.8345	3	F:transferase activity, transferring acyl groups; P:proteolysis; F:serine-type carboxypeptidase activity	EC:3.4.21; EC:3.4.16	IPR001563 (PRINTS); IPR001563 (PFAM); IPR029058 (G3DSA:3.40.50.GENE3D); PTHR11802:SF29 (PANTHER); IPR001563 (PANTHER); SIGNAL_PEPTIDE_N_REGION (PHOBIUS); SIGNAL_PEPTIDE_C_REGION (PHOBIUS); NON_CYTOPLASMIC_DOMAIN (PHOBIUS); SIGNAL_PEPTIDE_H_REGION (PHOBIUS); SIGNAL_PEPTIDE (PHOBIUS); SignalP-noTM (SIGNALP_EUK); IPR029058 (SUPERFAMILY); IPR029058 (SUPERFAMILY)
AES87670	Nodule Cysteine-Rich (NCR) secreted peptide	195	20	3.2e-38	0.7355	2	F:metal ion binding; P:nodule morphogenesis	-	IPR009810 (PFAM); CYTOPLASMIC_DOMAIN (PHOBIUS); NON_CYTOPLASMIC_DOMAIN (PHOBIUS); TRANSMEMBRANE (PHOBIUS); TMhelix (TMHMM)
AES87715	SCF ubiquitin ligase, SKP1 component	399	20	2.6e-91	0.864	3	F:peptidase activity; F:ligase activity; P:ubiquitin-dependent protein catabolic process	-	IPR016072 (PFAM); G3DSA:3.30.710.10 (GENE3D); PTHR11165 (PANTHER); IPR016072 (SUPERFAMILY)
AES87959	hypothetical protein MTR_4g039380	354	4	3.4e-63	0.7775	1	F:metal ion binding	-	IPR007087 (PROSITE_PATTERNS); IPR007087 (PROSITE_PROFILES)
KEH29708	hypothetical protein MTR_4g049900	1380	12	0	0.6958	-		-	no IPS match
KEH29716	Ty1/Copia polyprotein/retrotransposon, putative	315	20	1.5e-57	0.659	1	F:binding	-	PTHR11439 (PANTHER); PTHR11439:SF192 (PANTHER)
AES88182	IQ calmodulin-binding motif protein	1317	20	0	0.8055	2	F:protein binding; C:plasma membrane	-	IPR000048 (PFAM); PTHR32295 (PANTHER); PTHR32295:SF12 (PANTHER); IPR000048 (PROSITE_PROFILES)
AES88183	IQ calmodulin-binding motif protein	1320	20	0	0.806	2	F:protein binding; C:plasma membrane	-	IPR000048 (PFAM); PTHR32295 (PANTHER); PTHR32295:SF12 (PANTHER); IPR000048 (PROSITE_PROFILES)
KEH29763	BEL1-related homeotic protein	2136	20	0	0.6765	3	C:nucleus; F:DNA binding; P:regulation of transcription, DNA-templated	-	Coil (COILS); IPR001356 (SMART); IPR006563 (SMART); IPR006563 (PFAM); IPR008422 (PFAM); IPR009057 (G3DSA:1.10.10.GENE3D); PTHR11850:SF79 (PANTHER); PTHR11850 (PANTHER); IPR001356 (PROSITE_PROFILES); IPR009057 (SUPERFAMILY)
AES88311	endomembrane protein 70 family protein	1770	20	0	0.829	2	F:RNA binding; C:integral component of membrane	-	IPR004240 (PFAM); PTHR10766:SF60 (PANTHER); IPR004240 (PANTHER); SIGNAL_PEPTIDE_C_REGION (PHOBIUS); SIGNAL_PEPTIDE (PHOBIUS); NON_CYTOPLASMIC_DOMAIN (PHOBIUS); NON_CYTOPLASMIC_DOMAIN (PHOBIUS); TRANSMEMBRANE (PHOBIUS); TRANSMEMBRANE (PHOBIUS); NON_CYTOPLASMIC_DOMAIN (PHOBIUS); TRANSMEMBRANE (PHOBIUS); TRANSMEMBRANE (PHOBIUS); SIGNAL_PEPTIDE_H_REGION (PHOBIUS); TRANSMEMBRANE (PHOBIUS); CYTOPLASMIC…
AES88468	peptidyl-prolyl cis-trans isomerase, FKBP-type protein	1881	20	0	0.903	15	P:embryonic pattern specification; P:cytokinesis by cell plate formation; P:very long-chain fatty acid biosynthetic process; P:microtubule cytoskeleton organization; P:protein peptidyl-prolyl isomerization; P:protein folding; P:response to cytokinin; P:lateral root development; F:peptidyl-prolyl cis-trans isomerase activity; P:unidimensional cell growth; F:protein binding; P:cell differentiation;…	EC:5.2.1.8	Coil (COILS); IPR019734 (SMART); IPR001179 (PFAM); G3DSA:3.10.50.40 (GENE3D); IPR011990 (PFAM); IPR001440 (PFAM); IPR011990 (G3DSA:1.25.40.GENE3D); G3DSA:3.10.50.40 (GENE3D); IPR031135 (PTHR10516:PANTHER); IPR023566 (PANTHER); IPR001179 (PROSITE_PROFILES); IPR019734 (PROSITE_PROFILES); IPR013026 (PROSITE_PROFILES); SSF54534 (SUPERFAMILY); SSF54534 (SUPERFAMILY); SSF54534 (SUPERFAMILY); IPR011990 …
KEH29939	coiled-coil protein	3366	20	0	0.8875	1	P:protein glycosylation	-	IPR019515 (PFAM); IPR019514 (PFAM); PTHR13258:SF0 (PANTHER); PTHR13258 (PANTHER)
KEH29970	methyltransferase 21D-like protein	1236	20	0	0.8595	8	F:histone acetyltransferase activity; P:acyl-carrier-protein biosynthetic process; P:proteolysis; F:serine-type carboxypeptidase activity; F:methyltransferase activity; P:histone acetylation; P:methylation; C:histone acetyltransferase complex	EC:3.4.21; EC:3.4.16; EC:2.3.1.48; EC:2.3.1	IPR029063 (G3DSA:3.40.50.GENE3D); IPR019410 (PFAM); PTHR14614 (PANTHER); PTHR14614:SF30 (PANTHER); IPR029063 (SUPERFAMILY)
KEH30007	high affinity nitrate transporter 2.7	1581	20	0	0.9605	2	P:transmembrane transport; C:integral component of membrane	-	G3DSA:1.20.1250.20 (GENE3D); IPR011701 (PFAM); PTHR23515:SF3 (PANTHER); PTHR23515 (PANTHER); TRANSMEMBRANE (PHOBIUS); NON_CYTOPLASMIC_DOMAIN (PHOBIUS); NON_CYTOPLASMIC_DOMAIN (PHOBIUS); TRANSMEMBRANE (PHOBIUS); TRANSMEMBRANE (PHOBIUS); NON_CYTOPLASMIC_DOMAIN (PHOBIUS); CYTOPLASMIC_DOMAIN (PHOBIUS); CYTOPLASMIC_DOMAIN (PHOBIUS); TRANSMEMBRANE (PHOBIUS); TRANSMEMBRANE (PHOBIUS); TRANSMEMBRANE (PHOB…
KEH30072	transmembrane protein, putative	321	1	9.7e-63	1	1	C:integral component of membrane	-	NON_CYTOPLASMIC_DOMAIN (PHOBIUS); NON_CYTOPLASMIC_DOMAIN (PHOBIUS); CYTOPLASMIC_DOMAIN (PHOBIUS); TRANSMEMBRANE (PHOBIUS); TRANSMEMBRANE (PHOBIUS); TMhelix (TMHMM); TMhelix (TMHMM)
KEH30153	hypothetical protein MTR_4g063885	375	11	5e-71	0.5955	-		-	PTHR33142 (PANTHER); PTHR33142:SF6 (PANTHER)
KEH30384	ternary complex factor MIP1 leucine-zipper protein	1905	20	0	0.7945	-		-	Coil (COILS); Coil (COILS); Coil (COILS); IPR006869 (PFAM); IPR025757 (PFAM); PTHR23054 (PANTHER); PTHR23054:SF20 (PANTHER); NON_CYTOPLASMIC_DOMAIN (PHOBIUS); CYTOPLASMIC_DOMAIN (PHOBIUS); TRANSMEMBRANE (PHOBIUS)
AES89088	hypothetical protein MTR_4g069880	207	20	7.6e-41	0.6835	2	F:DNA binding; P:regulation of transcription, DNA-templated	-	no IPS match
AES89138	ATRER1A-like protein	594	20	2.9e-108	0.9465	1	C:integral component of membrane	-	IPR004932 (PIRSF); IPR004932 (PFAM); IPR004932 (PANTHER); PTHR10743:SF2 (PANTHER); TRANSMEMBRANE (PHOBIUS); NON_CYTOPLASMIC_DOMAIN (PHOBIUS); NON_CYTOPLASMIC_DOMAIN (PHOBIUS); TRANSMEMBRANE (PHOBIUS); TRANSMEMBRANE (PHOBIUS); CYTOPLASMIC_DOMAIN (PHOBIUS); CYTOPLASMIC_DOMAIN (PHOBIUS); CYTOPLASMIC_DOMAIN (PHOBIUS); TRANSMEMBRANE (PHOBIUS); TMhelix (TMHMM); TMhelix (TMHMM); TMhelix (TMHMM)
KEH30465	MATE family efflux protein	1647	20	0	0.835	5	P:drug transmembrane transport; F:antiporter activity; C:chloroplast envelope; C:integral component of membrane; F:drug transmembrane transporter activity	-	Coil (COILS); IPR002528 (TIGRFAM); IPR002528 (PFAM); PTHR11206:SF116 (PANTHER); PTHR11206 (PANTHER); TRANSMEMBRANE (PHOBIUS); TRANSMEMBRANE (PHOBIUS); CYTOPLASMIC_DOMAIN (PHOBIUS); CYTOPLASMIC_DOMAIN (PHOBIUS); TRANSMEMBRANE (PHOBIUS); CYTOPLASMIC_DOMAIN (PHOBIUS); TRANSMEMBRANE (PHOBIUS); NON_CYTOPLASMIC_DOMAIN (PHOBIUS); TRANSMEMBRANE (PHOBIUS); NON_CYTOPLASMIC_DOMAIN (PHOBIUS); CYTOPLASMIC_DOM…
AES89625	exostosin family protein	1509	20	0	0.8965	3	F:glucuronosyl-N-acetylglucosaminyl-proteoglycan 4-alpha-N-acetylglucosaminyltransferase activity; P:metabolic process; C:Golgi apparatus	EC:2.4.1.224; EC:2.4.1	IPR004263 (PFAM); PTHR11062 (PANTHER); PTHR11062:SF54 (PANTHER); SIGNAL_PEPTIDE_N_REGION (PHOBIUS); SIGNAL_PEPTIDE_C_REGION (PHOBIUS); NON_CYTOPLASMIC_DOMAIN (PHOBIUS); SIGNAL_PEPTIDE (PHOBIUS); SIGNAL_PEPTIDE_H_REGION (PHOBIUS); TMhelix (TMHMM)
KEH30664	exostosin family protein	1398	20	0	0.899	3	F:glucuronosyl-N-acetylglucosaminyl-proteoglycan 4-alpha-N-acetylglucosaminyltransferase activity; P:metabolic process; C:Golgi apparatus	EC:2.4.1.224; EC:2.4.1	IPR004263 (PFAM); PTHR11062 (PANTHER); PTHR11062:SF54 (PANTHER); SIGNAL_PEPTIDE_N_REGION (PHOBIUS); SIGNAL_PEPTIDE (PHOBIUS); NON_CYTOPLASMIC_DOMAIN (PHOBIUS); SIGNAL_PEPTIDE_H_REGION (PHOBIUS); SIGNAL_PEPTIDE_C_REGION (PHOBIUS); TMhelix (TMHMM)
KEH30665	exostosin family protein	1335	20	0	0.794	2	F:transferase activity, transferring glycosyl groups; C:Golgi apparatus	-	IPR004263 (PFAM); PTHR11062 (PANTHER); PTHR11062:SF54 (PANTHER); SIGNAL_PEPTIDE_N_REGION (PHOBIUS); SIGNAL_PEPTIDE (PHOBIUS); SIGNAL_PEPTIDE_H_REGION (PHOBIUS); SIGNAL_PEPTIDE_C_REGION (PHOBIUS); NON_CYTOPLASMIC_DOMAIN (PHOBIUS); TMhelix (TMHMM)
KEH30761	organic cation/carnitine transporter, putative	438	20	2.5e-88	0.84	5	C:plant-type vacuole membrane; P:transmembrane transport; F:transmembrane transporter activity; C:integral component of membrane; C:chloroplast thylakoid membrane	-	PTHR24064:SF292 (PANTHER); PTHR24064 (PANTHER)
KEH30769	DUF538 family protein	486	20	1.4e-85	0.9125	2	P:proteolysis; F:peptidase activity	-	IPR007493 (PFAM); IPR007493 (G3DSA:2.30.240.GENE3D); PTHR31676:SF9 (PANTHER); PTHR31676 (PANTHER); SIGNAL_PEPTIDE (PHOBIUS); SIGNAL_PEPTIDE_N_REGION (PHOBIUS); SIGNAL_PEPTIDE_H_REGION (PHOBIUS); SIGNAL_PEPTIDE_C_REGION (PHOBIUS); NON_CYTOPLASMIC_DOMAIN (PHOBIUS); SignalP-noTM (SIGNALP_EUK); IPR007493 (SUPERFAMILY)
KEH30796	transmembrane protein, putative	570	19	7e-98	0.5779	1	C:integral component of membrane	-	Coil (COILS); PTHR37206 (PANTHER); PTHR37206:SF2 (PANTHER); TRANSMEMBRANE (PHOBIUS); CYTOPLASMIC_DOMAIN (PHOBIUS); NON_CYTOPLASMIC_DOMAIN (PHOBIUS); TMhelix (TMHMM)
AES89960	PPR containing plant-like protein	2103	20	0	0.792	1	F:protein binding	-	IPR011990 (G3DSA:1.25.40.GENE3D); IPR002885 (PFAM); IPR002885 (TIGRFAM); IPR002885 (PFAM); PTHR24015 (PANTHER); PTHR24015:SF51 (PANTHER); NON_CYTOPLASMIC_DOMAIN (PHOBIUS); TRANSMEMBRANE (PHOBIUS); TRANSMEMBRANE (PHOBIUS); CYTOPLASMIC_DOMAIN (PHOBIUS); CYTOPLASMIC_DOMAIN (PHOBIUS); IPR002885 (PROSITE_PROFILES)
KEH30811	appr-1-P processing enzyme family protein	1671	20	0	0.9145	2	F:exopolyphosphatase activity; P:purine nucleobase metabolic process	EC:3.6.1.11; EC:3.6.1	IPR001251 (SMART); IPR002589 (SMART); IPR001251 (PFAM); G3DSA:3.40.220.10 (GENE3D); IPR002589 (PFAM); IPR001251 (G3DSA:3.40.525.GENE3D); PTHR11106:SF65 (PANTHER); PTHR11106 (PANTHER); IPR002589 (PROSITE_PROFILES); SSF52949 (SUPERFAMILY); IPR001251 (SUPERFAMILY)
AES90026	transmembrane protein, putative	597	1	5.2e-133	1	1	C:integral component of membrane	-	CYTOPLASMIC_DOMAIN (PHOBIUS); NON_CYTOPLASMIC_DOMAIN (PHOBIUS); TRANSMEMBRANE (PHOBIUS); NON_CYTOPLASMIC_DOMAIN (PHOBIUS); TRANSMEMBRANE (PHOBIUS); TMhelix (TMHMM); TMhelix (TMHMM)
AES90138	hypothetical protein MTR_4g085730	354	20	1.2e-80	0.712	-		-	IPR006566 (PFAM); PTHR32212 (PANTHER); PTHR32212:SF134 (PANTHER)
AES90331	hypothetical protein MTR_4g087960	207	1	2.1e-40	1	-		-	no IPS match
KEH31002	17.6 kDa class I heat shock protein	366	20	5.8e-74	0.9505	1	C:cytoplasm	-	IPR008978 (G3DSA:2.60.40.GENE3D); IPR002068 (PFAM); PTHR11527:SF158 (PANTHER); IPR031107 (PANTHER); IPR002068 (PROSITE_PROFILES); IPR008978 (SUPERFAMILY)
AES88276	F-box/RNI/FBD-like domain protein	489	20	3.7e-90	0.75	1	F:protein binding	-	IPR001810 (SMART); IPR001810 (PFAM); G3DSA:1.20.1280.50 (GENE3D); PTHR32212 (PANTHER); PTHR32212:SF65 (PANTHER); IPR001810 (PROSITE_PROFILES); IPR001810 (SUPERFAMILY)
KEH31317	E3 ubiquitin-protein ligase SINA-like protein	984	20	0	0.69	8	C:nucleus; F:ubiquitin-protein transferase activity; F:zinc ion binding; F:protein binding; P:multicellular organismal development; F:ligase activity; P:ubiquitin-dependent protein catabolic process; P:protein ubiquitination	-	IPR018121 (PFAM); IPR013323 (G3DSA:3.90.890.GENE3D); IPR013083 (G3DSA:3.30.40.GENE3D); IPR004162 (PANTHER); PTHR10315:SF43 (PANTHER); IPR013010 (PROSITE_PROFILES); IPR008974 (SUPERFAMILY); SSF57850 (SUPERFAMILY)
KEH31343	NBS-LRR type disease resistance protein	2568	20	0	0.645	1	F:ADP binding	-	PR00364 (PRINTS); IPR002182 (PFAM); IPR027417 (G3DSA:3.40.50.GENE3D); IPR032675 (G3DSA:3.80.10.GENE3D); PTHR23155:SF563 (PANTHER); PTHR23155 (PANTHER); IPR032675 (SUPERFAMILY); IPR027417 (SUPERFAMILY)
AES90698	PREDICTED: 40S ribosomal protein S14 isoform X1	456	20	4.9e-79	0.968	4	F:structural constituent of ribosome; P:ribosome biogenesis; C:ribosome; P:translation	-	IPR001971 (PIRSF); IPR001971 (PFAM); IPR001971 (G3DSA:3.30.420.GENE3D); IPR001971 (PANTHER); PTHR11759:SF12 (PANTHER); IPR018102 (PROSITE_PATTERNS); IPR001971 (HAMAP); SSF53137 (SUPERFAMILY)
KEH31417	F-box/RNI superfamily protein	606	20	1.7e-129	0.7445	1	F:protein binding	-	IPR032675 (G3DSA:3.80.10.GENE3D); IPR001810 (PFAM); PTHR32212 (PANTHER); PTHR32212:SF65 (PANTHER); IPR001810 (SUPERFAMILY)
KEH31472	caffeoyl-CoA 3-O-methyltransferase	564	20	2.1e-124	0.9195	5	P:coumarin biosynthetic process; F:caffeoyl-CoA O-methyltransferase activity; P:lignin biosynthetic process; P:stilbene biosynthetic process; P:methylation	EC:2.1.1; EC:2.1.1.104	IPR029063 (G3DSA:3.40.50.GENE3D); IPR002935 (PFAM); PTHR10509:SF23 (PANTHER); PTHR10509 (PANTHER); IPR002935 (PROSITE_PROFILES); IPR029063 (SUPERFAMILY)
KEH31473	caffeoyl-CoA 3-O-methyltransferase	747	20	1.3e-173	0.898	5	P:coumarin biosynthetic process; F:caffeoyl-CoA O-methyltransferase activity; P:lignin biosynthetic process; P:stilbene biosynthetic process; P:methylation	EC:2.1.1; EC:2.1.1.104	IPR002935 (PFAM); IPR029063 (G3DSA:3.40.50.GENE3D); PTHR10509:SF23 (PANTHER); PTHR10509 (PANTHER); IPR002935 (PROSITE_PROFILES); IPR029063 (SUPERFAMILY)
AES90737	galactosyl transferase GMA12/MNN10 family protein	1269	20	0	0.77	4	F:transferase activity, transferring glycosyl groups; P:metabolic process; C:integral component of membrane; C:Golgi apparatus	-	Coil (COILS); IPR008630 (PFAM); PTHR31311:SF3 (PANTHER); PTHR31311 (PANTHER); NON_CYTOPLASMIC_DOMAIN (PHOBIUS); TRANSMEMBRANE (PHOBIUS); CYTOPLASMIC_DOMAIN (PHOBIUS); TMhelix (TMHMM)
AES90838	hypothetical protein MTR_4g098710	246	20	1e-39	0.759	-		-	PTHR35282 (PANTHER)
AES90973	nudix hydrolase-like protein	924	20	0	0.8495	4	C:chloroplast stroma; F:ADP-ribose pyrophosphohydrolase activity; F:ADP-glucose pyrophosphohydrolase activity; P:metabolic process	EC:3.6.1; EC:3.6.1.21	IPR015797 (G3DSA:3.90.79.GENE3D); IPR000086 (PFAM); PTHR11839 (PANTHER); PTHR11839:SF6 (PANTHER); IPR000086 (PROSITE_PROFILES); IPR015797 (SUPERFAMILY)
KEH31664	nudix hydrolase-like protein	846	20	0	0.78	4	C:chloroplast stroma; F:ADP-ribose pyrophosphohydrolase activity; F:ADP-glucose pyrophosphohydrolase activity; P:metabolic process	EC:3.6.1; EC:3.6.1.21	IPR000086 (PFAM); IPR015797 (G3DSA:3.90.79.GENE3D); PTHR11839:SF6 (PANTHER); PTHR11839 (PANTHER); IPR000086 (PROSITE_PROFILES); IPR015797 (SUPERFAMILY)
KEH31685	PGR5-like protein 1A	960	20	0	0.914	-		-	PTHR31032 (PANTHER); PTHR31032:SF1 (PANTHER); NON_CYTOPLASMIC_DOMAIN (PHOBIUS); CYTOPLASMIC_DOMAIN (PHOBIUS); TRANSMEMBRANE (PHOBIUS); CYTOPLASMIC_DOMAIN (PHOBIUS); TRANSMEMBRANE (PHOBIUS); SignalP-TM (SIGNALP_GRAM_POSITIVE); TMhelix (TMHMM); TMhelix (TMHMM)
AES91027	subtilisin-like serine protease	2364	20	0	0.8085	2	P:proteolysis; F:serine-type endopeptidase activity	EC:3.4.21	IPR015500 (PRINTS); IPR000209 (G3DSA:3.40.50.GENE3D); IPR010259 (PFAM); IPR010259 (G3DSA:3.30.70.GENE3D); G3DSA:3.50.30.30 (GENE3D); IPR000209 (PFAM); IPR003137 (PFAM); PTHR10795:SF3 (PANTHER); IPR015500 (PANTHER); IPR023828 (PROSITE_PATTERNS); SIGNAL_PEPTIDE_C_REGION (PHOBIUS); SIGNAL_PEPTIDE_N_REGION (PHOBIUS); SIGNAL_PEPTIDE_H_REGION (PHOBIUS); SIGNAL_PEPTIDE (PHOBIUS); NON_CYTOPLASMIC_DOMAIN …
AES91062	carbamoylphosphate synthase small subunit	1296	20	0	0.9385	5	P:glutamate metabolic process; P:'de novo' pyrimidine nucleobase biosynthetic process; P:glutamine metabolic process; F:carbamoyl-phosphate synthase (glutamine-hydrolyzing) activity; C:carbamoyl-phosphate synthase complex	EC:6.3.5.5	PR00099 (PRINTS); PR00097 (PRINTS); PR00096 (PRINTS); IPR002474 (SMART); IPR002474 (G3DSA:3.50.30.GENE3D); IPR002474 (PFAM); IPR017926 (PFAM); IPR029062 (G3DSA:3.40.50.GENE3D); IPR006274 (TIGRFAM); PTHR11405:SF37 (PANTHER); PTHR11405 (PANTHER); SIGNAL_PEPTIDE_C_REGION (PHOBIUS); SIGNAL_PEPTIDE_N_REGION (PHOBIUS); NON_CYTOPLASMIC_DOMAIN (PHOBIUS); SIGNAL_PEPTIDE_H_REGION (PHOBIUS); SIGNAL_PEPTIDE …
AES91063	carbamoylphosphate synthase small subunit	1227	20	0	0.9425	5	P:glutamate metabolic process; P:'de novo' pyrimidine nucleobase biosynthetic process; P:glutamine metabolic process; F:carbamoyl-phosphate synthase (glutamine-hydrolyzing) activity; C:carbamoyl-phosphate synthase complex	EC:6.3.5.5	PR00096 (PRINTS); PR00099 (PRINTS); PR00097 (PRINTS); IPR002474 (SMART); IPR017926 (PFAM); IPR002474 (G3DSA:3.50.30.GENE3D); IPR006274 (TIGRFAM); IPR002474 (PFAM); IPR029062 (G3DSA:3.40.50.GENE3D); PTHR11405 (PANTHER); PTHR11405:SF37 (PANTHER); SIGNAL_PEPTIDE_H_REGION (PHOBIUS); SIGNAL_PEPTIDE_C_REGION (PHOBIUS); NON_CYTOPLASMIC_DOMAIN (PHOBIUS); SIGNAL_PEPTIDE (PHOBIUS); SIGNAL_PEPTIDE_N_REGION …
AES91071	hypothetical protein MTR_4g103910	522	20	8e-126	0.6725	1	F:catalytic activity	-	PTHR33054:SF1 (PANTHER); PTHR33054 (PANTHER)
KEH31770	PPR containing plant protein	1917	20	0	0.791	1	F:protein binding	-	IPR011990 (G3DSA:1.25.40.GENE3D); IPR002885 (PFAM); IPR002885 (PFAM); IPR002885 (TIGRFAM); PTHR24015:SF795 (PANTHER); PTHR24015 (PANTHER); IPR002885 (PROSITE_PROFILES); SignalP-TM (SIGNALP_GRAM_POSITIVE); IPR011990 (SUPERFAMILY)
KEH31787	EF hand associated protein	300	20	6.5e-64	0.614	3	C:mitochondrion; C:membrane; F:binding	-	IPR013567 (PFAM); PTHR24072 (PANTHER); PTHR24072:SF73 (PANTHER)
AES91148	nucleobase-ascorbate transporter-like protein	1599	20	0	0.958	3	P:transmembrane transport; C:membrane; F:transporter activity	-	IPR006043 (PFAM); PTHR11119:SF48 (PANTHER); IPR006043 (PANTHER); TRANSMEMBRANE (PHOBIUS); TRANSMEMBRANE (PHOBIUS); CYTOPLASMIC_DOMAIN (PHOBIUS); CYTOPLASMIC_DOMAIN (PHOBIUS); NON_CYTOPLASMIC_DOMAIN (PHOBIUS); CYTOPLASMIC_DOMAIN (PHOBIUS); TRANSMEMBRANE (PHOBIUS); NON_CYTOPLASMIC_DOMAIN (PHOBIUS); NON_CYTOPLASMIC_DOMAIN (PHOBIUS); NON_CYTOPLASMIC_DOMAIN (PHOBIUS); TRANSMEMBRANE (PHOBIUS); TRANSMEM…
KEH31855	nucleobase-ascorbate transporter-like protein	1143	20	0	0.9575	3	P:transmembrane transport; C:membrane; F:transporter activity	-	IPR006043 (PFAM); PTHR11119:SF48 (PANTHER); IPR006043 (PANTHER); TRANSMEMBRANE (PHOBIUS); TRANSMEMBRANE (PHOBIUS); NON_CYTOPLASMIC_DOMAIN (PHOBIUS); CYTOPLASMIC_DOMAIN (PHOBIUS); TRANSMEMBRANE (PHOBIUS); TRANSMEMBRANE (PHOBIUS); NON_CYTOPLASMIC_DOMAIN (PHOBIUS); TRANSMEMBRANE (PHOBIUS); TRANSMEMBRANE (PHOBIUS); TRANSMEMBRANE (PHOBIUS); CYTOPLASMIC_DOMAIN (PHOBIUS); NON_CYTOPLASMIC_DOMAIN (PHOBIUS…
KEH31856	nucleobase-ascorbate transporter-like protein	1452	20	0	0.958	3	P:transmembrane transport; C:membrane; F:transporter activity	-	IPR006043 (PFAM); IPR006043 (PANTHER); PTHR11119:SF48 (PANTHER); TRANSMEMBRANE (PHOBIUS); TRANSMEMBRANE (PHOBIUS); CYTOPLASMIC_DOMAIN (PHOBIUS); CYTOPLASMIC_DOMAIN (PHOBIUS); TRANSMEMBRANE (PHOBIUS); NON_CYTOPLASMIC_DOMAIN (PHOBIUS); NON_CYTOPLASMIC_DOMAIN (PHOBIUS); CYTOPLASMIC_DOMAIN (PHOBIUS); TRANSMEMBRANE (PHOBIUS); TRANSMEMBRANE (PHOBIUS); TRANSMEMBRANE (PHOBIUS); CYTOPLASMIC_DOMAIN (PHOBIU…
KEH31864	hypothetical protein MTR_4g107090	756	20	4.1e-110	0.727	3	F:zinc ion binding; P:metabolic process; F:ligase activity	-	PTHR12603:SF5 (PANTHER); PTHR12603 (PANTHER)
KEH31887	P-loop nucleoside triphosphate hydrolase superfamily protein	1563	20	0	0.8745	3	F:ATP binding; P:metabolic process; F:hydrolase activity	-	IPR003593 (SMART); IPR025753 (PFAM); IPR003959 (PFAM); IPR027417 (G3DSA:3.40.50.GENE3D); PTHR23070:SF42 (PANTHER); PTHR23070 (PANTHER); IPR003960 (PROSITE_PATTERNS); CYTOPLASMIC_DOMAIN (PHOBIUS); TRANSMEMBRANE (PHOBIUS); NON_CYTOPLASMIC_DOMAIN (PHOBIUS); IPR027417 (SUPERFAMILY)
KEH32101	hypothetical protein MTR_4g113335	438	16	1.9e-102	0.5856	5	F:translation initiation factor activity; F:zinc ion binding; P:proteolysis; P:translational initiation; F:metallopeptidase activity	-	no IPS match
AES91498	hypothetical protein MTR_4g114190	159	2	1.1e-28	0.94	-		-	no IPS match
AES91535	RabGAP/TBC domain protein	1404	20	0	0.8195	-		-	Coil (COILS); IPR000195 (SMART); IPR000195 (PFAM); G3DSA:1.10.8.270 (GENE3D); PTHR22957:SF288 (PANTHER); PTHR22957 (PANTHER); IPR000195 (PROSITE_PROFILES); IPR000195 (SUPERFAMILY); IPR000195 (SUPERFAMILY); IPR000195 (SUPERFAMILY)
AES91726	hexose transporter, putative	2106	20	0	0.9105	5	F:substrate-specific transmembrane transporter activity; P:transmembrane transport; C:integral component of membrane; P:carbohydrate transport; C:plasma membrane	-	IPR003663 (PRINTS); G3DSA:1.20.1250.20 (GENE3D); IPR004240 (PFAM); IPR005828 (PFAM); IPR003663 (TIGRFAM); PTHR23500 (PANTHER); PTHR23500:SF12 (PANTHER); IPR005829 (PROSITE_PATTERNS); IPR005829 (PROSITE_PATTERNS); TRANSMEMBRANE (PHOBIUS); NON_CYTOPLASMIC_DOMAIN (PHOBIUS); TRANSMEMBRANE (PHOBIUS); NON_CYTOPLASMIC_DOMAIN (PHOBIUS); SIGNAL_PEPTIDE (PHOBIUS); NON_CYTOPLASMIC_DOMAIN (PHOBIUS); TRANSMEM…
KEH32186	xyloglucanase-specific endoglucanase inhibitor protein	1365	20	0	0.7	2	F:aspartic-type endopeptidase activity; P:proteolysis	EC:3.4.23	IPR032861 (PFAM); IPR021109 (G3DSA:2.40.70.GENE3D); IPR021109 (G3DSA:2.40.70.GENE3D); IPR032799 (PFAM); PTHR13683:SF268 (PANTHER); IPR001461 (PANTHER); SIGNAL_PEPTIDE (PHOBIUS); SIGNAL_PEPTIDE_H_REGION (PHOBIUS); SIGNAL_PEPTIDE_N_REGION (PHOBIUS); SIGNAL_PEPTIDE_C_REGION (PHOBIUS); NON_CYTOPLASMIC_DOMAIN (PHOBIUS); SignalP-TM (SIGNALP_GRAM_POSITIVE); SignalP-noTM (SIGNALP_GRAM_NEGATIVE); SignalP-…
KEH32233	amine oxidase [copper containing] protein, putative	1776	20	0	0.904	11	F:diamine oxidase activity; P:amine metabolic process; F:copper ion binding; F:quinone binding; F:aliphatic-amine oxidase activity; F:phenethylamine:oxygen oxidoreductase (deaminating) activity; F:primary amine oxidase activity; F:tryptamine:oxygen oxidoreductase (deaminating) activity; F:aminoacetone:oxygen oxidoreductase(deaminating) activity; P:oxidation-reduction process; P:cellular response …	EC:1.4.3.22; EC:1.4.3.21	IPR015802 (PFAM); IPR015798 (G3DSA:2.70.98.GENE3D); IPR015798 (PFAM); G3DSA:3.10.450.40 (GENE3D); IPR000269 (PANTHER); PTHR10638:SF36 (PANTHER); IPR000269 (PROSITE_PATTERNS); IPR015798 (SUPERFAMILY); IPR016182 (SUPERFAMILY)
AES91736	galactose oxidase	381	20	9e-90	0.7045	-		-	PTHR31790:SF15 (PANTHER); PTHR31790 (PANTHER)
AES91862	xyloglucan galactosyltransferase KATAMARI-like protein	1368	20	0	0.8475	2	F:transferase activity, transferring glycosyl groups; P:metabolic process	-	IPR004263 (PFAM); SIGNAL_PEPTIDE_H_REGION (PHOBIUS); SIGNAL_PEPTIDE (PHOBIUS); SIGNAL_PEPTIDE_N_REGION (PHOBIUS); NON_CYTOPLASMIC_DOMAIN (PHOBIUS); SIGNAL_PEPTIDE_C_REGION (PHOBIUS); SignalP-noTM (SIGNALP_EUK)
AES91902	organic cation/carnitine transporter 2	816	20	0	0.5705	3	P:transmembrane transport; F:transmembrane transporter activity; C:integral component of membrane	-	IPR005828 (PFAM); G3DSA:1.20.1250.20 (GENE3D); PTHR24064 (PANTHER); PTHR24064:SF249 (PANTHER); NON_CYTOPLASMIC_DOMAIN (PHOBIUS); CYTOPLASMIC_DOMAIN (PHOBIUS); TRANSMEMBRANE (PHOBIUS); NON_CYTOPLASMIC_DOMAIN (PHOBIUS); NON_CYTOPLASMIC_DOMAIN (PHOBIUS); CYTOPLASMIC_DOMAIN (PHOBIUS); TRANSMEMBRANE (PHOBIUS); TRANSMEMBRANE (PHOBIUS); CYTOPLASMIC_DOMAIN (PHOBIUS); CYTOPLASMIC_DOMAIN (PHOBIUS); TRANSME…
KEH32374	beta-1,3-galactosyltransferase-like protein	1929	20	0	0.859	5	C:integral component of membrane; P:protein glycosylation; F:galactosyltransferase activity; C:Golgi apparatus; F:carbohydrate binding	EC:2.4.1	IPR001079 (SMART); IPR001079 (SMART); IPR013320 (G3DSA:2.60.120.GENE3D); IPR001079 (PFAM); IPR002659 (PFAM); IPR002659 (PANTHER); PTHR11214:SF131 (PANTHER); SIGNAL_PEPTIDE_N_REGION (PHOBIUS); SIGNAL_PEPTIDE_C_REGION (PHOBIUS); SIGNAL_PEPTIDE_H_REGION (PHOBIUS); SIGNAL_PEPTIDE (PHOBIUS); NON_CYTOPLASMIC_DOMAIN (PHOBIUS); IPR001079 (PROSITE_PROFILES); IPR013320 (SUPERFAMILY); TMhelix (TMHMM)
KEH32406	transducin family protein/WD-40 repeat protein	2835	20	0	0.886	9	P:mRNA export from nucleus; P:RNA methylation; C:myosin complex; F:protein binding; P:protein import into nucleus; F:myosin heavy chain kinase activity; P:serine family amino acid metabolic process; C:nucleolus; P:protein phosphorylation	EC:2.7.11; EC:2.7.11.17; EC:2.7.11.7	Coil (COILS); Coil (COILS); IPR020472 (PRINTS); IPR001680 (SMART); IPR015943 (G3DSA:2.130.10.GENE3D); IPR015943 (G3DSA:2.130.10.GENE3D); IPR001680 (PFAM); IPR015943 (G3DSA:2.130.10.GENE3D); IPR007148 (PFAM); PTHR19853 (PANTHER); PTHR19853:SF0 (PANTHER); IPR019775 (PROSITE_PATTERNS); IPR001680 (PROSITE_PROFILES); IPR017986 (PROSITE_PROFILES); IPR011047 (SUPERFAMILY)
AES92126	lysine-ketoglutarate reductase/saccharopine dehydrogenase	3147	20	0	0.911	11	F:saccharopine dehydrogenase (NADP+, L-glutamate-forming) activity; P:lysine biosynthetic process; F:saccharopine dehydrogenase (NADP+, L-lysine-forming) activity; P:response to fructose; P:protein desumoylation; C:cytosol; P:vegetative to reproductive phase transition of meristem; P:oxidation-reduction process; P:L-lysine catabolic process; P:hydrogen peroxide biosynthetic process; P:response to…	EC:1.5.1.8; EC:1.5.1.10; EC:1.5.1	IPR007886 (SMART); IPR007698 (SMART); G3DSA:3.30.360.10 (GENE3D); IPR007886 (PFAM); G3DSA:3.40.50.1770 (GENE3D); IPR007545 (PFAM); IPR032095 (PFAM); IPR005097 (PFAM); PTHR11133:SF14 (PANTHER); PTHR11133 (PANTHER); CYTOPLASMIC_DOMAIN (PHOBIUS); NON_CYTOPLASMIC_DOMAIN (PHOBIUS); TRANSMEMBRANE (PHOBIUS); SSF52283 (SUPERFAMILY); IPR016040 (SUPERFAMILY); SSF55347 (SUPERFAMILY); TMhelix (TMHMM)
AES92127	lysine-ketoglutarate reductase/saccharopine dehydrogenase	2895	20	0	0.916	11	F:saccharopine dehydrogenase (NADP+, L-glutamate-forming) activity; P:lysine biosynthetic process; F:saccharopine dehydrogenase (NADP+, L-lysine-forming) activity; P:response to fructose; P:protein desumoylation; C:cytosol; P:vegetative to reproductive phase transition of meristem; P:oxidation-reduction process; P:L-lysine catabolic process; P:hydrogen peroxide biosynthetic process; P:response to…	EC:1.5.1.8; EC:1.5.1.10; EC:1.5.1	IPR007698 (SMART); IPR007545 (PFAM); G3DSA:3.30.360.10 (GENE3D); IPR005097 (PFAM); IPR032095 (PFAM); G3DSA:3.40.50.1770 (GENE3D); PTHR11133 (PANTHER); PTHR11133:SF14 (PANTHER); CYTOPLASMIC_DOMAIN (PHOBIUS); TRANSMEMBRANE (PHOBIUS); NON_CYTOPLASMIC_DOMAIN (PHOBIUS); SSF55347 (SUPERFAMILY); SSF52283 (SUPERFAMILY); IPR016040 (SUPERFAMILY); TMhelix (TMHMM)
KEH32410	lysine-ketoglutarate reductase/saccharopine dehydrogenase	2928	20	0	0.916	11	F:saccharopine dehydrogenase (NADP+, L-glutamate-forming) activity; P:lysine biosynthetic process; F:saccharopine dehydrogenase (NADP+, L-lysine-forming) activity; P:response to fructose; P:protein desumoylation; C:cytosol; P:vegetative to reproductive phase transition of meristem; P:oxidation-reduction process; P:L-lysine catabolic process; P:hydrogen peroxide biosynthetic process; P:response to…	EC:1.5.1.8; EC:1.5.1.10; EC:1.5.1	IPR007698 (SMART); IPR007545 (PFAM); G3DSA:3.30.360.10 (GENE3D); IPR005097 (PFAM); IPR032095 (PFAM); G3DSA:3.40.50.1770 (GENE3D); PTHR11133 (PANTHER); PTHR11133:SF14 (PANTHER); NON_CYTOPLASMIC_DOMAIN (PHOBIUS); SIGNAL_PEPTIDE (PHOBIUS); SIGNAL_PEPTIDE_H_REGION (PHOBIUS); TRANSMEMBRANE (PHOBIUS); SIGNAL_PEPTIDE_N_REGION (PHOBIUS); SIGNAL_PEPTIDE_C_REGION (PHOBIUS); CYTOPLASMIC_DOMAIN (PHOBIUS); Si…
KEH32411	lysine-ketoglutarate reductase/saccharopine dehydrogenase	3168	20	0	0.9065	11	F:saccharopine dehydrogenase (NADP+, L-glutamate-forming) activity; P:lysine biosynthetic process; F:saccharopine dehydrogenase (NADP+, L-lysine-forming) activity; P:response to fructose; P:protein desumoylation; C:cytosol; P:vegetative to reproductive phase transition of meristem; P:oxidation-reduction process; P:L-lysine catabolic process; P:hydrogen peroxide biosynthetic process; P:response to…	EC:1.5.1.8; EC:1.5.1.10; EC:1.5.1	IPR007886 (SMART); IPR007698 (SMART); IPR032095 (PFAM); G3DSA:3.40.50.1770 (GENE3D); IPR007545 (PFAM); IPR005097 (PFAM); G3DSA:3.30.360.10 (GENE3D); IPR007886 (PFAM); PTHR11133:SF14 (PANTHER); PTHR11133 (PANTHER); CYTOPLASMIC_DOMAIN (PHOBIUS); NON_CYTOPLASMIC_DOMAIN (PHOBIUS); TRANSMEMBRANE (PHOBIUS); SSF52283 (SUPERFAMILY); SSF55347 (SUPERFAMILY); IPR016040 (SUPERFAMILY); TMhelix (TMHMM)
AES92155	ferredoxin, putative	171	20	3.6e-33	0.7015	1	F:binding	-	no IPS match
AES92167	auxin response factor 2	3363	20	0	0.9525	5	C:nucleus; F:DNA binding; F:protein binding; P:regulation of transcription, DNA-templated; P:auxin-activated signaling pathway	-	Coil (COILS); IPR003340 (SMART); IPR003311 (PFAM); IPR003340 (PFAM); IPR010525 (PFAM); IPR015300 (G3DSA:2.40.330.GENE3D); PTHR31384 (PANTHER); PTHR31384:SF21 (PANTHER); IPR000270 (PROSITE_PROFILES); IPR003340 (PROSITE_PROFILES); SSF54277 (SUPERFAMILY); IPR015300 (SUPERFAMILY)
KEH32422	auxin response factor 2	3294	20	0	0.952	5	C:nucleus; F:DNA binding; F:protein binding; P:regulation of transcription, DNA-templated; P:auxin-activated signaling pathway	-	Coil (COILS); IPR003340 (SMART); IPR003340 (PFAM); IPR015300 (G3DSA:2.40.330.GENE3D); IPR003311 (PFAM); IPR010525 (PFAM); PTHR31384 (PANTHER); PTHR31384:SF21 (PANTHER); IPR003340 (PROSITE_PROFILES); IPR000270 (PROSITE_PROFILES); SSF54277 (SUPERFAMILY); IPR015300 (SUPERFAMILY)
KEH32509	BAAT/acyl-CoA thioester hydrolase carboxy-terminal protein	801	20	0	0.864	2	P:metabolic process; F:hydrolase activity	-	IPR029059 (PFAM); IPR029058 (G3DSA:3.40.50.GENE3D); PTHR10992:SF808 (PANTHER); PTHR10992 (PANTHER); IPR029058 (SUPERFAMILY)
KEH32510	BAAT/acyl-CoA thioester hydrolase carboxy-terminal protein	828	20	0	0.861	2	P:metabolic process; F:hydrolase activity	-	IPR029059 (PFAM); IPR029058 (G3DSA:3.40.50.GENE3D); PTHR10992 (PANTHER); PTHR10992:SF808 (PANTHER); IPR029058 (SUPERFAMILY)
AES92285	hydroxyproline-rich glycoprotein family protein	417	20	3.8e-70	0.7445	-		-	IPR028260 (PFAM); PTHR37376:SF1 (PANTHER); PTHR37376 (PANTHER)
AES92519	WRKY family transcription factor	1494	20	0	0.734	5	C:transcription factor complex; F:transcription factor activity, sequence-specific DNA binding; P:regulation of transcription, DNA-templated; F:sequence-specific DNA binding; P:regulation of transcription, DNA-templated	-	IPR003657 (SMART); IPR003657 (PFAM); IPR003657 (G3DSA:2.20.25.GENE3D); PTHR31221:SF34 (PANTHER); PTHR31221 (PANTHER); IPR003657 (PROSITE_PROFILES); IPR003657 (SUPERFAMILY); IPR003657 (SUPERFAMILY)
KEH32740	NADH-ubiquinone oxidoreductase B12 subunit family protein	261	20	9.8e-50	0.92	2	C:mitochondrial respiratory chain complex I; P:electron transport chain	-	no IPS match
AES93590	hypothetical protein MTR_5g005230	558	20	5.5e-135	0.666	1	P:biological_process	-	PTHR33347 (PANTHER); PTHR33347:SF5 (PANTHER)
KEH27370	hypothetical protein MTR_5g007545	243	2	3.5e-44	0.985	-		-	no IPS match
AES93796	casein kinase I, putative	195	16	8e-37	0.8294	4	F:ATP binding; P:serine family amino acid metabolic process; F:protein serine/threonine kinase activity; P:protein phosphorylation	EC:2.7.11	no IPS match
AES93847	hypothetical protein MTR_5g008160	264	20	2.9e-48	0.7165	9	F:DNA binding; C:transcription factor complex; F:transcription factor activity, sequence-specific DNA binding; P:multicellular organismal development; C:integral component of membrane; P:regulation of transcription, DNA-templated; P:phosphorylation; P:regulation of transcription, DNA-templated; F:kinase activity	-	IPR027413 (G3DSA:1.10.560.GENE3D)
AES93913	RNA-binding (RRM/RBD/RNP motif) family protein	582	20	3.1e-115	0.8525	7	F:nucleotide binding; C:exon-exon junction complex; C:nuclear body; F:RNA binding; C:cytoplasm; P:RNA processing; C:nucleolus	-	TRANSMEMBRANE (PHOBIUS); NON_CYTOPLASMIC_DOMAIN (PHOBIUS); CYTOPLASMIC_DOMAIN (PHOBIUS); TRANSMEMBRANE (PHOBIUS); NON_CYTOPLASMIC_DOMAIN (PHOBIUS); TMhelix (TMHMM); TMhelix (TMHMM)
AES94078	hypothetical protein MTR_5g010580	369	1	2.7e-70	1	-		-	no IPS match
AES94373	transmembrane protein, putative	192	1	4.2e-37	1	1	C:integral component of membrane	-	CYTOPLASMIC_DOMAIN (PHOBIUS); NON_CYTOPLASMIC_DOMAIN (PHOBIUS); TRANSMEMBRANE (PHOBIUS); TMhelix (TMHMM)
AES94425	hypothetical protein MTR_5g014270	183	1	1.6e-28	1	-		-	no IPS match
AES94538	hypothetical protein MTR_5g015510	171	16	6.7e-32	0.7762	1	C:integral component of membrane	-	no IPS match
AES94689	hypothetical protein MTR_5g017230	213	4	5.7e-39	0.8	-		-	no IPS match
AES94703	hypothetical protein MTR_5g017420	408	8	1.7e-38	0.695	-		-	no IPS match
AES95050	beta-galactosidase	2532	20	0	0.9345	13	P:regulation of meristem growth; C:beta-galactosidase complex; P:phenylpropanoid metabolic process; P:plant-type cell wall organization; P:cellular modified amino acid biosynthetic process; P:galactose metabolic process; P:polyamine catabolic process; F:beta-galactosidase activity; P:plant-type cell wall biogenesis; P:glycosaminoglycan catabolic process; P:glycosphingolipid metabolic process; P:g…	EC:3.2.1.23; EC:3.2.1	IPR001944 (PRINTS); IPR031330 (PFAM); IPR008979 (G3DSA:2.60.120.GENE3D); IPR013781 (G3DSA:3.20.20.GENE3D); IPR008979 (G3DSA:2.60.120.GENE3D); IPR000922 (PFAM); IPR001944 (PANTHER); PTHR23421:SF79 (PANTHER); IPR019801 (PROSITE_PATTERNS); SIGNAL_PEPTIDE_C_REGION (PHOBIUS); SIGNAL_PEPTIDE (PHOBIUS); SIGNAL_PEPTIDE_H_REGION (PHOBIUS); NON_CYTOPLASMIC_DOMAIN (PHOBIUS); SIGNAL_PEPTIDE_N_REGION (PHOBIUS…
AES95169	Myb/SANT-like DNA-binding domain protein	897	20	0	0.7855	3	F:DNA binding; P:metabolic process; P:single-organism cellular process	-	IPR024752 (PFAM); PTHR31704 (PANTHER); PTHR31704:SF12 (PANTHER)
AES95330	transmembrane amino acid transporter family protein	1269	20	0	0.857	1	C:integral component of membrane	-	IPR013057 (PFAM); PTHR22950 (PANTHER); PTHR22950:SF291 (PANTHER); CYTOPLASMIC_DOMAIN (PHOBIUS); NON_CYTOPLASMIC_DOMAIN (PHOBIUS); CYTOPLASMIC_DOMAIN (PHOBIUS); TRANSMEMBRANE (PHOBIUS); TRANSMEMBRANE (PHOBIUS); CYTOPLASMIC_DOMAIN (PHOBIUS); TRANSMEMBRANE (PHOBIUS); TRANSMEMBRANE (PHOBIUS); NON_CYTOPLASMIC_DOMAIN (PHOBIUS); TRANSMEMBRANE (PHOBIUS); TRANSMEMBRANE (PHOBIUS); NON_CYTOPLASMIC_DOMAIN (P…
KEH27646	hypothetical protein MTR_5g025015	432	20	1.2e-95	0.7915	1	P:biological_process	-	Coil (COILS); PTHR37740 (PANTHER)
AES95511	nodulin-like/MFS transporter	1722	20	0	0.863	-		-	IPR010658 (PFAM); G3DSA:1.20.1250.20 (GENE3D); PTHR21576:SF7 (PANTHER); PTHR21576 (PANTHER); NON_CYTOPLASMIC_DOMAIN (PHOBIUS); TRANSMEMBRANE (PHOBIUS); TRANSMEMBRANE (PHOBIUS); NON_CYTOPLASMIC_DOMAIN (PHOBIUS); TRANSMEMBRANE (PHOBIUS); CYTOPLASMIC_DOMAIN (PHOBIUS); TRANSMEMBRANE (PHOBIUS); CYTOPLASMIC_DOMAIN (PHOBIUS); CYTOPLASMIC_DOMAIN (PHOBIUS); NON_CYTOPLASMIC_DOMAIN (PHOBIUS); TRANSMEMBRANE …
AES95568	transmembrane protein, putative	1077	20	0	0.8165	6	P:regulation of plant-type hypersensitive response; C:integral component of membrane; P:salicylic acid mediated signaling pathway; P:protein targeting to membrane; P:jasmonic acid mediated signaling pathway; C:intracellular	-	PTHR31033:SF6 (PANTHER); PTHR31033 (PANTHER); TRANSMEMBRANE (PHOBIUS); CYTOPLASMIC_DOMAIN (PHOBIUS); CYTOPLASMIC_DOMAIN (PHOBIUS); NON_CYTOPLASMIC_DOMAIN (PHOBIUS); NON_CYTOPLASMIC_DOMAIN (PHOBIUS); TRANSMEMBRANE (PHOBIUS); TRANSMEMBRANE (PHOBIUS); TMhelix (TMHMM); TMhelix (TMHMM); TMhelix (TMHMM)
AES95658	hypothetical protein MTR_5g027940	450	20	6.5e-88	0.837	3	P:metabolic process; C:integral component of membrane; F:helicase activity	EC:3.6.1; EC:3.6.1.15	PTHR34196 (PANTHER)
AES95763	rossmann-fold NAD(P)-binding domain protein	909	20	0	0.898	7	P:response to oxidative stress; F:coenzyme binding; F:catalytic activity; P:metabolic process; P:cellular response to water deprivation; C:plastoglobule; C:thylakoid	-	IPR016040 (G3DSA:3.40.50.GENE3D); IPR001509 (PFAM); PTHR12126:SF5 (PANTHER); PTHR12126 (PANTHER); SIGNAL_PEPTIDE_N_REGION (PHOBIUS); SIGNAL_PEPTIDE (PHOBIUS); SIGNAL_PEPTIDE_C_REGION (PHOBIUS); NON_CYTOPLASMIC_DOMAIN (PHOBIUS); SIGNAL_PEPTIDE_H_REGION (PHOBIUS); IPR016040 (SUPERFAMILY)
AES95782	hypothetical protein MTR_5g029460	558	20	6.8e-125	0.505	5	F:dioxygenase activity; P:proteolysis; P:regulation of transcription, DNA-templated; P:oxidation-reduction process; F:peptidase activity	-	no IPS match
AES95783	MYB transcription factor MYB34	1209	20	0	0.7625	2	F:DNA binding; P:carpel development	-	IPR001005 (PFAM); IPR009057 (G3DSA:1.10.10.GENE3D); IPR006447 (TIGRFAM); PTHR31496 (PANTHER); PTHR31496:SF10 (PANTHER); IPR009057 (SUPERFAMILY)
AES95811	hypothetical protein MTR_5g029790	285	3	2.1e-61	0.7367	2	F:nucleic acid binding; P:DNA integration	-	no IPS match
AES95961	transmembrane protein, putative	249	2	3.5e-40	0.895	1	C:integral component of membrane	-	TRANSMEMBRANE (PHOBIUS); NON_CYTOPLASMIC_DOMAIN (PHOBIUS); CYTOPLASMIC_DOMAIN (PHOBIUS); TRANSMEMBRANE (PHOBIUS); NON_CYTOPLASMIC_DOMAIN (PHOBIUS); TMhelix (TMHMM)
AES96040	Nodule-specific Glycine Rich Peptide	327	6	5.3e-64	0.6383	-		-	SIGNAL_PEPTIDE_N_REGION (PHOBIUS); SIGNAL_PEPTIDE_C_REGION (PHOBIUS); SIGNAL_PEPTIDE_H_REGION (PHOBIUS); NON_CYTOPLASMIC_DOMAIN (PHOBIUS); SIGNAL_PEPTIDE (PHOBIUS); SignalP-noTM (SIGNALP_EUK); TMhelix (TMHMM)
AES96233	Pmr5/Cas1p GDSL/SGNH-like acyl-esterase family protein	1068	20	0	0.786	-		-	IPR025846 (PFAM); IPR026057 (PFAM); PTHR32285:SF47 (PANTHER); IPR029962 (PANTHER); NON_CYTOPLASMIC_DOMAIN (PHOBIUS); SIGNAL_PEPTIDE_C_REGION (PHOBIUS); SIGNAL_PEPTIDE (PHOBIUS); SIGNAL_PEPTIDE_N_REGION (PHOBIUS); SIGNAL_PEPTIDE_H_REGION (PHOBIUS); SignalP-noTM (SIGNALP_EUK)
AES96440	RNA recognition motif	735	1	2e-179	1	2	F:nucleotide binding; F:nucleic acid binding	-	IPR000504 (SMART); IPR012677 (G3DSA:3.30.70.GENE3D); IPR000504 (PFAM); CYTOPLASMIC_DOMAIN (PHOBIUS); NON_CYTOPLASMIC_DOMAIN (PHOBIUS); TRANSMEMBRANE (PHOBIUS); IPR000504 (PROSITE_PROFILES); IPR012677 (SUPERFAMILY); TMhelix (TMHMM)
AES96536	homeobox leucine zipper family protein	975	20	0	0.786	6	C:nucleus; C:transcription factor complex; F:transcription factor activity, sequence-specific DNA binding; P:regulation of transcription, DNA-templated; F:sequence-specific DNA binding; P:regulation of transcription, DNA-templated	-	Coil (COILS); IPR000047 (PRINTS); IPR001356 (SMART); IPR001356 (PFAM); IPR003106 (PFAM); IPR009057 (G3DSA:1.10.10.GENE3D); PTHR24326 (PANTHER); PTHR24326:SF190 (PANTHER); IPR017970 (PROSITE_PATTERNS); IPR001356 (PROSITE_PROFILES); IPR009057 (SUPERFAMILY)
AES96552	hypothetical protein MTR_5g038480	432	20	3.4e-99	0.603	3	F:RNA-directed DNA polymerase activity; C:integral component of membrane; P:RNA-dependent DNA replication	-	no IPS match
AES96815	methyltransferase-like protein	1011	20	0	0.8125	2	F:arsenite methyltransferase activity; P:methylation	EC:2.1.1.137	IPR029063 (G3DSA:3.40.50.GENE3D); IPR013216 (PFAM); PTHR10108 (PANTHER); PTHR10108:SF827 (PANTHER); SignalP-TM (SIGNALP_GRAM_POSITIVE); IPR029063 (SUPERFAMILY)
AES97142	UDP-glucosyltransferase family protein	1503	20	0	0.8055	2	F:transferase activity, transferring hexosyl groups; P:metabolic process	-	IPR002213 (PFAM); G3DSA:3.40.50.2000 (GENE3D); PTHR11926:SF248 (PANTHER); IPR002213 (PANTHER); IPR002213 (PROSITE_PATTERNS); SSF53756 (SUPERFAMILY)
AES97262	hypothetical protein MTR_5g047930	1488	20	0	0.57	1	C:plasma membrane	-	PTHR33914:SF2 (PANTHER); PTHR33914 (PANTHER)
KEH27886	2OG-Fe(II) oxygenase family oxidoreductase	1062	20	0	0.829	3	F:metal ion binding; F:oxidoreductase activity, acting on paired donors, with incorporation or reduction of molecular oxygen, 2-oxoglutarate as one donor, and incorporation of one atom each of oxygen into both donors; P:oxidation-reduction process	EC:1.14.11	IPR027443 (G3DSA:2.60.120.GENE3D); IPR026992 (PFAM); IPR005123 (PFAM); PTHR10209 (PANTHER); PTHR10209:SF168 (PANTHER); IPR005123 (PROSITE_PROFILES); SSF51197 (SUPERFAMILY)
AES97545	nucleotide excision repair, TFIIH, subunit TTDA protein	402	20	1.1e-93	0.903	3	C:core TFIIH complex; P:nucleotide-excision repair; P:regulation of transcription, DNA-templated	-	IPR009400 (G3DSA:3.30.70.GENE3D); IPR009400 (PFAM); PTHR28580:SF1 (PANTHER); PTHR28580 (PANTHER); NON_CYTOPLASMIC_DOMAIN (PHOBIUS); TRANSMEMBRANE (PHOBIUS); CYTOPLASMIC_DOMAIN (PHOBIUS); IPR009400 (SUPERFAMILY); TMhelix (TMHMM)
AES97570	late nodulin	309	9	8.1e-39	0.6522	2	F:metal ion binding; P:nodule morphogenesis	-	IPR009810 (PFAM); SIGNAL_PEPTIDE_N_REGION (PHOBIUS); SIGNAL_PEPTIDE_C_REGION (PHOBIUS); SIGNAL_PEPTIDE_H_REGION (PHOBIUS); SIGNAL_PEPTIDE (PHOBIUS); NON_CYTOPLASMIC_DOMAIN (PHOBIUS); SignalP-TM (SIGNALP_GRAM_POSITIVE); SignalP-noTM (SIGNALP_EUK)
AES97738	flavonol synthase/flavanone 3-hydroxylase	1011	20	0	0.8715	7	F:L-ascorbic acid binding; P:flavonol biosynthetic process; C:cytoplasm; F:iron ion binding; F:flavonol synthase activity; F:naringenin 3-dioxygenase activity; P:oxidation-reduction process	EC:1.14.11; EC:1.14.11.9; EC:1.14.11.23	IPR026992 (PFAM); IPR005123 (PFAM); IPR027443 (G3DSA:2.60.120.GENE3D); PTHR10209:SF165 (PANTHER); PTHR10209 (PANTHER); IPR005123 (PROSITE_PROFILES); SSF51197 (SUPERFAMILY)
AES97936	glycoside hydrolase family 5 protein	1008	20	0	0.616	4	F:actin filament binding; P:carbohydrate metabolic process; P:actin filament organization; F:hydrolase activity, acting on glycosyl bonds	-	IPR013781 (G3DSA:3.20.20.GENE3D); IPR010431 (PANTHER); PTHR10551:SF12 (PANTHER); IPR017853 (SUPERFAMILY)
AES98035	NAD(P)H-quinone oxidoreductase subunit I, putative	468	20	2e-109	0.98	10	P:sodium ion transport; P:proton transport; F:quinone binding; F:iron ion binding; P:mitochondrial electron transport, NADH to ubiquinone; F:NADH dehydrogenase (ubiquinone) activity; P:photosynthesis, light reaction; F:4 iron, 4 sulfur cluster binding; P:ubiquinone biosynthetic process; C:chloroplast thylakoid membrane	EC:1.6.99.5; EC:1.6.99.3; EC:1.6.5.3	G3DSA:3.30.70.20 (GENE3D); IPR017896 (PFAM); PTHR10849 (PANTHER); IPR017900 (PROSITE_PATTERNS); TRANSMEMBRANE (PHOBIUS); NON_CYTOPLASMIC_DOMAIN (PHOBIUS); CYTOPLASMIC_DOMAIN (PHOBIUS); IPR017896 (PROSITE_PROFILES); SSF54862 (SUPERFAMILY)
AES98083	17.6 kDa class I heat shock protein	453	20	2.4e-78	0.8685	1	C:cytoplasm	-	IPR002068 (PFAM); IPR008978 (G3DSA:2.60.40.GENE3D); IPR031107 (PANTHER); PTHR11527:SF158 (PANTHER); IPR002068 (PROSITE_PROFILES); IPR008978 (SUPERFAMILY)
AES98262	cell-wall invertase	1734	20	0	0.7795	4	P:galactose metabolic process; F:beta-fructofuranosidase activity; P:starch metabolic process; P:sucrose metabolic process	EC:3.2.1.26	IPR001362 (SMART); IPR013189 (G3DSA:2.60.120.GENE3D); IPR013148 (PFAM); IPR023296 (G3DSA:2.115.10.GENE3D); IPR013189 (PFAM); PTHR31953 (PANTHER); PTHR31953:SF16 (PANTHER); SIGNAL_PEPTIDE_N_REGION (PHOBIUS); SIGNAL_PEPTIDE_C_REGION (PHOBIUS); NON_CYTOPLASMIC_DOMAIN (PHOBIUS); SIGNAL_PEPTIDE (PHOBIUS); SIGNAL_PEPTIDE_H_REGION (PHOBIUS); SignalP-noTM (SIGNALP_EUK); IPR013320 (SUPERFAMILY); IPR023296…
AES98408	cysteine-rich receptor-kinase-like protein	1992	20	0	0.7575	4	F:ATP binding; P:serine family amino acid metabolic process; F:protein serine/threonine kinase activity; P:protein phosphorylation	EC:2.7.11	IPR002290 (SMART); G3DSA:3.30.200.20 (GENE3D); G3DSA:1.10.510.10 (GENE3D); IPR013320 (G3DSA:2.60.120.GENE3D); IPR001245 (PFAM); IPR002902 (PFAM); PTHR27002:SF122 (PANTHER); PTHR27002 (PANTHER); IPR017441 (PROSITE_PATTERNS); IPR008271 (PROSITE_PATTERNS); SIGNAL_PEPTIDE (PHOBIUS); TRANSMEMBRANE (PHOBIUS); CYTOPLASMIC_DOMAIN (PHOBIUS); NON_CYTOPLASMIC_DOMAIN (PHOBIUS); SIGNAL_PEPTIDE_C_REGION (PHOBI…
AES98456	nodule-specific cysteine-rich peptide 144	189	4	6.6e-26	0.8175	2	F:metal ion binding; P:nodule morphogenesis	-	IPR009810 (PFAM); SIGNAL_PEPTIDE_H_REGION (PHOBIUS); NON_CYTOPLASMIC_DOMAIN (PHOBIUS); SIGNAL_PEPTIDE (PHOBIUS); SIGNAL_PEPTIDE_N_REGION (PHOBIUS); SIGNAL_PEPTIDE_C_REGION (PHOBIUS); SignalP-TM (SIGNALP_GRAM_POSITIVE); SignalP-noTM (SIGNALP_EUK); TMhelix (TMHMM)
AES98978	30S ribosomal protein S9P	423	20	5.7e-96	0.9875	4	F:structural constituent of ribosome; P:ribosome biogenesis; C:ribosome; P:translation	-	CYTOPLASMIC_DOMAIN (PHOBIUS); TRANSMEMBRANE (PHOBIUS); NON_CYTOPLASMIC_DOMAIN (PHOBIUS); TMhelix (TMHMM)
AES99222	hypothetical protein MTR_5g077960	183	1	3.3e-35	1	-		-	no IPS match
AES99453	integral membrane Yip1 family protein	822	20	0	0.8895	1	C:integral component of membrane	-	IPR006977 (PFAM); PTHR12822 (PANTHER); PTHR12822:SF5 (PANTHER); TRANSMEMBRANE (PHOBIUS); TRANSMEMBRANE (PHOBIUS); NON_CYTOPLASMIC_DOMAIN (PHOBIUS); CYTOPLASMIC_DOMAIN (PHOBIUS); TRANSMEMBRANE (PHOBIUS); CYTOPLASMIC_DOMAIN (PHOBIUS); CYTOPLASMIC_DOMAIN (PHOBIUS); TRANSMEMBRANE (PHOBIUS); NON_CYTOPLASMIC_DOMAIN (PHOBIUS); NON_CYTOPLASMIC_DOMAIN (PHOBIUS); TRANSMEMBRANE (PHOBIUS); TMhelix (TMHMM); T…
KEH28265	integral membrane Yip1 family protein	642	20	7.3e-139	0.9285	1	C:integral component of membrane	-	IPR006977 (PFAM); PTHR12822:SF5 (PANTHER); PTHR12822 (PANTHER); NON_CYTOPLASMIC_DOMAIN (PHOBIUS); CYTOPLASMIC_DOMAIN (PHOBIUS); TRANSMEMBRANE (PHOBIUS); CYTOPLASMIC_DOMAIN (PHOBIUS); TRANSMEMBRANE (PHOBIUS); TRANSMEMBRANE (PHOBIUS); CYTOPLASMIC_DOMAIN (PHOBIUS); TRANSMEMBRANE (PHOBIUS); NON_CYTOPLASMIC_DOMAIN (PHOBIUS); TRANSMEMBRANE (PHOBIUS); NON_CYTOPLASMIC_DOMAIN (PHOBIUS); TMhelix (TMHMM); T…
AES99723	Nodule-specific Glycine Rich Peptide	645	13	6.6e-28	0.7538	-		-	PR01228 (PRINTS); NON_CYTOPLASMIC_DOMAIN (PHOBIUS); SIGNAL_PEPTIDE_H_REGION (PHOBIUS); SIGNAL_PEPTIDE (PHOBIUS); SIGNAL_PEPTIDE_C_REGION (PHOBIUS); SIGNAL_PEPTIDE_N_REGION (PHOBIUS); SignalP-noTM (SIGNALP_EUK); TMhelix (TMHMM)
KEH28308	centromere/kinetochore zw10-like protein	591	20	2.6e-118	0.83	4	C:nucleus; P:chromosome segregation; P:mitotic nuclear division; C:chromosome, centromeric region	-	Coil (COILS); IPR009361 (PFAM); PTHR12205:SF0 (PANTHER); PTHR12205 (PANTHER)
AET00002	structural maintenance of chromosomes protein	378	20	2.3e-86	0.7605	11	C:nucleus; F:ATP binding; P:DNA repair; C:cohesin core heterodimer; C:plasmodesma; P:production of miRNAs involved in gene silencing by miRNA; P:mitotic sister chromatid cohesion; P:defense response to virus; F:chromatin binding; C:chromatin; P:production of ta-siRNAs involved in RNA interference	-	Coil (COILS)
AET00117	PPR containing plant-like protein	2937	20	0	0.711	-		-	IPR002885 (TIGRFAM); IPR002885 (PFAM); IPR002885 (PFAM); PTHR24015 (PANTHER); PTHR24015:SF414 (PANTHER); NON_CYTOPLASMIC_DOMAIN (PHOBIUS); TRANSMEMBRANE (PHOBIUS); CYTOPLASMIC_DOMAIN (PHOBIUS); NON_CYTOPLASMIC_DOMAIN (PHOBIUS); TRANSMEMBRANE (PHOBIUS); IPR002885 (PROSITE_PROFILES); SignalP-TM (SIGNALP_GRAM_POSITIVE); TMhelix (TMHMM)
KEH28397	hypothetical protein MTR_5g090845	270	3	3.8e-34	0.8567	-		-	Coil (COILS)
AET00355	NOL1/NOP2/sun family protein	1821	20	0	0.816	3	F:RNA binding; F:methyltransferase activity; P:methylation	-	IPR023267 (PRINTS); IPR001678 (PFAM); IPR015947 (G3DSA:2.30.130.GENE3D); IPR029063 (G3DSA:3.40.50.GENE3D); IPR002478 (PFAM); PTHR22807 (PANTHER); PTHR22807:SF34 (PANTHER); IPR018314 (PROSITE_PATTERNS); IPR002478 (PROSITE_PROFILES); IPR001678 (PROSITE_PROFILES); IPR029063 (SUPERFAMILY); IPR015947 (SUPERFAMILY)
AET00778	F-box/LRR protein	867	20	0	0.6405	-		-	IPR006553 (SMART); IPR032675 (G3DSA:3.80.10.GENE3D); PTHR24006 (PANTHER); SIGNAL_PEPTIDE_C_REGION (PHOBIUS); NON_CYTOPLASMIC_DOMAIN (PHOBIUS); SIGNAL_PEPTIDE_N_REGION (PHOBIUS); SIGNAL_PEPTIDE (PHOBIUS); SIGNAL_PEPTIDE_H_REGION (PHOBIUS); SSF52047 (SUPERFAMILY)
AET00779	aicarft/IMPCHase bienzyme family protein	1809	20	0	0.931	7	C:chloroplast stroma; P:purine nucleotide biosynthetic process; C:stromule; F:IMP cyclohydrolase activity; P:purine nucleobase metabolic process; C:mitochondrial inner membrane peptidase complex; F:phosphoribosylaminoimidazolecarboxamide formyltransferase activity	EC:3.5.4.10; EC:2.1.2.3	IPR011607 (SMART); IPR002695 (PIRSF); IPR002695 (SMART); IPR011607 (PFAM); IPR002695 (TIGRFAM); IPR024051 (G3DSA:3.40.140.GENE3D); IPR024051 (G3DSA:3.40.140.GENE3D); IPR011607 (G3DSA:3.40.50.GENE3D); IPR002695 (PFAM); IPR002695 (PANTHER); IPR002695 (HAMAP); SignalP-TM (SIGNALP_GRAM_POSITIVE); IPR016193 (SUPERFAMILY); IPR011607 (SUPERFAMILY)
AET00808	red chlorophyll catabolite reductase, putative	960	20	0	0.87	17	C:chloroplast stroma; P:chlorophyll biosynthetic process; P:carotenoid biosynthetic process; P:regulation of plant-type hypersensitive response; P:pentose-phosphate shunt; C:chloroplast envelope; P:rRNA processing; P:maltose metabolic process; P:defense response, incompatible interaction; P:starch biosynthetic process; P:positive regulation of catalytic activity; C:mitochondrion; C:cytosol; P:oxi…	EC:1.3.7	IPR009439 (PFAM); PTHR34685 (PANTHER); PTHR34685:SF2 (PANTHER); SignalP-TM (SIGNALP_GRAM_POSITIVE)
AET00860	hypothetical protein MTR_5g096730	372	8	2.4e-80	0.7462	1	F:nucleotide binding	-	TRANSMEMBRANE (PHOBIUS); CYTOPLASMIC_DOMAIN (PHOBIUS); SIGNAL_PEPTIDE (PHOBIUS); SIGNAL_PEPTIDE_H_REGION (PHOBIUS); NON_CYTOPLASMIC_DOMAIN (PHOBIUS); SIGNAL_PEPTIDE_C_REGION (PHOBIUS); SIGNAL_PEPTIDE_N_REGION (PHOBIUS)
AET01036	transmembrane 9 family protein	1998	20	0	0.9375	1	C:integral component of membrane	-	IPR004240 (PFAM); IPR004240 (PANTHER); PTHR10766:SF44 (PANTHER); TRANSMEMBRANE (PHOBIUS); TRANSMEMBRANE (PHOBIUS); SIGNAL_PEPTIDE (PHOBIUS); TRANSMEMBRANE (PHOBIUS); CYTOPLASMIC_DOMAIN (PHOBIUS); SIGNAL_PEPTIDE_H_REGION (PHOBIUS); TRANSMEMBRANE (PHOBIUS); SIGNAL_PEPTIDE_C_REGION (PHOBIUS); TRANSMEMBRANE (PHOBIUS); NON_CYTOPLASMIC_DOMAIN (PHOBIUS); NON_CYTOPLASMIC_DOMAIN (PHOBIUS); TRANSMEMBRANE (…
AET01062	MATE efflux family protein	1680	20	0	0.835	8	C:chloroplast; P:drug transmembrane transport; F:antiporter activity; P:signal transduction; C:integral component of membrane; F:hedgehog receptor activity; P:cholesterol transport; F:drug transmembrane transporter activity	-	IPR002528 (TIGRFAM); IPR002528 (PFAM); PTHR11206 (PANTHER); PTHR11206:SF149 (PANTHER); CYTOPLASMIC_DOMAIN (PHOBIUS); TRANSMEMBRANE (PHOBIUS); NON_CYTOPLASMIC_DOMAIN (PHOBIUS); TRANSMEMBRANE (PHOBIUS); TRANSMEMBRANE (PHOBIUS); TRANSMEMBRANE (PHOBIUS); TRANSMEMBRANE (PHOBIUS); CYTOPLASMIC_DOMAIN (PHOBIUS); NON_CYTOPLASMIC_DOMAIN (PHOBIUS); CYTOPLASMIC_DOMAIN (PHOBIUS); NON_CYTOPLASMIC_DOMAIN (PHOBI…
AET01063	MATE efflux family protein	1770	20	0	0.8335	8	C:chloroplast; P:drug transmembrane transport; F:antiporter activity; P:signal transduction; C:integral component of membrane; F:hedgehog receptor activity; P:cholesterol transport; F:drug transmembrane transporter activity	-	IPR002528 (PFAM); IPR002528 (TIGRFAM); PTHR11206 (PANTHER); PTHR11206:SF149 (PANTHER); CYTOPLASMIC_DOMAIN (PHOBIUS); TRANSMEMBRANE (PHOBIUS); TRANSMEMBRANE (PHOBIUS); NON_CYTOPLASMIC_DOMAIN (PHOBIUS); NON_CYTOPLASMIC_DOMAIN (PHOBIUS); TRANSMEMBRANE (PHOBIUS); CYTOPLASMIC_DOMAIN (PHOBIUS); TRANSMEMBRANE (PHOBIUS); TRANSMEMBRANE (PHOBIUS); CYTOPLASMIC_DOMAIN (PHOBIUS); NON_CYTOPLASMIC_DOMAIN (PHOBI…
AET01069	NAD(P)H-quinone oxidoreductase chain 4	363	20	3.6e-80	0.626	11	P:sodium ion transport; P:obsolete electron transport; P:proton transport; P:mitochondrial electron transport, NADH to ubiquinone; F:electron carrier activity; F:NADH dehydrogenase (ubiquinone) activity; C:photosystem I; C:thylakoid membrane; F:4 iron, 4 sulfur cluster binding; P:photosynthetic electron transport in photosystem I; P:ubiquinone biosynthetic process	EC:1.6.99.5; EC:1.6.99.3; EC:1.6.5.3	PTHR22773 (PANTHER); PTHR22773:SF92 (PANTHER); TRANSMEMBRANE (PHOBIUS); TRANSMEMBRANE (PHOBIUS); NON_CYTOPLASMIC_DOMAIN (PHOBIUS); CYTOPLASMIC_DOMAIN (PHOBIUS); CYTOPLASMIC_DOMAIN (PHOBIUS); TMhelix (TMHMM); TMhelix (TMHMM)
KEH24718	hypothetical protein MTR_6g004010	381	20	1e-65	0.83	1	P:biological_process	-	PTHR36709 (PANTHER)
KEH24750	prohibitin	333	20	1.3e-71	0.618	1	C:membrane	-	PTHR23222:SF0 (PANTHER); IPR000163 (PANTHER)
AES74384	germin family protein	660	20	9.4e-156	0.787	3	F:manganese ion binding; C:extracellular region; F:nutrient reservoir activity	-	IPR001929 (PRINTS); IPR006045 (SMART); IPR006045 (PFAM); IPR014710 (G3DSA:2.60.120.GENE3D); PTHR31238:SF42 (PANTHER); PTHR31238 (PANTHER); IPR019780 (PROSITE_PATTERNS); SIGNAL_PEPTIDE_C_REGION (PHOBIUS); SIGNAL_PEPTIDE_N_REGION (PHOBIUS); SIGNAL_PEPTIDE (PHOBIUS); NON_CYTOPLASMIC_DOMAIN (PHOBIUS); SIGNAL_PEPTIDE_H_REGION (PHOBIUS); SignalP-noTM (SIGNALP_EUK); SignalP-noTM (SIGNALP_GRAM_NEGATIVE);…
AES74415	oligomeric component-related/COG complex component	2268	20	0	0.836	9	C:Golgi transport complex; P:protein retention in Golgi apparatus; P:embryo development ending in seed dormancy; P:Golgi organization; C:cytosol; P:shoot system morphogenesis; P:intracellular protein transport; P:meristem structural organization; P:cell growth	-	Coil (COILS); Coil (COILS); IPR019335 (PFAM); IPR019335 (PANTHER)
AES74561	group IIA intron splicing facilitator CRS1	3138	20	0	0.701	4	C:chloroplast; P:Group II intron splicing; F:RNA binding; P:Group I intron splicing	-	Coil (COILS); Coil (COILS); Coil (COILS); IPR001890 (SMART); IPR001890 (PFAM); IPR001890 (G3DSA:3.30.110.GENE3D); PTHR31846 (PANTHER); PTHR31846:SF12 (PANTHER); IPR001890 (PROSITE_PROFILES); IPR001890 (SUPERFAMILY); IPR001890 (SUPERFAMILY); IPR001890 (SUPERFAMILY); IPR001890 (SUPERFAMILY)
AES74585	DUF1639 family protein	822	20	0	0.5835	-		-	IPR012438 (PFAM); PTHR33130 (PANTHER); PTHR33130:SF13 (PANTHER)
KEH24986	hypothetical protein MTR_6g011520	417	20	4.2e-93	0.6095	3	F:RNA-directed DNA polymerase activity; C:integral component of membrane; P:RNA-dependent DNA replication	-	no IPS match
AES74937	cohesin loading factor subunit SCC2	5430	20	0	0.8365	15	F:zinc ion binding; P:reciprocal meiotic recombination; P:regulation of chromosome organization; P:embryonic pattern specification; P:protein desumoylation; P:primary shoot apical meristem specification; P:meiotic DNA double-strand break formation; P:cell division; P:centromere complex assembly; F:protein binding; P:regulation of cell differentiation; P:meiotic sister chromatid cohesion; P:vegeta…	-	IPR001965 (SMART); IPR013083 (G3DSA:3.30.40.GENE3D); IPR026003 (PFAM); IPR024986 (PFAM); IPR011989 (G3DSA:1.25.10.GENE3D); PTHR21704 (PANTHER); IPR019786 (PROSITE_PATTERNS); IPR019787 (PROSITE_PROFILES); IPR016024 (SUPERFAMILY); IPR016024 (SUPERFAMILY); IPR016024 (SUPERFAMILY)
KEH25063	hypothetical protein MTR_6g015330	252	20	1.2e-52	0.648	5	F:RNA-directed DNA polymerase activity; P:metabolic process; C:integral component of membrane; P:RNA-dependent DNA replication; F:hydrolase activity	-	no IPS match
KEH25069	transmembrane protein, putative	246	1	1.2e-52	1	1	C:integral component of membrane	-	NON_CYTOPLASMIC_DOMAIN (PHOBIUS); TRANSMEMBRANE (PHOBIUS); CYTOPLASMIC_DOMAIN (PHOBIUS); TMhelix (TMHMM)
KEH25109	disease resistance protein (TIR-NBS-LRR class)	3330	20	0	0.8205	6	F:ATP binding; F:protein binding; F:metal ion binding; P:signal transduction; F:ADP binding; P:metal ion transport	-	Coil (COILS); PR00364 (PRINTS); IPR000157 (SMART); IPR000157 (G3DSA:3.40.50.GENE3D); IPR032675 (G3DSA:3.80.10.GENE3D); IPR027417 (G3DSA:3.40.50.GENE3D); IPR002182 (PFAM); IPR000157 (PFAM); PTHR11017 (PANTHER); PTHR11017:SF163 (PANTHER); IPR000157 (PROSITE_PROFILES); IPR000157 (SUPERFAMILY); IPR032675 (SUPERFAMILY); IPR027417 (SUPERFAMILY)
KEH25143	hypothetical protein MTR_6g015915	297	1	1.3e-61	1	-		-	no IPS match
KEH25180	endonuclease/exonuclease/phosphatase family protein	1902	20	0	0.6545	3	P:nucleic acid phosphodiester bond hydrolysis; F:exonuclease activity; F:endonuclease activity	EC:3.1	IPR005135 (PFAM); IPR005135 (G3DSA:3.60.10.GENE3D); PTHR31696:SF6 (PANTHER); PTHR31696 (PANTHER); IPR005135 (SUPERFAMILY)
KEH25332	F-box protein interaction domain protein	1029	20	0	0.573	1	F:protein binding	-	IPR001810 (SMART); IPR017451 (TIGRFAM); G3DSA:1.20.1280.50 (GENE3D); IPR001810 (PFAM); PTHR32133:SF89 (PANTHER); PTHR32133 (PANTHER); IPR001810 (SUPERFAMILY)
AES75042	hypothetical protein MTR_6g023470	441	1	1.2e-51	1	-		-	no IPS match
KEH25646	long chain base biosynthesis 2a-like protein	1473	20	0	0.966	5	F:pyridoxal phosphate binding; P:acyl-carrier-protein biosynthetic process; F:serine C-palmitoyltransferase activity; C:serine C-palmitoyltransferase complex; P:glycosphingolipid metabolic process	EC:2.3.1.50; EC:2.3.1	IPR015421 (G3DSA:3.40.640.GENE3D); IPR004839 (PFAM); IPR015422 (G3DSA:3.90.1150.GENE3D); PTHR13693 (PANTHER); PTHR13693:SF62 (PANTHER); IPR001917 (PROSITE_PATTERNS); CYTOPLASMIC_DOMAIN (PHOBIUS); NON_CYTOPLASMIC_DOMAIN (PHOBIUS); TRANSMEMBRANE (PHOBIUS); IPR015424 (SUPERFAMILY); TMhelix (TMHMM)
KEH25707	hypothetical protein MTR_6g033665	441	20	6.3e-87	0.8205	-		-	no IPS match
KEH26026	hypothetical protein MTR_6g040180	381	14	5.1e-88	0.6264	3	P:biological_process; C:cellular_component; F:molecular_function	-	no IPS match
AES75358	F-box protein	1227	20	0	0.634	1	F:protein binding	-	IPR001810 (SMART); G3DSA:1.20.1280.50 (GENE3D); IPR001810 (PFAM); PTHR32133 (PANTHER); PTHR32133:SF89 (PANTHER); SIGNAL_PEPTIDE_H_REGION (PHOBIUS); SIGNAL_PEPTIDE_C_REGION (PHOBIUS); NON_CYTOPLASMIC_DOMAIN (PHOBIUS); SIGNAL_PEPTIDE (PHOBIUS); SIGNAL_PEPTIDE_N_REGION (PHOBIUS); SignalP-noTM (SIGNALP_EUK); IPR001810 (SUPERFAMILY)
KEH26080	hypothetical protein MTR_6g043970	531	20	1.6e-124	0.8465	-		-	no IPS match
AES75422	hypothetical protein MTR_6g044600	2784	20	0	0.631	1	F:metal ion binding	-	IPR013083 (G3DSA:3.30.40.GENE3D); PTHR33304:SF5 (PANTHER); PTHR33304 (PANTHER); IPR019786 (PROSITE_PATTERNS); IPR011011 (SUPERFAMILY)
KEH26397	hypothetical protein MTR_6g053780	282	1	6.6e-49	1	-		-	no IPS match
AES75728	Nodule Cysteine-Rich (NCR) secreted peptide	216	7	5.2e-44	0.6357	2	F:metal ion binding; P:nodule morphogenesis	-	IPR009810 (PFAM); TRANSMEMBRANE (PHOBIUS); NON_CYTOPLASMIC_DOMAIN (PHOBIUS); CYTOPLASMIC_DOMAIN (PHOBIUS); SignalP-noTM (SIGNALP_EUK); TMhelix (TMHMM)
KEH26449	Pol polyprotein/retrotransposon, putative	588	20	6.9e-140	0.7595	-		-	no IPS match
KEH26465	hypothetical protein MTR_6g061090	249	1	1.1e-49	1	-		-	no IPS match
KEH26548	Nodule Cysteine-Rich (NCR) secreted peptide	192	20	4e-36	0.714	2	F:metal ion binding; P:nodule morphogenesis	-	IPR009810 (PFAM); SIGNAL_PEPTIDE_C_REGION (PHOBIUS); SIGNAL_PEPTIDE (PHOBIUS); SIGNAL_PEPTIDE_H_REGION (PHOBIUS); NON_CYTOPLASMIC_DOMAIN (PHOBIUS); SIGNAL_PEPTIDE_N_REGION (PHOBIUS); SignalP-noTM (SIGNALP_EUK)
AES76929	hypothetical protein MTR_6g089250	414	9	7.6e-93	0.94	4	F:ATP binding; F:protein kinase activity; F:ADP binding; P:protein phosphorylation	-	no IPS match
KEH26613	dehydration-responsive element-binding protein	543	20	3.8e-116	0.6565	6	C:nucleus; F:DNA binding; C:transcription factor complex; F:transcription factor activity, sequence-specific DNA binding; P:regulation of transcription, DNA-templated; P:regulation of transcription, DNA-templated	-	IPR001471 (PRINTS); IPR001471 (SMART); IPR001471 (PFAM); IPR001471 (G3DSA:3.30.730.GENE3D); PTHR31839:SF8 (PANTHER); PTHR31839 (PANTHER); IPR001471 (PROSITE_PROFILES); IPR016177 (SUPERFAMILY)
AES75976	transmembrane protein, putative	303	1	1.4e-40	1	1	C:integral component of membrane	-	NON_CYTOPLASMIC_DOMAIN (PHOBIUS); CYTOPLASMIC_DOMAIN (PHOBIUS); TRANSMEMBRANE (PHOBIUS); TMhelix (TMHMM)
KEH26678	transmembrane protein, putative	213	1	9e-39	1	1	C:integral component of membrane	-	TRANSMEMBRANE (PHOBIUS); CYTOPLASMIC_DOMAIN (PHOBIUS); NON_CYTOPLASMIC_DOMAIN (PHOBIUS); TMhelix (TMHMM)
AES76117	iron donor protein CyaY	567	20	6.7e-90	0.855	9	P:cell division; P:chlorophyll metabolic process; F:ferric iron binding; C:mitochondrion; P:response to hydrogen peroxide; F:ferroxidase activity; P:aerobic respiration; P:cotyledon development; P:iron-sulfur cluster assembly	EC:1.16.3.1; EC:1.16.3	IPR002908 (PRINTS); IPR002908 (PFAM); IPR002908 (G3DSA:3.30.920.GENE3D); IPR017789 (TIGRFAM); IPR002908 (TIGRFAM); IPR002908 (PANTHER); IPR020895 (PROSITE_PATTERNS); IPR002908 (PROSITE_PROFILES); IPR002908 (SUPERFAMILY)
AES76076	hypothetical protein MTR_6g070930	231	19	1.5e-47	0.73	41	P:phloem or xylem histogenesis; P:response to salt stress; P:regulation of shoot system development; F:osmosensor activity; F:protein histidine kinase binding; P:cytokinin-activated signaling pathway; P:signal transduction by protein phosphorylation; P:secondary growth; P:response to toxic substance; P:response to water deprivation; C:endoplasmic reticulum membrane; P:regulation of anthocyanin me…	-	no IPS match
KEH26826	Nodule Cysteine-Rich (NCR) secreted peptide	258	20	5.2e-55	0.5915	1	P:defense response	-	IPR003614 (SMART); IPR003614 (G3DSA:3.30.30.GENE3D); PF00304 (PFAM); SIGNAL_PEPTIDE_C_REGION (PHOBIUS); SIGNAL_PEPTIDE_N_REGION (PHOBIUS); SIGNAL_PEPTIDE (PHOBIUS); NON_CYTOPLASMIC_DOMAIN (PHOBIUS); SIGNAL_PEPTIDE_H_REGION (PHOBIUS); SignalP-noTM (SIGNALP_EUK); IPR003614 (SUPERFAMILY)
AES76372	OPT family oligopeptide transporter	2139	20	0	0.9045	1	P:transmembrane transport	-	IPR004813 (PFAM); IPR004813 (TIGRFAM); PTHR31645:SF1 (PANTHER); PTHR31645 (PANTHER); NON_CYTOPLASMIC_DOMAIN (PHOBIUS); TRANSMEMBRANE (PHOBIUS); NON_CYTOPLASMIC_DOMAIN (PHOBIUS); NON_CYTOPLASMIC_DOMAIN (PHOBIUS); TRANSMEMBRANE (PHOBIUS); TRANSMEMBRANE (PHOBIUS); TRANSMEMBRANE (PHOBIUS); NON_CYTOPLASMIC_DOMAIN (PHOBIUS); NON_CYTOPLASMIC_DOMAIN (PHOBIUS); NON_CYTOPLASMIC_DOMAIN (PHOBIUS); CYTOPLASMI…
KEH26876	OPT family oligopeptide transporter	1656	20	0	0.9115	1	P:transmembrane transport	-	IPR004813 (TIGRFAM); IPR004813 (PFAM); PTHR31645:SF1 (PANTHER); PTHR31645 (PANTHER); TRANSMEMBRANE (PHOBIUS); TRANSMEMBRANE (PHOBIUS); TRANSMEMBRANE (PHOBIUS); NON_CYTOPLASMIC_DOMAIN (PHOBIUS); TRANSMEMBRANE (PHOBIUS); TRANSMEMBRANE (PHOBIUS); TRANSMEMBRANE (PHOBIUS); NON_CYTOPLASMIC_DOMAIN (PHOBIUS); NON_CYTOPLASMIC_DOMAIN (PHOBIUS); CYTOPLASMIC_DOMAIN (PHOBIUS); CYTOPLASMIC_DOMAIN (PHOBIUS); CY…
AES76588	hypothetical protein MTR_6g082050	171	1	1.6e-31	1	-		-	no IPS match
AES76673	peptidyl-prolyl cis-trans isomerase-like protein	1866	20	0	0.8375	7	F:nucleotide binding; F:nucleic acid binding; F:peptidyl-prolyl cis-trans isomerase activity; F:zinc ion binding; P:protein peptidyl-prolyl isomerization; P:protein folding; C:intracellular part	EC:5.2.1.8	IPR002130 (PRINTS); IPR001878 (SMART); IPR000504 (SMART); IPR001878 (PFAM); IPR000504 (PFAM); IPR001878 (G3DSA:4.10.60.GENE3D); IPR012677 (G3DSA:3.30.70.GENE3D); IPR002130 (PFAM); IPR029000 (G3DSA:2.40.100.GENE3D); IPR024936 (PANTHER); PTHR11071:SF156 (PANTHER); IPR001878 (PROSITE_PROFILES); IPR000504 (PROSITE_PROFILES); IPR002130 (PROSITE_PROFILES); IPR029000 (SUPERFAMILY); IPR012677 (SUPERFAMIL…
KEH27028	peptidyl-prolyl cis-trans isomerase-like protein	1815	20	0	0.8375	7	F:nucleotide binding; F:nucleic acid binding; F:peptidyl-prolyl cis-trans isomerase activity; F:zinc ion binding; P:protein peptidyl-prolyl isomerization; P:protein folding; C:intracellular part	EC:5.2.1.8	IPR002130 (PRINTS); IPR000504 (SMART); IPR001878 (SMART); IPR000504 (PFAM); IPR001878 (PFAM); IPR001878 (G3DSA:4.10.60.GENE3D); IPR029000 (G3DSA:2.40.100.GENE3D); IPR012677 (G3DSA:3.30.70.GENE3D); IPR002130 (PFAM); PTHR11071:SF156 (PANTHER); IPR024936 (PANTHER); IPR001878 (PROSITE_PROFILES); IPR002130 (PROSITE_PROFILES); IPR000504 (PROSITE_PROFILES); IPR012677 (SUPERFAMILY); IPR029000 (SUPERFAMIL…
KEH27035	hypothetical protein MTR_6g084540	699	20	8.8e-153	0.616	1	F:ADP binding	-	IPR032675 (G3DSA:3.80.10.GENE3D); IPR032675 (SUPERFAMILY)
AES76731	DNA mismatch repair protein msh6	3468	20	0	0.809	14	P:cell proliferation; P:gene silencing; P:DNA replication initiation; P:cytokinesis by cell plate formation; P:regulation of DNA replication; P:mitotic nuclear division; P:mismatch repair; P:synapsis; F:ATP binding; P:DNA methylation; P:regulation of flower development; F:mismatched DNA binding; P:regulation of G2/M transition of mitotic cell cycle; P:histone H3-K9 methylation	-	IPR000432 (SMART); IPR007696 (SMART); IPR000432 (PFAM); G3DSA:1.10.1420.10 (GENE3D); IPR007695 (PFAM); IPR007860 (PFAM); IPR016151 (G3DSA:3.40.1170.GENE3D); IPR007696 (PFAM); IPR027417 (G3DSA:3.40.50.GENE3D); PTHR11361:SF31 (PANTHER); PTHR11361 (PANTHER); IPR000432 (PROSITE_PATTERNS); SignalP-TM (SIGNALP_GRAM_POSITIVE); IPR027417 (SUPERFAMILY); IPR007696 (SUPERFAMILY); IPR016151 (SUPERFAMILY); IP…
KEH27141	bark storage-like protein	1002	20	0	0.841	2	F:catalytic activity; P:nucleoside metabolic process	-	IPR000845 (PFAM); IPR000845 (G3DSA:3.40.50.GENE3D); PTHR21234:SF19 (PANTHER); IPR018017 (PANTHER); SIGNAL_PEPTIDE_N_REGION (PHOBIUS); NON_CYTOPLASMIC_DOMAIN (PHOBIUS); SIGNAL_PEPTIDE_H_REGION (PHOBIUS); SIGNAL_PEPTIDE (PHOBIUS); SIGNAL_PEPTIDE_C_REGION (PHOBIUS); SignalP-TM (SIGNALP_EUK); IPR000845 (SUPERFAMILY)
AES77190	Humj1, putative	597	20	2.1e-86	0.7385	1	F:protein binding	-	Coil (COILS); G3DSA:2.20.70.10 (GENE3D); PTHR14791 (PANTHER); PTHR14791:SF27 (PANTHER); IPR001202 (SUPERFAMILY)
KEH21572	palmitoyl protein thioesterase family protein	942	20	0	0.8565	4	F:palmitoyl-(protein) hydrolase activity; P:protein depalmitoylation; C:cytosol; C:vacuole	EC:3.1.2.22	IPR002472 (PFAM); IPR029058 (G3DSA:3.40.50.GENE3D); PTHR11247:SF26 (PANTHER); PTHR11247 (PANTHER); SIGNAL_PEPTIDE_N_REGION (PHOBIUS); SIGNAL_PEPTIDE_C_REGION (PHOBIUS); SIGNAL_PEPTIDE (PHOBIUS); NON_CYTOPLASMIC_DOMAIN (PHOBIUS); SIGNAL_PEPTIDE_H_REGION (PHOBIUS); SignalP-TM (SIGNALP_EUK); IPR029058 (SUPERFAMILY); TMhelix (TMHMM)
KEH21596	P-loop nucleoside triphosphate hydrolase superfamily protein	1653	20	0	0.8345	3	F:ATP binding; P:metabolic process; F:hydrolase activity	-	Coil (COILS); IPR003593 (SMART); IPR027417 (G3DSA:3.40.50.GENE3D); IPR003959 (PFAM); IPR025753 (PFAM); PTHR23070 (PANTHER); PTHR23070:SF5 (PANTHER); IPR003960 (PROSITE_PATTERNS); NON_CYTOPLASMIC_DOMAIN (PHOBIUS); TRANSMEMBRANE (PHOBIUS); CYTOPLASMIC_DOMAIN (PHOBIUS); IPR027417 (SUPERFAMILY); TMhelix (TMHMM)
AES77518	heat shock 70 kDa protein	1815	20	0	0.843	1	F:ATP binding	-	Coil (COILS); IPR013126 (PRINTS); IPR013126 (PFAM); IPR029047 (G3DSA:2.60.34.GENE3D); G3DSA:3.30.30.30 (GENE3D); G3DSA:3.30.420.40 (GENE3D); G3DSA:3.90.640.10 (GENE3D); G3DSA:3.30.420.40 (GENE3D); IPR029048 (G3DSA:1.20.1270.GENE3D); PTHR19375:SF227 (PANTHER); PTHR19375 (PANTHER); IPR018181 (PROSITE_PATTERNS); IPR018181 (PROSITE_PATTERNS); IPR018181 (PROSITE_PATTERNS); SSF53067 (SUPERFAMILY); SSF5…
AES77633	biotin carboxyl carrier acetyl-CoA carboxylase	864	20	6.5e-154	0.7015	5	F:acetyl-CoA carboxylase activity; P:fatty acid biosynthetic process; C:acetyl-CoA carboxylase complex; P:pyruvate metabolic process; C:plastid	EC:6.4.1; EC:6.4.1.2	IPR001249 (PRINTS); IPR000089 (PFAM); G3DSA:2.40.50.100 (GENE3D); IPR001249 (TIGRFAM); PTHR23151 (PANTHER); PTHR23151:SF70 (PANTHER); IPR001882 (PROSITE_PATTERNS); IPR000089 (PROSITE_PROFILES); IPR011053 (SUPERFAMILY)
AES77763	pentatricopeptide (PPR) repeat protein	2376	20	0	0.7835	1	F:protein binding	-	IPR002885 (PFAM); IPR002885 (TIGRFAM); IPR002885 (PFAM); IPR011990 (G3DSA:1.25.40.GENE3D); IPR002885 (PFAM); PTHR24015 (PANTHER); PTHR24015:SF479 (PANTHER); IPR002885 (PROSITE_PROFILES)
KEH21878	glycoside hydrolase family 20 domain protein	1677	20	0	0.87	5	P:globoside metabolic process; P:carbohydrate metabolic process; P:amino sugar metabolic process; F:beta-N-acetylhexosaminidase activity; P:glycosaminoglycan catabolic process	EC:3.2.1.52; EC:3.2.1	IPR025705 (PRINTS); IPR025705 (PIRSF); IPR029019 (PFAM); IPR013781 (G3DSA:3.20.20.GENE3D); IPR029018 (G3DSA:3.30.379.GENE3D); IPR015883 (PFAM); PTHR22600:SF16 (PANTHER); PTHR22600 (PANTHER); SIGNAL_PEPTIDE (PHOBIUS); NON_CYTOPLASMIC_DOMAIN (PHOBIUS); SIGNAL_PEPTIDE_N_REGION (PHOBIUS); SIGNAL_PEPTIDE_C_REGION (PHOBIUS); SIGNAL_PEPTIDE_H_REGION (PHOBIUS); SignalP-TM (SIGNALP_EUK); SignalP-TM (SIGNA…
AES78364	OPT family oligopeptide transporter	2040	20	0	0.9195	1	P:transmembrane transport	-	IPR004813 (PFAM); IPR004813 (TIGRFAM); PTHR31645 (PANTHER); NON_CYTOPLASMIC_DOMAIN (PHOBIUS); NON_CYTOPLASMIC_DOMAIN (PHOBIUS); TRANSMEMBRANE (PHOBIUS); CYTOPLASMIC_DOMAIN (PHOBIUS); TRANSMEMBRANE (PHOBIUS); CYTOPLASMIC_DOMAIN (PHOBIUS); NON_CYTOPLASMIC_DOMAIN (PHOBIUS); TRANSMEMBRANE (PHOBIUS); TRANSMEMBRANE (PHOBIUS); TRANSMEMBRANE (PHOBIUS); TRANSMEMBRANE (PHOBIUS); NON_CYTOPLASMIC_DOMAIN (PHO…
AES78502	hypothetical protein MTR_7g032460	309	14	6e-69	0.8136	-		-	no IPS match
KEH22111	hypothetical protein MTR_7g033240	180	1	3.9e-34	1	-		-	no IPS match
KEH22304	PIF1-like helicase	270	20	2.7e-55	0.7535	5	C:replication fork; P:DNA repair; F:DNA helicase activity; P:DNA duplex unwinding; P:telomere maintenance	EC:3.6.1; EC:3.6.1.15	IPR010285 (PFAM); PTHR10492 (PANTHER)
KEH22539	plant U-box protein	1380	20	0	0.85	8	C:nucleus; F:ubiquitin-protein transferase activity; P:cellular response to abscisic acid stimulus; P:protein autophosphorylation; F:transmembrane receptor protein serine/threonine kinase binding; C:plasma membrane; F:ligase activity; P:protein ubiquitination	-	IPR003613 (SMART); IPR011989 (G3DSA:1.25.10.GENE3D); IPR013083 (G3DSA:3.30.40.GENE3D); IPR003613 (PFAM); PTHR23315:SF75 (PANTHER); PTHR23315 (PANTHER); IPR003613 (PROSITE_PROFILES); IPR016024 (SUPERFAMILY); SSF57850 (SUPERFAMILY)
KEH22624	hypothetical protein MTR_7g056140	273	19	2.9e-59	0.6384	5	F:transferase activity, transferring glycosyl groups; P:metabolic process; C:integral component of membrane; C:Golgi apparatus; F:transferase activity	-	no IPS match
AES79133	DEAD-box ATP-dependent RNA helicase	2397	20	0	0.836	4	F:nucleic acid binding; F:ATP binding; P:metabolic process; F:helicase activity	EC:3.6.1; EC:3.6.1.15	Coil (COILS); Coil (COILS); Coil (COILS); IPR014001 (SMART); IPR001650 (SMART); IPR027417 (G3DSA:3.40.50.GENE3D); IPR001650 (PFAM); IPR027417 (G3DSA:3.40.50.GENE3D); IPR011545 (PFAM); PTHR24031:SF91 (PANTHER); PTHR24031 (PANTHER); IPR000629 (PROSITE_PATTERNS); IPR014001 (PROSITE_PROFILES); IPR001650 (PROSITE_PROFILES); IPR014014 (PROSITE_PROFILES); IPR027417 (SUPERFAMILY); IPR027417 (SUPERFAMILY)…
KEH22931	2OG-Fe(II) oxygenase family oxidoreductase	1077	20	0	0.856	4	F:iron ion binding; P:oxidation-reduction process; P:flavonoid biosynthetic process; F:leucocyanidin oxygenase activity	EC:1.14.11; EC:1.14.11.19	IPR027443 (G3DSA:2.60.120.GENE3D); IPR026992 (PFAM); IPR005123 (PFAM); PTHR10209 (PANTHER); PTHR10209:SF184 (PANTHER); IPR005123 (PROSITE_PROFILES); SSF51197 (SUPERFAMILY)
KEH22948	lectin-like receptor kinase	1110	20	0	0.7215	4	F:ATP binding; F:protein kinase activity; F:carbohydrate binding; P:protein phosphorylation	-	G3DSA:3.30.200.20 (GENE3D); IPR013320 (G3DSA:2.60.120.GENE3D); IPR013320 (G3DSA:2.60.120.GENE3D); IPR001220 (PFAM); IPR031049 (PTHR27007:PANTHER); PTHR27007 (PANTHER); IPR017441 (PROSITE_PATTERNS); SIGNAL_PEPTIDE_H_REGION (PHOBIUS); NON_CYTOPLASMIC_DOMAIN (PHOBIUS); SIGNAL_PEPTIDE_C_REGION (PHOBIUS); SIGNAL_PEPTIDE_N_REGION (PHOBIUS); SIGNAL_PEPTIDE (PHOBIUS); CYTOPLASMIC_DOMAIN (PHOBIUS); TRANSM…
AET01102	hypothetical protein MTR_8g005030	285	20	1.3e-62	0.815	4	P:obsolete electron transport; C:cytochrome b6f complex; F:electron transporter, transferring electrons within cytochrome b6/f complex of photosystem II activity; P:cytochrome complex assembly	-	Coil (COILS)
AET01166	hypothetical protein MTR_8g005920	168	1	3.6e-31	1	-		-	no IPS match
KEH17873	patatin-like phospholipase	1263	20	0	0.725	2	P:lipid catabolic process; F:hydrolase activity	-	IPR002641 (PFAM); G3DSA:3.40.1090.10 (GENE3D); PTHR32176 (PANTHER); SIGNAL_PEPTIDE (PHOBIUS); SIGNAL_PEPTIDE_N_REGION (PHOBIUS); SIGNAL_PEPTIDE_C_REGION (PHOBIUS); NON_CYTOPLASMIC_DOMAIN (PHOBIUS); SIGNAL_PEPTIDE_H_REGION (PHOBIUS); SignalP-noTM (SIGNALP_EUK); IPR016035 (SUPERFAMILY)
AET01255	UDP-glucosyltransferase family protein	1419	20	0	0.841	2	P:metabolic process; F:hydroquinone glucosyltransferase activity	EC:2.4.1.218; EC:2.4.1	Coil (COILS); G3DSA:3.40.50.2000 (GENE3D); IPR002213 (PFAM); PTHR11926:SF381 (PANTHER); IPR002213 (PANTHER); IPR002213 (PROSITE_PATTERNS); SSF53756 (SUPERFAMILY)
KEH18003	hypothetical protein MTR_8g009780	6477	20	0	0.885	-		-	Coil (COILS); Coil (COILS); Coil (COILS); IPR008979 (G3DSA:2.60.120.GENE3D); PTHR35833:SF1 (PANTHER); PTHR35833 (PANTHER); IPR008979 (SUPERFAMILY)
KEH18019	NADH:ubiquinone oxidoreductase 17.2 kDa subunit	480	20	9.4e-114	0.918	14	P:proton transport; P:mitochondrial electron transport, NADH to ubiquinone; F:electron carrier activity; F:NADH dehydrogenase (ubiquinone) activity; P:photorespiration; P:response to cytokinin; P:ubiquinone biosynthetic process; P:proteasome core complex assembly; P:ubiquitin-dependent protein catabolic process; P:sodium ion transport; C:mitochondrial respiratory chain complex I; P:obsolete elect…	EC:1.6.99.5; EC:1.6.99.3; EC:1.6.5.3	IPR007763 (PFAM); IPR007763 (PANTHER); PTHR12910:SF2 (PANTHER)
KEH18032	polygalacturonase/glycoside hydrolase family protein	1170	20	0	0.751	5	F:polygalacturonase activity; P:cell wall organization; C:extracellular region; P:starch metabolic process; P:sucrose metabolic process	EC:3.2.1.15	IPR006626 (SMART); IPR000743 (PFAM); IPR012334 (G3DSA:2.160.20.GENE3D); PTHR31375 (PANTHER); PTHR31375:SF42 (PANTHER); NON_CYTOPLASMIC_DOMAIN (PHOBIUS); SIGNAL_PEPTIDE (PHOBIUS); SIGNAL_PEPTIDE_C_REGION (PHOBIUS); SIGNAL_PEPTIDE_N_REGION (PHOBIUS); SIGNAL_PEPTIDE_H_REGION (PHOBIUS); SignalP-noTM (SIGNALP_EUK); IPR011050 (SUPERFAMILY)
KEH18038	hypothetical protein MTR_8g010150	309	20	1.1e-67	0.863	7	F:glutaminase activity; P:pyridoxal phosphate biosynthetic process; F:protein heterodimerization activity; P:vitamin B6 biosynthetic process; P:glutamine metabolic process; C:cytosol; F:transferase activity	EC:3.5.1.2	SIGNAL_PEPTIDE_N_REGION (PHOBIUS); SIGNAL_PEPTIDE_C_REGION (PHOBIUS); SIGNAL_PEPTIDE_H_REGION (PHOBIUS); NON_CYTOPLASMIC_DOMAIN (PHOBIUS); SIGNAL_PEPTIDE (PHOBIUS)
KEH18040	ABI3-interacting protein	1638	20	0	0.881	-		-	Coil (COILS); Coil (COILS); IPR012474 (PFAM); PTHR31791 (PANTHER); PTHR31791:SF12 (PANTHER)
KEH18051	gamma-thionin family protein	153	3	2.7e-27	0.8467	1	P:defense response	-	IPR003614 (G3DSA:3.30.30.GENE3D); PF00304 (PFAM); IPR003614 (SUPERFAMILY)
AET01353	hypothetical protein MTR_8g011520	228	2	9.1e-45	0.86	-		-	no IPS match
AET01355	transmembrane protein, putative	171	1	2.6e-13	1	1	C:integral component of membrane	-	SIGNAL_PEPTIDE_N_REGION (PHOBIUS); SIGNAL_PEPTIDE (PHOBIUS); SIGNAL_PEPTIDE_H_REGION (PHOBIUS); NON_CYTOPLASMIC_DOMAIN (PHOBIUS); SIGNAL_PEPTIDE_C_REGION (PHOBIUS); TMhelix (TMHMM)
KEH18127	ER lumen protein retaining receptor-like protein	897	20	0	0.7635	4	C:integral component of membrane; C:endoplasmic reticulum; F:ER retention sequence binding; P:protein retention in ER lumen	-	IPR000133 (PFAM); IPR000133 (PANTHER); PTHR10585:SF36 (PANTHER); CYTOPLASMIC_DOMAIN (PHOBIUS); NON_CYTOPLASMIC_DOMAIN (PHOBIUS); TRANSMEMBRANE (PHOBIUS); CYTOPLASMIC_DOMAIN (PHOBIUS); NON_CYTOPLASMIC_DOMAIN (PHOBIUS); TRANSMEMBRANE (PHOBIUS); TRANSMEMBRANE (PHOBIUS); CYTOPLASMIC_DOMAIN (PHOBIUS); TRANSMEMBRANE (PHOBIUS); TMhelix (TMHMM); TMhelix (TMHMM); TMhelix (TMHMM)
KEH18162	Defensin-like protein	246	20	9.6e-40	0.6725	2	C:integral component of membrane; P:defense response	-	NON_CYTOPLASMIC_DOMAIN (PHOBIUS); TRANSMEMBRANE (PHOBIUS); CYTOPLASMIC_DOMAIN (PHOBIUS); TMhelix (TMHMM)
KEH18353	hypothetical protein MTR_8g016360	402	20	2.6e-92	0.551	4	F:DNA binding; P:proteolysis; P:regulation of transcription, DNA-templated; F:peptidase activity	-	no IPS match
AET01563	beta-amyrin synthase	2274	20	0	0.884	3	F:alpha-amyrin synthase activity; F:beta-amyrin synthase activity; P:pentacyclic triterpenoid biosynthetic process	EC:5.4.99	IPR018333 (TIGRFAM); IPR032696 (PFAM); IPR008930 (G3DSA:1.50.10.GENE3D); IPR008930 (G3DSA:1.50.10.GENE3D); IPR032697 (PFAM); PTHR11764 (PANTHER); PTHR11764:SF16 (PANTHER); IPR002365 (PROSITE_PATTERNS); IPR008930 (SUPERFAMILY); IPR008930 (SUPERFAMILY)
AET01575	DUF4228 domain protein	609	20	6.4e-135	0.7755	-		-	IPR025322 (PFAM); PTHR33148:SF9 (PANTHER); PTHR33148 (PANTHER)
AET01585	C2H2-like zinc finger protein, putative	1554	20	0	0.705	3	F:nucleic acid binding; F:metal ion binding; P:regulation of transcription, DNA-templated	-	IPR015880 (SMART); IPR013087 (G3DSA:3.30.160.GENE3D); IPR013087 (G3DSA:3.30.160.GENE3D); PTHR10593:SF49 (PANTHER); PTHR10593 (PANTHER); IPR007087 (PROSITE_PATTERNS); IPR007087 (PROSITE_PROFILES); SSF57667 (SUPERFAMILY)
KEH18414	hypothetical protein MTR_8g018615	351	20	6.3e-78	0.8205	11	C:replication fork; F:ATP binding; P:DNA repair; F:DNA helicase activity; F:methionine-tRNA ligase activity; C:cytoplasm; P:DNA duplex unwinding; C:integral component of membrane; P:methionyl-tRNA aminoacylation; P:telomere maintenance; P:methionine metabolic process	EC:3.6.1; EC:6.1.1.10; EC:6.1.1; EC:3.6.1.15	no IPS match
AET01690	midasin	16158	20	0	0.7735	5	F:ATPase activity; C:nucleus; F:ATP binding; P:metabolic process; P:ribosomal large subunit assembly	EC:3.6.1; EC:3.6.1.3; EC:3.6.1.15	Coil (COILS); Coil (COILS); Coil (COILS); Coil (COILS); IPR012099 (PIRSF); IPR003593 (SMART); IPR027417 (G3DSA:3.40.50.GENE3D); IPR027417 (G3DSA:3.40.50.GENE3D); IPR011704 (PFAM); IPR012099 (PTHR22908:PANTHER); PTHR22908 (PANTHER); IPR025662 (PROSITE_PATTERNS); IPR002035 (PROSITE_PROFILES); IPR027417 (SUPERFAMILY); IPR027417 (SUPERFAMILY); IPR027417 (SUPERFAMILY); IPR002035 (SUPERFAMILY); IPR0274…
AET01876	hypothetical protein MTR_8g022600	237	1	1.5e-27	1	-		-	no IPS match
KEH18590	purine transporter, putative	1110	20	0	0.9035	3	C:integral component of membrane; F:purine nucleobase transmembrane transporter activity; P:purine nucleobase transport	-	PF16913 (PFAM); PTHR31376:SF10 (PANTHER); IPR030182 (PANTHER); CYTOPLASMIC_DOMAIN (PHOBIUS); NON_CYTOPLASMIC_DOMAIN (PHOBIUS); TRANSMEMBRANE (PHOBIUS); TRANSMEMBRANE (PHOBIUS); CYTOPLASMIC_DOMAIN (PHOBIUS); TRANSMEMBRANE (PHOBIUS); TRANSMEMBRANE (PHOBIUS); NON_CYTOPLASMIC_DOMAIN (PHOBIUS); TRANSMEMBRANE (PHOBIUS); TRANSMEMBRANE (PHOBIUS); NON_CYTOPLASMIC_DOMAIN (PHOBIUS); TRANSMEMBRANE (PHOBIUS);…
KEH18591	purine transporter, putative	1077	20	0	0.9055	3	C:integral component of membrane; F:purine nucleobase transmembrane transporter activity; P:purine nucleobase transport	-	PF16913 (PFAM); PTHR31376:SF10 (PANTHER); IPR030182 (PANTHER); NON_CYTOPLASMIC_DOMAIN (PHOBIUS); NON_CYTOPLASMIC_DOMAIN (PHOBIUS); TRANSMEMBRANE (PHOBIUS); TRANSMEMBRANE (PHOBIUS); TRANSMEMBRANE (PHOBIUS); CYTOPLASMIC_DOMAIN (PHOBIUS); TRANSMEMBRANE (PHOBIUS); TRANSMEMBRANE (PHOBIUS); NON_CYTOPLASMIC_DOMAIN (PHOBIUS); CYTOPLASMIC_DOMAIN (PHOBIUS); TRANSMEMBRANE (PHOBIUS); CYTOPLASMIC_DOMAIN (PHOB…
KEH18592	purine transporter, putative	1113	20	0	0.9055	3	C:integral component of membrane; F:purine nucleobase transmembrane transporter activity; P:purine nucleobase transport	-	PF16913 (PFAM); PTHR31376:SF10 (PANTHER); IPR030182 (PANTHER); CYTOPLASMIC_DOMAIN (PHOBIUS); NON_CYTOPLASMIC_DOMAIN (PHOBIUS); TRANSMEMBRANE (PHOBIUS); TRANSMEMBRANE (PHOBIUS); TRANSMEMBRANE (PHOBIUS); NON_CYTOPLASMIC_DOMAIN (PHOBIUS); TRANSMEMBRANE (PHOBIUS); NON_CYTOPLASMIC_DOMAIN (PHOBIUS); TRANSMEMBRANE (PHOBIUS); CYTOPLASMIC_DOMAIN (PHOBIUS); TRANSMEMBRANE (PHOBIUS); NON_CYTOPLASMIC_DOMAIN (…
KEH18599	basic helix loop helix (bHLH) family transcription factor	1365	20	0	0.652	1	F:protein dimerization activity	-	Coil (COILS); IPR011598 (SMART); IPR011598 (G3DSA:4.10.280.GENE3D); IPR025610 (PFAM); IPR011598 (PFAM); PTHR11514 (PANTHER); PTHR11514:SF40 (PANTHER); IPR011598 (PROSITE_PROFILES); IPR011598 (SUPERFAMILY)
AET01995	cytochrome b5-like heme/steroid-binding domain protein	429	20	1.4e-100	0.835	6	F:cytochrome-b5 reductase activity, acting on NAD(P)H; P:obsolete electron transport; F:metal ion binding; P:amino sugar metabolic process; P:oxidation-reduction process; F:heme binding	EC:1.6.2.2	IPR001199 (PRINTS); IPR001199 (PFAM); IPR001199 (G3DSA:3.10.120.GENE3D); PTHR19359:SF22 (PANTHER); PTHR19359 (PANTHER); IPR018506 (PROSITE_PATTERNS); CYTOPLASMIC_DOMAIN (PHOBIUS); TRANSMEMBRANE (PHOBIUS); NON_CYTOPLASMIC_DOMAIN (PHOBIUS); IPR001199 (PROSITE_PROFILES); IPR001199 (SUPERFAMILY); TMhelix (TMHMM)
AET01996	cytochrome b5-like heme/steroid-binding domain protein	441	20	5e-104	0.834	6	F:cytochrome-b5 reductase activity, acting on NAD(P)H; P:obsolete electron transport; F:metal ion binding; P:amino sugar metabolic process; P:oxidation-reduction process; F:heme binding	EC:1.6.2.2	IPR001199 (PRINTS); IPR001199 (G3DSA:3.10.120.GENE3D); IPR001199 (PFAM); PTHR19359:SF22 (PANTHER); PTHR19359 (PANTHER); IPR018506 (PROSITE_PATTERNS); NON_CYTOPLASMIC_DOMAIN (PHOBIUS); CYTOPLASMIC_DOMAIN (PHOBIUS); TRANSMEMBRANE (PHOBIUS); IPR001199 (PROSITE_PROFILES); IPR001199 (SUPERFAMILY); TMhelix (TMHMM)
AET01997	cytochrome b5-like heme/steroid-binding domain protein	432	20	2e-101	0.836	6	F:cytochrome-b5 reductase activity, acting on NAD(P)H; P:obsolete electron transport; F:metal ion binding; P:amino sugar metabolic process; P:oxidation-reduction process; F:heme binding	EC:1.6.2.2	IPR001199 (PRINTS); IPR001199 (PFAM); IPR001199 (G3DSA:3.10.120.GENE3D); PTHR19359:SF22 (PANTHER); PTHR19359 (PANTHER); IPR018506 (PROSITE_PATTERNS); TRANSMEMBRANE (PHOBIUS); CYTOPLASMIC_DOMAIN (PHOBIUS); NON_CYTOPLASMIC_DOMAIN (PHOBIUS); IPR001199 (PROSITE_PROFILES); IPR001199 (SUPERFAMILY); TMhelix (TMHMM)
KEH18604	cytochrome b5-like heme/steroid-binding domain protein	534	20	3.4e-129	0.834	6	F:cytochrome-b5 reductase activity, acting on NAD(P)H; P:obsolete electron transport; F:metal ion binding; P:amino sugar metabolic process; P:oxidation-reduction process; F:heme binding	EC:1.6.2.2	IPR001199 (PRINTS); IPR001199 (G3DSA:3.10.120.GENE3D); IPR001199 (PFAM); PTHR19359:SF22 (PANTHER); PTHR19359 (PANTHER); IPR018506 (PROSITE_PATTERNS); CYTOPLASMIC_DOMAIN (PHOBIUS); NON_CYTOPLASMIC_DOMAIN (PHOBIUS); TRANSMEMBRANE (PHOBIUS); IPR001199 (PROSITE_PROFILES); IPR001199 (SUPERFAMILY)
KEH18624	transmembrane protein, putative	267	1	7.4e-57	1	1	C:integral component of membrane	-	no IPS match
KEH18640	NBS-LRR type disease resistance protein	2994	20	0	0.7435	1	F:ADP binding	-	Coil (COILS); PR00364 (PRINTS); IPR027417 (G3DSA:3.40.50.GENE3D); IPR032675 (G3DSA:3.80.10.GENE3D); IPR032675 (G3DSA:3.80.10.GENE3D); IPR002182 (PFAM); PTHR23155 (PANTHER); PTHR23155:SF563 (PANTHER); IPR032675 (SUPERFAMILY); IPR027417 (SUPERFAMILY)
KEH18656	hypothetical protein MTR_8g027695	249	17	5.7e-53	0.8	1	C:integral component of membrane	-	no IPS match
KEH18691	UDP-glucosyltransferase family protein	1440	20	0	0.7755	2	F:transferase activity, transferring hexosyl groups; P:metabolic process	-	G3DSA:3.40.50.2000 (GENE3D); IPR002213 (PFAM); PTHR11926:SF189 (PANTHER); IPR002213 (PANTHER); IPR002213 (PROSITE_PATTERNS); SSF53756 (SUPERFAMILY)
KEH18693	hypothetical protein MTR_8g027895	495	2	2.5e-114	0.725	-		-	no IPS match
KEH18813	plant/F1M20-13 protein	1077	20	0	0.818	-		-	IPR008511 (PFAM); PTHR31509:SF3 (PANTHER); PTHR31509 (PANTHER)
KEH18829	oxidoreductase/ferric-chelate reductase	2151	20	0	0.888	3	F:oxidoreductase activity; C:integral component of membrane; P:oxidation-reduction process	-	IPR013130 (PFAM); G3DSA:3.40.50.80 (GENE3D); IPR013121 (PFAM); IPR013112 (PFAM); PTHR11972 (PANTHER); PTHR11972:SF41 (PANTHER); TRANSMEMBRANE (PHOBIUS); TRANSMEMBRANE (PHOBIUS); NON_CYTOPLASMIC_DOMAIN (PHOBIUS); NON_CYTOPLASMIC_DOMAIN (PHOBIUS); NON_CYTOPLASMIC_DOMAIN (PHOBIUS); TRANSMEMBRANE (PHOBIUS); TRANSMEMBRANE (PHOBIUS); CYTOPLASMIC_DOMAIN (PHOBIUS); NON_CYTOPLASMIC_DOMAIN (PHOBIUS); CYTOP…
AET02045	glycerol-3-phosphate acyltransferase	1518	20	0	0.935	3	P:acyl-carrier-protein biosynthetic process; P:glycerolipid metabolic process; F:glycerol-3-phosphate O-acyltransferase activity	EC:2.3.1.15; EC:2.3.1	IPR002123 (SMART); IPR002123 (PFAM); PTHR15486:SF27 (PANTHER); PTHR15486 (PANTHER); TRANSMEMBRANE (PHOBIUS); NON_CYTOPLASMIC_DOMAIN (PHOBIUS); TRANSMEMBRANE (PHOBIUS); CYTOPLASMIC_DOMAIN (PHOBIUS); NON_CYTOPLASMIC_DOMAIN (PHOBIUS); TRANSMEMBRANE (PHOBIUS); CYTOPLASMIC_DOMAIN (PHOBIUS); SSF69593 (SUPERFAMILY); TMhelix (TMHMM); TMhelix (TMHMM); TMhelix (TMHMM)
KEH18922	NAD(P)-binding rossmann-fold protein	897	20	0	0.826	6	F:carbonyl reductase (NADPH) activity; F:15-hydroxyprostaglandin dehydrogenase (NADP+) activity; F:prostaglandin-E2 9-reductase activity; P:leukotriene metabolic process; P:oxidation-reduction process; P:prostaglandin metabolic process	EC:1.1.1.189; EC:1.1.1.197; EC:1.1.1.184	IPR002347 (PRINTS); IPR002198 (PRINTS); IPR002198 (PFAM); IPR016040 (G3DSA:3.40.50.GENE3D); PTHR24322 (PANTHER); PTHR24322:SF442 (PANTHER); IPR016040 (SUPERFAMILY)
AET02074	NAD(P)-binding rossmann-fold protein	903	20	0	0.8705	4	F:carbonyl reductase (NADPH) activity; P:leukotriene metabolic process; P:oxidation-reduction process; P:prostaglandin metabolic process	EC:1.1.1.184	IPR002198 (PRINTS); IPR002347 (PRINTS); IPR016040 (G3DSA:3.40.50.GENE3D); IPR002198 (PFAM); PTHR24322:SF442 (PANTHER); PTHR24322 (PANTHER); IPR016040 (SUPERFAMILY)
KEH18988	peptidoglycan-binding LysM domain protein	351	20	2.6e-69	0.8125	-		-	IPR018392 (PFAM); PTHR33648:SF1 (PANTHER); PTHR33648 (PANTHER); NON_CYTOPLASMIC_DOMAIN (PHOBIUS); CYTOPLASMIC_DOMAIN (PHOBIUS); TRANSMEMBRANE (PHOBIUS); TMhelix (TMHMM)
KEH19008	MADS-box transcription factor	693	20	1e-163	0.862	14	P:maintenance of inflorescence meristem identity; F:2-alkenal reductase [NAD(P)] activity; P:regulation of transcription, DNA-templated; F:protein dimerization activity; F:transcription factor binding; P:regulation of transcription, DNA-templated; P:positive regulation of flower development; C:nucleus; F:DNA binding; C:transcription factor complex; F:transcription factor activity, sequence-specif…	EC:1.3.1.74	Coil (COILS); Coil (COILS); Coil (COILS); IPR002100 (PRINTS); IPR002100 (SMART); IPR002100 (PFAM); IPR002487 (PFAM); PTHR11945:SF208 (PANTHER); PTHR11945 (PANTHER); IPR002100 (PROSITE_PATTERNS); IPR002487 (PROSITE_PROFILES); IPR002100 (PROSITE_PROFILES); IPR002100 (SUPERFAMILY)
KEH19009	MADS-box transcription factor	675	20	4e-159	0.862	14	P:maintenance of inflorescence meristem identity; F:2-alkenal reductase [NAD(P)] activity; P:regulation of transcription, DNA-templated; F:protein dimerization activity; F:transcription factor binding; P:regulation of transcription, DNA-templated; P:positive regulation of flower development; C:nucleus; F:DNA binding; C:transcription factor complex; F:transcription factor activity, sequence-specif…	EC:1.3.1.74	Coil (COILS); Coil (COILS); Coil (COILS); IPR002100 (PRINTS); IPR002100 (SMART); IPR002100 (PFAM); IPR002487 (PFAM); PTHR11945 (PANTHER); PTHR11945:SF208 (PANTHER); IPR002100 (PROSITE_PATTERNS); IPR002100 (PROSITE_PROFILES); IPR002487 (PROSITE_PROFILES); IPR002100 (SUPERFAMILY)
AET02259	eukaryotic aspartyl protease family protein	1251	20	0	0.782	2	F:aspartic-type endopeptidase activity; P:proteolysis	EC:3.4.23	IPR021109 (G3DSA:2.40.70.GENE3D); IPR021109 (G3DSA:2.40.70.GENE3D); IPR032799 (PFAM); IPR032861 (PFAM); IPR021109 (G3DSA:2.40.70.GENE3D); IPR001461 (PANTHER); PTHR13683:SF298 (PANTHER); IPR001969 (PROSITE_PATTERNS); SIGNAL_PEPTIDE (PHOBIUS); SIGNAL_PEPTIDE_N_REGION (PHOBIUS); SIGNAL_PEPTIDE_C_REGION (PHOBIUS); SIGNAL_PEPTIDE_H_REGION (PHOBIUS); NON_CYTOPLASMIC_DOMAIN (PHOBIUS); SignalP-noTM (SIGN…
AET02357	hypothetical protein MTR_8g039520	582	18	1e-112	0.7217	6	F:ATP binding; C:integral component of membrane; F:protein kinase activity; P:phosphorylation; P:protein phosphorylation; F:kinase activity	-	SignalP-noTM (SIGNALP_GRAM_NEGATIVE); SignalP-TM (SIGNALP_GRAM_POSITIVE)
AET02592	hypothetical protein MTR_8g043880	288	20	3.9e-61	0.754	2	F:transcription cofactor activity; P:regulation of transcription, DNA-templated	-	no IPS match
AET02603	hypothetical protein MTR_8g044020	315	20	1.1e-69	0.7565	-		-	PTHR22844 (PANTHER); PTHR22844:SF233 (PANTHER); IPR011047 (SUPERFAMILY)
KEH19251	LRR receptor-like kinase, putative	3135	20	0	0.8555	5	F:ATP binding; P:peptidyl-tyrosine phosphorylation; F:protein binding; F:transmembrane receptor protein tyrosine kinase activity; P:transmembrane receptor protein tyrosine kinase signaling pathway	EC:2.7.10; EC:2.7.10.1; EC:2.7.11	IPR002290 (SMART); IPR001611 (PFAM); IPR032675 (G3DSA:3.80.10.GENE3D); G3DSA:1.10.510.10 (GENE3D); G3DSA:3.30.200.20 (GENE3D); IPR013320 (G3DSA:2.60.120.GENE3D); IPR021720 (PFAM); IPR001245 (PFAM); PTHR27006:SF44 (PANTHER); PTHR27006 (PANTHER); IPR008271 (PROSITE_PATTERNS); SIGNAL_PEPTIDE_H_REGION (PHOBIUS); CYTOPLASMIC_DOMAIN (PHOBIUS); SIGNAL_PEPTIDE_N_REGION (PHOBIUS); SIGNAL_PEPTIDE_C_REGION …
KEH19252	LRR receptor-like kinase, putative	2700	20	0	0.871	5	F:ATP binding; P:peptidyl-tyrosine phosphorylation; F:protein binding; F:transmembrane receptor protein tyrosine kinase activity; P:transmembrane receptor protein tyrosine kinase signaling pathway	EC:2.7.10; EC:2.7.10.1; EC:2.7.11	IPR002290 (SMART); IPR001245 (PFAM); IPR021720 (PFAM); G3DSA:1.10.510.10 (GENE3D); IPR032675 (G3DSA:3.80.10.GENE3D); IPR013320 (G3DSA:2.60.120.GENE3D); IPR001611 (PFAM); G3DSA:3.30.200.20 (GENE3D); PTHR27006 (PANTHER); PTHR27006:SF44 (PANTHER); IPR008271 (PROSITE_PATTERNS); CYTOPLASMIC_DOMAIN (PHOBIUS); NON_CYTOPLASMIC_DOMAIN (PHOBIUS); TRANSMEMBRANE (PHOBIUS); IPR001611 (PROSITE_PROFILES); IPR00…
KEH19253	LRR receptor-like kinase, putative	2541	20	0	0.8745	5	F:ATP binding; P:peptidyl-tyrosine phosphorylation; F:protein binding; F:transmembrane receptor protein tyrosine kinase activity; P:transmembrane receptor protein tyrosine kinase signaling pathway	EC:2.7.10; EC:2.7.10.1; EC:2.7.11	IPR002290 (SMART); G3DSA:1.10.510.10 (GENE3D); G3DSA:3.30.200.20 (GENE3D); IPR001245 (PFAM); IPR001611 (PFAM); IPR032675 (G3DSA:3.80.10.GENE3D); IPR013320 (G3DSA:2.60.120.GENE3D); IPR021720 (PFAM); PTHR27006:SF44 (PANTHER); PTHR27006 (PANTHER); IPR008271 (PROSITE_PATTERNS); TRANSMEMBRANE (PHOBIUS); NON_CYTOPLASMIC_DOMAIN (PHOBIUS); CYTOPLASMIC_DOMAIN (PHOBIUS); IPR001611 (PROSITE_PROFILES); IPR00…
KEH19313	otubain, putative	252	20	5.9e-51	0.7785	2	C:integral component of membrane; P:regulation of transcription, DNA-templated	-	no IPS match
KEH19317	CTP synthase-like protein	1797	20	0	0.9325	6	F:ATP binding; P:pyrimidine nucleobase metabolic process; P:'de novo' CTP biosynthetic process; P:glutamine metabolic process; F:transferase activity; F:CTP synthase activity	EC:6.3.4.2	IPR027417 (G3DSA:3.40.50.GENE3D); IPR017456 (PFAM); IPR004468 (TIGRFAM); IPR029062 (G3DSA:3.40.50.GENE3D); IPR017926 (PFAM); IPR004468 (PANTHER); PTHR11550:SF11 (PANTHER); SIGNAL_PEPTIDE_C_REGION (PHOBIUS); SIGNAL_PEPTIDE_H_REGION (PHOBIUS); SIGNAL_PEPTIDE (PHOBIUS); NON_CYTOPLASMIC_DOMAIN (PHOBIUS); SIGNAL_PEPTIDE_N_REGION (PHOBIUS); IPR004468 (HAMAP); PS51257 (PROSITE_PROFILES); IPR017926 (PROS…
AET02789	cysteine-rich RLK (receptor-like kinase) protein	2400	20	0	0.8045	3	F:ATP binding; F:protein kinase activity; P:protein phosphorylation	-	IPR001480 (SMART); IPR002290 (SMART); IPR013320 (G3DSA:2.60.120.GENE3D); G3DSA:3.30.200.20 (GENE3D); G3DSA:1.10.510.10 (GENE3D); IPR001245 (PFAM); IPR001480 (PFAM); IPR001480 (G3DSA:2.90.10.GENE3D); PTHR27002 (PANTHER); PTHR27002:SF116 (PANTHER); IPR008271 (PROSITE_PATTERNS); CYTOPLASMIC_DOMAIN (PHOBIUS); SIGNAL_PEPTIDE (PHOBIUS); SIGNAL_PEPTIDE_N_REGION (PHOBIUS); SIGNAL_PEPTIDE_C_REGION (PHOBIU…
KEH19371	cysteine-rich RLK (receptor-like kinase) protein	2397	20	0	0.8055	3	F:ATP binding; F:protein kinase activity; P:protein phosphorylation	-	IPR002290 (SMART); IPR001480 (SMART); IPR001480 (PFAM); IPR013320 (G3DSA:2.60.120.GENE3D); IPR001480 (G3DSA:2.90.10.GENE3D); G3DSA:3.30.200.20 (GENE3D); IPR001245 (PFAM); G3DSA:1.10.510.10 (GENE3D); PTHR27002 (PANTHER); PTHR27002:SF116 (PANTHER); IPR008271 (PROSITE_PATTERNS); SIGNAL_PEPTIDE_H_REGION (PHOBIUS); NON_CYTOPLASMIC_DOMAIN (PHOBIUS); TRANSMEMBRANE (PHOBIUS); SIGNAL_PEPTIDE_N_REGION (PHO…
KEH19455	peptidyl-prolyl cis-trans isomerase	1275	20	0	0.837	8	F:peptidyl-prolyl cis-trans isomerase activity; C:thylakoid lumen; P:isopentenyl diphosphate biosynthetic process, methylerythritol 4-phosphate pathway; P:protein peptidyl-prolyl isomerization; P:protein folding; P:stomatal complex morphogenesis; C:chloroplast thylakoid membrane; P:mRNA modification	EC:5.2.1.8	IPR002130 (PFAM); IPR029000 (G3DSA:2.40.100.GENE3D); PTHR11071:SF174 (PANTHER); IPR024936 (PANTHER); IPR002130 (PROSITE_PROFILES); IPR029000 (SUPERFAMILY)
KEH19523	squamosa promoter-binding-like protein	543	20	1.5e-94	0.784	2	C:nucleus; F:DNA binding	-	Coil (COILS); IPR004333 (G3DSA:4.10.1100.GENE3D); IPR004333 (PFAM); PTHR31251 (PANTHER); PTHR31251:SF9 (PANTHER); IPR004333 (PROSITE_PROFILES); IPR004333 (SUPERFAMILY)
KEH19573	hypothetical protein MTR_8g464080	2721	20	0	0.6755	-		-	PTHR31973 (PANTHER); PTHR31973:SF4 (PANTHER)
KEH19574	transmembrane protein, putative	594	20	4e-128	0.892	6	F:ATPase activity; F:ATP binding; P:metabolic process; C:integral component of membrane; P:transport; F:transporter activity	EC:3.6.1; EC:3.6.1.3; EC:3.6.1.15	PTHR19229:SF127 (PANTHER); IPR026082 (PANTHER); NON_CYTOPLASMIC_DOMAIN (PHOBIUS); TRANSMEMBRANE (PHOBIUS); CYTOPLASMIC_DOMAIN (PHOBIUS); NON_CYTOPLASMIC_DOMAIN (PHOBIUS); TRANSMEMBRANE (PHOBIUS); TRANSMEMBRANE (PHOBIUS); CYTOPLASMIC_DOMAIN (PHOBIUS); SignalP-noTM (SIGNALP_EUK); TMhelix (TMHMM); TMhelix (TMHMM)
KEH19625	hypothetical protein MTR_8g465240	285	19	3.4e-55	0.7968	1	C:integral component of membrane	-	no IPS match
KEH19626	hypothetical protein MTR_8g465250	384	20	1.4e-87	0.831	5	C:nucleus; P:proteolysis; P:regulation of mRNA splicing, via spliceosome; P:regulation of transcription, DNA-templated; F:peptidase activity	-	no IPS match
KEH19709	hypothetical protein MTR_8g467090	1182	20	0	0.611	8	F:nucleic acid binding; P:RNA phosphodiester bond hydrolysis, endonucleolytic; F:RNA-DNA hybrid ribonuclease activity; F:RNA-directed DNA polymerase activity; F:exonuclease activity; P:regulation of RNA metabolic process; C:integral component of membrane; P:RNA-dependent DNA replication	EC:3.1.30; EC:3.1; EC:2.7.7.49; EC:3.1.26; EC:3.1.26.4	PTHR31696 (PANTHER)
KEH19720	RING/FYVE/PHD zinc finger protein	858	20	4.9e-163	0.8335	1	F:zinc ion binding	-	IPR011016 (SMART); IPR011016 (PFAM); IPR013083 (G3DSA:3.30.40.GENE3D); IPR022143 (PFAM); PTHR23012:SF73 (PANTHER); PTHR23012 (PANTHER); NON_CYTOPLASMIC_DOMAIN (PHOBIUS); TRANSMEMBRANE (PHOBIUS); TRANSMEMBRANE (PHOBIUS); CYTOPLASMIC_DOMAIN (PHOBIUS); CYTOPLASMIC_DOMAIN (PHOBIUS); IPR011016 (PROSITE_PROFILES); SSF57850 (SUPERFAMILY); TMhelix (TMHMM); TMhelix (TMHMM)
KEH19768	transmembrane protein, putative	480	15	1.5e-110	0.7533	3	F:metal ion binding; C:integral component of membrane; P:DNA metabolic process	-	NON_CYTOPLASMIC_DOMAIN (PHOBIUS); TRANSMEMBRANE (PHOBIUS); CYTOPLASMIC_DOMAIN (PHOBIUS); SignalP-noTM (SIGNALP_EUK); TMhelix (TMHMM)
KEH19848	hypothetical protein MTR_8g469420	423	20	1.9e-98	0.5865	3	F:nucleic acid binding; F:zinc ion binding; F:ADP binding	-	no IPS match
KEH19945	vacuolar sorting-associated-like protein	384	20	1.3e-87	0.934	4	F:zinc ion binding; P:vesicle-mediated transport; P:intracellular protein transport; C:intracellular	-	PTHR23323 (PANTHER); PTHR23323:SF26 (PANTHER)
KEH20041	4-alpha-glucanotransferase	555	20	2.4e-102	0.8215	5	P:glycogen metabolic process; F:starch binding; F:4-alpha-glucanotransferase activity; P:starch metabolic process; P:sucrose metabolic process	EC:2.4.1.25	IPR013781 (G3DSA:3.20.20.GENE3D); IPR003385 (PFAM); PTHR32518 (PANTHER); PTHR32518:SF3 (PANTHER); IPR017853 (SUPERFAMILY)
AET03406	hypothetical protein MTR_8g069230	393	20	1.8e-91	0.6655	1	C:integral component of membrane	-	no IPS match
AET03413	phototropic-responsive NPH3 family protein	1791	20	0	0.8015	-		-	G3DSA:3.30.710.10 (GENE3D); IPR027356 (PFAM); PTHR32370 (PANTHER); PTHR32370:SF9 (PANTHER); IPR027356 (PROSITE_PROFILES); IPR011333 (SUPERFAMILY)
AET03516	hypothetical protein MTR_8g072450	540	20	6.5e-100	0.5985	-		-	PTHR34190 (PANTHER)
AET03666	SMP-30/gluconolaconase/LRE-like region protein	669	20	3.1e-165	0.728	3	F:strictosidine synthase activity; P:indole biosynthetic process; P:terpenoid biosynthetic process	EC:4.3.3.2	IPR018119 (PFAM); IPR011042 (G3DSA:2.120.10.GENE3D); IPR004141 (PANTHER); PTHR10426:SF4 (PANTHER); SignalP-TM (SIGNALP_GRAM_POSITIVE); SSF63829 (SUPERFAMILY)
AET03697	IQ calmodulin-binding motif protein	429	20	2.3e-89	0.717	1	F:protein binding	-	IPR000048 (SMART); IPR000048 (PFAM); PTHR32295:SF39 (PANTHER); PTHR32295 (PANTHER); IPR000048 (PROSITE_PROFILES); IPR027417 (SUPERFAMILY)
AET03771	methyltransferase, putative	954	20	0	0.802	2	F:methyltransferase activity; P:methylation	-	IPR029063 (G3DSA:3.40.50.GENE3D); IPR019410 (PFAM); PTHR13539 (PANTHER); PS51257 (PROSITE_PROFILES); IPR029063 (SUPERFAMILY)
AET03811	calcium-dependent kinase CPK1 adapter protein, putative	1035	20	0	0.8985	2	P:phosphorylation; F:kinase activity	-	Coil (COILS); Coil (COILS); Coil (COILS); PTHR31161 (PANTHER); PTHR31161:SF6 (PANTHER)
AET03976	transmembrane protein, putative	327	20	5.2e-73	0.691	1	C:integral component of membrane	-	TRANSMEMBRANE (PHOBIUS); NON_CYTOPLASMIC_DOMAIN (PHOBIUS); CYTOPLASMIC_DOMAIN (PHOBIUS); TMhelix (TMHMM)
AET03978	hypothetical protein MTR_8g078230	1509	20	0	0.887	3	P:photomorphogenesis; P:pyrimidine ribonucleotide biosynthetic process; P:cullin deneddylation	-	no IPS match
KEH20460	hypothetical protein MTR_8g078840	159	1	2.7e-29	1	-		-	no IPS match
AET04030	disease resistance protein-like protein MsR1	1707	20	0	0.8575	1	F:ADP binding	-	IPR032675 (G3DSA:3.80.10.GENE3D); PTHR23155:SF543 (PANTHER); PTHR23155 (PANTHER); IPR032675 (SUPERFAMILY)
KEH20530	MADS-box transcription factor family protein	546	20	2.1e-118	0.7875	4	C:nucleus; F:DNA binding; P:regulation of transcription, DNA-templated; F:protein dimerization activity	-	Coil (COILS); IPR002100 (PRINTS); IPR002100 (SMART); IPR002100 (PFAM); PTHR11945 (PANTHER); PTHR11945:SF229 (PANTHER); IPR002100 (PROSITE_PROFILES); IPR002100 (SUPERFAMILY)
KEH20562	pre-mRNA splicing factor ATP-dependent RNA helicase	2094	20	0	0.9165	12	F:nucleic acid binding; P:xylan biosynthetic process; F:ATP binding; P:sister chromatid cohesion; P:reciprocal meiotic recombination; P:meiotic chromosome segregation; P:glucuronoxylan metabolic process; F:ATP-dependent helicase activity; P:response to gamma radiation; P:telomere maintenance in response to DNA damage; P:meiotic DNA double-strand break formation; P:regulation of telomere maintenan…	EC:3.6.1; EC:3.6.1.3; EC:3.6.1.15	IPR001650 (SMART); IPR014001 (SMART); IPR003593 (SMART); IPR007502 (SMART); IPR027417 (G3DSA:3.40.50.GENE3D); IPR007502 (PFAM); IPR027417 (G3DSA:3.40.50.GENE3D); IPR011545 (PFAM); IPR001650 (PFAM); IPR011709 (PFAM); PTHR18934:SF131 (PANTHER); PTHR18934 (PANTHER); IPR002464 (PROSITE_PATTERNS); IPR014001 (PROSITE_PROFILES); IPR001650 (PROSITE_PROFILES); IPR027417 (SUPERFAMILY)
KEH20563	pre-mRNA splicing factor ATP-dependent RNA helicase	1944	20	0	0.929	12	F:nucleic acid binding; P:xylan biosynthetic process; F:ATP binding; P:sister chromatid cohesion; P:reciprocal meiotic recombination; P:meiotic chromosome segregation; P:glucuronoxylan metabolic process; F:ATP-dependent helicase activity; P:response to gamma radiation; P:telomere maintenance in response to DNA damage; P:meiotic DNA double-strand break formation; P:regulation of telomere maintenan…	EC:3.6.1; EC:3.6.1.3; EC:3.6.1.15	IPR001650 (SMART); IPR003593 (SMART); IPR007502 (SMART); IPR014001 (SMART); IPR001650 (PFAM); IPR027417 (G3DSA:3.40.50.GENE3D); IPR011709 (PFAM); IPR011545 (PFAM); IPR027417 (G3DSA:3.40.50.GENE3D); IPR007502 (PFAM); PTHR18934 (PANTHER); PTHR18934:SF131 (PANTHER); IPR002464 (PROSITE_PATTERNS); IPR001650 (PROSITE_PROFILES); IPR014001 (PROSITE_PROFILES); IPR027417 (SUPERFAMILY)
KEH20564	pre-mRNA splicing factor ATP-dependent RNA helicase	1770	20	0	0.934	12	F:nucleic acid binding; P:xylan biosynthetic process; F:ATP binding; P:sister chromatid cohesion; P:reciprocal meiotic recombination; P:meiotic chromosome segregation; P:glucuronoxylan metabolic process; F:ATP-dependent helicase activity; P:response to gamma radiation; P:telomere maintenance in response to DNA damage; P:meiotic DNA double-strand break formation; P:regulation of telomere maintenan…	EC:3.6.1; EC:3.6.1.3; EC:3.6.1.15	IPR001650 (SMART); IPR014001 (SMART); IPR003593 (SMART); IPR007502 (SMART); IPR027417 (G3DSA:3.40.50.GENE3D); IPR027417 (G3DSA:3.40.50.GENE3D); IPR011545 (PFAM); IPR007502 (PFAM); IPR001650 (PFAM); PTHR18934 (PANTHER); PTHR18934:SF131 (PANTHER); IPR002464 (PROSITE_PATTERNS); IPR014001 (PROSITE_PROFILES); IPR001650 (PROSITE_PROFILES); IPR027417 (SUPERFAMILY)
AET04191	O-glycosyl hydrolase family 17 protein	1497	20	0	0.8865	5	P:carbohydrate metabolic process; C:protein histidine kinase complex; F:hydrolase activity, hydrolyzing O-glycosyl compounds; F:protein histidine kinase activity; P:peptidyl-histidine phosphorylation	EC:2.7.13.3	IPR012946 (SMART); IPR000490 (PFAM); IPR012946 (PFAM); IPR013781 (G3DSA:3.20.20.GENE3D); PTHR32227:SF48 (PANTHER); PTHR32227 (PANTHER); IPR000490 (PROSITE_PATTERNS); SIGNAL_PEPTIDE_N_REGION (PHOBIUS); TRANSMEMBRANE (PHOBIUS); SIGNAL_PEPTIDE (PHOBIUS); SIGNAL_PEPTIDE_H_REGION (PHOBIUS); CYTOPLASMIC_DOMAIN (PHOBIUS); SIGNAL_PEPTIDE_C_REGION (PHOBIUS); NON_CYTOPLASMIC_DOMAIN (PHOBIUS); SignalP-TM (S…
AET04282	DUF1685 family protein	729	20	1.8e-146	0.7255	-		-	Coil (COILS); IPR012881 (PFAM); PTHR31865:SF7 (PANTHER); PTHR31865 (PANTHER)
AET04281	-	162	0	-	-	-		-	no IPS match
AET04313	ER lumen protein retaining receptor-like protein	648	20	1.1e-135	0.9355	10	C:endoplasmic reticulum membrane; P:hyperosmotic salinity response; C:cis-Golgi network; P:autophagy; P:protein transport; C:integral component of membrane; C:Golgi apparatus; F:KDEL sequence binding; P:protein retention in ER lumen; P:response to water deprivation	-	IPR000133 (PRINTS); IPR000133 (PFAM); PTHR10585:SF26 (PANTHER); IPR000133 (PANTHER); IPR000133 (PROSITE_PATTERNS); IPR000133 (PROSITE_PATTERNS); TRANSMEMBRANE (PHOBIUS); TRANSMEMBRANE (PHOBIUS); NON_CYTOPLASMIC_DOMAIN (PHOBIUS); SIGNAL_PEPTIDE_N_REGION (PHOBIUS); TRANSMEMBRANE (PHOBIUS); TRANSMEMBRANE (PHOBIUS); SIGNAL_PEPTIDE (PHOBIUS); CYTOPLASMIC_DOMAIN (PHOBIUS); NON_CYTOPLASMIC_DOMAIN (PHOBI…
AET04318	hypothetical protein MTR_8g087480	330	20	9.4e-75	0.6745	4	F:structural constituent of ribosome; P:ribosome biogenesis; C:ribosome; P:translation	-	IPR000554 (PANTHER); PTHR11278:SF1 (PANTHER)
AET04413	calpain family cysteine protease	6468	20	0	0.926	3	P:proteolysis; F:calcium-dependent cysteine-type endopeptidase activity; C:intracellular	EC:3.4.22; EC:3.4	IPR022684 (PRINTS); IPR001300 (SMART); IPR022683 (SMART); IPR022682 (PFAM); IPR013320 (G3DSA:2.60.120.GENE3D); G3DSA:2.60.120.380 (GENE3D); G3DSA:3.90.70.10 (GENE3D); IPR001300 (PFAM); PTHR10183:SF267 (PANTHER); PTHR10183 (PANTHER); IPR000169 (PROSITE_PATTERNS); TRANSMEMBRANE (PHOBIUS); TRANSMEMBRANE (PHOBIUS); CYTOPLASMIC_DOMAIN (PHOBIUS); TRANSMEMBRANE (PHOBIUS); TRANSMEMBRANE (PHOBIUS); CYTOPL…
AET04452	glutelin type-B-like protein	951	20	0	0.835	1	F:nutrient reservoir activity	-	IPR006044 (PRINTS); IPR006045 (SMART); IPR006045 (PFAM); IPR014710 (G3DSA:2.60.120.GENE3D); IPR014710 (G3DSA:2.60.120.GENE3D); PTHR31189 (PANTHER); PTHR31189:SF0 (PANTHER); IPR011051 (SUPERFAMILY); IPR011051 (SUPERFAMILY)
KEH20739	ribosomal-like protein, putative	432	20	9.1e-81	0.8735	2	C:chloroplast envelope; C:chloroplast thylakoid membrane	-	no IPS match
KEH20740	ribosomal-like protein, putative	441	20	5.2e-83	0.874	2	C:chloroplast envelope; C:chloroplast thylakoid membrane	-	no IPS match
KEH20799	transmembrane protein, putative	873	20	5.5e-151	0.791	1	C:integral component of membrane	-	PTHR36408 (PANTHER); TRANSMEMBRANE (PHOBIUS); NON_CYTOPLASMIC_DOMAIN (PHOBIUS); TRANSMEMBRANE (PHOBIUS); CYTOPLASMIC_DOMAIN (PHOBIUS); CYTOPLASMIC_DOMAIN (PHOBIUS); TMhelix (TMHMM); TMhelix (TMHMM)
KEH20800	transmembrane protein, putative	774	20	1.3e-126	0.7745	1	C:integral component of membrane	-	PTHR36408 (PANTHER); TRANSMEMBRANE (PHOBIUS); CYTOPLASMIC_DOMAIN (PHOBIUS); TRANSMEMBRANE (PHOBIUS); NON_CYTOPLASMIC_DOMAIN (PHOBIUS); CYTOPLASMIC_DOMAIN (PHOBIUS); TMhelix (TMHMM); TMhelix (TMHMM)
KEH20804	transmembrane protein	888	20	4.1e-178	0.675	1	C:integral component of membrane	-	PTHR36714 (PANTHER); CYTOPLASMIC_DOMAIN (PHOBIUS); NON_CYTOPLASMIC_DOMAIN (PHOBIUS); NON_CYTOPLASMIC_DOMAIN (PHOBIUS); CYTOPLASMIC_DOMAIN (PHOBIUS); TRANSMEMBRANE (PHOBIUS); NON_CYTOPLASMIC_DOMAIN (PHOBIUS); TRANSMEMBRANE (PHOBIUS); TRANSMEMBRANE (PHOBIUS); TRANSMEMBRANE (PHOBIUS); TRANSMEMBRANE (PHOBIUS); CYTOPLASMIC_DOMAIN (PHOBIUS); CYTOPLASMIC_DOMAIN (PHOBIUS); TRANSMEMBRANE (PHOBIUS); TMheli…
AET04566	u6 snRNA-associated-like-Smprotein	453	20	7.7e-62	0.999	7	P:RNA splicing; F:RNA binding; C:cytoplasm; P:embryo development ending in seed dormancy; C:spliceosomal complex; P:mRNA processing; C:small nucleolar ribonucleoprotein complex	-	NON_CYTOPLASMIC_DOMAIN (PHOBIUS); TRANSMEMBRANE (PHOBIUS); CYTOPLASMIC_DOMAIN (PHOBIUS); SignalP-TM (SIGNALP_GRAM_POSITIVE); TMhelix (TMHMM)
AET04590	Ras-related small GTP-binding family protein	1029	20	0	0.8985	4	F:GTP binding; P:small GTPase mediated signal transduction; P:protein transport; C:intracellular	-	PR00449 (PRINTS); IPR003579 (SMART); IPR027417 (G3DSA:3.40.50.GENE3D); IPR001806 (PFAM); PTHR24073 (PANTHER); PTHR24073:SF538 (PANTHER); IPR025662 (PROSITE_PATTERNS); PS51419 (PROSITE_PROFILES); IPR027417 (SUPERFAMILY)
KEH20876	Ras-related small GTP-binding family protein	855	20	3.7e-169	0.9095	4	F:GTP binding; P:small GTPase mediated signal transduction; P:protein transport; C:intracellular	-	PR00449 (PRINTS); IPR003579 (SMART); IPR001806 (PFAM); IPR027417 (G3DSA:3.40.50.GENE3D); PTHR24073 (PANTHER); PTHR24073:SF538 (PANTHER); IPR025662 (PROSITE_PATTERNS); PS51419 (PROSITE_PROFILES); IPR027417 (SUPERFAMILY)
AET04601	S-adenosylmethionine carrier protein	975	20	0	0.9135	12	P:chloroplast relocation; F:S-adenosyl-L-methionine transmembrane transporter activity; P:photosystem II assembly; P:positive regulation of transcription, DNA-templated; C:mitochondrion; C:chloroplast envelope; C:integral component of membrane; P:thylakoid membrane organization; P:transcription from plastid promoter; P:rRNA processing; P:S-adenosyl-L-methionine transmembrane transport; P:regulati…	-	IPR002067 (PRINTS); IPR023395 (G3DSA:1.50.40.GENE3D); IPR018108 (PFAM); PTHR24089 (PANTHER); PTHR24089:SF369 (PANTHER); NON_CYTOPLASMIC_DOMAIN (PHOBIUS); CYTOPLASMIC_DOMAIN (PHOBIUS); TRANSMEMBRANE (PHOBIUS); CYTOPLASMIC_DOMAIN (PHOBIUS); TRANSMEMBRANE (PHOBIUS); TRANSMEMBRANE (PHOBIUS); NON_CYTOPLASMIC_DOMAIN (PHOBIUS); IPR018108 (PROSITE_PROFILES); IPR023395 (SUPERFAMILY); TMhelix (TMHMM); TMhe…
AET04641	ribonucleoside-diphosphate reductase	414	20	1.1e-93	0.862	25	P:cytoskeleton organization; P:embryo development ending in seed dormancy; P:DNA-dependent DNA replication; P:rRNA processing; P:purine nucleobase metabolic process; C:ribonucleoside-diphosphate reductase complex; F:ATP binding; C:chloroplast; F:RNA binding; P:chloroplast relocation; P:proteasomal protein catabolic process; P:gluconeogenesis; P:RNA phosphodiester bond hydrolysis, exonucleolytic; …	EC:3.1; EC:1.17.4; EC:3.1.13; EC:1.17.4.1; EC:3.1.15	G3DSA:3.20.70.20 (GENE3D); IPR005144 (PFAM); IPR000788 (PFAM); PTHR11573 (PANTHER); PTHR11573:SF16 (PANTHER); SSF51998 (SUPERFAMILY); IPR008926 (SUPERFAMILY)
AET04642	ribonucleoside-diphosphate reductase, alpha chain	2439	20	0	0.9475	13	P:gluconeogenesis; P:cytoskeleton organization; P:DNA-dependent DNA replication; P:deoxyribonucleotide biosynthetic process; P:deoxyribonucleoside diphosphate metabolic process; P:deoxyribonucleoside triphosphate biosynthetic process; P:purine nucleobase metabolic process; C:ribonucleoside-diphosphate reductase complex; F:ATP binding; P:pyrimidine nucleobase metabolic process; F:ribonucleoside-di…	EC:1.17.4; EC:1.17.4.1	IPR000788 (PRINTS); IPR013509 (PFAM); G3DSA:3.20.70.20 (GENE3D); IPR013346 (TIGRFAM); IPR005144 (PFAM); IPR000788 (PFAM); PTHR11573 (PANTHER); PTHR11573:SF16 (PANTHER); IPR000788 (PROSITE_PATTERNS); IPR005144 (PROSITE_PROFILES); SSF51998 (SUPERFAMILY); IPR008926 (SUPERFAMILY)
AET04652	MAP kinase organizer 1	993	20	0	0.9665	4	F:protein binding; P:phosphorylation; F:kinase activity; C:Cul4-RING E3 ubiquitin ligase complex	-	IPR001680 (SMART); IPR015943 (G3DSA:2.130.10.GENE3D); IPR001680 (PFAM); PTHR22842 (PANTHER); IPR019775 (PROSITE_PATTERNS); IPR001680 (PROSITE_PROFILES); IPR017986 (PROSITE_PROFILES); IPR017986 (SUPERFAMILY)
KEH20883	MAP kinase organizer 1	900	20	0	0.967	4	F:protein binding; P:phosphorylation; F:kinase activity; C:Cul4-RING E3 ubiquitin ligase complex	-	IPR020472 (PRINTS); IPR001680 (SMART); IPR001680 (PFAM); IPR015943 (G3DSA:2.130.10.GENE3D); PTHR22842 (PANTHER); IPR019775 (PROSITE_PATTERNS); IPR001680 (PROSITE_PROFILES); IPR017986 (PROSITE_PROFILES); IPR017986 (SUPERFAMILY)
KEH20884	MAP kinase organizer 1	690	20	3.6e-167	0.9705	4	F:protein binding; P:phosphorylation; F:kinase activity; C:Cul4-RING E3 ubiquitin ligase complex	-	IPR001680 (SMART); IPR001680 (PFAM); IPR015943 (G3DSA:2.130.10.GENE3D); PTHR22842 (PANTHER); IPR019775 (PROSITE_PATTERNS); IPR017986 (PROSITE_PROFILES); IPR001680 (PROSITE_PROFILES); IPR017986 (SUPERFAMILY)
AET04712	F-box and associated interaction domain protein, putative	333	20	1e-72	0.594	1	F:protein binding	-	G3DSA:1.20.1280.50 (GENE3D); IPR001810 (SUPERFAMILY)
AET04757	NAC transcription factor-like protein	558	20	1.7e-125	0.7155	3	C:nucleus; F:DNA binding; P:regulation of transcription, DNA-templated	-	IPR003441 (PFAM); PTHR31719:SF20 (PANTHER); PTHR31719 (PANTHER); IPR003441 (PROSITE_PROFILES); IPR003441 (SUPERFAMILY)
AET04777	hypothetical protein MTR_8g094020	168	20	4.6e-32	0.7525	3	P:RNA phosphodiester bond hydrolysis, endonucleolytic; F:nucleic acid binding; F:RNA-DNA hybrid ribonuclease activity	-	no IPS match
AET05033	hypothetical protein MTR_8g099800	309	7	7.7e-49	0.8214	-		-	Coil (COILS)
KEH20985	transmembrane protein, putative	429	1	1.3e-71	1	1	C:integral component of membrane	-	CYTOPLASMIC_DOMAIN (PHOBIUS); NON_CYTOPLASMIC_DOMAIN (PHOBIUS); SIGNAL_PEPTIDE_H_REGION (PHOBIUS); SIGNAL_PEPTIDE_N_REGION (PHOBIUS); SIGNAL_PEPTIDE_C_REGION (PHOBIUS); TRANSMEMBRANE (PHOBIUS); SIGNAL_PEPTIDE (PHOBIUS); TMhelix (TMHMM)
KEH21145	hypothetical protein MTR_8g098965	411	20	4.6e-82	0.5835	6	P:transmembrane transport; P:magnesium ion transport; C:membrane; F:magnesium ion transmembrane transporter activity; F:metal ion transmembrane transporter activity; P:metal ion transport	-	PTHR13890:SF5 (PANTHER); PTHR13890 (PANTHER)
KEH21159	transmembrane protein, putative	342	1	3e-64	1	1	C:integral component of membrane	-	TMhelix (TMHMM)
KEH21217	long-chain fatty acyl CoA ligase	1980	20	0	0.901	2	P:long-chain fatty acid metabolic process; F:long-chain fatty acid-CoA ligase activity	EC:6.2.1.3; EC:6.2.1	G3DSA:3.40.50.980 (GENE3D); G3DSA:2.30.38.10 (GENE3D); IPR000873 (PFAM); G3DSA:3.40.50.980 (GENE3D); PTHR24096 (PANTHER); PTHR24096:SF187 (PANTHER); IPR020845 (PROSITE_PATTERNS); SSF56801 (SUPERFAMILY)
KEH21270	kinesin light chain	1767	20	0	0.9105	2	F:protein binding; C:plasma membrane	-	Coil (COILS); IPR019734 (SMART); IPR011990 (G3DSA:1.25.40.GENE3D); IPR011990 (PFAM); PF13424 (PFAM); IPR011990 (G3DSA:1.25.40.GENE3D); IPR013105 (PFAM); IPR011990 (G3DSA:1.25.40.GENE3D); IPR011990 (G3DSA:1.25.40.GENE3D); PTHR19959 (PANTHER); PTHR19959:SF158 (PANTHER); IPR019734 (PROSITE_PROFILES); IPR013026 (PROSITE_PROFILES); IPR011990 (SUPERFAMILY); IPR011990 (SUPERFAMILY); IPR011990 (SUPERFAMI…
KEH21327	zinc finger CCCH domain protein	1146	20	0	0.7815	1	F:metal ion binding	-	IPR000571 (SMART); IPR000571 (G3DSA:4.10.1000.GENE3D); IPR000571 (PFAM); PTHR14493 (PANTHER); IPR000571 (PROSITE_PROFILES); IPR000571 (SUPERFAMILY)
AET04119	-	198	0	-	-	-		-	no IPS match
AET05303	transmembrane protein, putative	288	5	3.7e-61	0.88	2	F:zinc ion binding; C:integral component of membrane	-	no IPS match
AET05367	replication factor-A carboxy-terminal domain protein	573	20	2.4e-134	0.625	1	F:DNA binding	-	IPR012340 (G3DSA:2.40.50.GENE3D); IPR012340 (SUPERFAMILY)
AET05420	nuclear pore complex Nup155-like protein	4455	20	0	0.915	9	P:RNA methylation; P:nucleocytoplasmic transport; C:chloroplast; C:plasmodesma; F:structural constituent of nuclear pore; C:nucleolus; F:nucleocytoplasmic transporter activity; C:plasma membrane; C:nuclear pore	-	IPR007187 (PFAM); IPR014908 (PFAM); IPR004870 (PANTHER); PTHR10350:SF6 (PANTHER)
AET05493	SWAP (suppressor-of-white-APricot)/surp domain protein	2415	20	0	0.898	3	F:RNA binding; F:protein binding; P:RNA processing	-	Coil (COILS); PR01217 (PRINTS); IPR000061 (SMART); IPR000626 (SMART); IPR000626 (PFAM); IPR000061 (PFAM); IPR022030 (PFAM); G3DSA:3.10.20.90 (GENE3D); PTHR15316:SF1 (PANTHER); PTHR15316 (PANTHER); SIGNAL_PEPTIDE_N_REGION (PHOBIUS); NON_CYTOPLASMIC_DOMAIN (PHOBIUS); SIGNAL_PEPTIDE_H_REGION (PHOBIUS); SIGNAL_PEPTIDE (PHOBIUS); SIGNAL_PEPTIDE_C_REGION (PHOBIUS); IPR000626 (PROSITE_PROFILES); IPR0000…
AET05538	GTP-binding elongation factor Tu family protein	1494	20	0	0.9255	5	F:GTP binding; P:regulation of translational elongation; F:translation elongation factor activity; F:GTPase activity; C:ribosome	EC:3.6.1; EC:3.6.1.15	IPR000795 (PRINTS); PF00009 (PFAM); G3DSA:2.40.30.10 (GENE3D); IPR004160 (PFAM); IPR027417 (G3DSA:3.40.50.GENE3D); IPR004161 (PFAM); G3DSA:2.40.30.10 (GENE3D); PTHR23115:SF133 (PANTHER); PTHR23115 (PANTHER); IPR031157 (PROSITE_PATTERNS); IPR000795 (PROSITE_PROFILES); IPR009000 (SUPERFAMILY); IPR027417 (SUPERFAMILY); IPR009001 (SUPERFAMILY)
KEH21413	GTP-binding elongation factor Tu family protein	1431	20	0	0.917	5	F:GTP binding; P:regulation of translational elongation; F:translation elongation factor activity; F:GTPase activity; C:ribosome	EC:3.6.1; EC:3.6.1.15	IPR000795 (PRINTS); IPR004161 (PFAM); G3DSA:2.40.30.10 (GENE3D); PF00009 (PFAM); IPR027417 (G3DSA:3.40.50.GENE3D); G3DSA:2.40.30.10 (GENE3D); IPR004160 (PFAM); PTHR23115 (PANTHER); PTHR23115:SF133 (PANTHER); IPR031157 (PROSITE_PATTERNS); IPR000795 (PROSITE_PROFILES); IPR027417 (SUPERFAMILY); IPR009001 (SUPERFAMILY); IPR009000 (SUPERFAMILY)
KEH21414	GTP-binding elongation factor Tu family protein	1413	20	0	0.9515	5	F:GTP binding; P:regulation of translational elongation; F:translation elongation factor activity; F:GTPase activity; C:ribosome	EC:3.6.1; EC:3.6.1.15	IPR000795 (PRINTS); IPR027417 (G3DSA:3.40.50.GENE3D); IPR004161 (PFAM); G3DSA:2.40.30.10 (GENE3D); PF00009 (PFAM); G3DSA:2.40.30.10 (GENE3D); IPR004160 (PFAM); PTHR23115 (PANTHER); PTHR23115:SF133 (PANTHER); IPR031157 (PROSITE_PATTERNS); IPR000795 (PROSITE_PROFILES); IPR009001 (SUPERFAMILY); IPR009000 (SUPERFAMILY); IPR027417 (SUPERFAMILY)
AET05548	pathogen-inducible alpha-dioxygenase	1890	20	0	0.8855	9	F:peroxidase activity; F:dioxygenase activity; F:prostaglandin-endoperoxide synthase activity; P:response to oxidative stress; P:leukotriene metabolic process; P:obsolete peroxidase reaction; P:oxidation-reduction process; P:prostaglandin metabolic process; F:heme binding	EC:1.14.99.1; EC:1.11.1.7	IPR019791 (G3DSA:1.10.640.GENE3D); IPR019791 (PFAM); PTHR11903:SF12 (PANTHER); PTHR11903 (PANTHER); IPR019791 (PROSITE_PROFILES); IPR010255 (SUPERFAMILY)
AET05632	hypothetical protein MTR_8g107750	189	1	6.7e-35	1	-		-	no IPS match
AES58770	ubiquitin ligase SINAT3	1002	20	0	0.928	8	C:nucleus; F:ubiquitin-protein transferase activity; F:zinc ion binding; F:protein binding; P:multicellular organismal development; F:ligase activity; P:ubiquitin-dependent protein catabolic process; P:protein ubiquitination	-	IPR018121 (PFAM); IPR013083 (G3DSA:3.30.40.GENE3D); IPR013323 (G3DSA:3.90.890.GENE3D); IPR008974 (G3DSA:2.60.210.GENE3D); PTHR10315:SF34 (PANTHER); IPR004162 (PANTHER); IPR001841 (PROSITE_PROFILES); IPR013010 (PROSITE_PROFILES); SSF57850 (SUPERFAMILY); IPR008974 (SUPERFAMILY)
AES58803	dehydration-responsive protein RD22	981	20	0	0.7615	-		-	IPR004873 (SMART); IPR004873 (PFAM); PTHR31236:SF2 (PANTHER); PTHR31236 (PANTHER); SIGNAL_PEPTIDE_H_REGION (PHOBIUS); SIGNAL_PEPTIDE_C_REGION (PHOBIUS); SIGNAL_PEPTIDE_N_REGION (PHOBIUS); NON_CYTOPLASMIC_DOMAIN (PHOBIUS); SIGNAL_PEPTIDE (PHOBIUS); IPR004873 (PROSITE_PROFILES); SignalP-noTM (SIGNALP_EUK); TMhelix (TMHMM)
AES58963	PPR repeat protein	480	20	4.5e-111	0.631	1	F:ATP binding	-	IPR002885 (PFAM)
AES58973	NB-ARC domain disease resistance protein	2358	20	0	0.6555	1	F:ADP binding	-	PR00364 (PRINTS); IPR002182 (PFAM); IPR027417 (G3DSA:3.40.50.GENE3D); IPR032675 (G3DSA:3.80.10.GENE3D); PTHR23155 (PANTHER); PTHR23155:SF592 (PANTHER); SSF52047 (SUPERFAMILY); IPR027417 (SUPERFAMILY)
AES59008	ATP-dependent RNA helicase	1284	20	0	0.977	4	F:nucleic acid binding; F:ATP binding; P:metabolic process; F:helicase activity	EC:3.6.1; EC:3.6.1.15	IPR014001 (SMART); IPR001650 (SMART); IPR011545 (PFAM); IPR027417 (G3DSA:3.40.50.GENE3D); IPR001650 (PFAM); IPR027417 (G3DSA:3.40.50.GENE3D); PTHR24031 (PANTHER); PTHR24031:SF246 (PANTHER); IPR014001 (PROSITE_PROFILES); IPR001650 (PROSITE_PROFILES); IPR014014 (PROSITE_PROFILES); IPR027417 (SUPERFAMILY)
AES59029	myosin heavy chain-like protein	2268	20	0	0.769	3	P:iron ion homeostasis; P:response to iron ion; P:response to reactive oxygen species	-	Coil (COILS); Coil (COILS); Coil (COILS); Coil (COILS); Coil (COILS); Coil (COILS); Coil (COILS); PTHR23160 (PANTHER); PTHR23160:SF7 (PANTHER)
AES59275	transmembrane protein, putative	231	3	6e-43	0.9067	1	C:integral component of membrane	-	NON_CYTOPLASMIC_DOMAIN (PHOBIUS); TRANSMEMBRANE (PHOBIUS); CYTOPLASMIC_DOMAIN (PHOBIUS); TMhelix (TMHMM)
AES59326	transmembrane protein, putative	861	20	0	0.5925	1	C:integral component of membrane	-	IPR025836 (PFAM); PTHR33726:SF4 (PANTHER); PTHR33726 (PANTHER); TRANSMEMBRANE (PHOBIUS); NON_CYTOPLASMIC_DOMAIN (PHOBIUS); CYTOPLASMIC_DOMAIN (PHOBIUS); TMhelix (TMHMM)
AES59363	3-oxo-delta(4,5)-steroid 5-beta-reductase-like protein	1272	20	0	0.8725	3	F:coenzyme binding; F:catalytic activity; P:metabolic process	-	IPR016040 (G3DSA:3.40.50.GENE3D); PTHR32487:SF0 (PANTHER); PTHR32487 (PANTHER); IPR016040 (SUPERFAMILY)
AES59411	polyadenylate-binding protein	1944	20	0	0.885	3	F:nucleotide binding; F:RNA binding; C:cytosol	-	IPR002004 (SMART); IPR000504 (SMART); IPR003954 (SMART); IPR012677 (G3DSA:3.30.70.GENE3D); IPR006515 (TIGRFAM); IPR012677 (G3DSA:3.30.70.GENE3D); IPR012677 (G3DSA:3.30.70.GENE3D); IPR002004 (PFAM); IPR002004 (G3DSA:1.10.1900.GENE3D); IPR000504 (PFAM); PTHR24012:SF366 (PANTHER); PTHR24012 (PANTHER); IPR000504 (PROSITE_PROFILES); IPR002004 (PROSITE_PROFILES); IPR012677 (SUPERFAMILY); IPR002004 (SUP…
AES59433	hypothetical protein MTR_1g019400	456	20	3.5e-107	0.6965	3	P:nucleic acid phosphodiester bond hydrolysis; F:exonuclease activity; F:endonuclease activity	-	no IPS match
AES59459	EF hand protein	288	20	6.6e-62	0.7395	1	F:calcium ion binding	-	IPR002048 (PFAM); IPR011992 (G3DSA:1.10.238.GENE3D); PTHR10891:SF592 (PANTHER); PTHR10891 (PANTHER); IPR018247 (PROSITE_PATTERNS); IPR002048 (PROSITE_PROFILES); IPR011992 (SUPERFAMILY)
AES59561	MATE efflux family protein	1464	20	0	0.858	5	P:drug transmembrane transport; F:antiporter activity; C:integral component of membrane; C:vacuolar membrane; F:drug transmembrane transporter activity	-	IPR002528 (PFAM); IPR002528 (TIGRFAM); PTHR11206 (PANTHER); PTHR11206:SF115 (PANTHER); TRANSMEMBRANE (PHOBIUS); CYTOPLASMIC_DOMAIN (PHOBIUS); TRANSMEMBRANE (PHOBIUS); NON_CYTOPLASMIC_DOMAIN (PHOBIUS); TRANSMEMBRANE (PHOBIUS); TRANSMEMBRANE (PHOBIUS); CYTOPLASMIC_DOMAIN (PHOBIUS); CYTOPLASMIC_DOMAIN (PHOBIUS); TRANSMEMBRANE (PHOBIUS); TRANSMEMBRANE (PHOBIUS); TRANSMEMBRANE (PHOBIUS); TRANSMEMBRANE…
KEH40103	histidine-tRNA ligase	969	20	0	0.7265	3	P:tRNA aminoacylation for protein translation; F:aminoacyl-tRNA ligase activity; C:cytoplasm	EC:6.1.1	PF13393 (PFAM); G3DSA:3.30.930.10 (GENE3D); IPR004516 (PANTHER); PTHR11476:SF7 (PANTHER); SSF55681 (SUPERFAMILY)
KEH40147	Maf DDB-G0281937-like protein	459	20	5.9e-105	0.942	1	C:cytoplasm	-	IPR003697 (PFAM); IPR029001 (G3DSA:3.90.950.GENE3D); PTHR11746:SF89 (PANTHER); PTHR11746 (PANTHER); IPR029001 (SUPERFAMILY)
KEH40148	Maf DDB-G0281937-like protein	612	20	8.6e-142	0.909	1	C:cytoplasm	-	IPR003697 (PIRSF); IPR029001 (G3DSA:3.90.950.GENE3D); IPR003697 (PFAM); PTHR11746:SF89 (PANTHER); PTHR11746 (PANTHER); IPR029001 (SUPERFAMILY)
AES59806	26S proteasome non-ATPase regulatory subunit 3	1452	20	0	0.9115	5	F:protein binding; P:regulation of catalytic activity; P:regulation of protein catabolic process; C:proteasome complex; F:enzyme regulator activity	-	Coil (COILS); IPR000717 (SMART); IPR013143 (SMART); IPR013586 (PFAM); IPR000717 (PFAM); IPR011991 (G3DSA:1.10.10.GENE3D); PTHR10758:SF3 (PANTHER); PTHR10758 (PANTHER); IPR011991 (SUPERFAMILY)
KEH40258	multi-copper oxidase-like protein	1632	20	0	0.945	5	P:obsolete electron transport; F:copper ion binding; P:oxidation-reduction process; P:L-ascorbic acid metabolic process; F:L-ascorbate oxidase activity	EC:1.10.3; EC:1.10.3.3	IPR008972 (G3DSA:2.60.40.GENE3D); IPR011706 (PFAM); IPR011707 (PFAM); IPR008972 (G3DSA:2.60.40.GENE3D); IPR008972 (G3DSA:2.60.40.GENE3D); IPR001117 (PFAM); PTHR11709 (PANTHER); PTHR11709:SF90 (PANTHER); SIGNAL_PEPTIDE (PHOBIUS); SIGNAL_PEPTIDE_C_REGION (PHOBIUS); SIGNAL_PEPTIDE_N_REGION (PHOBIUS); SIGNAL_PEPTIDE_H_REGION (PHOBIUS); NON_CYTOPLASMIC_DOMAIN (PHOBIUS); SignalP-noTM (SIGNALP_EUK); IPR…
KEH40272	hypothetical protein MTR_1g026620	204	1	5.6e-40	1	-		-	no IPS match
KEH40497	wound-responsive family protein	2472	20	0	0.753	-		-	Coil (COILS); IPR014840 (PFAM); PTHR21669:SF13 (PANTHER); PTHR21669 (PANTHER)
KEH40508	methyltransferase PMT16, putative	1977	20	0	0.865	2	F:methyltransferase activity; P:methylation	-	IPR004159 (PFAM); IPR029063 (G3DSA:3.40.50.GENE3D); PTHR10108:SF897 (PANTHER); PTHR10108 (PANTHER); SIGNAL_PEPTIDE_C_REGION (PHOBIUS); SIGNAL_PEPTIDE (PHOBIUS); SIGNAL_PEPTIDE_N_REGION (PHOBIUS); SIGNAL_PEPTIDE_H_REGION (PHOBIUS); NON_CYTOPLASMIC_DOMAIN (PHOBIUS); IPR029063 (SUPERFAMILY); IPR029063 (SUPERFAMILY); TMhelix (TMHMM)
AES59837	GDSL-like lipase/acylhydrolase	1179	20	0	0.7875	5	F:hydrolase activity, acting on ester bonds; F:9,9'-dicis-carotene:quinone oxidoreductase activity; P:oxidation-reduction process; P:9,9'-di-cis-zeta-carotene desaturation to 7,9,7',9'-tetra-cis-lycopene; F:7,9,9'-tricis-neurosporene:quinone oxidoreductase activity	EC:1.3.5.6	Coil (COILS); IPR001087 (PFAM); IPR013830 (G3DSA:3.40.50.GENE3D); PTHR22835:SF239 (PANTHER); PTHR22835 (PANTHER); SIGNAL_PEPTIDE_C_REGION (PHOBIUS); SIGNAL_PEPTIDE_H_REGION (PHOBIUS); NON_CYTOPLASMIC_DOMAIN (PHOBIUS); SIGNAL_PEPTIDE (PHOBIUS); SIGNAL_PEPTIDE_N_REGION (PHOBIUS); SignalP-noTM (SIGNALP_EUK); IPR013830 (SUPERFAMILY); TMhelix (TMHMM)
KEH40549	plastid movement impaired protein	636	20	2.2e-135	0.7745	-		-	IPR025322 (PFAM); PTHR33148:SF3 (PANTHER); PTHR33148 (PANTHER)
KEH40552	NB-ARC domain disease resistance protein	2907	20	0	0.709	1	F:ADP binding	-	Coil (COILS); PR00364 (PRINTS); IPR027417 (G3DSA:3.40.50.GENE3D); IPR032675 (G3DSA:3.80.10.GENE3D); IPR002182 (PFAM); PTHR23155 (PANTHER); PTHR23155:SF563 (PANTHER); IPR027417 (SUPERFAMILY); IPR032675 (SUPERFAMILY)
KEH40656	carboxy-terminal domain cyclin	1668	20	0	0.6495	4	P:chiasma assembly; C:nucleus; P:stomatal lineage progression; P:double-strand break repair via homologous recombination	-	IPR013763 (SMART); IPR013763 (G3DSA:1.10.472.GENE3D); IPR013763 (G3DSA:1.10.472.GENE3D); IPR006671 (PFAM); IPR004367 (PFAM); PTHR10177:SF202 (PANTHER); PTHR10177 (PANTHER); IPR006671 (PROSITE_PATTERNS); IPR013763 (SUPERFAMILY); IPR013763 (SUPERFAMILY)
KEH40663	cytochrome P450 family 88 protein	1434	20	0	0.733	6	F:iron ion binding; F:oxidoreductase activity, acting on paired donors, with incorporation or reduction of molecular oxygen; C:membrane; P:oxidation-reduction process; F:monooxygenase activity; F:heme binding	-	IPR002401 (PRINTS); IPR001128 (PRINTS); IPR001128 (G3DSA:1.10.630.GENE3D); IPR001128 (PFAM); PTHR24286 (PANTHER); PTHR24286:SF67 (PANTHER); TRANSMEMBRANE (PHOBIUS); CYTOPLASMIC_DOMAIN (PHOBIUS); NON_CYTOPLASMIC_DOMAIN (PHOBIUS); IPR001128 (SUPERFAMILY); TMhelix (TMHMM)
KEH40697	hypothetical protein MTR_1g033490	327	2	5.8e-53	0.825	-		-	no IPS match
AES59947	stress up-regulated Nod 19 protein	1080	20	0	0.7405	-		-	IPR011692 (PFAM); PTHR33390 (PANTHER); PTHR33390:SF1 (PANTHER); SIGNAL_PEPTIDE_N_REGION (PHOBIUS); NON_CYTOPLASMIC_DOMAIN (PHOBIUS); SIGNAL_PEPTIDE (PHOBIUS); SIGNAL_PEPTIDE_H_REGION (PHOBIUS); SIGNAL_PEPTIDE_C_REGION (PHOBIUS); SignalP-noTM (SIGNALP_EUK); SignalP-TM (SIGNALP_GRAM_POSITIVE)
KEH40794	histone-lysine N-methyltransferase, suvh protein, putative	1980	20	0	0.827	7	C:nucleus; F:zinc ion binding; P:histone lysine methylation; F:histone binding; F:histone-lysine N-methyltransferase activity; C:chromosome; P:lysine catabolic process	EC:2.1.1.43; EC:2.1.1	IPR001214 (SMART); IPR003606 (SMART); IPR003105 (SMART); IPR003105 (G3DSA:2.30.280.GENE3D); IPR001214 (PFAM); IPR003105 (PFAM); IPR007728 (PFAM); G3DSA:2.170.270.10 (GENE3D); PTHR22884:SF95 (PANTHER); PTHR22884 (PANTHER); IPR001214 (PROSITE_PROFILES); IPR025794 (PROSITE_PROFILES); IPR003105 (PROSITE_PROFILES); IPR007728 (PROSITE_PROFILES); SSF82199 (SUPERFAMILY); IPR015947 (SUPERFAMILY)
KEH40868	hypothetical protein MTR_1g036650	627	20	3.2e-124	0.741	-		-	no IPS match
KEH40928	aspartic proteinase nepenthesin-like protein	1290	20	0	0.9175	3	F:aspartic-type endopeptidase activity; P:proteolysis; F:transferase activity	EC:3.4.23	IPR032861 (PFAM); IPR021109 (G3DSA:2.40.70.GENE3D); IPR032799 (PFAM); IPR021109 (G3DSA:2.40.70.GENE3D); PTHR13683:SF258 (PANTHER); IPR001461 (PANTHER); NON_CYTOPLASMIC_DOMAIN (PHOBIUS); SIGNAL_PEPTIDE_H_REGION (PHOBIUS); SIGNAL_PEPTIDE (PHOBIUS); SIGNAL_PEPTIDE_C_REGION (PHOBIUS); SIGNAL_PEPTIDE_N_REGION (PHOBIUS); SignalP-TM (SIGNALP_GRAM_POSITIVE); SignalP-noTM (SIGNALP_EUK); IPR021109 (SUPERFA…
KEH40956	cellulose synthase-like protein	3318	20	0	0.8965	12	F:zinc ion binding; F:protein binding; C:integral component of membrane; C:Golgi apparatus; F:cellulose synthase (UDP-forming) activity; P:cellulose biosynthetic process; P:UDP-glucose metabolic process; P:pollen germination; F:1,4-beta-D-xylan synthase activity; P:starch metabolic process; P:sucrose metabolic process; P:nucleotide metabolic process	EC:2.4.2.24; EC:2.4.1.12; EC:2.4.1	PF14570 (PFAM); IPR005150 (PFAM); IPR013083 (G3DSA:3.30.40.GENE3D); PTHR13301 (PANTHER); PTHR13301:SF40 (PANTHER); CYTOPLASMIC_DOMAIN (PHOBIUS); NON_CYTOPLASMIC_DOMAIN (PHOBIUS); TRANSMEMBRANE (PHOBIUS); TRANSMEMBRANE (PHOBIUS); TRANSMEMBRANE (PHOBIUS); TRANSMEMBRANE (PHOBIUS); NON_CYTOPLASMIC_DOMAIN (PHOBIUS); TRANSMEMBRANE (PHOBIUS); TRANSMEMBRANE (PHOBIUS); NON_CYTOPLASMIC_DOMAIN (PHOBIUS); CY…
KEH41049	DUF674 family protein	1476	20	0	0.6905	-		-	IPR007750 (PFAM); PTHR33103 (PANTHER); PTHR33103:SF4 (PANTHER)
AES60213	peptide transporter	1782	20	0	0.8815	3	C:membrane; P:transport; F:transporter activity	-	IPR000109 (PFAM); IPR000109 (PANTHER); PTHR11654:SF73 (PANTHER); TRANSMEMBRANE (PHOBIUS); CYTOPLASMIC_DOMAIN (PHOBIUS); NON_CYTOPLASMIC_DOMAIN (PHOBIUS); CYTOPLASMIC_DOMAIN (PHOBIUS); TRANSMEMBRANE (PHOBIUS); CYTOPLASMIC_DOMAIN (PHOBIUS); TRANSMEMBRANE (PHOBIUS); TRANSMEMBRANE (PHOBIUS); NON_CYTOPLASMIC_DOMAIN (PHOBIUS); TRANSMEMBRANE (PHOBIUS); CYTOPLASMIC_DOMAIN (PHOBIUS); CYTOPLASMIC_DOMAIN (P…
KEH41115	peptide transporter	1671	20	0	0.8865	3	C:membrane; P:transport; F:transporter activity	-	IPR000109 (PFAM); IPR000109 (PANTHER); PTHR11654:SF73 (PANTHER); NON_CYTOPLASMIC_DOMAIN (PHOBIUS); TRANSMEMBRANE (PHOBIUS); TRANSMEMBRANE (PHOBIUS); NON_CYTOPLASMIC_DOMAIN (PHOBIUS); TRANSMEMBRANE (PHOBIUS); TRANSMEMBRANE (PHOBIUS); NON_CYTOPLASMIC_DOMAIN (PHOBIUS); NON_CYTOPLASMIC_DOMAIN (PHOBIUS); TRANSMEMBRANE (PHOBIUS); TRANSMEMBRANE (PHOBIUS); CYTOPLASMIC_DOMAIN (PHOBIUS); TRANSMEMBRANE (PHO…
KEH41116	peptide transporter	1650	20	0	0.887	3	C:membrane; P:transport; F:transporter activity	-	IPR000109 (PFAM); IPR000109 (PANTHER); PTHR11654:SF73 (PANTHER); CYTOPLASMIC_DOMAIN (PHOBIUS); TRANSMEMBRANE (PHOBIUS); TRANSMEMBRANE (PHOBIUS); TRANSMEMBRANE (PHOBIUS); CYTOPLASMIC_DOMAIN (PHOBIUS); CYTOPLASMIC_DOMAIN (PHOBIUS); TRANSMEMBRANE (PHOBIUS); TRANSMEMBRANE (PHOBIUS); TRANSMEMBRANE (PHOBIUS); CYTOPLASMIC_DOMAIN (PHOBIUS); TRANSMEMBRANE (PHOBIUS); CYTOPLASMIC_DOMAIN (PHOBIUS); NON_CYTOP…
AES60251	AGC kinase	1584	20	0	0.893	4	F:ATP binding; P:serine family amino acid metabolic process; F:protein serine/threonine kinase activity; P:protein phosphorylation	EC:2.7.11	Coil (COILS); IPR000961 (SMART); IPR002290 (SMART); IPR017892 (PFAM); G3DSA:1.10.510.10 (GENE3D); IPR011993 (G3DSA:2.30.29.GENE3D); IPR000719 (PFAM); G3DSA:3.30.200.20 (GENE3D); PTHR24356:SF212 (PANTHER); PTHR24356 (PANTHER); IPR017441 (PROSITE_PATTERNS); IPR008271 (PROSITE_PATTERNS); IPR000961 (PROSITE_PROFILES); IPR000719 (PROSITE_PROFILES); IPR011009 (SUPERFAMILY)
AES60376	oxidation resistance-like protein	888	20	0	0.6715	4	P:biological_process; P:vesicle-mediated transport; P:protein targeting to vacuole; C:intracellular	-	IPR006571 (SMART); IPR006571 (PFAM); PTHR23354 (PANTHER); PTHR23354:SF74 (PANTHER)
KEH41192	PHD finger-like protein	744	20	6.5e-132	0.845	4	P:chromatin modification; C:nucleus; F:zinc ion binding; F:methylated histone binding	-	Coil (COILS); IPR001965 (SMART); IPR024610 (PFAM); IPR013083 (G3DSA:3.30.40.GENE3D); IPR028651 (PANTHER); IPR019786 (PROSITE_PATTERNS); IPR019787 (PROSITE_PROFILES); IPR011011 (SUPERFAMILY)
KEH41216	core-2/I-branching enzyme	1320	20	0	0.8345	8	P:chondroitin sulfate biosynthetic process; F:acetylglucosaminyltransferase activity; P:acetyl-CoA metabolic process; C:membrane; P:brassinosteroid biosynthetic process; C:Golgi apparatus; F:protein xylosyltransferase activity; P:sterol biosynthetic process	EC:2.4.2.26; EC:2.4.1	IPR003406 (PFAM); PTHR19297:SF110 (PANTHER); PTHR19297 (PANTHER); CYTOPLASMIC_DOMAIN (PHOBIUS); TRANSMEMBRANE (PHOBIUS); NON_CYTOPLASMIC_DOMAIN (PHOBIUS); TMhelix (TMHMM)
KEH41291	guanine nucleotide-binding-like protein	1800	20	0	0.7985	11	F:GTP binding; P:RNA methylation; P:maintenance of inflorescence meristem identity; C:plasmodesma; P:negative regulation of transcription, DNA-templated; P:floral organ morphogenesis; P:regulation of embryonic development; P:regulation of leaf development; C:nucleolus; P:regulation of epidermal cell differentiation; P:cotyledon development	-	Coil (COILS); Coil (COILS); IPR006073 (PRINTS); IPR006073 (PFAM); IPR023179 (G3DSA:1.10.1580.GENE3D); IPR014813 (PFAM); IPR027417 (G3DSA:3.40.50.GENE3D); PTHR11089:SF30 (PANTHER); PTHR11089 (PANTHER); IPR030378 (PROSITE_PROFILES); IPR027417 (SUPERFAMILY)
AES60125	DUF247 domain protein	1434	20	0	0.693	-		-	IPR004158 (PFAM); PTHR31549:SF12 (PANTHER); PTHR31549 (PANTHER); CYTOPLASMIC_DOMAIN (PHOBIUS); TRANSMEMBRANE (PHOBIUS); NON_CYTOPLASMIC_DOMAIN (PHOBIUS); TMhelix (TMHMM)
AES60115	potassium channel AKT1 protein, putative	849	20	0	0.587	3	F:ion channel activity; P:ion transmembrane transport; C:membrane	-	G3DSA:1.10.287.70 (GENE3D); IPR014710 (G3DSA:2.60.120.GENE3D); IPR005821 (PFAM); PTHR10217:SF504 (PANTHER); PTHR10217 (PANTHER); TRANSMEMBRANE (PHOBIUS); NON_CYTOPLASMIC_DOMAIN (PHOBIUS); TRANSMEMBRANE (PHOBIUS); CYTOPLASMIC_DOMAIN (PHOBIUS); NON_CYTOPLASMIC_DOMAIN (PHOBIUS); CYTOPLASMIC_DOMAIN (PHOBIUS); TRANSMEMBRANE (PHOBIUS); IPR000595 (PROSITE_PROFILES); SSF81324 (SUPERFAMILY); IPR018490 (SU…
KEH41322	Serine/Threonine kinase domain protein	4026	20	0	0.8545	19	P:DNA replication initiation; P:nucleolus organization; P:cytokinesis by cell plate formation; P:DNA endoreduplication; F:protein kinase activity; P:regulation of DNA replication; P:embryo sac cellularization; P:regulation of cell proliferation; P:methylation-dependent chromatin silencing; F:ATP binding; P:spindle assembly; F:protein binding; P:DNA methylation; P:regulation of flower development;…	-	Coil (COILS); Coil (COILS); IPR002290 (SMART); IPR000225 (SMART); PF13646 (PFAM); G3DSA:1.10.510.10 (GENE3D); IPR011989 (G3DSA:1.25.10.GENE3D); G3DSA:3.30.200.20 (GENE3D); IPR000719 (PFAM); PTHR22983 (PANTHER); PTHR22983:SF6 (PANTHER); IPR017441 (PROSITE_PATTERNS); IPR008271 (PROSITE_PATTERNS); IPR000719 (PROSITE_PROFILES); IPR016024 (SUPERFAMILY); IPR011009 (SUPERFAMILY)
KEH41395	lipoyl synthase	1170	20	0	0.865	6	C:chloroplast; F:metal ion binding; F:lipoate synthase activity; F:4 iron, 4 sulfur cluster binding; P:lipoate biosynthetic process; P:protein lipoylation	EC:2.8.1.8; EC:6.3.4	IPR006638 (SMART); IPR013785 (G3DSA:3.20.20.GENE3D); IPR007197 (PFAM); IPR003698 (TIGRFAM); IPR031691 (PFAM); IPR003698 (PANTHER); PTHR10949:SF12 (PANTHER); IPR027526 (HAMAP); IPR003698 (HAMAP); SSF102114 (SUPERFAMILY)
KEH41425	lysine-specific histone demethylase-like protein	2661	20	0	0.8735	6	F:DNA binding; F:protein binding; F:oxidoreductase activity; F:methyltransferase activity; P:oxidation-reduction process; P:methylation	-	IPR011991 (G3DSA:1.10.10.GENE3D); IPR002937 (PFAM); IPR016040 (G3DSA:3.40.50.GENE3D); G3DSA:3.90.660.10 (GENE3D); IPR007526 (PFAM); PTHR10742:SF260 (PANTHER); PTHR10742 (PANTHER); NON_CYTOPLASMIC_DOMAIN (PHOBIUS); CYTOPLASMIC_DOMAIN (PHOBIUS); CYTOPLASMIC_DOMAIN (PHOBIUS); TRANSMEMBRANE (PHOBIUS); TRANSMEMBRANE (PHOBIUS); TRANSMEMBRANE (PHOBIUS); NON_CYTOPLASMIC_DOMAIN (PHOBIUS); IPR007526 (PROSI…
KEH41426	lysine-specific histone demethylase-like protein	2640	20	0	0.8755	6	F:DNA binding; F:protein binding; F:oxidoreductase activity; F:methyltransferase activity; P:oxidation-reduction process; P:methylation	-	IPR007526 (PFAM); IPR002937 (PFAM); IPR011991 (G3DSA:1.10.10.GENE3D); IPR016040 (G3DSA:3.40.50.GENE3D); G3DSA:3.90.660.10 (GENE3D); PTHR10742:SF260 (PANTHER); PTHR10742 (PANTHER); TRANSMEMBRANE (PHOBIUS); CYTOPLASMIC_DOMAIN (PHOBIUS); CYTOPLASMIC_DOMAIN (PHOBIUS); TRANSMEMBRANE (PHOBIUS); NON_CYTOPLASMIC_DOMAIN (PHOBIUS); NON_CYTOPLASMIC_DOMAIN (PHOBIUS); TRANSMEMBRANE (PHOBIUS); IPR007526 (PROSI…
KEH41457	hypothetical protein MTR_1g051170	468	20	3.7e-85	0.575	-		-	PTHR33384:SF2 (PANTHER); PTHR33384 (PANTHER)
KEH41536	Serine/Threonine-kinase Nek7-like protein	2478	20	0	0.696	3	F:ATP binding; F:protein kinase activity; P:protein phosphorylation	-	IPR000719 (PFAM); G3DSA:1.10.510.10 (GENE3D); PTHR24362:SF258 (PANTHER); PTHR24362 (PANTHER); IPR000719 (PROSITE_PROFILES); IPR011009 (SUPERFAMILY)
KEH41537	Serine/Threonine-kinase Nek7-like protein	2721	20	0	0.7205	3	F:ATP binding; F:protein kinase activity; P:protein phosphorylation	-	IPR002290 (SMART); IPR000719 (PFAM); G3DSA:1.10.510.10 (GENE3D); PTHR24362 (PANTHER); PTHR24362:SF258 (PANTHER); IPR008271 (PROSITE_PATTERNS); IPR000719 (PROSITE_PROFILES); IPR011009 (SUPERFAMILY)
KEH41538	Serine/Threonine-kinase Nek7-like protein	2985	20	0	0.7405	3	F:ATP binding; F:protein kinase activity; P:protein phosphorylation	-	IPR002290 (SMART); IPR000719 (PFAM); G3DSA:1.10.510.10 (GENE3D); G3DSA:3.30.200.20 (GENE3D); PTHR24362:SF258 (PANTHER); PTHR24362 (PANTHER); IPR008271 (PROSITE_PATTERNS); IPR000719 (PROSITE_PROFILES); IPR011009 (SUPERFAMILY)
KEH41606	exostosin family protein	1950	20	0	0.9055	2	P:metabolic process; F:transferase activity	-	G3DSA:2.170.300.10 (GENE3D); IPR004263 (PFAM); PTHR11062 (PANTHER); PTHR11062:SF21 (PANTHER); IPR013032 (PROSITE_PATTERNS); IPR013032 (PROSITE_PATTERNS)
KEH41607	exostosin family protein	2394	20	0	0.879	3	F:protein binding; P:metabolic process; F:transferase activity	-	IPR000742 (SMART); G3DSA:2.10.25.10 (GENE3D); IPR013111 (PFAM); IPR004263 (PFAM); PTHR11062 (PANTHER); PTHR11062:SF21 (PANTHER); IPR013032 (PROSITE_PATTERNS); IPR013032 (PROSITE_PATTERNS); SIGNAL_PEPTIDE_H_REGION (PHOBIUS); NON_CYTOPLASMIC_DOMAIN (PHOBIUS); SIGNAL_PEPTIDE (PHOBIUS); SIGNAL_PEPTIDE_C_REGION (PHOBIUS); SIGNAL_PEPTIDE_N_REGION (PHOBIUS); IPR000742 (PROSITE_PROFILES); TMhelix (TMHMM)
KEH41865	MD-like lipid recognition domain protein/ML domain protein	471	20	6.3e-94	0.8845	4	P:nitrate transport; C:extracellular region; P:response to nitrate; C:vacuole	-	IPR003172 (SMART); G3DSA:2.70.220.10 (GENE3D); IPR003172 (PFAM); PTHR11306:SF12 (PANTHER); PTHR11306 (PANTHER); NON_CYTOPLASMIC_DOMAIN (PHOBIUS); SIGNAL_PEPTIDE (PHOBIUS); SIGNAL_PEPTIDE_H_REGION (PHOBIUS); SIGNAL_PEPTIDE_N_REGION (PHOBIUS); SIGNAL_PEPTIDE_C_REGION (PHOBIUS); SignalP-noTM (SIGNALP_GRAM_NEGATIVE); SignalP-noTM (SIGNALP_EUK); IPR014756 (SUPERFAMILY)
KEH41888	hypothetical protein MTR_1g056990	336	20	8.3e-59	0.602	3	F:RNA-directed DNA polymerase activity; C:integral component of membrane; P:RNA-dependent DNA replication	-	no IPS match
KEH42041	hypothetical protein MTR_1g060240	366	20	1.3e-71	0.6675	-		-	no IPS match
KEH42077	Serine/Threonine-kinase KIPK-like protein	2580	20	0	0.826	3	F:ATP binding; F:protein kinase activity; P:protein phosphorylation	-	IPR002290 (SMART); IPR000719 (PFAM); G3DSA:3.30.200.20 (GENE3D); G3DSA:1.10.510.10 (GENE3D); PTHR24351 (PANTHER); PTHR24351:SF92 (PANTHER); IPR008271 (PROSITE_PATTERNS); IPR000719 (PROSITE_PROFILES); IPR011009 (SUPERFAMILY)
KEH42116	hypothetical protein MTR_1g062290	534	20	2.9e-119	0.6325	4	F:nucleic acid binding; P:nucleic acid phosphodiester bond hydrolysis; F:exonuclease activity; F:endonuclease activity	EC:3.1	no IPS match
KEH42169	HASTY-like protein	2943	20	0	0.793	4	P:shoot system development; P:animal organ development; F:binding; P:negative regulation of biological process	-	IPR013598 (PFAM); PTHR11223:SF3 (PANTHER); PTHR11223 (PANTHER); IPR016024 (SUPERFAMILY)
KEH42184	hypothetical protein MTR_1g063140	552	5	2.5e-127	0.624	2	F:nucleic acid binding; F:metal ion binding	-	no IPS match
KEH42258	hypothetical protein MTR_1g064750	198	1	1.5e-39	1	-		-	no IPS match
KEH42277	IQ-domain protein, putative	414	20	6.5e-94	0.8565	-		-	IPR025064 (PFAM); PTHR32295 (PANTHER); PTHR32295:SF32 (PANTHER)
KEH42294	60S ribosomal L4-like protein	1218	20	0	0.9545	4	F:structural constituent of ribosome; P:ribosome biogenesis; C:ribosome; P:translation	-	Coil (COILS); IPR025755 (PFAM); IPR023574 (G3DSA:3.40.1370.GENE3D); IPR002136 (PFAM); PTHR19431 (PANTHER); IPR013000 (PROSITE_PATTERNS); IPR023574 (SUPERFAMILY)
KEH42378	hypothetical protein MTR_1g068935	375	20	4.8e-85	0.536	-		-	Coil (COILS)
KEH42414	transcription factor	1605	20	0	0.662	6	C:nucleus; C:transcription factor complex; F:transcription factor activity, sequence-specific DNA binding; P:regulation of transcription, DNA-templated; F:protein dimerization activity; P:regulation of transcription, DNA-templated	-	Coil (COILS); IPR011598 (SMART); IPR011598 (G3DSA:4.10.280.GENE3D); IPR011598 (PFAM); PTHR12565 (PANTHER); PTHR12565:SF86 (PANTHER); IPR011598 (PROSITE_PROFILES); IPR011598 (SUPERFAMILY)
KEH42421	hypothetical protein MTR_1g069195	2457	20	0	0.6025	-		-	no IPS match
KEH42430	glutaredoxin C4	564	20	4.2e-97	0.9065	6	C:cell; P:obsolete electron transport; F:protein disulfide oxidoreductase activity; F:electron carrier activity; P:cell redox homeostasis; P:oxidation-reduction process	-	IPR014025 (PRINTS); IPR002109 (PFAM); IPR012336 (G3DSA:3.40.30.GENE3D); IPR011899 (TIGRFAM); PTHR10168 (PANTHER); PTHR10168:SF14 (PANTHER); IPR002109 (PROSITE_PROFILES); IPR012336 (SUPERFAMILY)
KEH42455	hypothetical protein MTR_1g069440	1809	20	0	0.611	-		-	PTHR33443 (PANTHER); PTHR33443:SF4 (PANTHER)
KEH42496	casein kinase I-like protein	1365	20	0	0.9015	4	F:ATP binding; P:serine family amino acid metabolic process; F:protein serine/threonine kinase activity; P:protein phosphorylation	EC:2.7.11	IPR002290 (SMART); G3DSA:3.30.200.20 (GENE3D); IPR000719 (PFAM); G3DSA:1.10.510.10 (GENE3D); PTHR11909:SF178 (PANTHER); PTHR11909 (PANTHER); IPR008271 (PROSITE_PATTERNS); IPR017441 (PROSITE_PATTERNS); IPR000719 (PROSITE_PROFILES); IPR011009 (SUPERFAMILY)
KEH42504	DNA repair and recombination protein RAD26	3648	20	0	0.8355	4	F:ATP binding; P:DNA repair; F:transferase activity; P:response to gamma radiation	-	Coil (COILS); Coil (COILS); IPR014001 (SMART); IPR001650 (SMART); IPR001650 (PFAM); IPR027417 (G3DSA:3.40.50.GENE3D); IPR000330 (PFAM); IPR027417 (G3DSA:3.40.50.GENE3D); PTHR10799 (PANTHER); PTHR10799:SF624 (PANTHER); IPR014001 (PROSITE_PROFILES); IPR001650 (PROSITE_PROFILES); IPR027417 (SUPERFAMILY); IPR027417 (SUPERFAMILY)
KEH42521	hypothetical protein MTR_1g069875	330	20	3.4e-68	0.7575	5	F:zinc ion binding; F:metal ion binding; F:histone binding; P:metabolic process; F:ligase activity	-	no IPS match
KEH42557	RING-H2 zinc finger protein	1023	20	0	0.7665	4	F:zinc ion binding; F:protein binding; P:metabolic process; F:ligase activity	-	IPR001841 (SMART); IPR001841 (PFAM); IPR013083 (G3DSA:3.30.40.GENE3D); PTHR14155:SF178 (PANTHER); PTHR14155 (PANTHER); NON_CYTOPLASMIC_DOMAIN (PHOBIUS); TRANSMEMBRANE (PHOBIUS); CYTOPLASMIC_DOMAIN (PHOBIUS); IPR001841 (PROSITE_PROFILES); SSF57850 (SUPERFAMILY); TMhelix (TMHMM)
KEH42571	Bet1-like SNARE protein 1-1	306	20	4.5e-65	0.945	5	C:nucleus; P:membrane fusion; F:SNAP receptor activity; P:transport; C:plasma membrane	-	G3DSA:1.20.5.110 (GENE3D); PTHR12791 (PANTHER); PTHR12791:SF34 (PANTHER); IPR000727 (PROSITE_PROFILES); SSF58038 (SUPERFAMILY)
KEH42572	Bet1-like SNARE protein 1-1	222	20	3.1e-44	0.941	5	C:nucleus; P:membrane fusion; F:SNAP receptor activity; P:transport; C:plasma membrane	-	PTHR12791 (PANTHER); PTHR12791:SF34 (PANTHER)
KEH42573	Bet1-like SNARE protein 1-1	384	20	9.7e-85	0.947	5	C:nucleus; P:membrane fusion; F:SNAP receptor activity; P:transport; C:plasma membrane	-	G3DSA:1.20.5.110 (GENE3D); PTHR12791 (PANTHER); PTHR12791:SF34 (PANTHER); TRANSMEMBRANE (PHOBIUS); CYTOPLASMIC_DOMAIN (PHOBIUS); NON_CYTOPLASMIC_DOMAIN (PHOBIUS); IPR000727 (PROSITE_PROFILES); SSF58038 (SUPERFAMILY); TMhelix (TMHMM)
KEH42598	P-loop nucleoside triphosphate hydrolase superfamily protein	2442	20	0	0.904	7	F:ATP binding; C:integral component of membrane; P:phosphorylation; F:kinase activity; P:transport; F:transporter activity; F:hydrolase activity	-	IPR000425 (PRINTS); IPR000425 (PFAM); IPR010488 (PFAM); IPR027417 (G3DSA:3.40.50.GENE3D); IPR023271 (G3DSA:1.20.1080.GENE3D); PTHR31153:SF3 (PANTHER); PTHR31153 (PANTHER); IPR022357 (PROSITE_PATTERNS); NON_CYTOPLASMIC_DOMAIN (PHOBIUS); NON_CYTOPLASMIC_DOMAIN (PHOBIUS); TRANSMEMBRANE (PHOBIUS); NON_CYTOPLASMIC_DOMAIN (PHOBIUS); TRANSMEMBRANE (PHOBIUS); TRANSMEMBRANE (PHOBIUS); TRANSMEMBRANE (PHOBI…
AES60830	protein phosphatase 2C family protein	3216	20	0	0.8455	6	F:protein serine/threonine phosphatase activity; F:ATP binding; C:protein serine/threonine phosphatase complex; P:protein dephosphorylation; F:protein kinase activity; P:protein phosphorylation	EC:3.1.3.16; EC:3.1; EC:3.1.3.41	IPR002290 (SMART); IPR001932 (SMART); IPR001932 (PFAM); G3DSA:1.10.510.10 (GENE3D); IPR001932 (G3DSA:3.60.40.GENE3D); G3DSA:3.30.200.20 (GENE3D); IPR000719 (PFAM); PTHR13832:SF347 (PANTHER); IPR015655 (PANTHER); IPR008271 (PROSITE_PATTERNS); NON_CYTOPLASMIC_DOMAIN (PHOBIUS); SIGNAL_PEPTIDE_H_REGION (PHOBIUS); SIGNAL_PEPTIDE_N_REGION (PHOBIUS); SIGNAL_PEPTIDE (PHOBIUS); SIGNAL_PEPTIDE_C_REGION (PH…
KEH42636	Nodule Cysteine-Rich (NCR) secreted peptide	198	20	2.7e-39	0.7145	2	F:metal ion binding; P:nodule morphogenesis	-	IPR009810 (PFAM); SIGNAL_PEPTIDE_H_REGION (PHOBIUS); NON_CYTOPLASMIC_DOMAIN (PHOBIUS); SIGNAL_PEPTIDE_C_REGION (PHOBIUS); SIGNAL_PEPTIDE (PHOBIUS); SIGNAL_PEPTIDE_N_REGION (PHOBIUS); TMhelix (TMHMM)
AES60889	TIME FOR coffee-like protein, putative	3600	20	0	0.673	-		-	PTHR34798:SF1 (PANTHER); PTHR34798 (PANTHER)
AES60952	Non-lysosomal glucosylceramidase	2976	20	0	0.902	5	F:glucosylceramidase activity; P:carbohydrate metabolic process; P:glucosylceramide catabolic process; C:integral component of membrane; C:plasma membrane	EC:3.2.1.45	Coil (COILS); IPR014551 (PIRSF); IPR012341 (G3DSA:1.50.10.GENE3D); IPR006775 (PFAM); IPR024462 (PFAM); PTHR12654 (PANTHER); IPR008928 (SUPERFAMILY)
KEH42645	Non-lysosomal glucosylceramidase	2949	20	0	0.9035	5	F:glucosylceramidase activity; P:carbohydrate metabolic process; P:glucosylceramide catabolic process; C:integral component of membrane; C:plasma membrane	EC:3.2.1.45	Coil (COILS); IPR014551 (PIRSF); IPR012341 (G3DSA:1.50.10.GENE3D); IPR024462 (PFAM); IPR006775 (PFAM); PTHR12654 (PANTHER); IPR008928 (SUPERFAMILY)
AES60981	PPR containing plant-like protein	1884	20	0	0.8135	3	F:protein binding; P:metabolic process; F:microtubule-severing ATPase activity	EC:3.6.1; EC:3.6.1.3; EC:3.6.1.15; EC:3.6.4.3	IPR011990 (G3DSA:1.25.40.GENE3D); IPR002885 (PFAM); IPR002885 (PFAM); IPR002885 (TIGRFAM); PTHR24015:SF898 (PANTHER); PTHR24015 (PANTHER); CYTOPLASMIC_DOMAIN (PHOBIUS); TRANSMEMBRANE (PHOBIUS); NON_CYTOPLASMIC_DOMAIN (PHOBIUS); IPR002885 (PROSITE_PROFILES)
KEH42741	transmembrane protein, putative	210	1	6e-43	1	1	C:integral component of membrane	-	TRANSMEMBRANE (PHOBIUS); NON_CYTOPLASMIC_DOMAIN (PHOBIUS); CYTOPLASMIC_DOMAIN (PHOBIUS); TMhelix (TMHMM)
AES62049	2OG-Fe(II) oxygenase family oxidoreductase	1125	20	0	0.8235	3	F:metal ion binding; F:oxidoreductase activity, acting on paired donors, with incorporation or reduction of molecular oxygen, 2-oxoglutarate as one donor, and incorporation of one atom each of oxygen into both donors; P:oxidation-reduction process	EC:1.14.11	IPR026992 (PFAM); IPR005123 (PFAM); IPR027443 (G3DSA:2.60.120.GENE3D); PTHR10209:SF123 (PANTHER); PTHR10209 (PANTHER); IPR005123 (PROSITE_PROFILES); SSF51197 (SUPERFAMILY)
KEH42862	DNase I superfamily protein, putative	165	20	2.9e-31	0.615	4	P:inositol trisphosphate metabolic process; P:inositol phosphate dephosphorylation; F:hydrolase activity; P:phosphatidylinositol dephosphorylation	-	no IPS match
KEH42890	aluminum activated malate transporter family protein	1422	20	0	0.796	1	P:malate transport	-	IPR020966 (PFAM); PTHR31086:SF4 (PANTHER); PTHR31086 (PANTHER); CYTOPLASMIC_DOMAIN (PHOBIUS); CYTOPLASMIC_DOMAIN (PHOBIUS); CYTOPLASMIC_DOMAIN (PHOBIUS); TRANSMEMBRANE (PHOBIUS); TRANSMEMBRANE (PHOBIUS); TRANSMEMBRANE (PHOBIUS); TRANSMEMBRANE (PHOBIUS); NON_CYTOPLASMIC_DOMAIN (PHOBIUS); NON_CYTOPLASMIC_DOMAIN (PHOBIUS); NON_CYTOPLASMIC_DOMAIN (PHOBIUS); NON_CYTOPLASMIC_DOMAIN (PHOBIUS); CYTOPLASM…
AES61151	plant U-box protein	1341	20	0	0.786	4	F:ubiquitin-protein transferase activity; F:binding; F:ligase activity; P:protein ubiquitination	-	Coil (COILS); IPR003613 (SMART); IPR013083 (G3DSA:3.30.40.GENE3D); IPR003613 (PFAM); IPR011989 (G3DSA:1.25.10.GENE3D); PTHR23315:SF80 (PANTHER); PTHR23315 (PANTHER); IPR003613 (PROSITE_PROFILES); IPR016024 (SUPERFAMILY); SSF57850 (SUPERFAMILY)
KEH42973	plastid transcriptionally active protein	2655	20	0	0.881	-		-	Coil (COILS); IPR003034 (SMART); IPR002885 (PFAM); IPR003034 (G3DSA:1.10.720.GENE3D); IPR003034 (PFAM); PTHR31407:SF5 (PANTHER); PTHR31407 (PANTHER); IPR003034 (PROSITE_PROFILES); SSF68906 (SUPERFAMILY)
AES59716	GDSL-like lipase/acylhydrolase	1107	20	0	0.894	5	F:hydrolase activity, acting on ester bonds; F:9,9'-dicis-carotene:quinone oxidoreductase activity; P:oxidation-reduction process; P:9,9'-di-cis-zeta-carotene desaturation to 7,9,7',9'-tetra-cis-lycopene; F:7,9,9'-tricis-neurosporene:quinone oxidoreductase activity	EC:1.3.5.6	IPR001087 (PFAM); IPR013830 (G3DSA:3.40.50.GENE3D); PTHR22835:SF171 (PANTHER); PTHR22835 (PANTHER); SIGNAL_PEPTIDE_C_REGION (PHOBIUS); SIGNAL_PEPTIDE (PHOBIUS); SIGNAL_PEPTIDE_H_REGION (PHOBIUS); SIGNAL_PEPTIDE_N_REGION (PHOBIUS); NON_CYTOPLASMIC_DOMAIN (PHOBIUS); SignalP-noTM (SIGNALP_GRAM_NEGATIVE); SignalP-TM (SIGNALP_GRAM_POSITIVE); SignalP-noTM (SIGNALP_EUK); IPR013830 (SUPERFAMILY); TMhelix…
AES61237	chromatin remodeling complex subunit	4410	20	0	0.8915	3	F:ATP binding; P:metabolic process; F:hydrolase activity	-	Coil (COILS); Coil (COILS); Coil (COILS); IPR014001 (SMART); IPR001650 (SMART); IPR000330 (PFAM); IPR001650 (PFAM); IPR027417 (G3DSA:3.40.50.GENE3D); IPR027417 (G3DSA:3.40.50.GENE3D); PTHR10799:SF350 (PANTHER); PTHR10799 (PANTHER); SIGNAL_PEPTIDE (PHOBIUS); NON_CYTOPLASMIC_DOMAIN (PHOBIUS); SIGNAL_PEPTIDE_C_REGION (PHOBIUS); SIGNAL_PEPTIDE_H_REGION (PHOBIUS); SIGNAL_PEPTIDE_N_REGION (PHOBIUS); IP…
KEH42995	chromatin remodeling complex subunit	4017	20	0	0.8915	3	F:ATP binding; P:metabolic process; F:hydrolase activity	-	Coil (COILS); Coil (COILS); IPR014001 (SMART); IPR001650 (SMART); IPR027417 (G3DSA:3.40.50.GENE3D); IPR000330 (PFAM); IPR001650 (PFAM); IPR027417 (G3DSA:3.40.50.GENE3D); PTHR10799:SF350 (PANTHER); PTHR10799 (PANTHER); IPR001650 (PROSITE_PROFILES); IPR014001 (PROSITE_PROFILES); IPR027417 (SUPERFAMILY); IPR027417 (SUPERFAMILY); IPR027417 (SUPERFAMILY)
AES61278	cytidine/deoxycytidylate deaminase family protein	669	20	1.4e-161	0.6735	3	F:zinc ion binding; P:metabolic process; F:hydrolase activity	-	G3DSA:3.40.140.10 (GENE3D); IPR002125 (PFAM); PTHR11079:SF90 (PANTHER); PTHR11079 (PANTHER); IPR016192 (PROSITE_PATTERNS); IPR002125 (PROSITE_PROFILES); IPR016193 (SUPERFAMILY)
AES61379	transcription factor jumonji domain protein	2844	20	0	0.867	7	F:zinc ion binding; F:protein binding; F:oxidoreductase activity; P:regulation of transcription, DNA-templated; F:methyltransferase activity; P:oxidation-reduction process; P:methylation	-	IPR003347 (SMART); IPR003347 (PFAM); IPR018866 (PFAM); IPR014977 (PFAM); PTHR12549 (PANTHER); PTHR12549:SF17 (PANTHER); IPR001841 (PROSITE_PROFILES); IPR003347 (PROSITE_PROFILES); IPR014977 (PROSITE_PROFILES); SSF51197 (SUPERFAMILY)
KEH43081	transcription factor jumonji domain protein	2793	20	0	0.867	7	F:zinc ion binding; F:protein binding; F:oxidoreductase activity; P:regulation of transcription, DNA-templated; F:methyltransferase activity; P:oxidation-reduction process; P:methylation	-	IPR003347 (SMART); IPR014977 (PFAM); IPR003347 (PFAM); IPR018866 (PFAM); PTHR12549 (PANTHER); PTHR12549:SF17 (PANTHER); IPR014977 (PROSITE_PROFILES); IPR001841 (PROSITE_PROFILES); IPR003347 (PROSITE_PROFILES); SSF51197 (SUPERFAMILY)
KEH43082	transcription factor jumonji domain protein	2547	20	0	0.8565	7	F:zinc ion binding; F:protein binding; F:oxidoreductase activity; P:regulation of transcription, DNA-templated; F:methyltransferase activity; P:oxidation-reduction process; P:methylation	-	IPR003347 (SMART); IPR014977 (PFAM); IPR018866 (PFAM); IPR003347 (PFAM); PTHR12549:SF17 (PANTHER); PTHR12549 (PANTHER); IPR014977 (PROSITE_PROFILES); IPR001841 (PROSITE_PROFILES); IPR003347 (PROSITE_PROFILES); SSF51197 (SUPERFAMILY)
KEH43083	transcription factor jumonji domain protein	2568	20	0	0.8615	7	F:zinc ion binding; F:protein binding; F:oxidoreductase activity; P:regulation of transcription, DNA-templated; F:methyltransferase activity; P:oxidation-reduction process; P:methylation	-	IPR003347 (SMART); IPR014977 (PFAM); IPR018866 (PFAM); IPR003347 (PFAM); PTHR12549:SF17 (PANTHER); PTHR12549 (PANTHER); IPR003347 (PROSITE_PROFILES); IPR014977 (PROSITE_PROFILES); IPR001841 (PROSITE_PROFILES); SSF51197 (SUPERFAMILY)
AES61393	respiratory burst oxidase-like protein	2658	20	0	0.9195	7	F:peroxidase activity; P:response to oxidative stress; F:calcium ion binding; P:obsolete peroxidase reaction; F:NAD(P)H oxidase activity; C:integral component of membrane; P:oxidation-reduction process	EC:1.6.3.1; EC:1.11.1.7	Coil (COILS); Coil (COILS); IPR000778 (PRINTS); IPR013623 (PFAM); IPR013112 (PFAM); IPR011992 (G3DSA:1.10.238.GENE3D); IPR013121 (PFAM); G3DSA:2.40.30.10 (GENE3D); IPR013130 (PFAM); G3DSA:3.40.50.80 (GENE3D); IPR029654 (PTHR11972:PANTHER); PTHR11972 (PANTHER); IPR018247 (PROSITE_PATTERNS); CYTOPLASMIC_DOMAIN (PHOBIUS); TRANSMEMBRANE (PHOBIUS); NON_CYTOPLASMIC_DOMAIN (PHOBIUS); NON_CYTOPLASMIC_DOM…
KEH43114	Xaa-pro aminopeptidase	1455	20	0	0.9055	4	F:dipeptidase activity; P:proteolysis; F:aminopeptidase activity; F:manganese ion binding	EC:3.4.11; EC:3.4.13	IPR001714 (PRINTS); IPR007865 (SMART); IPR000994 (PFAM); IPR029149 (G3DSA:3.40.350.GENE3D); IPR000994 (G3DSA:3.90.230.GENE3D); IPR007865 (PFAM); PTHR10804 (PANTHER); PTHR10804:SF17 (PANTHER); IPR000994 (SUPERFAMILY); IPR028980 (SUPERFAMILY)
KEH43153	hypothetical protein MTR_1g085480	321	1	7.9e-71	1	-		-	no IPS match
AES61564	ABC transporter B family protein	3801	20	0	0.9115	5	F:ATP binding; F:ATPase activity, coupled to transmembrane movement of substances; P:transmembrane transport; P:metabolic process; C:integral component of membrane	EC:3.6.1; EC:3.6.1.3; EC:3.6.1.15	IPR003593 (SMART); IPR027417 (G3DSA:3.40.50.GENE3D); IPR011527 (PFAM); G3DSA:1.20.1560.10 (GENE3D); IPR003439 (PFAM); PTHR24221 (PANTHER); PTHR24221:SF205 (PANTHER); IPR017871 (PROSITE_PATTERNS); NON_CYTOPLASMIC_DOMAIN (PHOBIUS); CYTOPLASMIC_DOMAIN (PHOBIUS); TRANSMEMBRANE (PHOBIUS); TRANSMEMBRANE (PHOBIUS); TRANSMEMBRANE (PHOBIUS); TRANSMEMBRANE (PHOBIUS); TRANSMEMBRANE (PHOBIUS); TRANSMEMBRANE …
AES61610	myb transcription factor	837	20	0	0.739	1	F:DNA binding	-	IPR001005 (SMART); IPR009057 (G3DSA:1.10.10.GENE3D); IPR001005 (PFAM); IPR009057 (G3DSA:1.10.10.GENE3D); PTHR10641 (PANTHER); PTHR10641:SF494 (PANTHER); IPR017930 (PROSITE_PROFILES); IPR009057 (SUPERFAMILY)
AES61771	alpha/beta hydrolase family protein	975	20	0	0.8665	2	P:metabolic process; F:hydrolase activity	-	IPR000073 (PRINTS); IPR022742 (PFAM); IPR029058 (G3DSA:3.40.50.GENE3D); PTHR11614:SF88 (PANTHER); PTHR11614 (PANTHER); IPR029058 (SUPERFAMILY)
KEH43353	UDP-glycosyltransferase family protein	3117	20	0	0.8675	5	C:trans-Golgi network; C:endosome; P:biosynthetic process; F:transferase activity; P:pollen tube development	-	Coil (COILS); IPR001296 (PFAM); PTHR12526 (PANTHER); PTHR12526:SF354 (PANTHER); NON_CYTOPLASMIC_DOMAIN (PHOBIUS); CYTOPLASMIC_DOMAIN (PHOBIUS); TRANSMEMBRANE (PHOBIUS); SSF53756 (SUPERFAMILY); TMhelix (TMHMM)
AES62009	GDSL-like lipase/acylhydrolase	1095	20	0	0.79	5	F:hydrolase activity, acting on ester bonds; F:9,9'-dicis-carotene:quinone oxidoreductase activity; P:oxidation-reduction process; P:9,9'-di-cis-zeta-carotene desaturation to 7,9,7',9'-tetra-cis-lycopene; F:7,9,9'-tricis-neurosporene:quinone oxidoreductase activity	EC:1.3.5.6	IPR013830 (G3DSA:3.40.50.GENE3D); IPR001087 (PFAM); PTHR22835 (PANTHER); PTHR22835:SF224 (PANTHER); SIGNAL_PEPTIDE (PHOBIUS); SIGNAL_PEPTIDE_N_REGION (PHOBIUS); SIGNAL_PEPTIDE_H_REGION (PHOBIUS); SIGNAL_PEPTIDE_C_REGION (PHOBIUS); NON_CYTOPLASMIC_DOMAIN (PHOBIUS); IPR013830 (SUPERFAMILY); TMhelix (TMHMM)
AES62036	PIF1-like helicase	1158	20	0	0.705	5	C:replication fork; P:DNA repair; F:DNA helicase activity; P:DNA duplex unwinding; P:telomere maintenance	EC:3.6.1; EC:3.6.1.15	IPR027417 (G3DSA:3.40.50.GENE3D); IPR012340 (G3DSA:2.40.50.GENE3D); IPR010285 (PFAM); PTHR10492 (PANTHER); IPR027417 (SUPERFAMILY); IPR012340 (SUPERFAMILY)
AES62081	leucoanthocyanidin reductase LAR1-2	1050	20	0	0.8715	3	P:oxidation-reduction process; P:proanthocyanidin biosynthetic process; F:leucoanthocyanidin reductase activity	EC:1.17.1; EC:1.17.1.3	IPR016040 (G3DSA:3.40.50.GENE3D); IPR008030 (PFAM); G3DSA:3.90.25.10 (GENE3D); PTHR10366 (PANTHER); PTHR10366:SF403 (PANTHER); IPR016040 (SUPERFAMILY)
AES62114	hypothetical protein MTR_1g094640	237	11	1.3e-47	0.7309	5	F:nucleic acid binding; F:RNA-directed DNA polymerase activity; P:metabolic process; P:RNA-dependent DNA replication; F:transferase activity	-	NON_CYTOPLASMIC_DOMAIN (PHOBIUS); SIGNAL_PEPTIDE (PHOBIUS); SIGNAL_PEPTIDE_C_REGION (PHOBIUS); SIGNAL_PEPTIDE_H_REGION (PHOBIUS); SIGNAL_PEPTIDE_N_REGION (PHOBIUS)
AES62124	lysine-specific demethylase ELF6-like protein, putative	4446	20	0	0.7235	16	F:methyltransferase activity; P:response to brassinosteroid; P:negative regulation of long-day photoperiodism, flowering; P:gravitropism; P:regulation of transcription, DNA-templated; P:post-translational protein modification; F:nucleic acid binding; C:transcription factor complex; F:transcription factor activity, sequence-specific DNA binding; P:unidimensional cell growth; P:negative regulation …	-	Coil (COILS); IPR003347 (SMART); IPR003349 (SMART); IPR015880 (SMART); IPR003349 (PFAM); IPR013087 (G3DSA:3.30.160.GENE3D); IPR003347 (PFAM); IPR013087 (G3DSA:3.30.160.GENE3D); IPR013087 (G3DSA:3.30.160.GENE3D); PTHR10694:SF45 (PANTHER); PTHR10694 (PANTHER); IPR007087 (PROSITE_PATTERNS); NON_CYTOPLASMIC_DOMAIN (PHOBIUS); NON_CYTOPLASMIC_DOMAIN (PHOBIUS); TRANSMEMBRANE (PHOBIUS); CYTOPLASMIC_DOMAI…
AES62128	phenylalanine ammonia-lyase-like protein	2169	20	0	0.9235	6	P:L-phenylalanine catabolic process; P:tyrosine metabolic process; C:cytoplasm; F:phenylalanine ammonia-lyase activity; P:cinnamic acid biosynthetic process; P:alkaloid biosynthetic process	EC:4.3.1.24; EC:4.3.1.25	G3DSA:1.20.200.10 (GENE3D); IPR001106 (PFAM); IPR024083 (G3DSA:1.10.275.GENE3D); IPR005922 (TIGRFAM); IPR023144 (G3DSA:1.10.274.GENE3D); PTHR10362 (PANTHER); PTHR10362:SF19 (PANTHER); IPR022313 (PROSITE_PATTERNS); IPR008948 (SUPERFAMILY)
AES62132	zinc finger, C3HC4 type (RING finger) protein	2187	20	0	0.9005	2	F:zinc ion binding; F:protein binding	-	Coil (COILS); IPR002035 (SMART); IPR001841 (SMART); IPR002035 (PFAM); IPR013083 (G3DSA:3.30.40.GENE3D); IPR032838 (PFAM); IPR001841 (PFAM); IPR002035 (G3DSA:3.40.50.GENE3D); PTHR10579:SF61 (PANTHER); PTHR10579 (PANTHER); SIGNAL_PEPTIDE_C_REGION (PHOBIUS); SIGNAL_PEPTIDE (PHOBIUS); SIGNAL_PEPTIDE_H_REGION (PHOBIUS); NON_CYTOPLASMIC_DOMAIN (PHOBIUS); SIGNAL_PEPTIDE_N_REGION (PHOBIUS); IPR001841 (PR…
KEH43515	zinc finger, C3HC4 type (RING finger) protein	1929	20	0	0.9025	2	F:zinc ion binding; F:protein binding	-	Coil (COILS); IPR002035 (SMART); IPR002035 (G3DSA:3.40.50.GENE3D); IPR013083 (G3DSA:3.30.40.GENE3D); IPR018957 (PFAM); IPR002035 (PFAM); IPR032838 (PFAM); PTHR10579 (PANTHER); PTHR10579:SF61 (PANTHER); IPR001841 (PROSITE_PROFILES); IPR002035 (PROSITE_PROFILES); IPR002035 (SUPERFAMILY); SSF57850 (SUPERFAMILY)
AES62164	hypothetical protein MTR_1g095130	159	2	5.8e-30	0.78	-		-	no IPS match
AES62194	ubiquitin-conjugating enzyme E2	579	20	2.6e-109	0.8855	2	P:metabolic process; F:ligase activity	-	SM00212 (SMART); IPR016135 (G3DSA:3.10.110.GENE3D); IPR000608 (PFAM); PTHR24067 (PANTHER); PTHR24067:SF121 (PANTHER); IPR023313 (PROSITE_PATTERNS); IPR000608 (PROSITE_PROFILES); IPR016135 (SUPERFAMILY)
KEH43527	ubiquitin-conjugating enzyme E2	519	20	1.9e-106	0.8025	2	P:metabolic process; F:ligase activity	-	SM00212 (SMART); IPR000608 (PFAM); IPR016135 (G3DSA:3.10.110.GENE3D); PTHR24067 (PANTHER); PTHR24067:SF121 (PANTHER); IPR023313 (PROSITE_PATTERNS); IPR000608 (PROSITE_PROFILES); IPR016135 (SUPERFAMILY)
KEH43528	ubiquitin-conjugating enzyme E2	417	20	7.5e-87	0.933	2	P:metabolic process; F:ligase activity	-	SM00212 (SMART); IPR016135 (G3DSA:3.10.110.GENE3D); IPR000608 (PFAM); PTHR24067 (PANTHER); PTHR24067:SF121 (PANTHER); IPR023313 (PROSITE_PATTERNS); IPR000608 (PROSITE_PROFILES); IPR016135 (SUPERFAMILY)
AES62218	hypothetical protein MTR_1g095730	759	19	6.4e-142	0.5489	1	P:biological_process	-	PTHR34130:SF2 (PANTHER); PTHR34130 (PANTHER)
KEH43538	hypothetical protein MTR_1g095875	204	7	2e-39	0.76	12	P:small molecule metabolic process; C:chloroplast; P:cellular component biogenesis; P:cellular carbohydrate metabolic process; P:ncRNA metabolic process; P:glyceraldehyde-3-phosphate metabolic process; P:cofactor metabolic process; P:organonitrogen compound metabolic process; P:isoprenoid biosynthetic process; P:pigment biosynthetic process; P:plastid organization; P:single-organism carbohydrate …	-	SIGNAL_PEPTIDE_N_REGION (PHOBIUS); SIGNAL_PEPTIDE_H_REGION (PHOBIUS); SIGNAL_PEPTIDE (PHOBIUS); NON_CYTOPLASMIC_DOMAIN (PHOBIUS); SIGNAL_PEPTIDE_C_REGION (PHOBIUS); SignalP-noTM (SIGNALP_EUK)
KEH43558	NAC transcription factor-like protein	1020	20	0	0.7785	15	P:cell adhesion; P:trichome morphogenesis; P:root hair cell differentiation; P:regulation of transcription, DNA-templated; P:xylan biosynthetic process; C:nucleus; F:DNA binding; C:transcription factor complex; F:transcription factor activity, sequence-specific DNA binding; P:positive regulation of transcription, DNA-templated; P:actin nucleation; P:glucuronoxylan metabolic process; P:cell wall o…	-	IPR003441 (PFAM); PTHR31989 (PANTHER); PTHR31989:SF41 (PANTHER); IPR003441 (PROSITE_PROFILES); IPR003441 (SUPERFAMILY)
KEH43634	LRR receptor-like kinase	3204	20	0	0.9095	6	F:ATP binding; F:protein binding; C:integral component of membrane; P:serine family amino acid metabolic process; F:protein serine/threonine kinase activity; P:protein phosphorylation	EC:2.7.11	PR00019 (PRINTS); IPR003591 (SMART); IPR002290 (SMART); G3DSA:3.30.200.20 (GENE3D); IPR032675 (G3DSA:3.80.10.GENE3D); IPR032675 (G3DSA:3.80.10.GENE3D); IPR001611 (PFAM); IPR013210 (PFAM); IPR000719 (PFAM); G3DSA:1.10.510.10 (GENE3D); PTHR27000 (PANTHER); PTHR27000:SF33 (PANTHER); IPR017441 (PROSITE_PATTERNS); IPR008271 (PROSITE_PATTERNS); SIGNAL_PEPTIDE_H_REGION (PHOBIUS); SIGNAL_PEPTIDE_C_REGION…
AES62269	ATP11 protein	435	20	9.5e-85	0.7015	2	P:protein complex assembly; C:mitochondrion	-	IPR010591 (PANTHER)
AES62324	import inner membrane translocase subunit tim16-like protein	165	20	1.6e-29	0.8605	2	C:mitochondrial inner membrane presequence translocase complex; P:protein import into mitochondrial matrix	-	PF03656 (PFAM); PTHR12388:SF2 (PANTHER); IPR005341 (PANTHER)
AES62353	transmembrane protein, putative	570	1	1.5e-73	1	1	C:integral component of membrane	-	SIGNAL_PEPTIDE_N_REGION (PHOBIUS); SIGNAL_PEPTIDE (PHOBIUS); SIGNAL_PEPTIDE_H_REGION (PHOBIUS); NON_CYTOPLASMIC_DOMAIN (PHOBIUS); NON_CYTOPLASMIC_DOMAIN (PHOBIUS); SIGNAL_PEPTIDE_C_REGION (PHOBIUS); TRANSMEMBRANE (PHOBIUS); TRANSMEMBRANE (PHOBIUS); TRANSMEMBRANE (PHOBIUS); CYTOPLASMIC_DOMAIN (PHOBIUS); CYTOPLASMIC_DOMAIN (PHOBIUS); TMhelix (TMHMM); TMhelix (TMHMM); TMhelix (TMHMM); TMhelix (TMHMM)
AES62422	P-loop nucleoside triphosphate hydrolase superfamily protein	2358	20	0	0.7475	3	F:ATP binding; P:metabolic process; F:hydrolase activity	-	IPR003593 (SMART); IPR003959 (PFAM); G3DSA:1.10.8.60 (GENE3D); IPR027417 (G3DSA:3.40.50.GENE3D); PTHR23074 (PANTHER); PTHR23074:SF98 (PANTHER); IPR003960 (PROSITE_PATTERNS); NON_CYTOPLASMIC_DOMAIN (PHOBIUS); SIGNAL_PEPTIDE_N_REGION (PHOBIUS); SIGNAL_PEPTIDE_C_REGION (PHOBIUS); TRANSMEMBRANE (PHOBIUS); SIGNAL_PEPTIDE_H_REGION (PHOBIUS); SIGNAL_PEPTIDE (PHOBIUS); CYTOPLASMIC_DOMAIN (PHOBIUS); IPR02…
KEH43666	P-loop nucleoside triphosphate hydrolase superfamily protein	1908	20	0	0.731	3	F:ATP binding; P:metabolic process; F:hydrolase activity	-	IPR003593 (SMART); IPR027417 (G3DSA:3.40.50.GENE3D); IPR003959 (PFAM); PTHR23074 (PANTHER); PTHR23074:SF98 (PANTHER); IPR003960 (PROSITE_PATTERNS); SIGNAL_PEPTIDE_H_REGION (PHOBIUS); NON_CYTOPLASMIC_DOMAIN (PHOBIUS); TRANSMEMBRANE (PHOBIUS); SIGNAL_PEPTIDE_C_REGION (PHOBIUS); SIGNAL_PEPTIDE (PHOBIUS); CYTOPLASMIC_DOMAIN (PHOBIUS); SIGNAL_PEPTIDE_N_REGION (PHOBIUS); IPR027417 (SUPERFAMILY); TMheli…
AES62507	tyrosine kinase family protein	2154	20	0	0.849	7	F:ubiquitin-protein transferase activity; F:ATP binding; F:protein kinase activity; P:protein phosphorylation; C:plasma membrane; F:ligase activity; P:protein ubiquitination	-	Coil (COILS); IPR003613 (SMART); G3DSA:3.30.200.20 (GENE3D); IPR013320 (G3DSA:2.60.120.GENE3D); IPR014729 (G3DSA:3.40.50.GENE3D); G3DSA:1.10.510.10 (GENE3D); IPR003613 (PFAM); IPR001245 (PFAM); IPR013083 (G3DSA:3.30.40.GENE3D); PTHR27003 (PANTHER); PTHR27003:SF1 (PANTHER); IPR017441 (PROSITE_PATTERNS); IPR000719 (PROSITE_PROFILES); IPR003613 (PROSITE_PROFILES); SSF52402 (SUPERFAMILY); SSF57850 (S…
KEH43690	tyrosine kinase family protein	2148	20	0	0.8485	7	F:ubiquitin-protein transferase activity; F:ATP binding; F:protein kinase activity; P:protein phosphorylation; C:plasma membrane; F:ligase activity; P:protein ubiquitination	-	Coil (COILS); IPR003613 (SMART); IPR013083 (G3DSA:3.30.40.GENE3D); G3DSA:1.10.510.10 (GENE3D); IPR013320 (G3DSA:2.60.120.GENE3D); IPR001245 (PFAM); IPR014729 (G3DSA:3.40.50.GENE3D); IPR003613 (PFAM); G3DSA:3.30.200.20 (GENE3D); PTHR27003 (PANTHER); PTHR27003:SF1 (PANTHER); IPR017441 (PROSITE_PATTERNS); IPR000719 (PROSITE_PROFILES); IPR003613 (PROSITE_PROFILES); IPR011009 (SUPERFAMILY); SSF57850 (…
AES62521	plant regulator RWP-RK family protein	2940	20	0	0.837	1	F:protein binding	-	Coil (COILS); IPR000270 (SMART); IPR003035 (PFAM); IPR000270 (PFAM); G3DSA:3.10.20.240 (GENE3D); PTHR32002 (PANTHER); PTHR32002:SF4 (PANTHER); IPR003035 (PROSITE_PROFILES); IPR000270 (PROSITE_PROFILES); SSF54277 (SUPERFAMILY)
KEH43695	plant regulator RWP-RK family protein	2076	20	0	0.826	1	F:protein binding	-	Coil (COILS); IPR000270 (SMART); IPR000270 (PFAM); G3DSA:3.10.20.240 (GENE3D); IPR003035 (PFAM); PTHR32002 (PANTHER); PTHR32002:SF4 (PANTHER); IPR003035 (PROSITE_PROFILES); IPR000270 (PROSITE_PROFILES); SSF54277 (SUPERFAMILY)
KEH43696	plant regulator RWP-RK family protein	2700	20	0	0.8425	1	F:protein binding	-	Coil (COILS); IPR000270 (SMART); G3DSA:3.10.20.240 (GENE3D); IPR003035 (PFAM); IPR000270 (PFAM); PTHR32002 (PANTHER); PTHR32002:SF4 (PANTHER); IPR000270 (PROSITE_PROFILES); IPR003035 (PROSITE_PROFILES); SSF54277 (SUPERFAMILY)
AES62564	MATE efflux family protein	1623	20	0	0.871	4	P:drug transmembrane transport; F:antiporter activity; C:integral component of membrane; F:drug transmembrane transporter activity	-	IPR002528 (TIGRFAM); IPR002528 (PFAM); PTHR11206:SF103 (PANTHER); PTHR11206 (PANTHER); NON_CYTOPLASMIC_DOMAIN (PHOBIUS); NON_CYTOPLASMIC_DOMAIN (PHOBIUS); TRANSMEMBRANE (PHOBIUS); TRANSMEMBRANE (PHOBIUS); TRANSMEMBRANE (PHOBIUS); TRANSMEMBRANE (PHOBIUS); CYTOPLASMIC_DOMAIN (PHOBIUS); CYTOPLASMIC_DOMAIN (PHOBIUS); TRANSMEMBRANE (PHOBIUS); TRANSMEMBRANE (PHOBIUS); TRANSMEMBRANE (PHOBIUS); NON_CYTOP…
AES62615	hypothetical protein MTR_1g102080	288	20	2.3e-62	0.4455	3	P:nucleic acid phosphodiester bond hydrolysis; F:exonuclease activity; F:endonuclease activity	-	no IPS match
KEH43817	40S ribosomal protein S3a-1	786	20	3.4e-179	0.9695	4	F:structural constituent of ribosome; C:cytosolic small ribosomal subunit; P:ribosome biogenesis; P:translation	-	IPR001593 (PFAM); PTHR11830 (PANTHER); IPR018281 (PROSITE_PATTERNS); IPR027500 (HAMAP)
KEH43925	ubiquitin family protein	303	1	1.9e-65	1	1	F:protein binding	-	IPR000626 (PFAM); G3DSA:3.10.20.90 (GENE3D); IPR000626 (PROSITE_PROFILES); IPR029071 (SUPERFAMILY)
KEH43980	MADS-box transcription factor family protein	714	20	1.7e-160	0.872	4	C:nucleus; F:DNA binding; P:regulation of transcription, DNA-templated; F:protein dimerization activity	-	IPR002100 (PRINTS); IPR002100 (SMART); IPR002100 (PFAM); PTHR11945:SF185 (PANTHER); PTHR11945 (PANTHER); IPR002100 (PROSITE_PROFILES); IPR002100 (SUPERFAMILY)
KEH44018	glycosyl hydrolase family 10 protein	1665	20	0	0.7755	2	P:carbohydrate metabolic process; F:hydrolase activity, hydrolyzing O-glycosyl compounds	-	IPR001000 (SMART); IPR008979 (G3DSA:2.60.120.GENE3D); IPR001000 (PFAM); IPR003305 (PFAM); IPR013781 (G3DSA:3.20.20.GENE3D); PTHR31490 (PANTHER); PTHR31490:SF18 (PANTHER); SIGNAL_PEPTIDE_N_REGION (PHOBIUS); SIGNAL_PEPTIDE_C_REGION (PHOBIUS); SIGNAL_PEPTIDE (PHOBIUS); SIGNAL_PEPTIDE_H_REGION (PHOBIUS); NON_CYTOPLASMIC_DOMAIN (PHOBIUS); SignalP-TM (SIGNALP_GRAM_POSITIVE); IPR017853 (SUPERFAMILY); IP…
KEH44019	glycosyl hydrolase family 10 protein	1746	20	0	0.8205	2	P:carbohydrate metabolic process; F:hydrolase activity, hydrolyzing O-glycosyl compounds	-	IPR001000 (SMART); IPR003305 (PFAM); IPR013781 (G3DSA:3.20.20.GENE3D); IPR008979 (G3DSA:2.60.120.GENE3D); IPR001000 (PFAM); PTHR31490:SF18 (PANTHER); PTHR31490 (PANTHER); NON_CYTOPLASMIC_DOMAIN (PHOBIUS); SIGNAL_PEPTIDE (PHOBIUS); SIGNAL_PEPTIDE_H_REGION (PHOBIUS); SIGNAL_PEPTIDE_C_REGION (PHOBIUS); SIGNAL_PEPTIDE_N_REGION (PHOBIUS); SignalP-noTM (SIGNALP_EUK); IPR008979 (SUPERFAMILY); IPR017853 …
KEH44020	cyclin-like protein, putative	786	20	1.6e-149	0.6825	1	P:biological_process	-	PTHR36364 (PANTHER)
KEH44102	DUF1168 family protein	507	20	7.7e-67	0.8915	1	P:biological_process	-	Coil (COILS); IPR009548 (PFAM); IPR009548 (PANTHER)
KEH44162	C3HC4-type RING zinc finger protein	495	20	4e-116	0.7315	2	F:zinc ion binding; F:protein binding	-	IPR001841 (SMART); IPR001841 (PFAM); IPR013083 (G3DSA:3.30.40.GENE3D); PTHR14155:SF175 (PANTHER); PTHR14155 (PANTHER); NON_CYTOPLASMIC_DOMAIN (PHOBIUS); CYTOPLASMIC_DOMAIN (PHOBIUS); TRANSMEMBRANE (PHOBIUS); IPR001841 (PROSITE_PROFILES); SSF57850 (SUPERFAMILY)
KEH44198	fiber protein Fb34	573	20	8.7e-137	0.698	2	P:biological_process; C:plasma membrane	-	IPR009606 (PFAM); PTHR31769 (PANTHER); PTHR31769:SF3 (PANTHER); SIGNAL_PEPTIDE_C_REGION (PHOBIUS); TRANSMEMBRANE (PHOBIUS); SIGNAL_PEPTIDE_N_REGION (PHOBIUS); NON_CYTOPLASMIC_DOMAIN (PHOBIUS); TRANSMEMBRANE (PHOBIUS); CYTOPLASMIC_DOMAIN (PHOBIUS); NON_CYTOPLASMIC_DOMAIN (PHOBIUS); CYTOPLASMIC_DOMAIN (PHOBIUS); SIGNAL_PEPTIDE (PHOBIUS); SIGNAL_PEPTIDE_H_REGION (PHOBIUS); TRANSMEMBRANE (PHOBIUS); T…
KEH44262	P-loop nucleoside triphosphate hydrolase superfamily protein	1449	20	0	0.852	4	F:ATP binding; C:chloroplast; P:metabolic process; F:hydrolase activity	-	IPR003593 (SMART); PF13238 (PFAM); IPR027417 (G3DSA:3.40.50.GENE3D); PTHR20953 (PANTHER); PTHR20953:SF2 (PANTHER); IPR027417 (SUPERFAMILY)
KEH44263	P-loop nucleoside triphosphate hydrolase superfamily protein	2061	20	0	0.8455	4	F:ATP binding; C:chloroplast; P:metabolic process; F:hydrolase activity	-	IPR003593 (SMART); PF13238 (PFAM); IPR027417 (G3DSA:3.40.50.GENE3D); PTHR20953:SF2 (PANTHER); PTHR20953 (PANTHER); IPR027417 (SUPERFAMILY)
KEH44308	NUP50 (nucleoporin 50 kDa) protein	828	20	1e-168	0.7585	2	P:intracellular transport; C:nuclear pore	-	IPR015007 (PFAM); PTHR23138 (PANTHER)
KEH44495	glycoside hydrolase family 20 domain protein	1611	20	0	0.869	7	P:globoside metabolic process; P:carbohydrate metabolic process; P:amino sugar metabolic process; C:cytosol; C:plant-type cell wall; F:beta-N-acetylhexosaminidase activity; P:glycosaminoglycan catabolic process	EC:3.2.1.52; EC:3.2.1	IPR025705 (PRINTS); IPR025705 (PIRSF); IPR013781 (G3DSA:3.20.20.GENE3D); IPR015883 (PFAM); IPR029018 (G3DSA:3.30.379.GENE3D); IPR029019 (PFAM); PTHR22600:SF16 (PANTHER); PTHR22600 (PANTHER); SIGNAL_PEPTIDE_C_REGION (PHOBIUS); SIGNAL_PEPTIDE_N_REGION (PHOBIUS); NON_CYTOPLASMIC_DOMAIN (PHOBIUS); SIGNAL_PEPTIDE (PHOBIUS); SIGNAL_PEPTIDE_H_REGION (PHOBIUS); IPR017853 (SUPERFAMILY); IPR029018 (SUPERFA…
AES63078	2-isopropylmalate synthase	1797	20	0	0.9245	5	F:2-isopropylmalate synthase activity; P:isoleucine biosynthetic process; P:valine biosynthetic process; P:leucine biosynthetic process; P:pyruvate metabolic process	EC:2.3.3.13	IPR013709 (SMART); IPR000891 (PFAM); IPR005671 (TIGRFAM); IPR013785 (G3DSA:3.20.20.GENE3D); IPR013709 (PFAM); PTHR10277 (PANTHER); PTHR10277:SF42 (PANTHER); IPR002034 (PROSITE_PATTERNS); IPR000891 (PROSITE_PROFILES); SSF51569 (SUPERFAMILY); IPR013709 (SUPERFAMILY)
AES63083	hypothetical protein MTR_1g116540	1305	20	0	0.819	2	P:biological_process; F:molecular_function	-	PTHR35830:SF1 (PANTHER); PTHR35830 (PANTHER); TRANSMEMBRANE (PHOBIUS); CYTOPLASMIC_DOMAIN (PHOBIUS); NON_CYTOPLASMIC_DOMAIN (PHOBIUS)
KEH44544	hypothetical protein MTR_1g116540	1329	20	0	0.798	2	P:biological_process; F:molecular_function	-	PTHR35830:SF1 (PANTHER); PTHR35830 (PANTHER); NON_CYTOPLASMIC_DOMAIN (PHOBIUS); CYTOPLASMIC_DOMAIN (PHOBIUS); TRANSMEMBRANE (PHOBIUS)
KEH44545	hypothetical protein MTR_1g116540	1290	20	0	0.8015	2	P:biological_process; F:molecular_function	-	PTHR35830 (PANTHER); PTHR35830:SF1 (PANTHER); TRANSMEMBRANE (PHOBIUS); NON_CYTOPLASMIC_DOMAIN (PHOBIUS); CYTOPLASMIC_DOMAIN (PHOBIUS)
KEH44546	hypothetical protein MTR_1g116540	1266	20	0	0.823	2	P:biological_process; F:molecular_function	-	PTHR35830:SF1 (PANTHER); PTHR35830 (PANTHER); CYTOPLASMIC_DOMAIN (PHOBIUS); NON_CYTOPLASMIC_DOMAIN (PHOBIUS); TRANSMEMBRANE (PHOBIUS)
KEH44553	phosphoglucan, water dikinase, putative	3681	20	0	0.8525	9	C:chloroplast stroma; F:phosphoglucan, water dikinase activity; F:ATP binding; F:alpha-glucan, water dikinase activity; F:starch binding; F:carbohydrate kinase activity; P:protein autophosphorylation; P:carbohydrate phosphorylation; P:starch metabolic process	EC:2.7.9.4; EC:2.7.9.5	IPR003746 (PFAM); IPR013815 (G3DSA:3.30.1490.GENE3D); IPR013816 (G3DSA:3.30.470.GENE3D); IPR002192 (PFAM); IPR003746 (G3DSA:3.30.1200.GENE3D); PTHR22931 (PANTHER); PTHR22931:SF2 (PANTHER); SSF56059 (SUPERFAMILY); IPR003746 (SUPERFAMILY)
AES63426	SpoIIE-like protein phosphatase domain protein	3771	20	0	0.762	8	P:maltose metabolic process; C:chloroplast; P:starch biosynthetic process; F:catalytic activity; P:positive regulation of catalytic activity; P:protein autophosphorylation; P:response to blue light; P:regulation of proton transport	-	IPR001932 (SMART); IPR001932 (G3DSA:3.60.40.GENE3D); IPR001932 (G3DSA:3.60.40.GENE3D); IPR001932 (PFAM); PTHR12320:SF9 (PANTHER); PTHR12320 (PANTHER); IPR001932 (PROSITE_PROFILES); IPR001932 (SUPERFAMILY)
KEH36441	SpoIIE-like protein phosphatase domain protein	3132	13	0	0.6438	8	P:maltose metabolic process; C:chloroplast; P:starch biosynthetic process; F:catalytic activity; P:positive regulation of catalytic activity; P:protein autophosphorylation; P:response to blue light; P:regulation of proton transport	-	no IPS match
KEH36632	hypothetical protein MTR_2g016640	1827	20	0	0.636	3	F:oxidoreductase activity; P:metabolic process; P:oxidation-reduction process	-	PTHR34361 (PANTHER); PTHR34361:SF2 (PANTHER); SignalP-TM (SIGNALP_GRAM_POSITIVE)
KEH36677	transmembrane protein, putative	639	20	9.8e-140	0.705	1	C:integral component of membrane	-	PTHR36806 (PANTHER); SIGNAL_PEPTIDE (PHOBIUS); SIGNAL_PEPTIDE_N_REGION (PHOBIUS); SIGNAL_PEPTIDE_H_REGION (PHOBIUS); SIGNAL_PEPTIDE_C_REGION (PHOBIUS); NON_CYTOPLASMIC_DOMAIN (PHOBIUS); SignalP-TM (SIGNALP_EUK); TMhelix (TMHMM)
KEH36691	breast cancer susceptibility-like protein, putative	3021	20	0	0.7195	5	F:zinc ion binding; F:protein binding; F:catalytic activity; P:DNA recombination; P:double-strand break repair	-	IPR001965 (SMART); IPR001357 (SMART); IPR001841 (SMART); IPR001357 (G3DSA:3.40.50.GENE3D); IPR018957 (PFAM); PF13771 (PFAM); IPR013083 (G3DSA:3.30.40.GENE3D); IPR001357 (G3DSA:3.40.50.GENE3D); IPR001357 (PFAM); IPR031099 (PANTHER); PTHR13763:SF1 (PANTHER); IPR017907 (PROSITE_PATTERNS); SIGNAL_PEPTIDE_H_REGION (PHOBIUS); SIGNAL_PEPTIDE (PHOBIUS); SIGNAL_PEPTIDE_C_REGION (PHOBIUS); SIGNAL_PEPTIDE_N…
AES64347	armadillo/beta-catenin-like repeat protein	2514	20	0	0.875	1	F:binding	-	IPR011989 (G3DSA:1.25.10.GENE3D); PTHR33115:SF3 (PANTHER); PTHR33115 (PANTHER); NON_CYTOPLASMIC_DOMAIN (PHOBIUS); NON_CYTOPLASMIC_DOMAIN (PHOBIUS); TRANSMEMBRANE (PHOBIUS); CYTOPLASMIC_DOMAIN (PHOBIUS); TRANSMEMBRANE (PHOBIUS); CYTOPLASMIC_DOMAIN (PHOBIUS); TRANSMEMBRANE (PHOBIUS); TRANSMEMBRANE (PHOBIUS); CYTOPLASMIC_DOMAIN (PHOBIUS); IPR016024 (SUPERFAMILY); TMhelix (TMHMM)
KEH36795	Pmr5/Cas1p GDSL/SGNH-like acyl-esterase family protein	1362	20	0	0.8375	-		-	IPR025846 (PFAM); IPR026057 (PFAM); IPR029962 (PANTHER); PTHR32285:SF65 (PANTHER); NON_CYTOPLASMIC_DOMAIN (PHOBIUS); CYTOPLASMIC_DOMAIN (PHOBIUS); TRANSMEMBRANE (PHOBIUS); TMhelix (TMHMM)
KEH36861	hypothetical protein MTR_2g023310	294	20	8.7e-45	0.8075	1	F:calcium ion binding	-	no IPS match
KEH36878	myb-like DNA-binding domain, shaqkyf class protein	717	20	4.5e-167	0.666	5	F:DNA binding; C:transcription factor complex; F:transcription factor activity, sequence-specific DNA binding; P:regulation of transcription, DNA-templated; P:regulation of transcription, DNA-templated	-	IPR001005 (PFAM); IPR009057 (G3DSA:1.10.10.GENE3D); IPR006447 (TIGRFAM); PTHR31314 (PANTHER); IPR017930 (PROSITE_PROFILES); IPR009057 (SUPERFAMILY)
AES64668	elongation factor Tu GTP-binding domain protein	1494	20	0	0.7385	5	F:GTP binding; P:regulation of translational elongation; F:translation elongation factor activity; F:GTPase activity; C:ribosome	EC:3.6.1; EC:3.6.1.15	G3DSA:2.40.30.10 (GENE3D); IPR027417 (G3DSA:3.40.50.GENE3D); PF00009 (PFAM); PTHR23115 (PANTHER); PTHR23115:SF162 (PANTHER); IPR000795 (PROSITE_PROFILES); IPR009000 (SUPERFAMILY); IPR027417 (SUPERFAMILY)
AES64723	brain and reproductive organ-expressed protein	1152	20	0	0.877	1	P:biological_process	-	IPR010358 (PFAM); PTHR15189 (PANTHER); PTHR15189:SF7 (PANTHER)
KEH37015	brain and reproductive organ-expressed protein	1011	20	0	0.8835	1	P:biological_process	-	IPR010358 (PFAM); PTHR15189:SF7 (PANTHER); PTHR15189 (PANTHER)
KEH37124	WRKY family transcription factor	1452	20	0	0.745	11	C:transcription factor complex; F:transcription factor activity, sequence-specific DNA binding; P:embryo development ending in seed dormancy; P:iron ion transport; P:nitrate transport; P:regulation of transcription, DNA-templated; P:pollen development; F:sequence-specific DNA binding; P:cellular response to iron ion starvation; P:response to nitrate; P:regulation of transcription, DNA-templated	-	IPR003657 (SMART); IPR003657 (PFAM); IPR003657 (G3DSA:2.20.25.GENE3D); PTHR32096:SF18 (PANTHER); PTHR32096 (PANTHER); IPR003657 (PROSITE_PROFILES); IPR003657 (SUPERFAMILY)
KEH37125	WRKY family transcription factor	1281	20	0	0.717	11	C:transcription factor complex; F:transcription factor activity, sequence-specific DNA binding; P:embryo development ending in seed dormancy; P:iron ion transport; P:nitrate transport; P:regulation of transcription, DNA-templated; P:pollen development; F:sequence-specific DNA binding; P:cellular response to iron ion starvation; P:response to nitrate; P:regulation of transcription, DNA-templated	-	IPR003657 (SMART); IPR003657 (G3DSA:2.20.25.GENE3D); IPR003657 (PFAM); PTHR32096 (PANTHER); PTHR32096:SF18 (PANTHER); IPR003657 (PROSITE_PROFILES); IPR003657 (SUPERFAMILY)
AES64877	DEAD-box ATP-dependent RNA helicase-like protein	3528	20	0	0.821	7	F:nucleic acid binding; F:ATP binding; P:protein import into peroxisome matrix; P:fatty acid beta-oxidation; F:protein binding; F:helicase activity; C:vacuole	EC:3.6.1; EC:3.6.1.15	IPR001650 (SMART); IPR014001 (SMART); IPR001202 (SMART); IPR001650 (PFAM); IPR011545 (PFAM); IPR001202 (PFAM); G3DSA:2.20.70.10 (GENE3D); IPR027417 (G3DSA:3.40.50.GENE3D); IPR027417 (G3DSA:3.40.50.GENE3D); PTHR24031 (PANTHER); PTHR24031:SF255 (PANTHER); IPR001202 (PROSITE_PATTERNS); IPR000629 (PROSITE_PATTERNS); IPR014001 (PROSITE_PROFILES); IPR001202 (PROSITE_PROFILES); IPR014014 (PROSITE_PROFIL…
KEH37262	isoleucine-tRNA ligase	3243	20	0	0.8845	15	C:chloroplast stroma; P:carotenoid biosynthetic process; P:isoleucine biosynthetic process; P:regulation of translational fidelity; P:embryo development ending in seed dormancy; P:valine biosynthetic process; P:leucine biosynthetic process; F:aminoacyl-tRNA editing activity; P:isoleucyl-tRNA aminoacylation; F:ATP binding; F:isoleucine-tRNA ligase activity; P:thylakoid membrane organization; P:veg…	EC:6.1.1.5; EC:6.1.1; EC:3.1.1.1	IPR002301 (PRINTS); IPR013155 (PFAM); IPR009080 (G3DSA:1.10.730.GENE3D); IPR002301 (TIGRFAM); IPR010663 (PFAM); IPR014729 (G3DSA:3.40.50.GENE3D); IPR002300 (PFAM); IPR009008 (G3DSA:3.90.740.GENE3D); PTHR11946 (PANTHER); PTHR11946:SF82 (PANTHER); IPR001412 (PROSITE_PATTERNS); IPR023585 (HAMAP); IPR009008 (SUPERFAMILY); IPR009080 (SUPERFAMILY); SSF52374 (SUPERFAMILY)
AES65134	polygalacturonase QRT3-like protein	1467	20	0	0.8205	-		-	IPR012334 (G3DSA:2.160.20.GENE3D); PTHR33928 (PANTHER); PTHR33928:SF1 (PANTHER); NON_CYTOPLASMIC_DOMAIN (PHOBIUS); SIGNAL_PEPTIDE_C_REGION (PHOBIUS); SIGNAL_PEPTIDE_N_REGION (PHOBIUS); SIGNAL_PEPTIDE (PHOBIUS); SIGNAL_PEPTIDE_H_REGION (PHOBIUS); SignalP-noTM (SIGNALP_EUK); SignalP-noTM (SIGNALP_GRAM_NEGATIVE); IPR011050 (SUPERFAMILY); IPR011050 (SUPERFAMILY); IPR011050 (SUPERFAMILY)
AES65425	receptor-like Serine/Threonine-kinase ALE2	4344	20	0	0.83	4	F:ATP binding; P:serine family amino acid metabolic process; F:protein serine/threonine kinase activity; P:protein phosphorylation	EC:2.7.11	IPR013320 (G3DSA:2.60.120.GENE3D); G3DSA:1.10.510.10 (GENE3D); G3DSA:3.30.200.20 (GENE3D); IPR001245 (PFAM); PTHR27001 (PANTHER); PTHR27001:SF26 (PANTHER); IPR008271 (PROSITE_PATTERNS); IPR017441 (PROSITE_PATTERNS); NON_CYTOPLASMIC_DOMAIN (PHOBIUS); TRANSMEMBRANE (PHOBIUS); CYTOPLASMIC_DOMAIN (PHOBIUS); SIGNAL_PEPTIDE_N_REGION (PHOBIUS); SIGNAL_PEPTIDE_C_REGION (PHOBIUS); SIGNAL_PEPTIDE_H_REGION …
KEH37479	receptor-like Serine/Threonine-kinase ALE2	4380	20	0	0.83	4	F:ATP binding; P:serine family amino acid metabolic process; F:protein serine/threonine kinase activity; P:protein phosphorylation	EC:2.7.11	IPR001245 (PFAM); IPR013320 (G3DSA:2.60.120.GENE3D); G3DSA:1.10.510.10 (GENE3D); G3DSA:3.30.200.20 (GENE3D); PTHR27001 (PANTHER); PTHR27001:SF26 (PANTHER); IPR017441 (PROSITE_PATTERNS); IPR008271 (PROSITE_PATTERNS); SIGNAL_PEPTIDE_H_REGION (PHOBIUS); CYTOPLASMIC_DOMAIN (PHOBIUS); NON_CYTOPLASMIC_DOMAIN (PHOBIUS); SIGNAL_PEPTIDE (PHOBIUS); TRANSMEMBRANE (PHOBIUS); SIGNAL_PEPTIDE_C_REGION (PHOBIUS)…
KEH37480	receptor-like Serine/Threonine-kinase ALE2	3678	20	0	0.829	4	F:ATP binding; P:serine family amino acid metabolic process; F:protein serine/threonine kinase activity; P:protein phosphorylation	EC:2.7.11	IPR013320 (G3DSA:2.60.120.GENE3D); G3DSA:3.30.200.20 (GENE3D); IPR001245 (PFAM); G3DSA:1.10.510.10 (GENE3D); PTHR27001 (PANTHER); PTHR27001:SF26 (PANTHER); IPR008271 (PROSITE_PATTERNS); IPR017441 (PROSITE_PATTERNS); NON_CYTOPLASMIC_DOMAIN (PHOBIUS); SIGNAL_PEPTIDE_N_REGION (PHOBIUS); CYTOPLASMIC_DOMAIN (PHOBIUS); SIGNAL_PEPTIDE_C_REGION (PHOBIUS); TRANSMEMBRANE (PHOBIUS); SIGNAL_PEPTIDE (PHOBIUS)…
AES65559	NAD-dependent aldehyde dehydrogenase family protein	1530	20	0	0.9425	15	P:lysine biosynthetic process; P:cellular aldehyde metabolic process; F:L-aminoadipate-semialdehyde dehydrogenase activity; P:response to carbohydrate; P:L-serine metabolic process; P:ethylene-activated signaling pathway; P:response to superoxide; P:lysine catabolic process; P:response to auxin; P:glycine metabolic process; P:threonine metabolic process; F:betaine-aldehyde dehydrogenase activity;…	EC:1.2.1.31; EC:1.2.1.8; EC:1.2.1.3	IPR016163 (G3DSA:3.40.309.GENE3D); IPR016162 (G3DSA:3.40.605.GENE3D); IPR015590 (PFAM); PTHR11699:SF144 (PANTHER); PTHR11699 (PANTHER); IPR029510 (PROSITE_PATTERNS); IPR016161 (SUPERFAMILY)
AES65617	RING-H2 finger protein	897	20	4e-140	0.7045	2	F:zinc ion binding; F:protein binding	-	IPR001841 (SMART); IPR013083 (G3DSA:3.30.40.GENE3D); IPR001841 (PFAM); PTHR14155 (PANTHER); PTHR14155:SF129 (PANTHER); NON_CYTOPLASMIC_DOMAIN (PHOBIUS); CYTOPLASMIC_DOMAIN (PHOBIUS); TRANSMEMBRANE (PHOBIUS); IPR001841 (PROSITE_PROFILES); SSF57850 (SUPERFAMILY); TMhelix (TMHMM)
AES65781	endoplasmic oxidoreductin protein	1395	20	0	0.9005	5	F:protein disulfide isomerase activity; F:oxidoreductase activity, acting on a sulfur group of donors, disulfide as acceptor; C:endoplasmic reticulum; P:oxidation-reduction process; P:protein folding	EC:5.3.4.1	IPR007266 (PIRSF); IPR007266 (PFAM); PTHR12613:SF0 (PANTHER); IPR007266 (PANTHER); NON_CYTOPLASMIC_DOMAIN (PHOBIUS); CYTOPLASMIC_DOMAIN (PHOBIUS); TRANSMEMBRANE (PHOBIUS); SSF110019 (SUPERFAMILY); TMhelix (TMHMM)
AES65814	pectin lyase superfamily protein	1176	20	0	0.7915	7	F:lyase activity; F:polygalacturonase activity; P:cell wall organization; C:extracellular region; P:starch metabolic process; P:sucrose metabolic process; F:galacturan 1,4-alpha-galacturonidase activity	EC:3.2.1.67; EC:3.2.1.15	IPR006626 (SMART); IPR000743 (PFAM); IPR012334 (G3DSA:2.160.20.GENE3D); PTHR31375:SF31 (PANTHER); PTHR31375 (PANTHER); IPR000743 (PROSITE_PATTERNS); SIGNAL_PEPTIDE_H_REGION (PHOBIUS); SIGNAL_PEPTIDE_N_REGION (PHOBIUS); NON_CYTOPLASMIC_DOMAIN (PHOBIUS); SIGNAL_PEPTIDE_C_REGION (PHOBIUS); SIGNAL_PEPTIDE (PHOBIUS); SignalP-TM (SIGNALP_GRAM_POSITIVE); SignalP-noTM (SIGNALP_GRAM_NEGATIVE); SignalP-noT…
AES66127	acid phosphatase/vanadium-dependent haloperoxidase	840	20	0	0.696	4	F:peroxidase activity; P:response to oxidative stress; P:obsolete peroxidase reaction; P:oxidation-reduction process	EC:1.11.1.7	IPR003832 (PFAM); PTHR31446:SF2 (PANTHER); PTHR31446 (PANTHER); CYTOPLASMIC_DOMAIN (PHOBIUS); NON_CYTOPLASMIC_DOMAIN (PHOBIUS); TRANSMEMBRANE (PHOBIUS)
KEH38213	gamete-like protein	1791	20	0	0.868	5	P:embryo development; F:identical protein binding; P:pollen development; P:embryo sac development; C:plasma membrane	-	Coil (COILS); Coil (COILS); PTHR33538:SF2 (PANTHER); PTHR33538 (PANTHER); SIGNAL_PEPTIDE_N_REGION (PHOBIUS); SIGNAL_PEPTIDE_C_REGION (PHOBIUS); SIGNAL_PEPTIDE (PHOBIUS); TRANSMEMBRANE (PHOBIUS); CYTOPLASMIC_DOMAIN (PHOBIUS); NON_CYTOPLASMIC_DOMAIN (PHOBIUS); TRANSMEMBRANE (PHOBIUS); SIGNAL_PEPTIDE_H_REGION (PHOBIUS); TRANSMEMBRANE (PHOBIUS); CYTOPLASMIC_DOMAIN (PHOBIUS); NON_CYTOPLASMIC_DOMAIN (P…
KEH38228	unknown	1077	20	0	0.8725	6	P:water transport; P:iron ion transport; C:integral component of membrane; F:zinc ion transmembrane transporter activity; P:cellular response to iron ion starvation; P:zinc II ion transmembrane transport	-	IPR004698 (TIGRFAM); IPR003689 (PFAM); PTHR11040 (PANTHER); PTHR11040:SF59 (PANTHER); CYTOPLASMIC_DOMAIN (PHOBIUS); SIGNAL_PEPTIDE_C_REGION (PHOBIUS); SIGNAL_PEPTIDE_N_REGION (PHOBIUS); SIGNAL_PEPTIDE (PHOBIUS); TRANSMEMBRANE (PHOBIUS); NON_CYTOPLASMIC_DOMAIN (PHOBIUS); SIGNAL_PEPTIDE_H_REGION (PHOBIUS); CYTOPLASMIC_DOMAIN (PHOBIUS); NON_CYTOPLASMIC_DOMAIN (PHOBIUS); TRANSMEMBRANE (PHOBIUS); TRAN…
KEH38419	interactor of constitutive active ROPs protein, putative	1146	20	0	0.7715	-		-	Coil (COILS); Coil (COILS); Coil (COILS); IPR029688 (PANTHER); PTHR34224:SF2 (PANTHER)
AES66750	ubiquitin carboxyl-terminal hydrolase	2409	20	0	0.9175	9	F:thiol-dependent ubiquitin-specific protease activity; P:protein deubiquitination; F:zinc ion binding; F:protein binding; F:omega peptidase activity; P:embryo development ending in seed dormancy; C:cytosol; P:root hair elongation; P:ubiquitin-dependent protein catabolic process	EC:3.4; EC:3.4.19	IPR016652 (PIRSF); IPR015940 (SMART); IPR001607 (SMART); IPR015940 (PFAM); G3DSA:1.10.8.10 (GENE3D); IPR001607 (PFAM); IPR001394 (PFAM); IPR013083 (G3DSA:3.30.40.GENE3D); PTHR24006 (PANTHER); PTHR24006:SF449 (PANTHER); IPR018200 (PROSITE_PATTERNS); IPR018200 (PROSITE_PATTERNS); IPR015940 (PROSITE_PROFILES); IPR028889 (PROSITE_PROFILES); IPR001607 (PROSITE_PROFILES); IPR009060 (SUPERFAMILY); SSF54…
AES66751	ubiquitin carboxyl-terminal hydrolase	2355	20	0	0.902	9	F:thiol-dependent ubiquitin-specific protease activity; P:protein deubiquitination; F:zinc ion binding; F:protein binding; F:omega peptidase activity; P:embryo development ending in seed dormancy; C:cytosol; P:root hair elongation; P:ubiquitin-dependent protein catabolic process	EC:3.4; EC:3.4.19	IPR015940 (SMART); IPR001607 (SMART); IPR016652 (PIRSF); IPR013083 (G3DSA:3.30.40.GENE3D); IPR001394 (PFAM); IPR015940 (PFAM); G3DSA:1.10.8.10 (GENE3D); IPR001607 (PFAM); PTHR24006:SF449 (PANTHER); PTHR24006 (PANTHER); IPR018200 (PROSITE_PATTERNS); IPR018200 (PROSITE_PATTERNS); IPR001607 (PROSITE_PROFILES); IPR028889 (PROSITE_PROFILES); IPR015940 (PROSITE_PROFILES); SSF57850 (SUPERFAMILY); SSF540…
KEH38822	ubiquitin carboxyl-terminal hydrolase	2367	20	0	0.908	9	F:thiol-dependent ubiquitin-specific protease activity; P:protein deubiquitination; F:zinc ion binding; F:protein binding; F:omega peptidase activity; P:embryo development ending in seed dormancy; C:cytosol; P:root hair elongation; P:ubiquitin-dependent protein catabolic process	EC:3.4; EC:3.4.19	IPR001607 (SMART); IPR016652 (PIRSF); IPR015940 (SMART); IPR015940 (PFAM); IPR001607 (PFAM); IPR001394 (PFAM); G3DSA:1.10.8.10 (GENE3D); IPR013083 (G3DSA:3.30.40.GENE3D); PTHR24006:SF449 (PANTHER); PTHR24006 (PANTHER); IPR018200 (PROSITE_PATTERNS); IPR018200 (PROSITE_PATTERNS); IPR028889 (PROSITE_PROFILES); IPR001607 (PROSITE_PROFILES); IPR015940 (PROSITE_PROFILES); SSF57850 (SUPERFAMILY); SSF540…
KEH38823	ubiquitin carboxyl-terminal hydrolase	1707	20	0	0.923	9	F:thiol-dependent ubiquitin-specific protease activity; P:protein deubiquitination; F:zinc ion binding; F:protein binding; F:omega peptidase activity; P:embryo development ending in seed dormancy; C:cytosol; P:root hair elongation; P:ubiquitin-dependent protein catabolic process	EC:3.4; EC:3.4.19	IPR015940 (SMART); IPR015940 (PFAM); IPR001394 (PFAM); G3DSA:1.10.8.10 (GENE3D); PTHR24006 (PANTHER); PTHR24006:SF449 (PANTHER); IPR018200 (PROSITE_PATTERNS); IPR018200 (PROSITE_PATTERNS); IPR015940 (PROSITE_PROFILES); IPR028889 (PROSITE_PROFILES); SSF54001 (SUPERFAMILY); IPR009060 (SUPERFAMILY)
KEH38824	ubiquitin carboxyl-terminal hydrolase	1590	20	0	0.9215	9	F:thiol-dependent ubiquitin-specific protease activity; P:protein deubiquitination; F:zinc ion binding; F:protein binding; F:omega peptidase activity; P:embryo development ending in seed dormancy; C:cytosol; P:root hair elongation; P:ubiquitin-dependent protein catabolic process	EC:3.4; EC:3.4.19	IPR015940 (SMART); IPR001394 (PFAM); IPR015940 (PFAM); G3DSA:1.10.8.10 (GENE3D); PTHR24006 (PANTHER); PTHR24006:SF449 (PANTHER); IPR018200 (PROSITE_PATTERNS); IPR018200 (PROSITE_PATTERNS); IPR028889 (PROSITE_PROFILES); IPR015940 (PROSITE_PROFILES); IPR009060 (SUPERFAMILY); SSF54001 (SUPERFAMILY)
KEH38862	hypothetical protein MTR_2g084205	183	1	3.2e-33	1	-		-	no IPS match
AES67156	serine/threonine-protein phosphatase BSL2-like protein	2988	20	0	0.9475	4	F:phosphoprotein phosphatase activity; F:protein binding; P:protein dephosphorylation; P:brassinosteroid mediated signaling pathway	EC:3.1.3.16; EC:3.1; EC:3.1.3.41	IPR006186 (PRINTS); IPR012391 (PIRSF); IPR006186 (SMART); IPR011498 (PFAM); PF13418 (PFAM); IPR004843 (PFAM); IPR029052 (G3DSA:3.60.21.GENE3D); IPR015915 (G3DSA:2.120.10.GENE3D); PTHR11668:SF243 (PANTHER); PTHR11668 (PANTHER); IPR006186 (PROSITE_PATTERNS); IPR029052 (SUPERFAMILY); SSF117281 (SUPERFAMILY)
KEH38997	serine/threonine-protein phosphatase BSL2-like protein	2649	20	0	0.958	4	F:phosphoprotein phosphatase activity; F:protein binding; P:protein dephosphorylation; P:brassinosteroid mediated signaling pathway	EC:3.1.3.16; EC:3.1; EC:3.1.3.41	IPR006186 (PRINTS); IPR006186 (SMART); IPR012391 (PIRSF); IPR015915 (G3DSA:2.120.10.GENE3D); IPR029052 (G3DSA:3.60.21.GENE3D); PF13418 (PFAM); IPR011498 (PFAM); IPR004843 (PFAM); PTHR11668 (PANTHER); PTHR11668:SF243 (PANTHER); IPR006186 (PROSITE_PATTERNS); SIGNAL_PEPTIDE_N_REGION (PHOBIUS); SIGNAL_PEPTIDE_H_REGION (PHOBIUS); NON_CYTOPLASMIC_DOMAIN (PHOBIUS); SIGNAL_PEPTIDE (PHOBIUS); SIGNAL_PEPTI…
KEH39072	formiminotransferase-cyclodeaminase-like protein	819	20	0	0.77	3	P:histidine metabolic process; F:glutamate formimidoyltransferase activity; F:folic acid binding	EC:2.1.2.5; EC:2.1.2	IPR012886 (G3DSA:3.30.990.GENE3D); IPR012886 (PFAM); PTHR12234:SF3 (PANTHER); PTHR12234 (PANTHER); IPR022384 (SUPERFAMILY)
KEH39250	hypothetical protein MTR_2g091120	264	3	1.9e-49	0.7333	-		-	no IPS match
AES67381	MAP kinase kinase kinase-like protein	2442	20	0	0.923	6	F:ATP binding; P:activation of MAPKK activity; F:MAP kinase kinase kinase activity; P:transmembrane receptor protein serine/threonine kinase signaling pathway; P:serine family amino acid metabolic process; C:intracellular	EC:2.7.11.25; EC:2.7.11	IPR002290 (SMART); G3DSA:1.10.510.10 (GENE3D); IPR001245 (PFAM); G3DSA:3.30.200.20 (GENE3D); PF14381 (PFAM); PTHR23257 (PANTHER); PTHR23257:SF545 (PANTHER); IPR017441 (PROSITE_PATTERNS); IPR008271 (PROSITE_PATTERNS); IPR000719 (PROSITE_PROFILES); IPR011009 (SUPERFAMILY)
KEH39298	MAP kinase kinase kinase-like protein	2385	20	0	0.913	6	F:ATP binding; P:activation of MAPKK activity; F:MAP kinase kinase kinase activity; P:transmembrane receptor protein serine/threonine kinase signaling pathway; P:serine family amino acid metabolic process; C:intracellular	EC:2.7.11.25; EC:2.7.11	IPR002290 (SMART); G3DSA:3.30.200.20 (GENE3D); G3DSA:1.10.510.10 (GENE3D); IPR001245 (PFAM); PF14381 (PFAM); PTHR23257 (PANTHER); PTHR23257:SF545 (PANTHER); IPR017441 (PROSITE_PATTERNS); IPR008271 (PROSITE_PATTERNS); IPR000719 (PROSITE_PROFILES); IPR011009 (SUPERFAMILY)
KEH39299	MAP kinase kinase kinase-like protein	2277	20	0	0.898	6	F:ATP binding; P:activation of MAPKK activity; F:MAP kinase kinase kinase activity; P:transmembrane receptor protein serine/threonine kinase signaling pathway; P:serine family amino acid metabolic process; C:intracellular	EC:2.7.11.25; EC:2.7.11	IPR002290 (SMART); PF14381 (PFAM); G3DSA:3.30.200.20 (GENE3D); G3DSA:1.10.510.10 (GENE3D); IPR001245 (PFAM); PTHR23257:SF545 (PANTHER); PTHR23257 (PANTHER); IPR017441 (PROSITE_PATTERNS); IPR008271 (PROSITE_PATTERNS); IPR000719 (PROSITE_PROFILES); IPR011009 (SUPERFAMILY)
KEH39300	MAP kinase kinase kinase-like protein	2334	20	0	0.9065	6	F:ATP binding; P:activation of MAPKK activity; F:MAP kinase kinase kinase activity; P:transmembrane receptor protein serine/threonine kinase signaling pathway; P:serine family amino acid metabolic process; C:intracellular	EC:2.7.11.25; EC:2.7.11	IPR002290 (SMART); G3DSA:3.30.200.20 (GENE3D); IPR001245 (PFAM); PF14381 (PFAM); G3DSA:1.10.510.10 (GENE3D); PTHR23257:SF545 (PANTHER); PTHR23257 (PANTHER); IPR008271 (PROSITE_PATTERNS); IPR017441 (PROSITE_PATTERNS); IPR000719 (PROSITE_PROFILES); IPR011009 (SUPERFAMILY)
KEH39301	MAP kinase kinase kinase-like protein	1716	20	0	0.9095	6	F:ATP binding; P:activation of MAPKK activity; F:MAP kinase kinase kinase activity; P:transmembrane receptor protein serine/threonine kinase signaling pathway; P:serine family amino acid metabolic process; C:intracellular	EC:2.7.11.25; EC:2.7.11	PF14381 (PFAM); PTHR23257:SF545 (PANTHER); PTHR23257 (PANTHER)
AES67419	cystatin domain protein	1395	6	0	0.8117	2	F:cysteine-type endopeptidase inhibitor activity; P:negative regulation of endopeptidase activity	-	IPR000010 (PFAM); G3DSA:3.10.450.10 (GENE3D); SSF54403 (SUPERFAMILY)
AES67540	Serine/Threonine-kinase rlckvii-like protein, putative	1119	20	0	0.814	9	F:ATP binding; P:peptidyl-tyrosine phosphorylation; C:transcription factor complex; F:transcription cofactor activity; F:non-membrane spanning protein tyrosine kinase activity; P:regulation of transcription, DNA-templated; P:serine family amino acid metabolic process; F:protein serine/threonine kinase activity; P:regulation of transcription, DNA-templated	EC:2.7.10; EC:2.7.11; EC:2.7.10.2	IPR002290 (SMART); IPR001245 (PFAM); G3DSA:1.10.510.10 (GENE3D); G3DSA:3.30.200.20 (GENE3D); PTHR27001:SF63 (PANTHER); PTHR27001 (PANTHER); IPR000719 (PROSITE_PROFILES); IPR011009 (SUPERFAMILY)
AES67648	transmembrane protein, putative	552	20	6.9e-68	0.8105	2	C:integral component of membrane; C:chloroplast thylakoid membrane	-	PTHR36735 (PANTHER); PTHR36735:SF1 (PANTHER); NON_CYTOPLASMIC_DOMAIN (PHOBIUS); CYTOPLASMIC_DOMAIN (PHOBIUS); TRANSMEMBRANE (PHOBIUS); SignalP-TM (SIGNALP_GRAM_POSITIVE); TMhelix (TMHMM)
KEH39458	transmembrane protein, putative	423	6	7e-64	0.8883	1	C:integral component of membrane	-	TRANSMEMBRANE (PHOBIUS); CYTOPLASMIC_DOMAIN (PHOBIUS); NON_CYTOPLASMIC_DOMAIN (PHOBIUS); SignalP-TM (SIGNALP_GRAM_POSITIVE); TMhelix (TMHMM)
KEH39487	DUF936 family protein	2229	20	0	0.7835	-		-	IPR010341 (PFAM); PTHR31928:SF4 (PANTHER); PTHR31928 (PANTHER)
AES67967	hypothetical protein MTR_2g101510	204	5	2.8e-40	0.754	-		-	no IPS match
KEH39604	hypothetical protein MTR_2g103777	414	1	5.9e-92	1	-		-	no IPS match
AES68298	U2 snRNP auxilliary factor, large subunit, splicing factor	1881	20	0	0.9605	4	F:nucleotide binding; C:nucleus; F:RNA binding; P:mRNA processing	-	IPR000504 (SMART); IPR000504 (PFAM); IPR012677 (G3DSA:3.30.70.GENE3D); IPR006529 (TIGRFAM); PF14259 (PFAM); IPR012677 (G3DSA:3.30.70.GENE3D); IPR012677 (G3DSA:3.30.70.GENE3D); PTHR23139 (PANTHER); PTHR23139:SF61 (PANTHER); IPR000504 (PROSITE_PROFILES); IPR012677 (SUPERFAMILY); IPR012677 (SUPERFAMILY)
AES68299	U2 snRNP auxilliary factor, large subunit, splicing factor	1695	20	0	0.9675	4	F:nucleotide binding; C:nucleus; F:RNA binding; P:mRNA processing	-	IPR000504 (SMART); PF14259 (PFAM); IPR012677 (G3DSA:3.30.70.GENE3D); IPR012677 (G3DSA:3.30.70.GENE3D); IPR012677 (G3DSA:3.30.70.GENE3D); IPR006529 (TIGRFAM); IPR000504 (PFAM); PTHR23139:SF61 (PANTHER); PTHR23139 (PANTHER); IPR000504 (PROSITE_PROFILES); IPR012677 (SUPERFAMILY); IPR012677 (SUPERFAMILY)
AES68300	U2 snRNP auxilliary factor, large subunit, splicing factor	1875	20	0	0.96	4	F:nucleotide binding; C:nucleus; F:RNA binding; P:mRNA processing	-	IPR000504 (SMART); IPR012677 (G3DSA:3.30.70.GENE3D); PF14259 (PFAM); IPR012677 (G3DSA:3.30.70.GENE3D); IPR006529 (TIGRFAM); IPR000504 (PFAM); IPR012677 (G3DSA:3.30.70.GENE3D); PTHR23139:SF61 (PANTHER); PTHR23139 (PANTHER); IPR000504 (PROSITE_PROFILES); IPR012677 (SUPERFAMILY); IPR012677 (SUPERFAMILY); IPR012677 (SUPERFAMILY)
KEH32783	U2 snRNP auxilliary factor, large subunit, splicing factor	1752	20	0	0.964	4	F:nucleotide binding; C:nucleus; F:RNA binding; P:mRNA processing	-	IPR000504 (SMART); IPR000504 (PFAM); IPR012677 (G3DSA:3.30.70.GENE3D); IPR012677 (G3DSA:3.30.70.GENE3D); IPR006529 (TIGRFAM); IPR012677 (G3DSA:3.30.70.GENE3D); PF14259 (PFAM); PTHR23139:SF61 (PANTHER); PTHR23139 (PANTHER); IPR000504 (PROSITE_PROFILES); IPR012677 (SUPERFAMILY); IPR012677 (SUPERFAMILY); IPR012677 (SUPERFAMILY)
KEH32784	U2 snRNP auxilliary factor, large subunit, splicing factor	1758	20	0	0.966	4	F:nucleotide binding; C:nucleus; F:RNA binding; P:mRNA processing	-	IPR000504 (SMART); IPR012677 (G3DSA:3.30.70.GENE3D); IPR012677 (G3DSA:3.30.70.GENE3D); IPR000504 (PFAM); PF14259 (PFAM); IPR012677 (G3DSA:3.30.70.GENE3D); IPR006529 (TIGRFAM); PTHR23139:SF61 (PANTHER); PTHR23139 (PANTHER); IPR000504 (PROSITE_PROFILES); IPR012677 (SUPERFAMILY); IPR012677 (SUPERFAMILY); IPR012677 (SUPERFAMILY)
KEH32785	U2 snRNP auxilliary factor, large subunit, splicing factor	1875	20	0	0.9645	4	F:nucleotide binding; C:nucleus; F:RNA binding; P:mRNA processing	-	IPR000504 (SMART); IPR012677 (G3DSA:3.30.70.GENE3D); IPR012677 (G3DSA:3.30.70.GENE3D); IPR000504 (PFAM); IPR006529 (TIGRFAM); IPR012677 (G3DSA:3.30.70.GENE3D); PF14259 (PFAM); PTHR23139 (PANTHER); PTHR23139:SF61 (PANTHER); NON_CYTOPLASMIC_DOMAIN (PHOBIUS); CYTOPLASMIC_DOMAIN (PHOBIUS); TRANSMEMBRANE (PHOBIUS); IPR000504 (PROSITE_PROFILES); IPR012677 (SUPERFAMILY); IPR012677 (SUPERFAMILY); TMhelix…
KEH32786	U2 snRNP auxilliary factor, large subunit, splicing factor	1881	20	0	0.967	4	F:nucleotide binding; C:nucleus; F:RNA binding; P:mRNA processing	-	IPR000504 (SMART); IPR000504 (PFAM); IPR012677 (G3DSA:3.30.70.GENE3D); IPR012677 (G3DSA:3.30.70.GENE3D); PF14259 (PFAM); IPR012677 (G3DSA:3.30.70.GENE3D); IPR006529 (TIGRFAM); PTHR23139:SF61 (PANTHER); PTHR23139 (PANTHER); NON_CYTOPLASMIC_DOMAIN (PHOBIUS); CYTOPLASMIC_DOMAIN (PHOBIUS); TRANSMEMBRANE (PHOBIUS); IPR000504 (PROSITE_PROFILES); IPR012677 (SUPERFAMILY); IPR012677 (SUPERFAMILY); TMhelix…
AES68563	Sec14p-like phosphatidylinositol transfer family protein	1566	20	0	0.856	3	P:protein desumoylation; P:vegetative to reproductive phase transition of meristem; P:hydrogen peroxide biosynthetic process	-	IPR001251 (SMART); IPR011074 (SMART); G3DSA:1.10.8.20 (GENE3D); IPR001251 (PFAM); IPR011074 (PFAM); IPR001251 (G3DSA:3.40.525.GENE3D); PTHR23324 (PANTHER); PTHR23324:SF84 (PANTHER); IPR001251 (PROSITE_PROFILES); IPR011074 (SUPERFAMILY); IPR001251 (SUPERFAMILY)
KEH32899	hypothetical protein MTR_3g010695	231	1	1.9e-46	1	-		-	no IPS match
AES68778	amidohydrolase YtcJ-like protein, putative	1704	20	0	0.888	5	F:hydrolase activity, acting on carbon-nitrogen (but not peptide) bonds; C:perinuclear region of cytoplasm; P:nitrogen compound metabolic process; C:endoplasmic reticulum; P:regulation of mitotic cell cycle	-	G3DSA:3.20.20.140 (GENE3D); IPR011059 (G3DSA:2.30.40.GENE3D); IPR011059 (G3DSA:2.30.40.GENE3D); IPR013108 (PFAM); PTHR22642:SF2 (PANTHER); PTHR22642 (PANTHER); SIGNAL_PEPTIDE_N_REGION (PHOBIUS); NON_CYTOPLASMIC_DOMAIN (PHOBIUS); SIGNAL_PEPTIDE (PHOBIUS); SIGNAL_PEPTIDE_H_REGION (PHOBIUS); SIGNAL_PEPTIDE_C_REGION (PHOBIUS); SignalP-noTM (SIGNALP_EUK); IPR011059 (SUPERFAMILY); IPR032466 (SUPERFAMIL…
KEH33011	amidohydrolase YtcJ-like protein, putative	1590	20	0	0.8985	5	F:hydrolase activity, acting on carbon-nitrogen (but not peptide) bonds; C:perinuclear region of cytoplasm; P:nitrogen compound metabolic process; C:endoplasmic reticulum; P:regulation of mitotic cell cycle	-	G3DSA:3.20.20.140 (GENE3D); IPR013108 (PFAM); IPR011059 (G3DSA:2.30.40.GENE3D); PTHR22642 (PANTHER); PTHR22642:SF2 (PANTHER); SIGNAL_PEPTIDE_C_REGION (PHOBIUS); SIGNAL_PEPTIDE_N_REGION (PHOBIUS); SIGNAL_PEPTIDE (PHOBIUS); SIGNAL_PEPTIDE_H_REGION (PHOBIUS); NON_CYTOPLASMIC_DOMAIN (PHOBIUS); IPR032466 (SUPERFAMILY); IPR011059 (SUPERFAMILY); TMhelix (TMHMM)
KEH33012	amidohydrolase YtcJ-like protein, putative	1740	20	0	0.8875	5	F:hydrolase activity, acting on carbon-nitrogen (but not peptide) bonds; C:perinuclear region of cytoplasm; P:nitrogen compound metabolic process; C:endoplasmic reticulum; P:regulation of mitotic cell cycle	-	G3DSA:3.20.20.140 (GENE3D); IPR011059 (G3DSA:2.30.40.GENE3D); IPR011059 (G3DSA:2.30.40.GENE3D); IPR013108 (PFAM); PTHR22642 (PANTHER); PTHR22642:SF2 (PANTHER); SIGNAL_PEPTIDE_H_REGION (PHOBIUS); SIGNAL_PEPTIDE_C_REGION (PHOBIUS); SIGNAL_PEPTIDE_N_REGION (PHOBIUS); SIGNAL_PEPTIDE (PHOBIUS); NON_CYTOPLASMIC_DOMAIN (PHOBIUS); IPR011059 (SUPERFAMILY); IPR032466 (SUPERFAMILY); TMhelix (TMHMM)
KEH33013	amidohydrolase YtcJ-like protein, putative	1323	20	0	0.9075	5	F:hydrolase activity, acting on carbon-nitrogen (but not peptide) bonds; C:perinuclear region of cytoplasm; P:nitrogen compound metabolic process; C:endoplasmic reticulum; P:regulation of mitotic cell cycle	-	IPR013108 (PFAM); G3DSA:3.20.20.140 (GENE3D); IPR011059 (G3DSA:2.30.40.GENE3D); PTHR22642:SF2 (PANTHER); PTHR22642 (PANTHER); SIGNAL_PEPTIDE (PHOBIUS); SIGNAL_PEPTIDE_H_REGION (PHOBIUS); SIGNAL_PEPTIDE_N_REGION (PHOBIUS); NON_CYTOPLASMIC_DOMAIN (PHOBIUS); SIGNAL_PEPTIDE_C_REGION (PHOBIUS); IPR032466 (SUPERFAMILY); IPR011059 (SUPERFAMILY); TMhelix (TMHMM)
KEH33014	amidohydrolase YtcJ-like protein, putative	1377	20	0	0.9075	5	F:hydrolase activity, acting on carbon-nitrogen (but not peptide) bonds; C:perinuclear region of cytoplasm; P:nitrogen compound metabolic process; C:endoplasmic reticulum; P:regulation of mitotic cell cycle	-	G3DSA:3.20.20.140 (GENE3D); IPR011059 (G3DSA:2.30.40.GENE3D); IPR013108 (PFAM); PTHR22642 (PANTHER); PTHR22642:SF2 (PANTHER); SIGNAL_PEPTIDE_C_REGION (PHOBIUS); SIGNAL_PEPTIDE (PHOBIUS); SIGNAL_PEPTIDE_H_REGION (PHOBIUS); SIGNAL_PEPTIDE_N_REGION (PHOBIUS); NON_CYTOPLASMIC_DOMAIN (PHOBIUS); IPR032466 (SUPERFAMILY); IPR011059 (SUPERFAMILY); TMhelix (TMHMM); TMhelix (TMHMM)
AES69052	disease resistance protein (CC-NBS-LRR class) family protein	3453	20	0	0.8025	2	F:ATP binding; F:ADP binding	-	PR00364 (PRINTS); IPR003591 (SMART); IPR032675 (G3DSA:3.80.10.GENE3D); IPR002182 (PFAM); IPR027417 (G3DSA:3.40.50.GENE3D); IPR032675 (G3DSA:3.80.10.GENE3D); PTHR23155:SF414 (PANTHER); PTHR23155 (PANTHER); IPR027417 (SUPERFAMILY); IPR032675 (SUPERFAMILY); IPR032675 (SUPERFAMILY)
KEH33142	dentin sialophosphoprotein-like protein, putative	5199	20	0	0.77	-		-	PTHR31267 (PANTHER); PTHR31267:SF2 (PANTHER)
KEH33143	dentin sialophosphoprotein-like protein, putative	5109	20	0	0.7585	-		-	PTHR31267 (PANTHER); PTHR31267:SF2 (PANTHER)
AES69201	U5 small nuclear ribonucleoprotein helicase	6246	20	0	0.929	7	F:nucleic acid binding; F:ATP binding; F:protein binding; C:intracellular ribonucleoprotein complex; P:metabolic process; C:viral nucleocapsid; F:helicase activity	EC:3.6.1; EC:3.6.1.15	Coil (COILS); PIRSF039073 (PIRSF); IPR014001 (SMART); IPR004179 (SMART); IPR004179 (SMART); IPR003593 (SMART); IPR001650 (SMART); IPR027417 (G3DSA:3.40.50.GENE3D); IPR004179 (PFAM); IPR027417 (G3DSA:3.40.50.GENE3D); IPR011545 (PFAM); IPR027417 (G3DSA:3.40.50.GENE3D); IPR000008 (G3DSA:2.60.40.GENE3D); IPR001650 (PFAM); G3DSA:1.10.3380.10 (GENE3D); PTHR24075:SF0 (PANTHER); PTHR24075 (PANTHER); IPR0…
KEH33154	U5 small nuclear ribonucleoprotein helicase	5205	20	0	0.9315	7	F:nucleic acid binding; F:ATP binding; F:protein binding; C:intracellular ribonucleoprotein complex; P:metabolic process; C:viral nucleocapsid; F:helicase activity	EC:3.6.1; EC:3.6.1.15	Coil (COILS); IPR004179 (SMART); IPR001650 (SMART); IPR014001 (SMART); IPR003593 (SMART); IPR004179 (SMART); IPR027417 (G3DSA:3.40.50.GENE3D); IPR000008 (G3DSA:2.60.40.GENE3D); IPR001650 (PFAM); IPR027417 (G3DSA:3.40.50.GENE3D); IPR004179 (PFAM); G3DSA:1.10.3380.10 (GENE3D); IPR011545 (PFAM); IPR027417 (G3DSA:3.40.50.GENE3D); PTHR24031:SF336 (PANTHER); PTHR24031 (PANTHER); IPR014001 (PROSITE_PROF…
KEH33357	flavonoid hydroxylase	1521	20	0	0.847	4	F:iron ion binding; P:oxidation-reduction process; F:flavonoid 3',5'-hydroxylase activity; F:heme binding	EC:1.14.13; EC:1.14.13.88	IPR002401 (PRINTS); IPR001128 (PRINTS); IPR001128 (PFAM); IPR001128 (G3DSA:1.10.630.GENE3D); PTHR24298:SF177 (PANTHER); PTHR24298 (PANTHER); IPR017972 (PROSITE_PATTERNS); NON_CYTOPLASMIC_DOMAIN (PHOBIUS); CYTOPLASMIC_DOMAIN (PHOBIUS); TRANSMEMBRANE (PHOBIUS); IPR001128 (SUPERFAMILY); TMhelix (TMHMM)
KEH33578	RNA recognition motif 2 in plant MEI2-like protein	2571	20	0	0.9155	2	F:nucleotide binding; F:nucleic acid binding	-	IPR000504 (SMART); IPR012677 (G3DSA:3.30.70.GENE3D); IPR007201 (PFAM); IPR000504 (PFAM); IPR012677 (G3DSA:3.30.70.GENE3D); PTHR24012 (PANTHER); PTHR24012:SF390 (PANTHER); IPR000504 (PROSITE_PROFILES); IPR012677 (SUPERFAMILY); IPR012677 (SUPERFAMILY)
KEH33579	RNA recognition motif 2 in plant MEI2-like protein	2562	20	0	0.914	2	F:nucleotide binding; F:nucleic acid binding	-	IPR000504 (SMART); IPR012677 (G3DSA:3.30.70.GENE3D); IPR012677 (G3DSA:3.30.70.GENE3D); IPR000504 (PFAM); IPR007201 (PFAM); PTHR24012:SF390 (PANTHER); PTHR24012 (PANTHER); IPR000504 (PROSITE_PROFILES); IPR012677 (SUPERFAMILY); IPR012677 (SUPERFAMILY)
KEH33580	RNA recognition motif 2 in plant MEI2-like protein	2256	20	0	0.9325	2	F:nucleotide binding; F:nucleic acid binding	-	IPR000504 (SMART); IPR012677 (G3DSA:3.30.70.GENE3D); IPR007201 (PFAM); IPR000504 (PFAM); IPR012677 (G3DSA:3.30.70.GENE3D); PTHR24012:SF390 (PANTHER); PTHR24012 (PANTHER); IPR000504 (PROSITE_PROFILES); IPR012677 (SUPERFAMILY); IPR012677 (SUPERFAMILY)
KEH33581	RNA recognition motif 2 in plant MEI2-like protein	2604	20	0	0.916	2	F:nucleotide binding; F:nucleic acid binding	-	IPR000504 (SMART); IPR000504 (PFAM); IPR007201 (PFAM); IPR012677 (G3DSA:3.30.70.GENE3D); IPR012677 (G3DSA:3.30.70.GENE3D); PTHR24012 (PANTHER); PTHR24012:SF390 (PANTHER); IPR000504 (PROSITE_PROFILES); IPR012677 (SUPERFAMILY); IPR012677 (SUPERFAMILY)
KEH33582	RNA recognition motif 2 in plant MEI2-like protein	2631	20	0	0.9145	2	F:nucleotide binding; F:nucleic acid binding	-	IPR000504 (SMART); IPR012677 (G3DSA:3.30.70.GENE3D); IPR012677 (G3DSA:3.30.70.GENE3D); IPR000504 (PFAM); IPR007201 (PFAM); PTHR24012 (PANTHER); PTHR24012:SF390 (PANTHER); IPR000504 (PROSITE_PROFILES); IPR012677 (SUPERFAMILY); IPR012677 (SUPERFAMILY)
KEH33634	LRR receptor-like kinase family protein	2748	20	0	0.776	6	F:ATP binding; F:protein binding; C:integral component of membrane; P:serine family amino acid metabolic process; F:protein serine/threonine kinase activity; P:protein phosphorylation	EC:2.7.11	IPR003591 (SMART); IPR002290 (SMART); IPR000719 (PFAM); IPR032675 (G3DSA:3.80.10.GENE3D); IPR032675 (G3DSA:3.80.10.GENE3D); IPR001611 (PFAM); IPR013320 (G3DSA:2.60.120.GENE3D); IPR001611 (PFAM); G3DSA:1.10.510.10 (GENE3D); G3DSA:3.30.200.20 (GENE3D); PTHR27000 (PANTHER); PTHR27000:SF31 (PANTHER); IPR008271 (PROSITE_PATTERNS); IPR017441 (PROSITE_PATTERNS); NON_CYTOPLASMIC_DOMAIN (PHOBIUS); CYTOPLA…
KEH33762	CAZy family GT8 glycosyltransferase	1593	20	0	0.859	8	F:polygalacturonate 4-alpha-galacturonosyltransferase activity; C:integral component of membrane; P:pectin biosynthetic process; C:Golgi membrane; P:cell wall organization; P:starch metabolic process; P:sucrose metabolic process; P:nucleotide metabolic process	EC:2.4.1.43	IPR002495 (PFAM); IPR029044 (G3DSA:3.90.550.GENE3D); IPR029993 (PANTHER); PTHR32116:SF30 (PANTHER); TRANSMEMBRANE (PHOBIUS); CYTOPLASMIC_DOMAIN (PHOBIUS); NON_CYTOPLASMIC_DOMAIN (PHOBIUS); IPR029044 (SUPERFAMILY); TMhelix (TMHMM)
KEH33763	CAZy family GT8 glycosyltransferase	1146	20	0	0.8885	8	F:polygalacturonate 4-alpha-galacturonosyltransferase activity; C:integral component of membrane; P:pectin biosynthetic process; C:Golgi membrane; P:cell wall organization; P:starch metabolic process; P:sucrose metabolic process; P:nucleotide metabolic process	EC:2.4.1.43	IPR029044 (G3DSA:3.90.550.GENE3D); IPR002495 (PFAM); IPR029993 (PANTHER); PTHR32116:SF30 (PANTHER); IPR029044 (SUPERFAMILY)
AES70259	ankyrin repeat protein	2205	20	0	0.612	1	F:protein binding	-	Coil (COILS); IPR002110 (SMART); IPR026961 (PFAM); IPR020683 (G3DSA:1.25.40.GENE3D); IPR020683 (PFAM); PTHR24177:SF30 (PANTHER); PTHR24177 (PANTHER); CYTOPLASMIC_DOMAIN (PHOBIUS); NON_CYTOPLASMIC_DOMAIN (PHOBIUS); TRANSMEMBRANE (PHOBIUS); CYTOPLASMIC_DOMAIN (PHOBIUS); TRANSMEMBRANE (PHOBIUS); TRANSMEMBRANE (PHOBIUS); NON_CYTOPLASMIC_DOMAIN (PHOBIUS); IPR020683 (PROSITE_PROFILES); IPR020683 (SUPER…
KEH33853	hypothetical protein MTR_3g052900	1062	20	0	0.7	1	F:binding	-	no IPS match
KEH34001	glucose-1-phosphate adenylyltransferase, putative	294	20	1.1e-61	0.791	4	F:nucleotide binding; P:glucan biosynthetic process; C:chloroplast; F:nucleotidyltransferase activity	-	no IPS match
KEH34179	proton-dependent oligopeptide transport family protein	1713	20	0	0.9215	3	P:oligopeptide transport; C:integral component of membrane; F:transporter activity	-	G3DSA:1.20.1250.20 (GENE3D); G3DSA:1.20.1250.20 (GENE3D); IPR000109 (PFAM); IPR000109 (PANTHER); PTHR11654:SF166 (PANTHER); IPR018456 (PROSITE_PATTERNS); IPR018456 (PROSITE_PATTERNS); TRANSMEMBRANE (PHOBIUS); TRANSMEMBRANE (PHOBIUS); NON_CYTOPLASMIC_DOMAIN (PHOBIUS); TRANSMEMBRANE (PHOBIUS); NON_CYTOPLASMIC_DOMAIN (PHOBIUS); TRANSMEMBRANE (PHOBIUS); TRANSMEMBRANE (PHOBIUS); NON_CYTOPLASMIC_DOMAIN…
KEH34180	proton-dependent oligopeptide transport family protein	1386	20	0	0.9235	3	P:oligopeptide transport; C:integral component of membrane; F:transporter activity	-	G3DSA:1.20.1250.20 (GENE3D); IPR000109 (PFAM); G3DSA:1.20.1250.20 (GENE3D); PTHR11654:SF166 (PANTHER); IPR000109 (PANTHER); IPR018456 (PROSITE_PATTERNS); NON_CYTOPLASMIC_DOMAIN (PHOBIUS); CYTOPLASMIC_DOMAIN (PHOBIUS); TRANSMEMBRANE (PHOBIUS); TRANSMEMBRANE (PHOBIUS); TRANSMEMBRANE (PHOBIUS); CYTOPLASMIC_DOMAIN (PHOBIUS); NON_CYTOPLASMIC_DOMAIN (PHOBIUS); TRANSMEMBRANE (PHOBIUS); TRANSMEMBRANE (PH…
KEH34447	NB-ARC domain disease resistance protein	2898	20	0	0.758	4	P:cellular protein modification process; F:ADP binding; F:transferase activity; P:phosphate-containing compound metabolic process	-	Coil (COILS); PR00364 (PRINTS); IPR027417 (G3DSA:3.40.50.GENE3D); IPR032675 (G3DSA:3.80.10.GENE3D); IPR002182 (PFAM); PTHR23155:SF554 (PANTHER); PTHR23155 (PANTHER); IPR027417 (SUPERFAMILY); IPR032675 (SUPERFAMILY)
KEH34470	anthranilate synthase alpha 1	1806	20	0	0.8815	5	P:L-phenylalanine biosynthetic process; P:tryptophan biosynthetic process; P:tyrosine biosynthetic process; C:anthranilate synthase complex; F:anthranilate synthase activity	EC:4.1.3.27	IPR019999 (PRINTS); IPR005256 (TIGRFAM); IPR006805 (PFAM); IPR005801 (G3DSA:3.60.120.GENE3D); IPR015890 (PFAM); PTHR11236 (PANTHER); PTHR11236:SF20 (PANTHER); SIGNAL_PEPTIDE_C_REGION (PHOBIUS); SIGNAL_PEPTIDE_H_REGION (PHOBIUS); SIGNAL_PEPTIDE (PHOBIUS); NON_CYTOPLASMIC_DOMAIN (PHOBIUS); SIGNAL_PEPTIDE_N_REGION (PHOBIUS); SignalP-TM (SIGNALP_GRAM_POSITIVE); IPR005801 (SUPERFAMILY)
AES70848	cysteine-rich RLK (receptor-like kinase) protein	1935	20	0	0.838	4	F:ATP binding; P:serine family amino acid metabolic process; F:protein serine/threonine kinase activity; P:protein phosphorylation	EC:2.7.11	IPR002290 (SMART); IPR013320 (G3DSA:2.60.120.GENE3D); G3DSA:1.10.510.10 (GENE3D); IPR001245 (PFAM); G3DSA:3.30.200.20 (GENE3D); IPR002902 (PFAM); PTHR27006:SF30 (PANTHER); PTHR27006 (PANTHER); IPR017441 (PROSITE_PATTERNS); IPR008271 (PROSITE_PATTERNS); NON_CYTOPLASMIC_DOMAIN (PHOBIUS); SIGNAL_PEPTIDE_C_REGION (PHOBIUS); SIGNAL_PEPTIDE_N_REGION (PHOBIUS); TRANSMEMBRANE (PHOBIUS); CYTOPLASMIC_DOMAI…
KEH34719	double-strand telomere-binding protein, putative	1938	20	0	0.7295	1	F:telomeric DNA binding	-	IPR001005 (SMART); IPR009057 (G3DSA:1.10.10.GENE3D); PTHR21717 (PANTHER); PTHR21717:SF9 (PANTHER); IPR017930 (PROSITE_PROFILES); IPR009057 (SUPERFAMILY)
AES71222	multiple inositol polyphosphate phosphatase PhyIIa protein	1482	20	0	0.901	7	P:protein dephosphorylation; P:hexachlorocyclohexane metabolic process; C:endoplasmic reticulum; F:inositol hexakisphosphate 2-phosphatase activity; P:riboflavin metabolic process; C:vacuolar membrane; F:acid phosphatase activity	EC:3.1; EC:3.1.3.41; EC:3.1.3.62; EC:3.1.3.2; EC:3.1.3	Coil (COILS); Coil (COILS); IPR016274 (PIRSF); IPR029033 (G3DSA:3.40.50.GENE3D); IPR000560 (PFAM); PTHR20963:SF8 (PANTHER); PTHR20963 (PANTHER); SIGNAL_PEPTIDE_H_REGION (PHOBIUS); SIGNAL_PEPTIDE_C_REGION (PHOBIUS); NON_CYTOPLASMIC_DOMAIN (PHOBIUS); SIGNAL_PEPTIDE_N_REGION (PHOBIUS); SIGNAL_PEPTIDE (PHOBIUS); SignalP-TM (SIGNALP_GRAM_POSITIVE); SignalP-noTM (SIGNALP_EUK); IPR029033 (SUPERFAMILY); …
KEH34806	multiple inositol polyphosphate phosphatase PhyIIa protein	1485	20	0	0.9	7	P:protein dephosphorylation; P:hexachlorocyclohexane metabolic process; C:endoplasmic reticulum; F:inositol hexakisphosphate 2-phosphatase activity; P:riboflavin metabolic process; C:vacuolar membrane; F:acid phosphatase activity	EC:3.1; EC:3.1.3.41; EC:3.1.3.62; EC:3.1.3.2; EC:3.1.3	Coil (COILS); Coil (COILS); IPR016274 (PIRSF); IPR000560 (PFAM); IPR029033 (G3DSA:3.40.50.GENE3D); PTHR20963:SF8 (PANTHER); PTHR20963 (PANTHER); SIGNAL_PEPTIDE (PHOBIUS); SIGNAL_PEPTIDE_H_REGION (PHOBIUS); SIGNAL_PEPTIDE_C_REGION (PHOBIUS); NON_CYTOPLASMIC_DOMAIN (PHOBIUS); SIGNAL_PEPTIDE_N_REGION (PHOBIUS); SignalP-TM (SIGNALP_GRAM_POSITIVE); SignalP-noTM (SIGNALP_EUK); IPR029033 (SUPERFAMILY); …
AES71340	PPR containing plant-like protein	2238	20	0	0.788	3	F:protein binding; P:metabolic process; F:microtubule-severing ATPase activity	EC:3.6.1; EC:3.6.1.3; EC:3.6.1.15; EC:3.6.4.3	IPR002885 (TIGRFAM); IPR002885 (PFAM); IPR002885 (PFAM); IPR002885 (PFAM); IPR011990 (G3DSA:1.25.40.GENE3D); IPR002885 (PROSITE_PROFILES); IPR011990 (SUPERFAMILY)
KEH34922	sugar porter (SP) family MFS transporter	1113	20	0	0.888	4	F:substrate-specific transmembrane transporter activity; P:transmembrane transport; C:integral component of membrane; P:carbohydrate transport	-	IPR003663 (PRINTS); IPR003663 (TIGRFAM); G3DSA:1.20.1250.20 (GENE3D); IPR005828 (PFAM); PTHR23500 (PANTHER); PTHR23500:SF44 (PANTHER); IPR005829 (PROSITE_PATTERNS); IPR005829 (PROSITE_PATTERNS); TRANSMEMBRANE (PHOBIUS); CYTOPLASMIC_DOMAIN (PHOBIUS); TRANSMEMBRANE (PHOBIUS); TRANSMEMBRANE (PHOBIUS); TRANSMEMBRANE (PHOBIUS); NON_CYTOPLASMIC_DOMAIN (PHOBIUS); NON_CYTOPLASMIC_DOMAIN (PHOBIUS); NON_CY…
AES71504	boron transporter-like protein	2112	20	0	0.9195	5	P:anion transmembrane transport; C:integral component of membrane; F:inorganic anion exchanger activity; P:chloride transport; P:bicarbonate transport	-	G3DSA:1.10.287.570 (GENE3D); IPR011531 (PFAM); PTHR11453:SF51 (PANTHER); IPR003020 (PANTHER); TRANSMEMBRANE (PHOBIUS); TRANSMEMBRANE (PHOBIUS); TRANSMEMBRANE (PHOBIUS); CYTOPLASMIC_DOMAIN (PHOBIUS); TRANSMEMBRANE (PHOBIUS); TRANSMEMBRANE (PHOBIUS); CYTOPLASMIC_DOMAIN (PHOBIUS); CYTOPLASMIC_DOMAIN (PHOBIUS); TRANSMEMBRANE (PHOBIUS); NON_CYTOPLASMIC_DOMAIN (PHOBIUS); NON_CYTOPLASMIC_DOMAIN (PHOBIUS…
KEH35103	L-ascorbate oxidase	1620	20	0	0.8515	6	P:obsolete electron transport; F:copper ion binding; P:oxidation-reduction process; P:L-ascorbic acid metabolic process; C:extracellular region; F:L-ascorbate oxidase activity	EC:1.10.3; EC:1.10.3.3	IPR017760 (TIGRFAM); IPR011707 (PFAM); IPR008972 (G3DSA:2.60.40.GENE3D); IPR008972 (G3DSA:2.60.40.GENE3D); IPR001117 (PFAM); IPR011706 (PFAM); IPR008972 (G3DSA:2.60.40.GENE3D); PTHR11709 (PANTHER); PTHR11709:SF97 (PANTHER); IPR002355 (PROSITE_PATTERNS); IPR002355 (PROSITE_PATTERNS); SIGNAL_PEPTIDE_N_REGION (PHOBIUS); SIGNAL_PEPTIDE (PHOBIUS); SIGNAL_PEPTIDE_C_REGION (PHOBIUS); NON_CYTOPLASMIC_DOM…
KEH35105	L-ascorbate oxidase	1794	20	0	0.8535	6	P:obsolete electron transport; F:copper ion binding; P:oxidation-reduction process; P:L-ascorbic acid metabolic process; C:extracellular region; F:L-ascorbate oxidase activity	EC:1.10.3; EC:1.10.3.3	IPR011707 (PFAM); IPR008972 (G3DSA:2.60.40.GENE3D); IPR011706 (PFAM); IPR001117 (PFAM); IPR008972 (G3DSA:2.60.40.GENE3D); IPR008972 (G3DSA:2.60.40.GENE3D); PTHR11709:SF97 (PANTHER); PTHR11709 (PANTHER); IPR002355 (PROSITE_PATTERNS); IPR002355 (PROSITE_PATTERNS); SIGNAL_PEPTIDE_H_REGION (PHOBIUS); NON_CYTOPLASMIC_DOMAIN (PHOBIUS); SIGNAL_PEPTIDE_N_REGION (PHOBIUS); SIGNAL_PEPTIDE_C_REGION (PHOBIUS…
AES71667	disease resistance protein (TIR-NBS-LRR class), putative	4995	20	0	0.7	3	F:protein binding; P:signal transduction; F:ADP binding	-	PR00364 (PRINTS); IPR000157 (SMART); IPR032675 (G3DSA:3.80.10.GENE3D); IPR027417 (G3DSA:3.40.50.GENE3D); IPR000157 (G3DSA:3.40.50.GENE3D); IPR032675 (G3DSA:3.80.10.GENE3D); IPR000157 (PFAM); IPR002182 (PFAM); IPR032675 (G3DSA:3.80.10.GENE3D); PTHR11017:SF174 (PANTHER); PTHR11017 (PANTHER); NON_CYTOPLASMIC_DOMAIN (PHOBIUS); CYTOPLASMIC_DOMAIN (PHOBIUS); TRANSMEMBRANE (PHOBIUS); IPR000157 (PROSITE_…
KEH35142	disease resistance protein (TIR-NBS-LRR class), putative	3531	20	0	0.7025	3	F:protein binding; P:signal transduction; F:ADP binding	-	PR00364 (PRINTS); IPR000157 (SMART); IPR000157 (G3DSA:3.40.50.GENE3D); IPR002182 (PFAM); IPR000157 (PFAM); IPR027417 (G3DSA:3.40.50.GENE3D); IPR032675 (G3DSA:3.80.10.GENE3D); IPR032675 (G3DSA:3.80.10.GENE3D); PTHR11017 (PANTHER); PTHR11017:SF174 (PANTHER); IPR000157 (PROSITE_PROFILES); IPR032675 (SUPERFAMILY); IPR027417 (SUPERFAMILY); IPR011991 (SUPERFAMILY); IPR000157 (SUPERFAMILY)
KEH35143	disease resistance protein (TIR-NBS-LRR class), putative	3822	20	0	0.7005	3	F:protein binding; P:signal transduction; F:ADP binding	-	PR00364 (PRINTS); IPR000157 (SMART); IPR002182 (PFAM); IPR032675 (G3DSA:3.80.10.GENE3D); IPR000157 (G3DSA:3.40.50.GENE3D); IPR032675 (G3DSA:3.80.10.GENE3D); IPR000157 (PFAM); IPR027417 (G3DSA:3.40.50.GENE3D); PTHR11017 (PANTHER); PTHR11017:SF174 (PANTHER); NON_CYTOPLASMIC_DOMAIN (PHOBIUS); TRANSMEMBRANE (PHOBIUS); CYTOPLASMIC_DOMAIN (PHOBIUS); IPR000157 (PROSITE_PROFILES); IPR000157 (SUPERFAMILY)…
AES71699	glycosyl hydrolase family 9 protein	1500	20	0	0.918	4	P:cellulose catabolic process; P:starch metabolic process; F:cellulase activity; P:sucrose metabolic process	EC:3.2.1.4	IPR012341 (G3DSA:1.50.10.GENE3D); IPR001701 (PFAM); PTHR22298 (PANTHER); PTHR22298:SF32 (PANTHER); IPR018221 (PROSITE_PATTERNS); IPR018221 (PROSITE_PATTERNS); SIGNAL_PEPTIDE_C_REGION (PHOBIUS); SIGNAL_PEPTIDE (PHOBIUS); NON_CYTOPLASMIC_DOMAIN (PHOBIUS); SIGNAL_PEPTIDE_N_REGION (PHOBIUS); SIGNAL_PEPTIDE_H_REGION (PHOBIUS); SignalP-noTM (SIGNALP_EUK); IPR008928 (SUPERFAMILY)
AES71719	ZIP zinc/iron transport family protein	1050	20	0	0.8955	3	C:integral component of membrane; F:zinc ion transmembrane transporter activity; P:zinc II ion transmembrane transport	-	IPR004698 (TIGRFAM); IPR003689 (PFAM); PTHR11040 (PANTHER); PTHR11040:SF35 (PANTHER); TRANSMEMBRANE (PHOBIUS); SIGNAL_PEPTIDE_N_REGION (PHOBIUS); TRANSMEMBRANE (PHOBIUS); TRANSMEMBRANE (PHOBIUS); NON_CYTOPLASMIC_DOMAIN (PHOBIUS); TRANSMEMBRANE (PHOBIUS); TRANSMEMBRANE (PHOBIUS); NON_CYTOPLASMIC_DOMAIN (PHOBIUS); NON_CYTOPLASMIC_DOMAIN (PHOBIUS); SIGNAL_PEPTIDE_C_REGION (PHOBIUS); TRANSMEMBRANE (P…
AES71720	ZIP zinc/iron transport family protein	1119	20	0	0.894	3	C:integral component of membrane; F:zinc ion transmembrane transporter activity; P:zinc II ion transmembrane transport	-	IPR003689 (PFAM); IPR004698 (TIGRFAM); PTHR11040:SF35 (PANTHER); PTHR11040 (PANTHER); TRANSMEMBRANE (PHOBIUS); TRANSMEMBRANE (PHOBIUS); TRANSMEMBRANE (PHOBIUS); TRANSMEMBRANE (PHOBIUS); TRANSMEMBRANE (PHOBIUS); CYTOPLASMIC_DOMAIN (PHOBIUS); CYTOPLASMIC_DOMAIN (PHOBIUS); NON_CYTOPLASMIC_DOMAIN (PHOBIUS); NON_CYTOPLASMIC_DOMAIN (PHOBIUS); NON_CYTOPLASMIC_DOMAIN (PHOBIUS); CYTOPLASMIC_DOMAIN (PHOBIU…
AES71721	ZIP zinc/iron transport family protein	1134	20	0	0.9015	3	C:integral component of membrane; F:zinc ion transmembrane transporter activity; P:zinc II ion transmembrane transport	-	IPR003689 (PFAM); IPR004698 (TIGRFAM); PTHR11040 (PANTHER); PTHR11040:SF35 (PANTHER); CYTOPLASMIC_DOMAIN (PHOBIUS); TRANSMEMBRANE (PHOBIUS); NON_CYTOPLASMIC_DOMAIN (PHOBIUS); TRANSMEMBRANE (PHOBIUS); TRANSMEMBRANE (PHOBIUS); CYTOPLASMIC_DOMAIN (PHOBIUS); TRANSMEMBRANE (PHOBIUS); NON_CYTOPLASMIC_DOMAIN (PHOBIUS); CYTOPLASMIC_DOMAIN (PHOBIUS); NON_CYTOPLASMIC_DOMAIN (PHOBIUS); CYTOPLASMIC_DOMAIN (P…
AES72117	60 kDa inner membrane protein	1599	20	0	0.7875	6	P:chloroplast relocation; P:ncRNA metabolic process; C:integral component of membrane; P:thylakoid membrane organization; C:chloroplast thylakoid membrane; P:protein insertion into membrane	-	Coil (COILS); IPR028055 (TIGRFAM); IPR001708 (PFAM); PTHR12428:SF18 (PANTHER); IPR001708 (PANTHER); NON_CYTOPLASMIC_DOMAIN (PHOBIUS); NON_CYTOPLASMIC_DOMAIN (PHOBIUS); TRANSMEMBRANE (PHOBIUS); TRANSMEMBRANE (PHOBIUS); CYTOPLASMIC_DOMAIN (PHOBIUS); CYTOPLASMIC_DOMAIN (PHOBIUS); TRANSMEMBRANE (PHOBIUS); NON_CYTOPLASMIC_DOMAIN (PHOBIUS); TRANSMEMBRANE (PHOBIUS); TMhelix (TMHMM); TMhelix (TMHMM); TMh…
AES72175	triacylglycerol lipase-like protein	1341	20	0	0.67	2	P:lipid metabolic process; F:hydrolase activity	-	IPR002921 (PFAM); IPR029058 (G3DSA:3.40.50.GENE3D); PTHR21493:SF142 (PANTHER); PTHR21493 (PANTHER); TRANSMEMBRANE (PHOBIUS); TRANSMEMBRANE (PHOBIUS); TRANSMEMBRANE (PHOBIUS); TRANSMEMBRANE (PHOBIUS); NON_CYTOPLASMIC_DOMAIN (PHOBIUS); NON_CYTOPLASMIC_DOMAIN (PHOBIUS); CYTOPLASMIC_DOMAIN (PHOBIUS); CYTOPLASMIC_DOMAIN (PHOBIUS); CYTOPLASMIC_DOMAIN (PHOBIUS); IPR029058 (SUPERFAMILY); TMhelix (TMHMM);…
AES72290	replication factor C subunit 5	1068	20	0	0.9115	13	P:DNA replication; P:embryo sac egg cell differentiation; P:floral organ formation; P:mitotic recombination; P:mRNA splicing, via spliceosome; P:methylation-dependent chromatin silencing; F:DNA binding; F:ATP binding; P:regulation of flower development; P:RNA interference; P:negative regulation of defense response; P:chromatin silencing by small RNA; P:histone H3-K9 methylation	-	IPR003593 (SMART); IPR003959 (PFAM); IPR013748 (PFAM); IPR027417 (G3DSA:3.40.50.GENE3D); G3DSA:1.10.8.60 (GENE3D); G3DSA:1.20.272.10 (GENE3D); PTHR11669 (PANTHER); PTHR11669:SF9 (PANTHER); IPR008921 (SUPERFAMILY); IPR027417 (SUPERFAMILY)
KEH35309	replication factor C subunit 5	903	20	0	0.9065	13	P:DNA replication; P:embryo sac egg cell differentiation; P:floral organ formation; P:mitotic recombination; P:mRNA splicing, via spliceosome; P:methylation-dependent chromatin silencing; F:DNA binding; F:ATP binding; P:regulation of flower development; P:RNA interference; P:negative regulation of defense response; P:chromatin silencing by small RNA; P:histone H3-K9 methylation	-	IPR003593 (SMART); G3DSA:1.10.8.60 (GENE3D); IPR027417 (G3DSA:3.40.50.GENE3D); G3DSA:1.20.272.10 (GENE3D); IPR003959 (PFAM); PTHR11669 (PANTHER); PTHR11669:SF9 (PANTHER); IPR027417 (SUPERFAMILY); IPR008921 (SUPERFAMILY)
KEH35327	signal peptidase I family protein	582	20	3.1e-141	0.8655	3	P:proteolysis; C:integral component of membrane; F:serine-type peptidase activity	-	IPR000223 (PRINTS); IPR019759 (PFAM); IPR028360 (G3DSA:2.10.109.GENE3D); IPR000223 (TIGRFAM); PTHR12383:SF24 (PANTHER); IPR000223 (PANTHER); IPR019756 (PROSITE_PATTERNS); IPR019758 (PROSITE_PATTERNS); CYTOPLASMIC_DOMAIN (PHOBIUS); TRANSMEMBRANE (PHOBIUS); NON_CYTOPLASMIC_DOMAIN (PHOBIUS); IPR015927 (SUPERFAMILY)
AES72608	CTC-interacting domain protein	1131	20	0	0.861	2	F:nucleotide binding; F:nucleic acid binding	-	IPR000504 (SMART); IPR000504 (PFAM); IPR012677 (G3DSA:3.30.70.GENE3D); IPR009818 (PFAM); IPR012677 (G3DSA:3.30.70.GENE3D); PTHR24012 (PANTHER); IPR000504 (PROSITE_PROFILES); IPR012677 (SUPERFAMILY); IPR012677 (SUPERFAMILY)
AES72713	class III peroxidase	969	20	0	0.874	8	F:peroxidase activity; P:response to oxidative stress; F:metal ion binding; P:obsolete peroxidase reaction; P:oxidation-reduction process; C:extracellular region; F:heme binding; P:hydrogen peroxide catabolic process	EC:1.11.1.7	IPR002016 (PRINTS); IPR000823 (PRINTS); IPR002016 (PFAM); G3DSA:1.10.420.10 (GENE3D); G3DSA:1.10.520.10 (GENE3D); PTHR31388 (PANTHER); PTHR31388:SF24 (PANTHER); IPR019794 (PROSITE_PATTERNS); IPR019793 (PROSITE_PATTERNS); SIGNAL_PEPTIDE_N_REGION (PHOBIUS); NON_CYTOPLASMIC_DOMAIN (PHOBIUS); SIGNAL_PEPTIDE_H_REGION (PHOBIUS); SIGNAL_PEPTIDE (PHOBIUS); SIGNAL_PEPTIDE_C_REGION (PHOBIUS); IPR002016 (PR…
AES72838	zinc finger C-x8-C-x5-C-x3-H type protein, putative	2982	20	0	0.7175	1	F:metal ion binding	-	IPR000571 (SMART); IPR000571 (G3DSA:4.10.1000.GENE3D); IPR000571 (PFAM); PTHR36886 (PANTHER); PTHR36886:SF2 (PANTHER); IPR000571 (PROSITE_PROFILES); IPR000571 (SUPERFAMILY)
KEH35591	zinc finger C-x8-C-x5-C-x3-H type protein, putative	3075	20	0	0.7175	1	F:metal ion binding	-	IPR000571 (SMART); IPR000571 (PFAM); IPR000571 (G3DSA:4.10.1000.GENE3D); PTHR36886 (PANTHER); PTHR36886:SF2 (PANTHER); SIGNAL_PEPTIDE_H_REGION (PHOBIUS); SIGNAL_PEPTIDE (PHOBIUS); SIGNAL_PEPTIDE_C_REGION (PHOBIUS); NON_CYTOPLASMIC_DOMAIN (PHOBIUS); SIGNAL_PEPTIDE_N_REGION (PHOBIUS); IPR000571 (PROSITE_PROFILES); SignalP-noTM (SIGNALP_EUK); IPR000571 (SUPERFAMILY); TMhelix (TMHMM)
AES72880	NAC transcription factor-like protein	627	20	1.8e-151	0.717	3	C:nucleus; F:DNA binding; P:regulation of transcription, DNA-templated	-	IPR003441 (PFAM); PTHR31719:SF20 (PANTHER); PTHR31719 (PANTHER); IPR003441 (PROSITE_PROFILES); IPR003441 (SUPERFAMILY)
AES73126	cytochrome C biogenesis protein ccsA, putative	1188	20	0	0.716	1	F:protein binding	-	Coil (COILS); IPR032675 (G3DSA:3.80.10.GENE3D); PTHR32212:SF65 (PANTHER); PTHR32212 (PANTHER); SSF52047 (SUPERFAMILY); IPR001810 (SUPERFAMILY)
AES73165	chaperone DnaJ-domain protein	687	20	6.7e-169	0.7075	3	F:DNA binding; P:mitotic nuclear division; C:cellular_component	-	IPR001623 (PRINTS); IPR001623 (SMART); IPR001623 (G3DSA:1.10.287.GENE3D); IPR001623 (PFAM); PTHR24078 (PANTHER); PTHR24078:SF259 (PANTHER); IPR018253 (PROSITE_PATTERNS); IPR001623 (PROSITE_PROFILES); IPR001623 (SUPERFAMILY)
KEH35751	transparent testa protein	1701	20	0	0.854	5	P:lignin catabolic process; F:copper ion binding; C:apoplast; P:oxidation-reduction process; F:hydroquinone:oxygen oxidoreductase activity	EC:1.10.3; EC:1.10.3.2	IPR011706 (PFAM); IPR008972 (G3DSA:2.60.40.GENE3D); IPR001117 (PFAM); IPR008972 (G3DSA:2.60.40.GENE3D); IPR017761 (TIGRFAM); IPR011707 (PFAM); PTHR11709 (PANTHER); PTHR11709:SF94 (PANTHER); IPR002355 (PROSITE_PATTERNS); IPR002355 (PROSITE_PATTERNS); SIGNAL_PEPTIDE_H_REGION (PHOBIUS); SIGNAL_PEPTIDE_N_REGION (PHOBIUS); SIGNAL_PEPTIDE (PHOBIUS); SIGNAL_PEPTIDE_C_REGION (PHOBIUS); NON_CYTOPLASMIC_DO…
KEH35753	DCL protein	609	20	1.3e-136	0.788	5	C:chloroplast; P:amine metabolic process; F:copper ion binding; F:quinone binding; P:cellular response to water deprivation	-	G3DSA:3.10.450.40 (GENE3D); IPR021602 (PFAM); PTHR33415:SF4 (PANTHER); PTHR33415 (PANTHER); SIGNAL_PEPTIDE_N_REGION (PHOBIUS); NON_CYTOPLASMIC_DOMAIN (PHOBIUS); SIGNAL_PEPTIDE_C_REGION (PHOBIUS); SIGNAL_PEPTIDE (PHOBIUS); SIGNAL_PEPTIDE_H_REGION (PHOBIUS)
KEH35754	DCL protein	600	20	9.9e-135	0.7215	5	C:chloroplast; P:amine metabolic process; F:copper ion binding; F:quinone binding; P:cellular response to water deprivation	-	G3DSA:3.10.450.40 (GENE3D); IPR021602 (PFAM); PTHR33415:SF4 (PANTHER); PTHR33415 (PANTHER); SIGNAL_PEPTIDE_C_REGION (PHOBIUS); SIGNAL_PEPTIDE (PHOBIUS); SIGNAL_PEPTIDE_N_REGION (PHOBIUS); SIGNAL_PEPTIDE_H_REGION (PHOBIUS); NON_CYTOPLASMIC_DOMAIN (PHOBIUS)
KEH35755	DCL protein	504	20	1.4e-107	0.746	5	C:chloroplast; P:amine metabolic process; F:copper ion binding; F:quinone binding; P:cellular response to water deprivation	-	IPR021602 (PFAM); G3DSA:3.10.450.40 (GENE3D); PTHR33415 (PANTHER); PTHR33415:SF4 (PANTHER); SIGNAL_PEPTIDE_C_REGION (PHOBIUS); SIGNAL_PEPTIDE_N_REGION (PHOBIUS); NON_CYTOPLASMIC_DOMAIN (PHOBIUS); SIGNAL_PEPTIDE (PHOBIUS); SIGNAL_PEPTIDE_H_REGION (PHOBIUS)
AES73494	DNA cross-link repair protein pso2/SNM1, putative	2016	20	0	0.7365	8	P:sister chromatid cohesion; F:protein binding; P:meiotic chromosome segregation; F:benzoate 4-monooxygenase activity; P:oxidation-reduction process; P:gravitropism; P:benzoate metabolic process; P:chromatin silencing by small RNA	EC:1.14.13; EC:1.14.13.12	IPR001660 (SMART); IPR001279 (SMART); IPR011084 (PFAM); IPR013761 (G3DSA:1.10.150.GENE3D); IPR001660 (PFAM); IPR001279 (G3DSA:3.60.15.GENE3D); PTHR23240 (PANTHER); PTHR23240:SF10 (PANTHER); TRANSMEMBRANE (PHOBIUS); CYTOPLASMIC_DOMAIN (PHOBIUS); NON_CYTOPLASMIC_DOMAIN (PHOBIUS); IPR001660 (PROSITE_PROFILES); IPR001279 (SUPERFAMILY); IPR013761 (SUPERFAMILY)
AES73696	rare lipoprotein A-like double-psi beta-barrel protein	432	20	6.5e-71	0.8445	-		-	IPR009009 (G3DSA:2.40.40.GENE3D); IPR009009 (PFAM); PTHR22595 (PANTHER); PTHR22595:SF47 (PANTHER); SIGNAL_PEPTIDE (PHOBIUS); SIGNAL_PEPTIDE_N_REGION (PHOBIUS); SIGNAL_PEPTIDE_H_REGION (PHOBIUS); NON_CYTOPLASMIC_DOMAIN (PHOBIUS); SIGNAL_PEPTIDE_C_REGION (PHOBIUS); IPR007112 (PROSITE_PROFILES); SignalP-TM (SIGNALP_EUK); IPR009009 (SUPERFAMILY); TMhelix (TMHMM)
KEH36060	exostosin family protein	1791	20	0	0.763	2	F:glucuronosyl-N-acetylglucosaminyl-proteoglycan 4-alpha-N-acetylglucosaminyltransferase activity; P:metabolic process	EC:2.4.1.224; EC:2.4.1	IPR004263 (PFAM); PTHR11062:SF108 (PANTHER); PTHR11062 (PANTHER); CYTOPLASMIC_DOMAIN (PHOBIUS); TRANSMEMBRANE (PHOBIUS); NON_CYTOPLASMIC_DOMAIN (PHOBIUS); TMhelix (TMHMM)
KEH36095	cytoplasmic-like arginine-tRNA ligase	1791	20	0	0.9045	6	F:ATP binding; P:arginine metabolic process; F:arginine-tRNA ligase activity; C:cytoplasm; P:proline metabolic process; P:arginyl-tRNA aminoacylation	EC:6.1.1; EC:6.1.1.19	IPR001278 (PRINTS); IPR005148 (SMART); IPR008909 (SMART); IPR001278 (TIGRFAM); IPR009080 (G3DSA:1.10.730.GENE3D); IPR014729 (G3DSA:3.40.50.GENE3D); IPR005148 (G3DSA:3.30.1360.GENE3D); IPR005148 (PFAM); IPR008909 (PFAM); IPR001278 (PFAM); IPR001278 (PANTHER); PTHR11956:SF5 (PANTHER); IPR001412 (PROSITE_PATTERNS); IPR001278 (HAMAP); SSF52374 (SUPERFAMILY); IPR009080 (SUPERFAMILY); IPR005148 (SUPERF…
AES73910	ergosterol biosynthetic-like protein	402	20	2.3e-90	0.931	2	C:integral component of membrane; P:pentacyclic triterpenoid biosynthetic process	-	IPR005352 (PFAM); PTHR15451 (PANTHER); PTHR15451:SF19 (PANTHER); NON_CYTOPLASMIC_DOMAIN (PHOBIUS); CYTOPLASMIC_DOMAIN (PHOBIUS); TRANSMEMBRANE (PHOBIUS); NON_CYTOPLASMIC_DOMAIN (PHOBIUS); CYTOPLASMIC_DOMAIN (PHOBIUS); TRANSMEMBRANE (PHOBIUS); TRANSMEMBRANE (PHOBIUS); NON_CYTOPLASMIC_DOMAIN (PHOBIUS); TRANSMEMBRANE (PHOBIUS); TMhelix (TMHMM); TMhelix (TMHMM); TMhelix (TMHMM); TMhelix (TMHMM)
AES73919	cation/H+ exchanger 3	2358	20	0	0.82	5	P:potassium ion transport; P:sodium ion transport; C:integral component of membrane; F:monovalent cation:proton antiporter activity; P:hydrogen ion transmembrane transport	-	Coil (COILS); IPR006153 (PFAM); PTHR32468:SF28 (PANTHER); PTHR32468 (PANTHER); CYTOPLASMIC_DOMAIN (PHOBIUS); TRANSMEMBRANE (PHOBIUS); TRANSMEMBRANE (PHOBIUS); TRANSMEMBRANE (PHOBIUS); CYTOPLASMIC_DOMAIN (PHOBIUS); CYTOPLASMIC_DOMAIN (PHOBIUS); CYTOPLASMIC_DOMAIN (PHOBIUS); NON_CYTOPLASMIC_DOMAIN (PHOBIUS); TRANSMEMBRANE (PHOBIUS); NON_CYTOPLASMIC_DOMAIN (PHOBIUS); TRANSMEMBRANE (PHOBIUS); CYTOPLA…
AES73942	glutamyl-tRNA reductase family protein	1596	20	0	0.9145	4	F:NADP binding; F:glutamyl-tRNA reductase activity; P:oxidation-reduction process; P:protoporphyrinogen IX biosynthetic process	EC:1.2.1.70	Coil (COILS); IPR015896 (PFAM); IPR000343 (TIGRFAM); IPR015895 (PFAM); IPR016040 (G3DSA:3.40.50.GENE3D); IPR006151 (PFAM); PTHR13812:SF20 (PANTHER); PTHR13812 (PANTHER); IPR018214 (PROSITE_PATTERNS); IPR000343 (HAMAP); IPR015896 (SUPERFAMILY); IPR016040 (SUPERFAMILY); IPR015895 (SUPERFAMILY)
AES73943	glutamyl-tRNA reductase family protein	1308	20	0	0.9635	4	F:NADP binding; F:glutamyl-tRNA reductase activity; P:oxidation-reduction process; P:protoporphyrinogen IX biosynthetic process	EC:1.2.1.70	Coil (COILS); IPR000343 (PIRSF); IPR016040 (G3DSA:3.40.50.GENE3D); IPR000343 (TIGRFAM); IPR015895 (PFAM); IPR015896 (PFAM); IPR006151 (PFAM); PTHR13812 (PANTHER); PTHR13812:SF20 (PANTHER); IPR018214 (PROSITE_PATTERNS); IPR000343 (HAMAP); IPR016040 (SUPERFAMILY); IPR015895 (SUPERFAMILY); IPR015896 (SUPERFAMILY)
AES73952	phosphoglycerate mutase family protein	1008	20	0	0.9155	-		-	IPR013078 (SMART); IPR029033 (G3DSA:3.40.50.GENE3D); IPR013078 (PFAM); PTHR23029:SF40 (PANTHER); PTHR23029 (PANTHER); IPR029033 (SUPERFAMILY)
KEH36118	phosphoglycerate mutase family protein	858	20	0	0.942	-		-	IPR013078 (SMART); IPR013078 (PFAM); IPR029033 (G3DSA:3.40.50.GENE3D); PTHR23029:SF40 (PANTHER); PTHR23029 (PANTHER); IPR029033 (SUPERFAMILY)
AES73985	polyamine oxidase	5982	20	0	0.7475	6	C:nucleus; F:DNA binding; F:protein binding; F:oxidoreductase activity; P:transcription, DNA-templated; P:oxidation-reduction process	-	PR00419 (PRINTS); IPR023753 (G3DSA:3.50.50.GENE3D); IPR007526 (PFAM); G3DSA:3.90.660.10 (GENE3D); IPR002937 (PFAM); IPR011991 (G3DSA:1.10.10.GENE3D); PTHR10742 (PANTHER); PTHR10742:SF284 (PANTHER); IPR007526 (PROSITE_PROFILES); IPR023753 (SUPERFAMILY); IPR017923 (SUPERFAMILY); IPR009057 (SUPERFAMILY); SSF54373 (SUPERFAMILY)
KEH36227	polyamine oxidase	5793	20	0	0.748	6	C:nucleus; F:DNA binding; F:protein binding; F:oxidoreductase activity; P:transcription, DNA-templated; P:oxidation-reduction process	-	PR00419 (PRINTS); IPR011991 (G3DSA:1.10.10.GENE3D); G3DSA:3.90.660.10 (GENE3D); IPR023753 (G3DSA:3.50.50.GENE3D); IPR007526 (PFAM); IPR002937 (PFAM); PTHR10742 (PANTHER); PTHR10742:SF284 (PANTHER); IPR007526 (PROSITE_PROFILES); IPR017923 (SUPERFAMILY); SSF54373 (SUPERFAMILY); IPR009057 (SUPERFAMILY); IPR023753 (SUPERFAMILY)
AES74023	hypothetical protein MTR_3g114040	312	11	4.5e-47	0.7673	3	F:2-amino-4-hydroxy-6-hydroxymethyldihydropteridine diphosphokinase activity; F:dihydroneopterin aldolase activity; P:folic acid biosynthetic process	EC:4.1.2.25; EC:2.7.6.3	NON_CYTOPLASMIC_DOMAIN (PHOBIUS); SIGNAL_PEPTIDE_H_REGION (PHOBIUS); SIGNAL_PEPTIDE_C_REGION (PHOBIUS); SIGNAL_PEPTIDE_N_REGION (PHOBIUS); SIGNAL_PEPTIDE (PHOBIUS)
KEH36287	ATP-dependent zinc metalloprotease FTSH protein	2121	20	0	0.91	8	P:cell division; F:ATP binding; F:metal ion binding; C:chloroplast membrane; P:proteolysis; C:integral component of membrane; F:metalloendopeptidase activity; P:cell cycle	EC:3.4.24	IPR003593 (SMART); G3DSA:1.10.8.60 (GENE3D); IPR005936 (TIGRFAM); IPR003959 (PFAM); IPR000642 (PFAM); IPR027417 (G3DSA:3.40.50.GENE3D); PTHR23076:SF33 (PANTHER); PTHR23076 (PANTHER); IPR003960 (PROSITE_PATTERNS); NON_CYTOPLASMIC_DOMAIN (PHOBIUS); CYTOPLASMIC_DOMAIN (PHOBIUS); TRANSMEMBRANE (PHOBIUS); IPR005936 (HAMAP); SSF140990 (SUPERFAMILY); IPR027417 (SUPERFAMILY); TMhelix (TMHMM)
KEH36288	ATP-dependent zinc metalloprotease FTSH protein	1500	20	0	0.9675	8	P:cell division; F:ATP binding; F:metal ion binding; C:chloroplast membrane; P:proteolysis; C:integral component of membrane; F:metalloendopeptidase activity; P:cell cycle	EC:3.4.24	IPR003959 (PFAM); IPR027417 (G3DSA:3.40.50.GENE3D); IPR000642 (PFAM); IPR027417 (G3DSA:3.40.50.GENE3D); PTHR23076:SF33 (PANTHER); PTHR23076 (PANTHER); NON_CYTOPLASMIC_DOMAIN (PHOBIUS); CYTOPLASMIC_DOMAIN (PHOBIUS); TRANSMEMBRANE (PHOBIUS); SSF140990 (SUPERFAMILY); IPR027417 (SUPERFAMILY); TMhelix (TMHMM)
KEH36297	GDP-fucose O-fucosyltransferase-like protein	1719	20	0	0.8645	2	F:transferase activity, transferring glycosyl groups; P:metabolic process	-	IPR024709 (PIRSF); IPR019378 (PFAM); PTHR31818 (PANTHER); PTHR31818:SF1 (PANTHER); SIGNAL_PEPTIDE_N_REGION (PHOBIUS); SIGNAL_PEPTIDE_H_REGION (PHOBIUS); SIGNAL_PEPTIDE_C_REGION (PHOBIUS); NON_CYTOPLASMIC_DOMAIN (PHOBIUS); SIGNAL_PEPTIDE (PHOBIUS); TMhelix (TMHMM)
AES74225	organelle transcript processing protein, putative	1716	20	0	0.7995	4	F:zinc ion binding; F:protein binding; P:metabolic process; F:microtubule-severing ATPase activity	EC:3.6.1; EC:3.6.1.3; EC:3.6.1.15; EC:3.6.4.3	IPR002885 (PFAM); IPR032867 (PFAM); IPR002885 (TIGRFAM); IPR002885 (PFAM); IPR011990 (G3DSA:1.25.40.GENE3D); PTHR24015 (PANTHER); PTHR24015:SF835 (PANTHER); IPR002885 (PROSITE_PROFILES)
AES74264	tRNA-dihydrouridine synthase	2076	20	0	0.7935	5	F:tRNA dihydrouridine synthase activity; P:tRNA dihydrouridine synthesis; F:metal ion binding; F:flavin adenine dinucleotide binding; P:oxidation-reduction process	-	IPR013785 (G3DSA:3.20.20.GENE3D); IPR001269 (PFAM); IPR001269 (PANTHER); PTHR11082:SF8 (PANTHER); IPR018517 (PROSITE_PATTERNS); IPR000571 (PROSITE_PROFILES); SSF51395 (SUPERFAMILY)
AES74279	hypothetical protein MTR_3g117730	336	1	3.8e-56	1	-		-	no IPS match
AES74348	organic solute transporter ostalpha protein	1443	20	0	0.905	6	P:response to salt stress; P:Golgi organization; P:calcium ion transport; C:integral component of membrane; C:cytosol; P:plant-type hypersensitive response	-	IPR005178 (PFAM); IPR031171 (PTHR23423:PANTHER); IPR005178 (PANTHER); CYTOPLASMIC_DOMAIN (PHOBIUS); TRANSMEMBRANE (PHOBIUS); TRANSMEMBRANE (PHOBIUS); NON_CYTOPLASMIC_DOMAIN (PHOBIUS); NON_CYTOPLASMIC_DOMAIN (PHOBIUS); CYTOPLASMIC_DOMAIN (PHOBIUS); TRANSMEMBRANE (PHOBIUS); TRANSMEMBRANE (PHOBIUS); NON_CYTOPLASMIC_DOMAIN (PHOBIUS); CYTOPLASMIC_DOMAIN (PHOBIUS); TRANSMEMBRANE (PHOBIUS); TMhelix (TMH…
AES86716	macrophage migration inhibition factor-like protein	348	20	2e-75	0.9685	1	C:chloroplast	-	IPR001398 (PFAM); G3DSA:3.30.429.10 (GENE3D); IPR001398 (PANTHER); PTHR11954:SF20 (PANTHER); IPR001398 (PRODOM); IPR014347 (SUPERFAMILY)
KEH28839	macrophage migration inhibition factor-like protein	366	20	4.4e-82	0.96	-		-	IPR001398 (PFAM); G3DSA:3.30.429.10 (GENE3D); IPR001398 (PANTHER); PTHR11954:SF20 (PANTHER); IPR001398 (PRODOM); IPR014347 (SUPERFAMILY)
KEH28840	macrophage migration inhibition factor-like protein	480	20	5.6e-111	0.942	3	F:phenylpyruvate tautomerase activity; P:L-phenylalanine metabolic process; P:tyrosine metabolic process	EC:5.3.2.1	G3DSA:3.30.429.10 (GENE3D); IPR001398 (PFAM); IPR001398 (PANTHER); PTHR11954:SF20 (PANTHER); CYTOPLASMIC_DOMAIN (PHOBIUS); NON_CYTOPLASMIC_DOMAIN (PHOBIUS); TRANSMEMBRANE (PHOBIUS); IPR001398 (PRODOM); IPR014347 (SUPERFAMILY); TMhelix (TMHMM)
AES86912	leucine-rich receptor-like kinase family protein, putative	2904	20	0	0.757	4	F:protein binding; P:phosphorylation; F:kinase activity; C:intracellular	-	PR00019 (PRINTS); SM00365 (SMART); IPR003591 (SMART); IPR032675 (G3DSA:3.80.10.GENE3D); IPR001611 (PFAM); IPR001611 (PFAM); IPR032675 (G3DSA:3.80.10.GENE3D); IPR013210 (PFAM); IPR032675 (G3DSA:3.80.10.GENE3D); PTHR27004 (PANTHER); PTHR27004:SF29 (PANTHER); TRANSMEMBRANE (PHOBIUS); CYTOPLASMIC_DOMAIN (PHOBIUS); SIGNAL_PEPTIDE (PHOBIUS); SIGNAL_PEPTIDE_C_REGION (PHOBIUS); SIGNAL_PEPTIDE_H_REGION (P…
AES86913	LRR receptor-like kinase family protein	801	20	0	0.667	3	F:protein binding; P:phosphorylation; F:kinase activity	-	PR00019 (PRINTS); SM00365 (SMART); IPR032675 (G3DSA:3.80.10.GENE3D); IPR013210 (PFAM); IPR001611 (PFAM); PTHR27004 (PANTHER); PTHR27004:SF11 (PANTHER); CYTOPLASMIC_DOMAIN (PHOBIUS); TRANSMEMBRANE (PHOBIUS); NON_CYTOPLASMIC_DOMAIN (PHOBIUS); IPR001611 (PROSITE_PROFILES); SignalP-noTM (SIGNALP_EUK); IPR032675 (SUPERFAMILY); TMhelix (TMHMM)
KEH28909	verticillium wilt disease resistance protein	4320	20	0	0.77	1	F:protein binding	-	PR00019 (PRINTS); IPR003591 (SMART); IPR032675 (G3DSA:3.80.10.GENE3D); IPR032675 (G3DSA:3.80.10.GENE3D); IPR032675 (G3DSA:3.80.10.GENE3D); IPR001611 (PFAM); IPR001611 (PFAM); IPR032675 (G3DSA:3.80.10.GENE3D); IPR013210 (PFAM); PTHR27004:SF37 (PANTHER); PTHR27004 (PANTHER); SIGNAL_PEPTIDE_C_REGION (PHOBIUS); SIGNAL_PEPTIDE_H_REGION (PHOBIUS); TRANSMEMBRANE (PHOBIUS); SIGNAL_PEPTIDE_N_REGION (PHOBI…
AES87213	Low temperature viability protein, putative	1545	20	0	0.7135	1	P:biological_process	-	Coil (COILS); IPR007307 (PFAM); PTHR21531 (PANTHER)
AES87222	hypothetical protein MTR_4g023010	183	1	3.6e-35	1	-		-	no IPS match
AES87366	arginase family protein	1017	20	0	0.8855	10	P:arginine catabolic process; C:chloroplast; P:tyrosine metabolic process; P:proline metabolic process; C:mitochondrion; P:ornithine metabolic process; F:arginase activity; P:putrescine metabolic process; P:defense response to fungus; F:cobalt ion binding	EC:3.5.3.1	IPR006035 (PIRSF); IPR023696 (G3DSA:3.40.800.GENE3D); IPR006035 (PFAM); PTHR11358:SF32 (PANTHER); IPR006035 (PANTHER); IPR020855 (PROSITE_PATTERNS); IPR006035 (PROSITE_PROFILES); SSF52768 (SUPERFAMILY)
AES87572	dynamin-2B-like protein	2769	20	0	0.916	3	F:GTP binding; F:GTPase activity; P:metabolic process	EC:3.6.1; EC:3.6.1.15	Coil (COILS); IPR022812 (PRINTS); IPR001401 (SMART); IPR001849 (SMART); IPR011993 (G3DSA:2.30.29.GENE3D); IPR027417 (G3DSA:3.40.50.GENE3D); IPR000375 (PFAM); IPR003130 (PFAM); IPR022812 (PFAM); IPR001849 (PFAM); IPR019762 (PROSITE_PATTERNS); IPR001849 (PROSITE_PROFILES); IPR020850 (PROSITE_PROFILES); IPR030381 (PROSITE_PROFILES); IPR027417 (SUPERFAMILY); IPR011993 (SUPERFAMILY)
AES87870	hypothetical protein MTR_4g036230	306	2	1.8e-65	0.825	-		-	no IPS match
AES87826	TATA-binding protein associated factor-like protein	6138	20	0	0.8925	3	F:ATPase activity; F:ATP binding; P:metabolic process	EC:3.6.1; EC:3.6.1.3; EC:3.6.1.15	Coil (COILS); IPR014001 (SMART); IPR001650 (SMART); IPR001650 (PFAM); IPR022707 (PFAM); IPR027417 (G3DSA:3.40.50.GENE3D); IPR011989 (G3DSA:1.25.10.GENE3D); IPR000330 (PFAM); PTHR10799 (PANTHER); PTHR10799:SF753 (PANTHER); IPR001650 (PROSITE_PROFILES); IPR014001 (PROSITE_PROFILES); IPR027417 (SUPERFAMILY); IPR016024 (SUPERFAMILY); IPR027417 (SUPERFAMILY)
KEH29331	TATA-binding protein associated factor-like protein	6141	20	0	0.8925	3	F:ATPase activity; F:ATP binding; P:metabolic process	EC:3.6.1; EC:3.6.1.3; EC:3.6.1.15	Coil (COILS); IPR001650 (SMART); IPR014001 (SMART); IPR000330 (PFAM); IPR027417 (G3DSA:3.40.50.GENE3D); IPR001650 (PFAM); IPR022707 (PFAM); IPR011989 (G3DSA:1.25.10.GENE3D); PTHR10799:SF753 (PANTHER); PTHR10799 (PANTHER); IPR014001 (PROSITE_PROFILES); IPR001650 (PROSITE_PROFILES); IPR027417 (SUPERFAMILY); IPR027417 (SUPERFAMILY); IPR016024 (SUPERFAMILY)
KEH29604	NAD(P)H dehydrogenase B2	1653	20	0	0.8865	7	C:peroxisome; C:mitochondrial intermembrane space; P:obsolete electron transport; F:NADH dehydrogenase activity; F:calcium ion binding; P:oxidation-reduction process; C:extrinsic component of mitochondrial inner membrane	EC:1.6.99.3	IPR002048 (SMART); IPR011992 (G3DSA:1.10.238.GENE3D); IPR023753 (G3DSA:3.50.50.GENE3D); IPR002048 (PFAM); IPR023753 (G3DSA:3.50.50.GENE3D); IPR023753 (PFAM); PTHR22912 (PANTHER); IPR018247 (PROSITE_PATTERNS); IPR002048 (PROSITE_PROFILES); IPR023753 (SUPERFAMILY); IPR023753 (SUPERFAMILY); IPR011992 (SUPERFAMILY)
KEH29605	NAD(P)H dehydrogenase B2	1734	20	0	0.887	7	C:peroxisome; C:mitochondrial intermembrane space; P:obsolete electron transport; F:NADH dehydrogenase activity; F:calcium ion binding; P:oxidation-reduction process; C:extrinsic component of mitochondrial inner membrane	EC:1.6.99.3	IPR002048 (SMART); IPR023753 (G3DSA:3.50.50.GENE3D); IPR023753 (G3DSA:3.50.50.GENE3D); IPR023753 (PFAM); IPR002048 (PFAM); IPR011992 (G3DSA:1.10.238.GENE3D); PTHR22912 (PANTHER); IPR018247 (PROSITE_PATTERNS); IPR002048 (PROSITE_PROFILES); IPR011992 (SUPERFAMILY); IPR023753 (SUPERFAMILY); IPR023753 (SUPERFAMILY)
KEH29656	isocitrate lyase	1734	20	0	0.939	6	P:seed dormancy process; P:glyoxylate cycle; F:metal ion binding; P:tricarboxylic acid cycle; F:isocitrate lyase activity; C:glyoxysome	EC:4.1.3.1	IPR015813 (G3DSA:3.20.20.GENE3D); IPR006254 (PFAM); IPR006254 (TIGRFAM); PTHR21631 (PANTHER); IPR018523 (PROSITE_PATTERNS); IPR015813 (SUPERFAMILY)
KEH29688	sesquiterpene synthase	1686	20	0	0.821	3	F:magnesium ion binding; P:metabolic process; F:terpene synthase activity	-	IPR008949 (G3DSA:1.10.600.GENE3D); IPR001906 (PFAM); IPR001906 (G3DSA:1.50.30.GENE3D); IPR005630 (PFAM); PTHR31225 (PANTHER); PTHR31225:SF15 (PANTHER); IPR008930 (SUPERFAMILY); IPR008949 (SUPERFAMILY)
KEH29689	sesquiterpene synthase	1413	20	0	0.816	3	F:magnesium ion binding; P:metabolic process; F:terpene synthase activity	-	IPR001906 (PFAM); IPR005630 (PFAM); IPR001906 (G3DSA:1.50.30.GENE3D); IPR008949 (G3DSA:1.10.600.GENE3D); PTHR31225 (PANTHER); PTHR31225:SF15 (PANTHER); IPR008949 (SUPERFAMILY); IPR008930 (SUPERFAMILY)
AES88726	Myb/SANT-like DNA-binding domain protein	3951	20	0	0.764	1	F:DNA binding	-	Coil (COILS); Coil (COILS); IPR024752 (PFAM); PTHR31704:SF9 (PANTHER); PTHR31704 (PANTHER); SignalP-TM (SIGNALP_GRAM_POSITIVE)
AES88805	NDX1 homeobox protein	2781	20	0	0.7455	2	C:nucleus; F:DNA binding	-	IPR001356 (SMART); PTHR35743 (PANTHER); PTHR35743:SF1 (PANTHER); NON_CYTOPLASMIC_DOMAIN (PHOBIUS); CYTOPLASMIC_DOMAIN (PHOBIUS); TRANSMEMBRANE (PHOBIUS); IPR001356 (PROSITE_PROFILES)
KEH30262	transcription factor jumonji (JmjC) domain protein	1242	20	0	0.8665	12	C:nucleus; C:transcription factor complex; F:transcription factor activity, sequence-specific DNA binding; C:cytoplasm; P:histone H3-K36 demethylation; F:histone methyltransferase activity (H3-K36 specific); P:regulation of transcription, DNA-templated; P:oxidation-reduction process; F:peptide-aspartate beta-dioxygenase activity; P:regulation of circadian rhythm; P:regulation of transcription, DN…	EC:1.14.11.16; EC:1.14.11; EC:2.1.1.43; EC:2.1.1	IPR003347 (SMART); G3DSA:2.60.120.650 (GENE3D); PF13621 (PFAM); PTHR12461 (PANTHER); PTHR12461:SF38 (PANTHER); IPR003347 (PROSITE_PROFILES); SSF51197 (SUPERFAMILY)
KEH30415	nucleotide-diphospho-sugar transferase family protein	1317	20	0	0.868	2	P:metabolic process; F:transferase activity	-	Coil (COILS); IPR005069 (PFAM); PTHR10994:SF79 (PANTHER); PTHR10994 (PANTHER); TRANSMEMBRANE (PHOBIUS); NON_CYTOPLASMIC_DOMAIN (PHOBIUS); CYTOPLASMIC_DOMAIN (PHOBIUS); IPR029044 (SUPERFAMILY); TMhelix (TMHMM)
AES89275	NAD(P)-binding rossmann-fold protein	1053	20	0	0.9075	9	P:chloroplast fission; P:carotenoid biosynthetic process; F:protein homodimerization activity; F:coenzyme binding; F:catalytic activity; P:pentose-phosphate shunt; C:chloroplast envelope; P:thylakoid membrane organization; P:isopentenyl diphosphate biosynthetic process, methylerythritol 4-phosphate pathway	-	IPR016040 (G3DSA:3.40.50.GENE3D); IPR001509 (PFAM); IPR010099 (TIGRFAM); IPR013549 (PFAM); IPR010099 (PANTHER); PTHR11092:SF1 (PANTHER); IPR016040 (SUPERFAMILY)
KEH30473	NAD(P)-binding rossmann-fold protein	1002	20	0	0.9045	9	P:chloroplast fission; P:carotenoid biosynthetic process; F:protein homodimerization activity; F:coenzyme binding; F:catalytic activity; P:pentose-phosphate shunt; C:chloroplast envelope; P:thylakoid membrane organization; P:isopentenyl diphosphate biosynthetic process, methylerythritol 4-phosphate pathway	-	IPR001509 (PFAM); IPR016040 (G3DSA:3.40.50.GENE3D); IPR010099 (TIGRFAM); IPR010099 (PANTHER); PTHR11092:SF1 (PANTHER); IPR016040 (SUPERFAMILY)
KEH30474	NAD(P)-binding rossmann-fold protein	783	20	0	0.8795	8	P:chloroplast fission; P:carotenoid biosynthetic process; F:coenzyme binding; F:catalytic activity; P:pentose-phosphate shunt; C:chloroplast envelope; P:thylakoid membrane organization; P:isopentenyl diphosphate biosynthetic process, methylerythritol 4-phosphate pathway	-	IPR016040 (G3DSA:3.40.50.GENE3D); IPR010099 (TIGRFAM); IPR001509 (PFAM); IPR010099 (PANTHER); PTHR11092:SF1 (PANTHER); IPR016040 (SUPERFAMILY)
KEH30552	RING/U-box protein	1536	20	0	0.895	1	P:biological_process	-	IPR013083 (G3DSA:3.30.40.GENE3D); IPR027443 (G3DSA:2.60.120.GENE3D); PTHR33644 (PANTHER); PTHR33644:SF1 (PANTHER); SSF57850 (SUPERFAMILY); SSF51197 (SUPERFAMILY)
KEH30553	RING/U-box protein	1785	20	0	0.892	1	P:biological_process	-	IPR013083 (G3DSA:3.30.40.GENE3D); IPR027443 (G3DSA:2.60.120.GENE3D); PTHR33644 (PANTHER); PTHR33644:SF1 (PANTHER); SSF57850 (SUPERFAMILY); SSF51197 (SUPERFAMILY)
AES89441	lignin-forming anionic peroxidase	885	20	0	0.824	8	F:peroxidase activity; P:response to oxidative stress; F:metal ion binding; P:obsolete peroxidase reaction; P:oxidation-reduction process; C:extracellular region; F:heme binding; P:hydrogen peroxide catabolic process	EC:1.11.1.7	IPR002016 (PRINTS); IPR000823 (PRINTS); IPR002016 (PFAM); G3DSA:1.10.520.10 (GENE3D); PTHR31388:SF37 (PANTHER); PTHR31388 (PANTHER); IPR019794 (PROSITE_PATTERNS); IPR019793 (PROSITE_PATTERNS); SIGNAL_PEPTIDE_C_REGION (PHOBIUS); SIGNAL_PEPTIDE_H_REGION (PHOBIUS); SIGNAL_PEPTIDE_N_REGION (PHOBIUS); SIGNAL_PEPTIDE (PHOBIUS); NON_CYTOPLASMIC_DOMAIN (PHOBIUS); IPR002016 (PROSITE_PROFILES); PS51257 (PR…
KEH30579	lignin-forming anionic peroxidase	762	20	5.8e-172	0.9085	8	F:peroxidase activity; P:response to oxidative stress; F:metal ion binding; P:obsolete peroxidase reaction; P:oxidation-reduction process; C:extracellular region; F:heme binding; P:hydrogen peroxide catabolic process	EC:1.11.1.7	IPR000823 (PRINTS); IPR002016 (PRINTS); G3DSA:1.10.520.10 (GENE3D); IPR002016 (PFAM); PTHR31388:SF37 (PANTHER); PTHR31388 (PANTHER); IPR019793 (PROSITE_PATTERNS); IPR019794 (PROSITE_PATTERNS); SIGNAL_PEPTIDE_C_REGION (PHOBIUS); SIGNAL_PEPTIDE (PHOBIUS); SIGNAL_PEPTIDE_N_REGION (PHOBIUS); NON_CYTOPLASMIC_DOMAIN (PHOBIUS); SIGNAL_PEPTIDE_H_REGION (PHOBIUS); IPR002016 (PROSITE_PROFILES); PS51257 (PR…
KEH30593	Urb2/Npa2 family protein	6198	20	0	0.7135	-		-	IPR018849 (PFAM); PTHR15682 (PANTHER)
KEH30594	Urb2/Npa2 family protein	6129	20	0	0.7095	-		-	IPR018849 (PFAM); PTHR15682 (PANTHER)
AES89723	MAK16 protein carboxy-terminal region protein	852	20	2.2e-169	0.75	-		-	IPR006958 (PIRSF); IPR029004 (PFAM); IPR006958 (PFAM); PTHR23405 (PANTHER); PTHR23405:SF4 (PANTHER)
AES89795	hypothetical protein MTR_4g080080	762	20	1.1e-178	0.562	2	P:signal transduction; F:ADP binding	-	IPR032675 (G3DSA:3.80.10.GENE3D); PTHR11017 (PANTHER); PTHR11017:SF169 (PANTHER); IPR032675 (SUPERFAMILY); IPR011991 (SUPERFAMILY)
AES89799	hypothetical protein MTR_4g080110	2583	20	0	0.8555	2	C:cell; P:vesicle docking involved in exocytosis	-	Coil (COILS); IPR027482 (G3DSA:3.40.50.GENE3D); IPR001619 (PFAM); IPR001619 (PANTHER); PTHR11679:SF29 (PANTHER); IPR001619 (SUPERFAMILY); IPR001619 (SUPERFAMILY)
KEH30735	hypothetical protein MTR_4g080110	2532	20	0	0.8475	2	C:cell; P:vesicle docking involved in exocytosis	-	Coil (COILS); IPR027482 (G3DSA:3.40.50.GENE3D); IPR001619 (PFAM); IPR001619 (PANTHER); PTHR11679:SF29 (PANTHER); IPR001619 (SUPERFAMILY)
AES89936	hypothetical protein MTR_4g081960	717	20	3.2e-174	0.7085	7	C:nucleus; F:DNA binding; C:transcription factor complex; F:transcription factor activity, sequence-specific DNA binding; P:regulation of transcription, DNA-templated; F:protein dimerization activity; P:regulation of transcription, DNA-templated	-	NON_CYTOPLASMIC_DOMAIN (PHOBIUS); CYTOPLASMIC_DOMAIN (PHOBIUS); TRANSMEMBRANE (PHOBIUS); TRANSMEMBRANE (PHOBIUS); CYTOPLASMIC_DOMAIN (PHOBIUS)
AES90139	hypothetical protein MTR_4g085740	483	9	1.6e-110	0.6456	-		-	no IPS match
AES90181	hypothetical protein MTR_4g086230	240	16	1.5e-49	0.7194	2	P:protein transport; C:integral component of membrane	-	no IPS match
KEH31080	AAA family ATPase	2259	20	0	0.912	7	F:ATP binding; C:plasmodesma; P:metabolic process; C:Golgi apparatus; C:vacuole; C:plasma membrane; F:hydrolase activity	-	IPR003593 (SMART); IPR029067 (G3DSA:3.10.330.GENE3D); IPR003959 (PFAM); IPR004201 (PFAM); IPR027417 (G3DSA:3.40.50.GENE3D); G3DSA:2.40.40.20 (GENE3D); IPR027417 (G3DSA:3.40.50.GENE3D); G3DSA:1.10.8.60 (GENE3D); PTHR23078 (PANTHER); IPR003960 (PROSITE_PATTERNS); IPR009010 (SUPERFAMILY); IPR027417 (SUPERFAMILY); IPR029067 (SUPERFAMILY); IPR027417 (SUPERFAMILY)
AES90784	LRR receptor-like kinase family protein	3018	20	0	0.9005	10	P:regulation of meristem growth; F:ATP binding; C:integral component of membrane; P:gametophyte development; P:floral organ development; F:protein kinase activity; P:protein phosphorylation; F:protein self-association; C:plasma membrane; F:receptor serine/threonine kinase binding	-	IPR002290 (SMART); IPR003591 (SMART); IPR013320 (G3DSA:2.60.120.GENE3D); IPR013210 (PFAM); IPR000719 (PFAM); IPR032675 (G3DSA:3.80.10.GENE3D); IPR032675 (G3DSA:3.80.10.GENE3D); G3DSA:1.10.510.10 (GENE3D); G3DSA:3.30.200.20 (GENE3D); PTHR27000:SF49 (PANTHER); PTHR27000 (PANTHER); IPR008271 (PROSITE_PATTERNS); CYTOPLASMIC_DOMAIN (PHOBIUS); SIGNAL_PEPTIDE_H_REGION (PHOBIUS); SIGNAL_PEPTIDE_N_REGION …
KEH31567	expansin-B1-like protein	765	20	0	0.903	1	C:extracellular region	-	IPR007118 (PRINTS); IPR007117 (G3DSA:2.60.40.GENE3D); IPR009009 (G3DSA:2.40.40.GENE3D); IPR007117 (PFAM); IPR009009 (PFAM); PTHR31692 (PANTHER); PTHR31692:SF2 (PANTHER); SIGNAL_PEPTIDE (PHOBIUS); SIGNAL_PEPTIDE_C_REGION (PHOBIUS); NON_CYTOPLASMIC_DOMAIN (PHOBIUS); SIGNAL_PEPTIDE_N_REGION (PHOBIUS); SIGNAL_PEPTIDE_H_REGION (PHOBIUS); IPR007117 (PROSITE_PROFILES); IPR007112 (PROSITE_PROFILES); Sign…
KEH31576	lon-related ATP-dependent protease, putative	2667	20	0	0.948	10	F:ATP binding; P:misfolded or incompletely synthesized protein catabolic process; F:serine-type endopeptidase activity; P:protein import into peroxisome matrix, docking; P:protein processing; C:peroxisomal matrix; F:ATP-dependent peptidase activity; P:growth; P:obsolete ATP-dependent proteolysis; P:lateral root development	EC:3.4.21; EC:3.6.1; EC:3.6.1.3; EC:3.6.1.15	Coil (COILS); PR00830 (PRINTS); IPR003111 (SMART); IPR003593 (SMART); IPR003959 (PFAM); IPR014721 (G3DSA:3.30.230.GENE3D); IPR027417 (G3DSA:3.40.50.GENE3D); IPR008269 (PFAM); G3DSA:1.10.8.60 (GENE3D); IPR003111 (PFAM); IPR004815 (TIGRFAM); PTHR10046:SF24 (PANTHER); IPR027065 (PANTHER); IPR008268 (PROSITE_PATTERNS); IPR027501 (HAMAP); IPR027417 (SUPERFAMILY); IPR015947 (SUPERFAMILY); IPR020568 (SU…
KEH31577	lon-related ATP-dependent protease, putative	2478	20	0	0.9505	10	F:ATP binding; P:misfolded or incompletely synthesized protein catabolic process; F:serine-type endopeptidase activity; P:protein import into peroxisome matrix, docking; P:protein processing; C:peroxisomal matrix; F:ATP-dependent peptidase activity; P:growth; P:obsolete ATP-dependent proteolysis; P:lateral root development	EC:3.4.21; EC:3.6.1; EC:3.6.1.3; EC:3.6.1.15	Coil (COILS); PR00830 (PRINTS); IPR003111 (SMART); IPR003593 (SMART); IPR003111 (PFAM); IPR003959 (PFAM); G3DSA:1.10.8.60 (GENE3D); IPR008269 (PFAM); IPR014721 (G3DSA:3.30.230.GENE3D); IPR027417 (G3DSA:3.40.50.GENE3D); IPR004815 (TIGRFAM); IPR027065 (PANTHER); PTHR10046:SF24 (PANTHER); IPR008268 (PROSITE_PATTERNS); IPR027501 (HAMAP); IPR020568 (SUPERFAMILY); IPR027417 (SUPERFAMILY)
KEH31578	lon-related ATP-dependent protease, putative	2466	20	0	0.9515	10	F:ATP binding; P:misfolded or incompletely synthesized protein catabolic process; F:serine-type endopeptidase activity; P:protein import into peroxisome matrix, docking; P:protein processing; C:peroxisomal matrix; F:ATP-dependent peptidase activity; P:growth; P:obsolete ATP-dependent proteolysis; P:lateral root development	EC:3.4.21; EC:3.6.1; EC:3.6.1.3; EC:3.6.1.15	Coil (COILS); PR00830 (PRINTS); IPR003593 (SMART); IPR003111 (SMART); IPR027417 (G3DSA:3.40.50.GENE3D); IPR003111 (PFAM); IPR003959 (PFAM); IPR008269 (PFAM); IPR014721 (G3DSA:3.30.230.GENE3D); IPR004815 (TIGRFAM); G3DSA:1.10.8.60 (GENE3D); IPR027065 (PANTHER); PTHR10046:SF24 (PANTHER); IPR008268 (PROSITE_PATTERNS); IPR027501 (HAMAP); IPR020568 (SUPERFAMILY); IPR027417 (SUPERFAMILY)
KEH31609	cationic amino acid transporter	1665	20	0	0.9035	3	C:integral component of membrane; F:amino acid transmembrane transporter activity; P:amino acid transmembrane transport	-	IPR029485 (PFAM); IPR002293 (PFAM); IPR002293 (PANTHER); PTHR11785:SF331 (PANTHER); TRANSMEMBRANE (PHOBIUS); TRANSMEMBRANE (PHOBIUS); TRANSMEMBRANE (PHOBIUS); CYTOPLASMIC_DOMAIN (PHOBIUS); TRANSMEMBRANE (PHOBIUS); TRANSMEMBRANE (PHOBIUS); CYTOPLASMIC_DOMAIN (PHOBIUS); TRANSMEMBRANE (PHOBIUS); TRANSMEMBRANE (PHOBIUS); NON_CYTOPLASMIC_DOMAIN (PHOBIUS); TRANSMEMBRANE (PHOBIUS); TRANSMEMBRANE (PHOBIU…
KEH31610	cationic amino acid transporter	1197	20	0	0.9395	3	C:integral component of membrane; F:amino acid transmembrane transporter activity; P:amino acid transmembrane transport	-	IPR002293 (PIRSF); IPR002293 (PFAM); IPR002293 (PANTHER); PTHR11785:SF331 (PANTHER); TRANSMEMBRANE (PHOBIUS); TRANSMEMBRANE (PHOBIUS); TRANSMEMBRANE (PHOBIUS); NON_CYTOPLASMIC_DOMAIN (PHOBIUS); CYTOPLASMIC_DOMAIN (PHOBIUS); CYTOPLASMIC_DOMAIN (PHOBIUS); NON_CYTOPLASMIC_DOMAIN (PHOBIUS); CYTOPLASMIC_DOMAIN (PHOBIUS); TRANSMEMBRANE (PHOBIUS); NON_CYTOPLASMIC_DOMAIN (PHOBIUS); TRANSMEMBRANE (PHOBIUS…
KEH31611	cationic amino acid transporter	1329	20	0	0.8935	3	C:integral component of membrane; F:amino acid transmembrane transporter activity; P:amino acid transmembrane transport	-	IPR029485 (PFAM); IPR002293 (PFAM); IPR002293 (PANTHER); PTHR11785:SF331 (PANTHER); TRANSMEMBRANE (PHOBIUS); NON_CYTOPLASMIC_DOMAIN (PHOBIUS); CYTOPLASMIC_DOMAIN (PHOBIUS); NON_CYTOPLASMIC_DOMAIN (PHOBIUS); TRANSMEMBRANE (PHOBIUS); TRANSMEMBRANE (PHOBIUS); NON_CYTOPLASMIC_DOMAIN (PHOBIUS); TRANSMEMBRANE (PHOBIUS); TRANSMEMBRANE (PHOBIUS); CYTOPLASMIC_DOMAIN (PHOBIUS); TRANSMEMBRANE (PHOBIUS); NON…
KEH31612	cationic amino acid transporter	930	20	0	0.946	3	C:integral component of membrane; F:amino acid transmembrane transporter activity; P:amino acid transmembrane transport	-	IPR002293 (PFAM); PTHR11785:SF331 (PANTHER); IPR002293 (PANTHER); TRANSMEMBRANE (PHOBIUS); CYTOPLASMIC_DOMAIN (PHOBIUS); CYTOPLASMIC_DOMAIN (PHOBIUS); NON_CYTOPLASMIC_DOMAIN (PHOBIUS); TRANSMEMBRANE (PHOBIUS); CYTOPLASMIC_DOMAIN (PHOBIUS); NON_CYTOPLASMIC_DOMAIN (PHOBIUS); TRANSMEMBRANE (PHOBIUS); CYTOPLASMIC_DOMAIN (PHOBIUS); TRANSMEMBRANE (PHOBIUS); TRANSMEMBRANE (PHOBIUS); NON_CYTOPLASMIC_DOMA…
AES90903	emsy amine-terminus (ENT)/plant tudor-like domain protein	858	20	0	0.703	-		-	IPR005491 (PFAM); PTHR33432 (PANTHER); PTHR33432:SF6 (PANTHER); IPR005491 (PROSITE_PROFILES); SSF158639 (SUPERFAMILY); SSF63748 (SUPERFAMILY)
AES90910	glucuronosyltransferase PGSIP8	1419	20	0	0.92	2	F:transferase activity, transferring glycosyl groups; P:metabolic process	-	IPR029044 (G3DSA:3.90.550.GENE3D); PTHR11183 (PANTHER); PTHR11183:SF55 (PANTHER); SIGNAL_PEPTIDE_C_REGION (PHOBIUS); TRANSMEMBRANE (PHOBIUS); SIGNAL_PEPTIDE_N_REGION (PHOBIUS); NON_CYTOPLASMIC_DOMAIN (PHOBIUS); CYTOPLASMIC_DOMAIN (PHOBIUS); TRANSMEMBRANE (PHOBIUS); NON_CYTOPLASMIC_DOMAIN (PHOBIUS); TRANSMEMBRANE (PHOBIUS); TRANSMEMBRANE (PHOBIUS); CYTOPLASMIC_DOMAIN (PHOBIUS); CYTOPLASMIC_DOMAIN …
AES90929	NADH dehydrogenase [ubiquinone] 1 beta subcomplex subunit 8	378	20	1.6e-85	0.9495	5	C:mitochondrial respiratory chain complex I; P:photorespiration; P:proteasome core complex assembly; P:ubiquitin-dependent protein catabolic process; P:response to misfolded protein	-	PTHR36401 (PANTHER); TRANSMEMBRANE (PHOBIUS); CYTOPLASMIC_DOMAIN (PHOBIUS); NON_CYTOPLASMIC_DOMAIN (PHOBIUS); TMhelix (TMHMM)
AES90930	NADH dehydrogenase [ubiquinone] 1 beta subcomplex subunit 8	354	20	1.2e-79	0.9485	5	C:mitochondrial respiratory chain complex I; P:photorespiration; P:proteasome core complex assembly; P:ubiquitin-dependent protein catabolic process; P:response to misfolded protein	-	PTHR36401 (PANTHER); CYTOPLASMIC_DOMAIN (PHOBIUS); NON_CYTOPLASMIC_DOMAIN (PHOBIUS); TRANSMEMBRANE (PHOBIUS); TMhelix (TMHMM)
AES90972	Cu/Zn-superoxide dismutase copper chaperone	939	20	0	0.892	7	C:chloroplast stroma; P:copper ion transport; P:superoxide metabolic process; P:cellular copper ion homeostasis; P:positive regulation of catalytic activity; P:oxidation-reduction process; F:superoxide dismutase copper chaperone activity	-	IPR001424 (PFAM); G3DSA:3.30.70.100 (GENE3D); IPR001424 (G3DSA:2.60.40.GENE3D); IPR006121 (PFAM); IPR024134 (PANTHER); IPR024142 (PTHR10003:PANTHER); NON_CYTOPLASMIC_DOMAIN (PHOBIUS); SIGNAL_PEPTIDE_C_REGION (PHOBIUS); SIGNAL_PEPTIDE_H_REGION (PHOBIUS); SIGNAL_PEPTIDE_N_REGION (PHOBIUS); SIGNAL_PEPTIDE (PHOBIUS); IPR006121 (PROSITE_PROFILES); SignalP-TM (SIGNALP_GRAM_POSITIVE); SignalP-noTM (SIGN…
KEH31686	expansin A10	789	20	0	0.906	4	C:cell wall; C:membrane; P:plant-type cell wall organization; C:extracellular region	-	IPR007118 (PRINTS); IPR002963 (PRINTS); IPR007112 (SMART); IPR007117 (G3DSA:2.60.40.GENE3D); IPR009009 (G3DSA:2.40.40.GENE3D); IPR009009 (PFAM); IPR007117 (PFAM); PTHR31867 (PANTHER); PTHR31867:SF2 (PANTHER); SIGNAL_PEPTIDE_C_REGION (PHOBIUS); SIGNAL_PEPTIDE_N_REGION (PHOBIUS); SIGNAL_PEPTIDE (PHOBIUS); SIGNAL_PEPTIDE_H_REGION (PHOBIUS); NON_CYTOPLASMIC_DOMAIN (PHOBIUS); IPR007117 (PROSITE_PROFIL…
KEH31701	replication factor C subunit	453	20	2.7e-78	0.71	2	F:DNA binding; P:DNA replication	-	IPR027417 (G3DSA:3.40.50.GENE3D); G3DSA:1.20.272.10 (GENE3D); PTHR11669 (PANTHER); PTHR11669:SF5 (PANTHER); IPR027417 (SUPERFAMILY); IPR008921 (SUPERFAMILY)
KEH31886	beta-1,3-galactosyltransferase-like protein	1851	20	0	0.7915	5	C:integral component of membrane; P:protein glycosylation; F:galactosyltransferase activity; C:Golgi apparatus; F:carbohydrate binding	EC:2.4.1	IPR001079 (SMART); IPR001079 (PFAM); IPR013320 (G3DSA:2.60.120.GENE3D); IPR002659 (PFAM); IPR002659 (PANTHER); PTHR11214:SF126 (PANTHER); NON_CYTOPLASMIC_DOMAIN (PHOBIUS); TRANSMEMBRANE (PHOBIUS); CYTOPLASMIC_DOMAIN (PHOBIUS); IPR001079 (PROSITE_PROFILES); IPR013320 (SUPERFAMILY); TMhelix (TMHMM)
AES91234	ABC transporter A family protein	2760	20	0	0.8265	6	F:ATPase activity; F:ATP binding; P:metabolic process; C:integral component of membrane; P:transport; F:transporter activity	EC:3.6.1; EC:3.6.1.3; EC:3.6.1.15	IPR003593 (SMART); IPR027417 (G3DSA:3.40.50.GENE3D); IPR003439 (PFAM); PF12698 (PFAM); IPR026082 (PANTHER); PTHR19229:SF127 (PANTHER); IPR017871 (PROSITE_PATTERNS); TRANSMEMBRANE (PHOBIUS); CYTOPLASMIC_DOMAIN (PHOBIUS); TRANSMEMBRANE (PHOBIUS); CYTOPLASMIC_DOMAIN (PHOBIUS); CYTOPLASMIC_DOMAIN (PHOBIUS); NON_CYTOPLASMIC_DOMAIN (PHOBIUS); TRANSMEMBRANE (PHOBIUS); TRANSMEMBRANE (PHOBIUS); NON_CYTOPL…
KEH31988	glycoside hydrolase family 79 amino-terminal domain protein	1695	20	0	0.888	3	P:carbohydrate metabolic process; C:membrane; F:hydrolase activity, acting on glycosyl bonds	-	IPR005199 (PFAM); PTHR14363:SF17 (PANTHER); IPR005199 (PANTHER); SIGNAL_PEPTIDE_H_REGION (PHOBIUS); SIGNAL_PEPTIDE_N_REGION (PHOBIUS); NON_CYTOPLASMIC_DOMAIN (PHOBIUS); SIGNAL_PEPTIDE_C_REGION (PHOBIUS); SIGNAL_PEPTIDE (PHOBIUS); SignalP-noTM (SIGNALP_EUK); IPR017853 (SUPERFAMILY)
KEH31989	glycoside hydrolase family 79 amino-terminal domain protein	1749	20	0	0.839	3	P:carbohydrate metabolic process; C:membrane; F:hydrolase activity, acting on glycosyl bonds	-	IPR005199 (PFAM); PTHR14363:SF17 (PANTHER); IPR005199 (PANTHER); SIGNAL_PEPTIDE_H_REGION (PHOBIUS); SIGNAL_PEPTIDE_N_REGION (PHOBIUS); NON_CYTOPLASMIC_DOMAIN (PHOBIUS); SIGNAL_PEPTIDE (PHOBIUS); SIGNAL_PEPTIDE_C_REGION (PHOBIUS); SignalP-noTM (SIGNALP_EUK); IPR017853 (SUPERFAMILY)
KEH31990	glycoside hydrolase family 79 amino-terminal domain protein	1647	20	0	0.883	3	P:carbohydrate metabolic process; C:membrane; F:hydrolase activity, acting on glycosyl bonds	-	IPR005199 (PFAM); PTHR14363:SF17 (PANTHER); IPR005199 (PANTHER); NON_CYTOPLASMIC_DOMAIN (PHOBIUS); SIGNAL_PEPTIDE (PHOBIUS); SIGNAL_PEPTIDE_H_REGION (PHOBIUS); SIGNAL_PEPTIDE_N_REGION (PHOBIUS); SIGNAL_PEPTIDE_C_REGION (PHOBIUS); SignalP-noTM (SIGNALP_EUK); IPR017853 (SUPERFAMILY)
KEH31991	glycoside hydrolase family 79 amino-terminal domain protein	1212	20	0	0.89	3	P:carbohydrate metabolic process; C:membrane; F:hydrolase activity, acting on glycosyl bonds	-	IPR013781 (G3DSA:3.20.20.GENE3D); IPR005199 (PFAM); IPR005199 (PANTHER); PTHR14363:SF17 (PANTHER); IPR017853 (SUPERFAMILY)
AES91452	receptor-like kinase	1338	20	0	0.875	8	F:ATP binding; P:peptidyl-tyrosine phosphorylation; F:transmembrane receptor protein tyrosine kinase activity; P:nitrate transport; P:transmembrane receptor protein tyrosine kinase signaling pathway; P:serine family amino acid metabolic process; F:protein serine/threonine kinase activity; P:response to nitrate	EC:2.7.10; EC:2.7.10.1; EC:2.7.11	Coil (COILS); IPR002290 (SMART); IPR000719 (PFAM); G3DSA:1.10.510.10 (GENE3D); G3DSA:3.30.200.20 (GENE3D); IPR013320 (G3DSA:2.60.120.GENE3D); PTHR27002:SF75 (PANTHER); PTHR27002 (PANTHER); IPR017441 (PROSITE_PATTERNS); IPR008271 (PROSITE_PATTERNS); CYTOPLASMIC_DOMAIN (PHOBIUS); TRANSMEMBRANE (PHOBIUS); NON_CYTOPLASMIC_DOMAIN (PHOBIUS); CYTOPLASMIC_DOMAIN (PHOBIUS); TRANSMEMBRANE (PHOBIUS); IPR000…
KEH32166	endoribonuclease dicer-like protein	4878	20	0	0.86	33	P:seed dormancy process; P:covalent chromatin modification; P:lipid storage; P:embryo development ending in seed dormancy; P:sugar mediated signaling pathway; F:helicase activity; P:chromatin silencing; P:meristem structural organization; P:post-translational protein modification; P:mitotic cell cycle; P:mRNA splicing, via spliceosome; F:ATP binding; F:RNA binding; P:regulation of flower developm…	EC:3.1.30; EC:3.6.1; EC:3.1; EC:3.1.26; EC:3.1.26.3; EC:3.6.1.15	Coil (COILS); IPR014720 (SMART); IPR000999 (SMART); IPR014001 (SMART); IPR003100 (SMART); IPR001650 (SMART); IPR014720 (G3DSA:3.30.160.GENE3D); IPR027417 (G3DSA:3.40.50.GENE3D); IPR003100 (PFAM); IPR006935 (PFAM); IPR001650 (PFAM); IPR000999 (G3DSA:1.10.1520.GENE3D); PF14709 (PFAM); IPR005034 (PFAM); IPR000999 (G3DSA:1.10.1520.GENE3D); IPR027417 (G3DSA:3.40.50.GENE3D); IPR000999 (PFAM); IPR014720…
KEH32197	cell cycle control protein, G10 family protein	438	20	1.3e-101	0.979	2	C:nucleus; C:cytosol	-	IPR001748 (PRINTS); IPR001748 (PFAM); PTHR19411:SF1 (PANTHER); IPR001748 (PANTHER); IPR018230 (PROSITE_PATTERNS); IPR018230 (PROSITE_PATTERNS)
AES92062	drug resistance transporter-like ABC domain protein	4296	20	0	0.892	5	F:ATPase activity; F:ATP binding; P:metabolic process; C:integral component of membrane; P:transport	EC:3.6.1; EC:3.6.1.3; EC:3.6.1.15	IPR003593 (SMART); IPR003439 (PFAM); IPR013525 (PFAM); IPR027417 (G3DSA:3.40.50.GENE3D); IPR013581 (PFAM); IPR029481 (PFAM); PTHR19241 (PANTHER); PTHR19241:SF289 (PANTHER); NON_CYTOPLASMIC_DOMAIN (PHOBIUS); TRANSMEMBRANE (PHOBIUS); NON_CYTOPLASMIC_DOMAIN (PHOBIUS); TRANSMEMBRANE (PHOBIUS); TRANSMEMBRANE (PHOBIUS); TRANSMEMBRANE (PHOBIUS); CYTOPLASMIC_DOMAIN (PHOBIUS); CYTOPLASMIC_DOMAIN (PHOBIUS)…
AES92154	SAUR-like auxin-responsive family protein	468	20	9.5e-112	0.778	1	P:response to auxin	-	IPR003676 (PFAM); PTHR31374 (PANTHER); PTHR31374:SF22 (PANTHER)
KEH32465	EEIG1/EHBP1 protein amino-terminal domain protein	3234	20	0	0.6965	-		-	IPR018392 (SMART); IPR018392 (PFAM); IPR019448 (PFAM); PTHR33414 (PANTHER); PTHR33414:SF1 (PANTHER)
AES92532	actin-binding FH2 (formin 2) family protein	3597	20	0	0.835	1	F:protein binding	-	Coil (COILS); Coil (COILS); IPR015425 (SMART); IPR029021 (G3DSA:3.90.190.GENE3D); IPR015425 (PFAM); IPR014020 (PFAM); G3DSA:2.60.40.1110 (GENE3D); PTHR23213 (PANTHER); PTHR23213:SF232 (PANTHER); CYTOPLASMIC_DOMAIN (PHOBIUS); NON_CYTOPLASMIC_DOMAIN (PHOBIUS); TRANSMEMBRANE (PHOBIUS); IPR014020 (PROSITE_PROFILES); IPR015425 (PROSITE_PROFILES); IPR000008 (SUPERFAMILY); IPR029021 (SUPERFAMILY); SSF10…
KEH32627	actin-binding FH2 (formin 2) family protein	3441	20	0	0.836	1	F:protein binding	-	Coil (COILS); IPR015425 (SMART); IPR015425 (PFAM); G3DSA:2.60.40.1110 (GENE3D); IPR029021 (G3DSA:3.90.190.GENE3D); IPR014020 (PFAM); PTHR23213 (PANTHER); PTHR23213:SF232 (PANTHER); CYTOPLASMIC_DOMAIN (PHOBIUS); TRANSMEMBRANE (PHOBIUS); NON_CYTOPLASMIC_DOMAIN (PHOBIUS); IPR015425 (PROSITE_PROFILES); IPR014020 (PROSITE_PROFILES); SSF101447 (SUPERFAMILY); IPR029021 (SUPERFAMILY); IPR000008 (SUPERFAM…
AES92586	NEDD8-activating enzyme E1 catalytic subunit	1365	20	0	0.951	5	F:ATP binding; F:protein heterodimerization activity; F:NEDD8 activating enzyme activity; P:protein neddylation; F:acid-amino acid ligase activity	-	IPR014929 (PFAM); IPR014929 (G3DSA:3.10.20.GENE3D); IPR000594 (PFAM); IPR016040 (G3DSA:3.40.50.GENE3D); IPR023318 (G3DSA:1.10.10.GENE3D); PTHR10953 (PANTHER); IPR030468 (PTHR10953:PANTHER); IPR018074 (PROSITE_PATTERNS); IPR000594 (SUPERFAMILY)
AES93797	casein kinase I-like protein	393	20	8.1e-89	0.6475	3	F:ATP binding; F:protein kinase activity; P:protein phosphorylation	-	G3DSA:3.30.200.20 (GENE3D); IPR000719 (PFAM); PTHR11909 (PANTHER); PTHR11909:SF114 (PANTHER); IPR008271 (PROSITE_PATTERNS); IPR000719 (PROSITE_PROFILES); IPR011009 (SUPERFAMILY)
AES93929	protoporphyrin IX magnesium chelatase subunit ChlD	2265	20	0	0.89	9	C:chloroplast stroma; P:chlorophyll biosynthetic process; F:ATP binding; P:cytokinin metabolic process; C:chloroplast thylakoid; P:isopentenyl diphosphate biosynthetic process, methylerythritol 4-phosphate pathway; P:photosynthesis; C:magnesium chelatase complex; F:magnesium chelatase activity	EC:6.6.1.1	Coil (COILS); Coil (COILS); IPR002035 (SMART); IPR003593 (SMART); IPR027417 (G3DSA:3.40.50.GENE3D); G3DSA:1.10.601.10 (GENE3D); IPR002035 (PFAM); IPR000523 (PFAM); IPR002035 (G3DSA:3.40.50.GENE3D); IPR011776 (TIGRFAM); G3DSA:1.10.8.80 (GENE3D); PTHR10338 (PANTHER); PTHR10338:SF126 (PANTHER); IPR002035 (PROSITE_PROFILES); IPR002035 (SUPERFAMILY); IPR027417 (SUPERFAMILY)
KEH27405	protoporphyrin IX magnesium chelatase subunit ChlD	1926	20	0	0.888	9	C:chloroplast stroma; P:chlorophyll biosynthetic process; F:ATP binding; P:cytokinin metabolic process; C:chloroplast thylakoid; P:isopentenyl diphosphate biosynthetic process, methylerythritol 4-phosphate pathway; P:photosynthesis; C:magnesium chelatase complex; F:magnesium chelatase activity	EC:6.6.1.1	Coil (COILS); Coil (COILS); IPR003593 (SMART); G3DSA:1.10.601.10 (GENE3D); IPR011776 (TIGRFAM); G3DSA:1.10.8.80 (GENE3D); IPR000523 (PFAM); IPR002035 (PFAM); IPR002035 (G3DSA:3.40.50.GENE3D); IPR027417 (G3DSA:3.40.50.GENE3D); PTHR10338 (PANTHER); PTHR10338:SF126 (PANTHER); IPR002035 (PROSITE_PROFILES); IPR002035 (SUPERFAMILY); IPR027417 (SUPERFAMILY)
AES95277	serine acetyltransferase	1011	20	0	0.855	4	P:acyl-carrier-protein biosynthetic process; C:cytoplasm; F:serine O-acetyltransferase activity; P:cysteine biosynthetic process from serine	EC:2.3.1.30; EC:2.3.1	IPR010493 (SMART); IPR005881 (TIGRFAM); IPR010493 (PFAM); IPR001451 (PFAM); G3DSA:1.10.3130.10 (GENE3D); G3DSA:2.160.10.10 (GENE3D); PTHR23416:SF63 (PANTHER); PTHR23416 (PANTHER); IPR011004 (SUPERFAMILY)
KEH27614	serine acetyltransferase	951	20	0	0.8455	4	P:acyl-carrier-protein biosynthetic process; C:cytoplasm; F:serine O-acetyltransferase activity; P:cysteine biosynthetic process from serine	EC:2.3.1.30; EC:2.3.1	IPR010493 (SMART); G3DSA:1.10.3130.10 (GENE3D); IPR001451 (PFAM); IPR005881 (TIGRFAM); IPR010493 (PFAM); G3DSA:2.160.10.10 (GENE3D); PTHR23416:SF63 (PANTHER); PTHR23416 (PANTHER); IPR011004 (SUPERFAMILY)
AES95364	transmembrane protein, putative	501	20	6.9e-114	0.787	2	C:chloroplast envelope; C:integral component of membrane	-	Coil (COILS); PTHR34048 (PANTHER); PTHR34048:SF1 (PANTHER); NON_CYTOPLASMIC_DOMAIN (PHOBIUS); TRANSMEMBRANE (PHOBIUS); CYTOPLASMIC_DOMAIN (PHOBIUS); TMhelix (TMHMM)
AES95397	lectin receptor kinase	2097	20	0	0.778	7	F:ATP binding; P:peptidyl-tyrosine phosphorylation; F:transmembrane receptor protein tyrosine kinase activity; P:transmembrane receptor protein tyrosine kinase signaling pathway; P:serine family amino acid metabolic process; F:protein serine/threonine kinase activity; F:carbohydrate binding	EC:2.7.10; EC:2.7.10.1; EC:2.7.11	IPR002290 (SMART); IPR001220 (PFAM); IPR013320 (G3DSA:2.60.120.GENE3D); G3DSA:1.10.510.10 (GENE3D); G3DSA:3.30.200.20 (GENE3D); IPR000719 (PFAM); PTHR27007 (PANTHER); PTHR27007:SF48 (PANTHER); IPR017441 (PROSITE_PATTERNS); IPR008271 (PROSITE_PATTERNS); IPR019825 (PROSITE_PATTERNS); SIGNAL_PEPTIDE_N_REGION (PHOBIUS); CYTOPLASMIC_DOMAIN (PHOBIUS); SIGNAL_PEPTIDE (PHOBIUS); TRANSMEMBRANE (PHOBIUS); …
AES95473	LRR receptor-like kinase	3054	20	0	0.7845	6	F:ATP binding; F:protein binding; C:integral component of membrane; P:serine family amino acid metabolic process; F:protein serine/threonine kinase activity; P:protein phosphorylation	EC:2.7.11	IPR002290 (SMART); IPR001611 (PFAM); IPR013320 (G3DSA:2.60.120.GENE3D); IPR032675 (G3DSA:3.80.10.GENE3D); IPR000719 (PFAM); G3DSA:3.30.200.20 (GENE3D); G3DSA:1.10.510.10 (GENE3D); IPR013210 (PFAM); PTHR27000:SF153 (PANTHER); PTHR27000 (PANTHER); IPR008271 (PROSITE_PATTERNS); SIGNAL_PEPTIDE (PHOBIUS); SIGNAL_PEPTIDE_H_REGION (PHOBIUS); NON_CYTOPLASMIC_DOMAIN (PHOBIUS); CYTOPLASMIC_DOMAIN (PHOBIUS)…
AES95508	HXXXD-type acyl-transferase family protein	1377	20	0	0.8235	3	C:chloroplast; F:transferase activity, transferring acyl groups other than amino-acyl groups; P:metabolic process	-	IPR023213 (G3DSA:3.30.559.GENE3D); IPR023213 (G3DSA:3.30.559.GENE3D); IPR003480 (PFAM); PTHR31642:SF24 (PANTHER); PTHR31642 (PANTHER)
AES95793	hypothetical protein MTR_5g029600	576	20	1.3e-133	0.7825	-		-	PTHR35998:SF1 (PANTHER); PTHR35998 (PANTHER)
AES95902	glycoside hydrolase family 3 protein	2352	20	0	0.8415	5	F:xylan 1,4-beta-xylosidase activity; C:vacuolar membrane; P:starch metabolic process; P:sucrose metabolic process; P:nucleotide metabolic process	EC:3.2.1.37	IPR001764 (PRINTS); IPR002772 (G3DSA:3.40.50.GENE3D); IPR001764 (PFAM); IPR002772 (PFAM); IPR001764 (G3DSA:3.20.20.GENE3D); PTHR30620:SF19 (PANTHER); IPR026892 (PANTHER); SIGNAL_PEPTIDE_N_REGION (PHOBIUS); SIGNAL_PEPTIDE (PHOBIUS); SIGNAL_PEPTIDE_C_REGION (PHOBIUS); NON_CYTOPLASMIC_DOMAIN (PHOBIUS); SIGNAL_PEPTIDE_H_REGION (PHOBIUS); SignalP-noTM (SIGNALP_EUK); IPR002772 (SUPERFAMILY); IPR017853 …
AES95916	MADS-box transcription factor	720	20	1e-162	0.8445	12	C:nucleus; F:DNA binding; C:transcription factor complex; F:transcription factor activity, sequence-specific DNA binding; P:stomatal lineage progression; F:protein homodimerization activity; P:callose deposition in cell wall; P:microsporogenesis; P:regulation of transcription, DNA-templated; F:transcription factor binding; P:plant ovule development; P:regulation of transcription, DNA-templated	-	Coil (COILS); IPR002100 (PRINTS); IPR002100 (SMART); IPR002487 (PFAM); IPR002100 (PFAM); PTHR11945:SF228 (PANTHER); PTHR11945 (PANTHER); IPR002100 (PROSITE_PATTERNS); IPR002487 (PROSITE_PROFILES); IPR002100 (PROSITE_PROFILES); IPR002100 (SUPERFAMILY)
AES95917	MADS-box transcription factor	678	20	6.3e-152	0.8495	7	C:nucleus; F:DNA binding; C:transcription factor complex; F:transcription factor activity, sequence-specific DNA binding; P:regulation of transcription, DNA-templated; F:protein dimerization activity; P:regulation of transcription, DNA-templated	-	Coil (COILS); IPR002100 (PRINTS); IPR002100 (SMART); IPR002100 (PFAM); IPR002487 (PFAM); PTHR11945 (PANTHER); PTHR11945:SF228 (PANTHER); IPR002100 (PROSITE_PATTERNS); IPR002100 (PROSITE_PROFILES); IPR002487 (PROSITE_PROFILES); IPR002100 (SUPERFAMILY)
AES96310	LRR ribonuclease inhibitor domain protein	1821	20	0	0.8965	3	F:protein binding; C:mitochondrion; C:chloroplast envelope	-	IPR003590 (SMART); IPR032675 (G3DSA:3.80.10.GENE3D); IPR001611 (PFAM); IPR032675 (G3DSA:3.80.10.GENE3D); PTHR24106 (PANTHER); SIGNAL_PEPTIDE_N_REGION (PHOBIUS); SIGNAL_PEPTIDE (PHOBIUS); SIGNAL_PEPTIDE_H_REGION (PHOBIUS); SIGNAL_PEPTIDE_C_REGION (PHOBIUS); NON_CYTOPLASMIC_DOMAIN (PHOBIUS); SSF52047 (SUPERFAMILY); SSF52047 (SUPERFAMILY)
AES96311	LRR ribonuclease inhibitor domain protein	1290	20	0	0.9485	3	F:protein binding; C:mitochondrion; C:chloroplast envelope	-	IPR003590 (SMART); IPR001611 (PFAM); IPR032675 (G3DSA:3.80.10.GENE3D); IPR032675 (G3DSA:3.80.10.GENE3D); PTHR24106 (PANTHER); SSF52047 (SUPERFAMILY); SSF52047 (SUPERFAMILY)
AES96330	SAM domain protein	1011	20	0	0.7715	7	P:sister chromatid cohesion; F:protein binding; P:reciprocal meiotic recombination; P:regulation of chromosome organization; P:meiotic chromosome segregation; P:chromatin silencing by small RNA; P:meiotic DNA double-strand break formation	-	IPR001660 (SMART); IPR013761 (G3DSA:1.10.150.GENE3D); IPR001660 (PFAM); PTHR23509:SF11 (PANTHER); PTHR23509 (PANTHER); IPR001660 (PROSITE_PROFILES); IPR013761 (SUPERFAMILY)
AES97114	ureide permease-like protein	1212	20	0	0.8725	2	P:nitrogen compound transport; C:integral component of membrane	-	IPR009834 (PFAM); PTHR31081:SF4 (PANTHER); IPR030189 (PANTHER); NON_CYTOPLASMIC_DOMAIN (PHOBIUS); CYTOPLASMIC_DOMAIN (PHOBIUS); CYTOPLASMIC_DOMAIN (PHOBIUS); TRANSMEMBRANE (PHOBIUS); TRANSMEMBRANE (PHOBIUS); TRANSMEMBRANE (PHOBIUS); TRANSMEMBRANE (PHOBIUS); CYTOPLASMIC_DOMAIN (PHOBIUS); TRANSMEMBRANE (PHOBIUS); NON_CYTOPLASMIC_DOMAIN (PHOBIUS); NON_CYTOPLASMIC_DOMAIN (PHOBIUS); NON_CYTOPLASMIC_DO…
KEH27965	phytochrome and flowering time regulatory protein	2463	20	0	0.835	10	F:DNA binding; P:positive regulation of defense response; P:red, far-red light phototransduction; P:response to far red light; P:positive regulation of transcription, DNA-templated; C:mediator complex; P:defense response to fungus; P:jasmonic acid mediated signaling pathway; P:positive regulation of flower development; P:response to red light	-	Coil (COILS); Coil (COILS); IPR021419 (PFAM); PTHR12433:SF11 (PANTHER); PTHR12433 (PANTHER); IPR002035 (SUPERFAMILY)
AES97518	core-2/I-branching enzyme	1173	20	0	0.7925	3	F:acetylglucosaminyltransferase activity; C:membrane; P:metabolic process	EC:2.4.1	IPR003406 (PFAM); PTHR31042 (PANTHER); PTHR31042:SF10 (PANTHER); TRANSMEMBRANE (PHOBIUS); CYTOPLASMIC_DOMAIN (PHOBIUS); NON_CYTOPLASMIC_DOMAIN (PHOBIUS); TMhelix (TMHMM)
AES98241	hypothetical protein MTR_5g066090	324	1	4.9e-58	1	-		-	no IPS match
AES98592	pleiotropic drug resistance subfamily G protein	4311	20	0	0.9035	6	F:ATPase activity; F:ATP binding; C:plasmodesma; P:metabolic process; C:integral component of membrane; P:transport	EC:3.6.1; EC:3.6.1.3; EC:3.6.1.15	IPR003593 (SMART); IPR027417 (G3DSA:3.40.50.GENE3D); IPR027417 (G3DSA:3.40.50.GENE3D); IPR013525 (PFAM); IPR029481 (PFAM); IPR003439 (PFAM); IPR013581 (PFAM); PTHR19241 (PANTHER); PTHR19241:SF169 (PANTHER); NON_CYTOPLASMIC_DOMAIN (PHOBIUS); NON_CYTOPLASMIC_DOMAIN (PHOBIUS); TRANSMEMBRANE (PHOBIUS); TRANSMEMBRANE (PHOBIUS); TRANSMEMBRANE (PHOBIUS); TRANSMEMBRANE (PHOBIUS); NON_CYTOPLASMIC_DOMAIN (…
KEH28158	pleiotropic drug resistance subfamily G protein	3450	20	0	0.9125	6	F:ATPase activity; F:ATP binding; C:plasmodesma; P:metabolic process; C:integral component of membrane; P:transport	EC:3.6.1; EC:3.6.1.3; EC:3.6.1.15	IPR003593 (SMART); IPR027417 (G3DSA:3.40.50.GENE3D); IPR003439 (PFAM); IPR027417 (G3DSA:3.40.50.GENE3D); IPR013581 (PFAM); IPR013525 (PFAM); PTHR19241:SF169 (PANTHER); PTHR19241 (PANTHER); TRANSMEMBRANE (PHOBIUS); NON_CYTOPLASMIC_DOMAIN (PHOBIUS); CYTOPLASMIC_DOMAIN (PHOBIUS); NON_CYTOPLASMIC_DOMAIN (PHOBIUS); CYTOPLASMIC_DOMAIN (PHOBIUS); NON_CYTOPLASMIC_DOMAIN (PHOBIUS); TRANSMEMBRANE (PHOBIUS)…
KEH28159	pleiotropic drug resistance subfamily G protein	3738	20	0	0.911	6	F:ATPase activity; F:ATP binding; C:plasmodesma; P:metabolic process; C:integral component of membrane; P:transport	EC:3.6.1; EC:3.6.1.3; EC:3.6.1.15	IPR003593 (SMART); IPR013525 (PFAM); IPR027417 (G3DSA:3.40.50.GENE3D); IPR027417 (G3DSA:3.40.50.GENE3D); IPR003439 (PFAM); IPR013581 (PFAM); PTHR19241:SF169 (PANTHER); PTHR19241 (PANTHER); NON_CYTOPLASMIC_DOMAIN (PHOBIUS); CYTOPLASMIC_DOMAIN (PHOBIUS); CYTOPLASMIC_DOMAIN (PHOBIUS); TRANSMEMBRANE (PHOBIUS); TRANSMEMBRANE (PHOBIUS); TRANSMEMBRANE (PHOBIUS); SIGNAL_PEPTIDE_N_REGION (PHOBIUS); TRANSM…
AES98755	Nodule Cysteine-Rich (NCR) secreted peptide	183	20	1.1e-35	0.6985	2	F:metal ion binding; P:nodule morphogenesis	-	no IPS match
AES98942	transmembrane protein, putative	819	17	0	0.5241	1	C:integral component of membrane	-	TMhelix (TMHMM); TMhelix (TMHMM)
AES99041	transporter family ABC domain protein	2157	20	0	0.8945	6	F:ATP binding; P:drug transmembrane transport; P:metabolic process; C:integral component of membrane; P:xenobiotic transport; F:xenobiotic-transporting ATPase activity	EC:3.6.1; EC:3.6.1.3; EC:3.6.3.44; EC:3.6.1.15	IPR003593 (SMART); IPR003439 (PFAM); IPR027417 (G3DSA:3.40.50.GENE3D); IPR011527 (PFAM); G3DSA:1.20.1560.10 (GENE3D); PTHR24221:SF18 (PANTHER); PTHR24221 (PANTHER); IPR017871 (PROSITE_PATTERNS); CYTOPLASMIC_DOMAIN (PHOBIUS); TRANSMEMBRANE (PHOBIUS); CYTOPLASMIC_DOMAIN (PHOBIUS); TRANSMEMBRANE (PHOBIUS); CYTOPLASMIC_DOMAIN (PHOBIUS); NON_CYTOPLASMIC_DOMAIN (PHOBIUS); TRANSMEMBRANE (PHOBIUS); NON_C…
KEH28217	transporter family ABC domain protein	1857	20	0	0.877	6	F:ATP binding; P:drug transmembrane transport; P:metabolic process; C:integral component of membrane; P:xenobiotic transport; F:xenobiotic-transporting ATPase activity	EC:3.6.1; EC:3.6.1.3; EC:3.6.3.44; EC:3.6.1.15	G3DSA:1.20.1560.10 (GENE3D); IPR027417 (G3DSA:3.40.50.GENE3D); IPR011527 (PFAM); IPR003439 (PFAM); PTHR24221:SF18 (PANTHER); PTHR24221 (PANTHER); NON_CYTOPLASMIC_DOMAIN (PHOBIUS); TRANSMEMBRANE (PHOBIUS); TRANSMEMBRANE (PHOBIUS); CYTOPLASMIC_DOMAIN (PHOBIUS); NON_CYTOPLASMIC_DOMAIN (PHOBIUS); CYTOPLASMIC_DOMAIN (PHOBIUS); TRANSMEMBRANE (PHOBIUS); CYTOPLASMIC_DOMAIN (PHOBIUS); TRANSMEMBRANE (PHOBI…
AES99198	DEAD-box ATP-dependent RNA helicase	1494	20	0	0.833	11	F:nucleic acid binding; P:mRNA export from nucleus; P:protein targeting to mitochondrion; F:ATP binding; P:photomorphogenesis; F:DEAD/H-box RNA helicase binding; P:protein import into nucleus; P:embryo sac egg cell differentiation; F:helicase activity; C:intracellular; P:cullin deneddylation	EC:3.6.1; EC:3.6.1.15	IPR014001 (SMART); IPR001650 (SMART); IPR027417 (G3DSA:3.40.50.GENE3D); IPR001650 (PFAM); IPR011545 (PFAM); IPR027417 (G3DSA:3.40.50.GENE3D); PTHR24031:SF68 (PANTHER); PTHR24031 (PANTHER); IPR001650 (PROSITE_PROFILES); IPR014014 (PROSITE_PROFILES); IPR014001 (PROSITE_PROFILES); IPR027417 (SUPERFAMILY)
AES99369	XH/XS domain protein	3369	20	0	0.7895	1	P:gene silencing by RNA	-	Coil (COILS); Coil (COILS); Coil (COILS); Coil (COILS); IPR005379 (PFAM); IPR005381 (PFAM); IPR005380 (PFAM); PTHR21596:SF25 (PANTHER); PTHR21596 (PANTHER)
AES99661	sorting nexin 2B	1551	20	0	0.84	1	F:phosphatidylinositol binding	-	Coil (COILS); Coil (COILS); Coil (COILS); IPR001683 (SMART); IPR015404 (PFAM); IPR001683 (PFAM); IPR001683 (G3DSA:3.30.1520.GENE3D); PTHR10555 (PANTHER); PTHR10555:SF155 (PANTHER); IPR001683 (PROSITE_PROFILES); IPR001683 (SUPERFAMILY)
AES99973	receptor-like protein	3066	20	0	0.791	3	F:protein binding; P:phosphorylation; F:kinase activity	-	PR00019 (PRINTS); IPR003591 (SMART); IPR032675 (G3DSA:3.80.10.GENE3D); IPR013210 (PFAM); IPR032675 (G3DSA:3.80.10.GENE3D); IPR032675 (G3DSA:3.80.10.GENE3D); IPR001611 (PFAM); IPR001611 (PFAM); PTHR27004:SF1 (PANTHER); PTHR27004 (PANTHER); SIGNAL_PEPTIDE_H_REGION (PHOBIUS); SIGNAL_PEPTIDE (PHOBIUS); SIGNAL_PEPTIDE_N_REGION (PHOBIUS); NON_CYTOPLASMIC_DOMAIN (PHOBIUS); SIGNAL_PEPTIDE_C_REGION (PHOBI…
AET00113	cation/H+ exchanger 3	2415	20	0	0.734	5	P:potassium ion transport; P:sodium ion transport; C:integral component of membrane; F:monovalent cation:proton antiporter activity; P:hydrogen ion transmembrane transport	-	IPR006153 (PFAM); PTHR32468:SF17 (PANTHER); PTHR32468 (PANTHER); TRANSMEMBRANE (PHOBIUS); CYTOPLASMIC_DOMAIN (PHOBIUS); TRANSMEMBRANE (PHOBIUS); TRANSMEMBRANE (PHOBIUS); TRANSMEMBRANE (PHOBIUS); NON_CYTOPLASMIC_DOMAIN (PHOBIUS); CYTOPLASMIC_DOMAIN (PHOBIUS); CYTOPLASMIC_DOMAIN (PHOBIUS); CYTOPLASMIC_DOMAIN (PHOBIUS); NON_CYTOPLASMIC_DOMAIN (PHOBIUS); TRANSMEMBRANE (PHOBIUS); TRANSMEMBRANE (PHOBIU…
AET00427	3-demethylubiquinone-9 3-methyltransferase	912	20	0	0.8825	8	P:methionine biosynthetic process; P:RNA splicing, via endonucleolytic cleavage and ligation; P:methylglyoxal catabolic process to D-lactate via S-lactoyl-glutathione; F:hexaprenyldihydroxybenzoate methyltransferase activity; C:mitochondrial envelope; P:ubiquinone biosynthetic process; F:2-polyprenyl-6-methoxy-1,4-benzoquinone methyltransferase activity; P:methylation	EC:2.1.1; EC:2.1.1.114	IPR010233 (TIGRFAM); IPR029063 (G3DSA:3.40.50.GENE3D); PF13489 (PFAM); PTHR10108 (PANTHER); PTHR10108:SF760 (PANTHER); IPR010233 (HAMAP); IPR029063 (SUPERFAMILY)
AET00534	DNA mismatch repair protein MutS	2433	20	0	0.9155	15	P:cytokinin biosynthetic process; P:sister chromatid cohesion; P:telomere maintenance in response to DNA damage; P:mitotic recombination; P:meiotic DNA double-strand break formation; C:condensed nuclear chromosome; P:double-strand break repair; P:chiasma assembly; F:ATP binding; C:germ cell nucleus; P:multicellular organism reproduction; P:meiotic mismatch repair involved in reciprocal meiotic re…	-	IPR007696 (SMART); IPR000432 (SMART); IPR011184 (PIRSF); G3DSA:1.10.1420.10 (GENE3D); IPR007861 (PFAM); IPR000432 (PFAM); IPR007696 (PFAM); IPR027417 (G3DSA:3.40.50.GENE3D); PTHR11361:SF20 (PANTHER); PTHR11361 (PANTHER); IPR000432 (PROSITE_PATTERNS); IPR007696 (SUPERFAMILY); IPR027417 (SUPERFAMILY)
AET00701	hypothetical protein MTR_5g094950	1674	20	0	0.5815	-		-	Coil (COILS); Coil (COILS); Coil (COILS); Coil (COILS); Coil (COILS); Coil (COILS)
KEH24780	Serine/Threonine kinase family protein	1893	20	0	0.804	4	F:ATP binding; P:serine family amino acid metabolic process; F:protein serine/threonine kinase activity; P:protein phosphorylation	EC:2.7.11	IPR002290 (SMART); IPR011993 (G3DSA:2.30.29.GENE3D); G3DSA:1.10.510.10 (GENE3D); G3DSA:3.30.200.20 (GENE3D); IPR000719 (PFAM); PTHR24351 (PANTHER); PTHR24351:SF86 (PANTHER); IPR008271 (PROSITE_PATTERNS); IPR000719 (PROSITE_PROFILES); IPR011009 (SUPERFAMILY)
AES74396	polyribonucleotide nucleotidyltransferase	2922	20	0	0.8165	14	P:RNA phosphodiester bond hydrolysis, exonucleolytic; P:urea catabolic process; P:mitochondrial RNA catabolic process; P:transcription factor import into nucleus; P:mitochondrial RNA processing; P:purine nucleobase metabolic process; P:mRNA catabolic process; F:polyribonucleotide nucleotidyltransferase activity; F:3'-5'-exoribonuclease activity; P:pyrimidine nucleobase metabolic process; F:RNA bi…	EC:3.1; EC:3.1.13; EC:3.1.15; EC:2.7.7.8	IPR022967 (SMART); IPR015847 (PFAM); IPR027408 (G3DSA:3.30.230.GENE3D); IPR015848 (PFAM); IPR001247 (PFAM); IPR004088 (G3DSA:3.30.1370.GENE3D); IPR015848 (G3DSA:1.10.10.GENE3D); IPR003029 (PFAM); IPR012340 (G3DSA:2.40.50.GENE3D); IPR012162 (TIGRFAM); IPR012162 (PANTHER); PTHR11252:SF3 (PANTHER); IPR004088 (PROSITE_PROFILES); IPR003029 (PROSITE_PROFILES); IPR020568 (SUPERFAMILY); IPR012340 (SUPERF…
AES74409	oligomeric component-related/COG complex component	2487	20	0	0.9165	9	C:Golgi transport complex; P:protein retention in Golgi apparatus; P:embryo development ending in seed dormancy; P:Golgi organization; C:cytosol; P:shoot system morphogenesis; P:intracellular protein transport; P:meristem structural organization; P:cell growth	-	Coil (COILS); IPR019335 (PFAM); IPR019335 (PANTHER)
AES74595	ABC transporter B family protein	3792	20	0	0.8585	5	F:ATP binding; F:ATPase activity, coupled to transmembrane movement of substances; P:transmembrane transport; P:metabolic process; C:integral component of membrane	EC:3.6.1; EC:3.6.1.3; EC:3.6.1.15	IPR003593 (SMART); IPR003439 (PFAM); IPR011527 (PFAM); G3DSA:1.20.1560.10 (GENE3D); IPR027417 (G3DSA:3.40.50.GENE3D); PTHR24221 (PANTHER); PTHR24221:SF141 (PANTHER); IPR017871 (PROSITE_PATTERNS); TRANSMEMBRANE (PHOBIUS); CYTOPLASMIC_DOMAIN (PHOBIUS); NON_CYTOPLASMIC_DOMAIN (PHOBIUS); TRANSMEMBRANE (PHOBIUS); NON_CYTOPLASMIC_DOMAIN (PHOBIUS); TRANSMEMBRANE (PHOBIUS); CYTOPLASMIC_DOMAIN (PHOBIUS); …
AES74766	ERD (early-responsive to dehydration stress) family protein	2139	20	0	0.8855	5	P:glycogen metabolic process; C:membrane; F:4-alpha-glucanotransferase activity; P:starch metabolic process; P:sucrose metabolic process	EC:2.4.1.25	Coil (COILS); IPR027815 (PFAM); IPR003864 (PFAM); IPR032880 (PFAM); PTHR13018:SF32 (PANTHER); PTHR13018 (PANTHER); TRANSMEMBRANE (PHOBIUS); CYTOPLASMIC_DOMAIN (PHOBIUS); TRANSMEMBRANE (PHOBIUS); CYTOPLASMIC_DOMAIN (PHOBIUS); TRANSMEMBRANE (PHOBIUS); TRANSMEMBRANE (PHOBIUS); TRANSMEMBRANE (PHOBIUS); TRANSMEMBRANE (PHOBIUS); CYTOPLASMIC_DOMAIN (PHOBIUS); NON_CYTOPLASMIC_DOMAIN (PHOBIUS); NON_CYTOPL…
AES74767	ERD (early-responsive to dehydration stress) family protein	1767	20	0	0.891	5	P:glycogen metabolic process; C:membrane; F:4-alpha-glucanotransferase activity; P:starch metabolic process; P:sucrose metabolic process	EC:2.4.1.25	Coil (COILS); IPR027815 (PFAM); IPR032880 (PFAM); IPR003864 (PFAM); PTHR13018 (PANTHER); PTHR13018:SF32 (PANTHER); NON_CYTOPLASMIC_DOMAIN (PHOBIUS); CYTOPLASMIC_DOMAIN (PHOBIUS); TRANSMEMBRANE (PHOBIUS); NON_CYTOPLASMIC_DOMAIN (PHOBIUS); NON_CYTOPLASMIC_DOMAIN (PHOBIUS); TRANSMEMBRANE (PHOBIUS); TRANSMEMBRANE (PHOBIUS); TRANSMEMBRANE (PHOBIUS); TRANSMEMBRANE (PHOBIUS); TRANSMEMBRANE (PHOBIUS); NO…
AES74885	UDP-glucosyltransferase family protein	1458	20	0	0.858	2	F:transferase activity, transferring hexosyl groups; P:metabolic process	-	G3DSA:3.40.50.2000 (GENE3D); IPR002213 (PFAM); IPR002213 (PANTHER); PTHR11926:SF280 (PANTHER); IPR002213 (PROSITE_PATTERNS); SSF53756 (SUPERFAMILY)
KEH25070	SPIRAL protein, putative	420	20	8.7e-47	0.6315	-		-	PTHR33403 (PANTHER); PTHR33403:SF4 (PANTHER)
KEH25078	disease resistance protein (TIR-NBS-LRR class)	3174	20	0	0.8365	6	F:ATP binding; F:protein binding; F:metal ion binding; P:signal transduction; F:ADP binding; P:metal ion transport	-	Coil (COILS); PR00364 (PRINTS); IPR000157 (SMART); IPR027417 (G3DSA:3.40.50.GENE3D); IPR032675 (G3DSA:3.80.10.GENE3D); IPR002182 (PFAM); IPR000157 (PFAM); IPR000157 (G3DSA:3.40.50.GENE3D); PTHR11017:SF163 (PANTHER); PTHR11017 (PANTHER); IPR000157 (PROSITE_PROFILES); IPR027417 (SUPERFAMILY); IPR011991 (SUPERFAMILY); IPR000157 (SUPERFAMILY); IPR032675 (SUPERFAMILY)
KEH25296	histone acetyltransferase of the CBP family protein	2844	20	0	0.715	6	F:histone acetyltransferase activity; P:acyl-carrier-protein biosynthetic process; F:metal ion binding; P:regulation of transcription, DNA-templated; P:histone acetylation; C:histone acetyltransferase complex	EC:2.3.1.48; EC:2.3.1	IPR013178 (PFAM); IPR013083 (G3DSA:3.30.40.GENE3D); PTHR13808:SF6 (PANTHER); PTHR13808 (PANTHER); IPR019786 (PROSITE_PATTERNS); IPR031162 (PROSITE_PROFILES); SSF57850 (SUPERFAMILY); IPR011011 (SUPERFAMILY)
KEH25631	potassium transporter-like protein	2460	20	0	0.9175	6	F:potassium ion transmembrane transporter activity; P:potassium ion transmembrane transport; P:galactolipid biosynthetic process; C:integral component of membrane; P:glucosinolate biosynthetic process; P:cellular response to phosphate starvation	-	IPR003855 (PFAM); IPR003855 (TIGRFAM); PTHR30540:SF9 (PANTHER); PTHR30540 (PANTHER); TRANSMEMBRANE (PHOBIUS); CYTOPLASMIC_DOMAIN (PHOBIUS); TRANSMEMBRANE (PHOBIUS); TRANSMEMBRANE (PHOBIUS); CYTOPLASMIC_DOMAIN (PHOBIUS); NON_CYTOPLASMIC_DOMAIN (PHOBIUS); CYTOPLASMIC_DOMAIN (PHOBIUS); NON_CYTOPLASMIC_DOMAIN (PHOBIUS); NON_CYTOPLASMIC_DOMAIN (PHOBIUS); TRANSMEMBRANE (PHOBIUS); TRANSMEMBRANE (PHOBIUS…
AES76447	disease resistance protein (TIR-NBS-LRR class)	3456	20	0	0.729	3	F:protein binding; P:signal transduction; F:ADP binding	-	PR00364 (PRINTS); IPR000157 (SMART); IPR000157 (G3DSA:3.40.50.GENE3D); IPR000157 (PFAM); IPR002182 (PFAM); IPR032675 (G3DSA:3.80.10.GENE3D); IPR027417 (G3DSA:3.40.50.GENE3D); PTHR11017:SF171 (PANTHER); PTHR11017 (PANTHER); IPR000157 (PROSITE_PROFILES); IPR000157 (SUPERFAMILY); IPR032675 (SUPERFAMILY); IPR027417 (SUPERFAMILY)
AES76668	kinesin motor domain protein	405	4	1.4e-91	0.765	8	F:ATP binding; F:microtubule motor activity; C:tubulin complex; P:metabolic process; C:kinesin complex; P:microtubule-based movement; C:microtubule; F:microtubule binding	EC:3.6.1; EC:3.6.1.15	IPR001752 (G3DSA:3.40.850.GENE3D); IPR001752 (PFAM); IPR027640 (PANTHER); PTHR24115:SF477 (PANTHER); IPR027417 (SUPERFAMILY)
AES76699	DUF1666 family protein	1815	20	0	0.791	4	F:structural constituent of ribosome; P:ribosome biogenesis; C:ribosome; P:translation	-	Coil (COILS); Coil (COILS); IPR012870 (PFAM); IPR008195 (PANTHER); PTHR10759:SF6 (PANTHER); NON_CYTOPLASMIC_DOMAIN (PHOBIUS); TRANSMEMBRANE (PHOBIUS); CYTOPLASMIC_DOMAIN (PHOBIUS); TMhelix (TMHMM)
KEH27032	DUF1666 family protein	1809	20	0	0.787	4	F:structural constituent of ribosome; P:ribosome biogenesis; C:ribosome; P:translation	-	Coil (COILS); Coil (COILS); IPR012870 (PFAM); IPR008195 (PANTHER); PTHR10759:SF6 (PANTHER); NON_CYTOPLASMIC_DOMAIN (PHOBIUS); CYTOPLASMIC_DOMAIN (PHOBIUS); TRANSMEMBRANE (PHOBIUS); TMhelix (TMHMM)
KEH27036	LRR and NB-ARC domain disease resistance protein	2622	20	0	0.8075	2	F:protein binding; F:ADP binding	-	Coil (COILS); PR00364 (PRINTS); IPR003591 (SMART); IPR002182 (PFAM); IPR027417 (G3DSA:3.40.50.GENE3D); IPR032675 (G3DSA:3.80.10.GENE3D); PTHR23155:SF560 (PANTHER); PTHR23155 (PANTHER); NON_CYTOPLASMIC_DOMAIN (PHOBIUS); SIGNAL_PEPTIDE_C_REGION (PHOBIUS); SIGNAL_PEPTIDE_H_REGION (PHOBIUS); SIGNAL_PEPTIDE (PHOBIUS); SIGNAL_PEPTIDE_N_REGION (PHOBIUS); IPR001611 (PROSITE_PROFILES); IPR027417 (SUPERFAM…
AES76765	ARF GTPase activator	1977	20	0	0.683	2	F:GTPase activator activity; P:positive regulation of GTPase activity	-	IPR001164 (PRINTS); IPR001164 (SMART); IPR001164 (PFAM); PTHR23180:SF200 (PANTHER); PTHR23180 (PANTHER); IPR001164 (PROSITE_PROFILES); SSF57863 (SUPERFAMILY)
KEH27206	import inner membrane translocase subunit TIM22	633	20	6.4e-91	0.789	9	P:photoperiodism, flowering; P:protein transmembrane transport; C:mitochondrial inner membrane presequence translocase complex; F:P-P-bond-hydrolysis-driven protein transmembrane transporter activity; C:integral component of membrane; C:chloroplast envelope; P:mitotic nuclear division; P:protein maturation; P:intracellular protein transport	-	IPR003397 (PFAM); PTHR10485:SF0 (PANTHER); IPR005678 (PANTHER)
KEH27269	high-affinity potassium transporter	1653	20	0	0.7645	2	P:cation transmembrane transport; F:cation transmembrane transporter activity	-	IPR003445 (PFAM); PTHR31064 (PANTHER); CYTOPLASMIC_DOMAIN (PHOBIUS); TRANSMEMBRANE (PHOBIUS); CYTOPLASMIC_DOMAIN (PHOBIUS); TRANSMEMBRANE (PHOBIUS); NON_CYTOPLASMIC_DOMAIN (PHOBIUS); TRANSMEMBRANE (PHOBIUS); CYTOPLASMIC_DOMAIN (PHOBIUS); CYTOPLASMIC_DOMAIN (PHOBIUS); NON_CYTOPLASMIC_DOMAIN (PHOBIUS); TRANSMEMBRANE (PHOBIUS); NON_CYTOPLASMIC_DOMAIN (PHOBIUS); TRANSMEMBRANE (PHOBIUS); CYTOPLASMIC_D…
KEH21452	signal peptide peptidase-like protein	1623	20	0	0.898	3	F:aspartic-type endopeptidase activity; P:proteolysis; C:integral component of membrane	EC:3.4.23	IPR006639 (SMART); IPR007369 (PFAM); IPR003137 (PFAM); G3DSA:3.50.30.30 (GENE3D); PTHR12174:SF36 (PANTHER); IPR007369 (PANTHER); SIGNAL_PEPTIDE_N_REGION (PHOBIUS); SIGNAL_PEPTIDE (PHOBIUS); CYTOPLASMIC_DOMAIN (PHOBIUS); TRANSMEMBRANE (PHOBIUS); TRANSMEMBRANE (PHOBIUS); TRANSMEMBRANE (PHOBIUS); SIGNAL_PEPTIDE_H_REGION (PHOBIUS); CYTOPLASMIC_DOMAIN (PHOBIUS); TRANSMEMBRANE (PHOBIUS); CYTOPLASMIC_DO…
KEH21453	signal peptide peptidase-like protein	1371	20	0	0.896	3	F:aspartic-type endopeptidase activity; P:proteolysis; C:integral component of membrane	EC:3.4.23	IPR006639 (SMART); IPR007369 (PFAM); IPR003137 (PFAM); G3DSA:3.50.30.30 (GENE3D); IPR007369 (PANTHER); PTHR12174:SF36 (PANTHER); TRANSMEMBRANE (PHOBIUS); TRANSMEMBRANE (PHOBIUS); NON_CYTOPLASMIC_DOMAIN (PHOBIUS); SIGNAL_PEPTIDE_C_REGION (PHOBIUS); TRANSMEMBRANE (PHOBIUS); NON_CYTOPLASMIC_DOMAIN (PHOBIUS); TRANSMEMBRANE (PHOBIUS); CYTOPLASMIC_DOMAIN (PHOBIUS); CYTOPLASMIC_DOMAIN (PHOBIUS); SIGNAL_…
KEH21454	signal peptide peptidase-like protein	1527	20	0	0.8985	3	F:aspartic-type endopeptidase activity; P:proteolysis; C:integral component of membrane	EC:3.4.23	IPR006639 (SMART); G3DSA:3.50.30.30 (GENE3D); IPR007369 (PFAM); IPR003137 (PFAM); PTHR12174:SF36 (PANTHER); IPR007369 (PANTHER); CYTOPLASMIC_DOMAIN (PHOBIUS); TRANSMEMBRANE (PHOBIUS); TRANSMEMBRANE (PHOBIUS); TRANSMEMBRANE (PHOBIUS); SIGNAL_PEPTIDE_H_REGION (PHOBIUS); TRANSMEMBRANE (PHOBIUS); NON_CYTOPLASMIC_DOMAIN (PHOBIUS); NON_CYTOPLASMIC_DOMAIN (PHOBIUS); SIGNAL_PEPTIDE (PHOBIUS); SIGNAL_PEPT…
KEH21455	signal peptide peptidase-like protein	1377	20	0	0.8935	3	F:aspartic-type endopeptidase activity; P:proteolysis; C:integral component of membrane	EC:3.4.23	IPR006639 (SMART); G3DSA:3.50.30.30 (GENE3D); IPR003137 (PFAM); IPR007369 (PFAM); PTHR12174:SF36 (PANTHER); IPR007369 (PANTHER); TRANSMEMBRANE (PHOBIUS); TRANSMEMBRANE (PHOBIUS); CYTOPLASMIC_DOMAIN (PHOBIUS); NON_CYTOPLASMIC_DOMAIN (PHOBIUS); TRANSMEMBRANE (PHOBIUS); SIGNAL_PEPTIDE_C_REGION (PHOBIUS); SIGNAL_PEPTIDE_H_REGION (PHOBIUS); SIGNAL_PEPTIDE_N_REGION (PHOBIUS); NON_CYTOPLASMIC_DOMAIN (PH…
KEH21509	hypothetical protein MTR_7g407140	1206	20	0	0.8055	1	P:biological_process	-	IPR018881 (PFAM); PTHR31296 (PANTHER); PTHR31296:SF1 (PANTHER)
AES77417	RNA recognition motif	2259	20	0	0.854	4	F:nucleotide binding; F:nucleic acid binding; C:intracellular ribonucleoprotein complex; C:viral nucleocapsid	-	Coil (COILS); Coil (COILS); IPR003954 (SMART); IPR000504 (SMART); IPR012677 (G3DSA:3.30.70.GENE3D); IPR012677 (G3DSA:3.30.70.GENE3D); IPR000504 (PFAM); PTHR24012:SF356 (PANTHER); PTHR24012 (PANTHER); IPR000504 (PROSITE_PROFILES); IPR012677 (SUPERFAMILY); IPR012677 (SUPERFAMILY)
AES77495	phosphate transporter PHO1-like protein	1293	20	0	0.8825	6	F:inositol monophosphate 1-phosphatase activity; P:protein dephosphorylation; C:integral component of membrane; P:streptomycin biosynthetic process; F:inositol monophosphate 3-phosphatase activity; F:inositol monophosphate 4-phosphatase activity	EC:3.1; EC:3.1.3.25; EC:3.1.3.41; EC:3.1.3	IPR004342 (PFAM); PTHR10783:SF43 (PANTHER); PTHR10783 (PANTHER); TRANSMEMBRANE (PHOBIUS); NON_CYTOPLASMIC_DOMAIN (PHOBIUS); CYTOPLASMIC_DOMAIN (PHOBIUS); CYTOPLASMIC_DOMAIN (PHOBIUS); CYTOPLASMIC_DOMAIN (PHOBIUS); TRANSMEMBRANE (PHOBIUS); NON_CYTOPLASMIC_DOMAIN (PHOBIUS); NON_CYTOPLASMIC_DOMAIN (PHOBIUS); TRANSMEMBRANE (PHOBIUS); TRANSMEMBRANE (PHOBIUS); TRANSMEMBRANE (PHOBIUS); TRANSMEMBRANE (PH…
AES77563	UDP-glucosyltransferase family protein	1482	20	0	0.7905	2	F:transferase activity, transferring hexosyl groups; P:metabolic process	-	Coil (COILS); G3DSA:3.40.50.2000 (GENE3D); IPR002213 (PFAM); PTHR11926:SF152 (PANTHER); IPR002213 (PANTHER); IPR002213 (PROSITE_PATTERNS); SSF53756 (SUPERFAMILY)
KEH21671	RALF	576	20	1.6e-112	0.774	2	P:lipid transport; F:lipid binding	-	IPR016140 (SMART); IPR016140 (PFAM); G3DSA:1.10.110.10 (GENE3D); PTHR33044 (PANTHER); PTHR33044:SF21 (PANTHER); SIGNAL_PEPTIDE_N_REGION (PHOBIUS); SIGNAL_PEPTIDE_H_REGION (PHOBIUS); SIGNAL_PEPTIDE (PHOBIUS); NON_CYTOPLASMIC_DOMAIN (PHOBIUS); SIGNAL_PEPTIDE_C_REGION (PHOBIUS); SignalP-noTM (SIGNALP_EUK); SignalP-TM (SIGNALP_GRAM_POSITIVE); IPR016140 (SUPERFAMILY)
KEH21756	cytochrome P450 family protein	1392	20	0	0.9335	6	F:iron ion binding; F:oxidoreductase activity, acting on paired donors, with incorporation or reduction of molecular oxygen; C:integral component of membrane; P:oxidation-reduction process; F:monooxygenase activity; F:heme binding	-	IPR002401 (PRINTS); IPR001128 (PRINTS); IPR001128 (G3DSA:1.10.630.GENE3D); IPR001128 (PFAM); PTHR24286 (PANTHER); PTHR24286:SF8 (PANTHER); IPR017972 (PROSITE_PATTERNS); SIGNAL_PEPTIDE_N_REGION (PHOBIUS); NON_CYTOPLASMIC_DOMAIN (PHOBIUS); SIGNAL_PEPTIDE_C_REGION (PHOBIUS); SIGNAL_PEPTIDE_H_REGION (PHOBIUS); SIGNAL_PEPTIDE (PHOBIUS); IPR001128 (SUPERFAMILY); TMhelix (TMHMM)
KEH21757	cytochrome P450 family protein	1107	20	0	0.9365	6	F:iron ion binding; F:oxidoreductase activity, acting on paired donors, with incorporation or reduction of molecular oxygen; C:integral component of membrane; P:oxidation-reduction process; F:monooxygenase activity; F:heme binding	-	IPR001128 (PFAM); IPR001128 (G3DSA:1.10.630.GENE3D); PTHR24286 (PANTHER); PTHR24286:SF8 (PANTHER); SIGNAL_PEPTIDE_H_REGION (PHOBIUS); NON_CYTOPLASMIC_DOMAIN (PHOBIUS); SIGNAL_PEPTIDE_N_REGION (PHOBIUS); SIGNAL_PEPTIDE (PHOBIUS); SIGNAL_PEPTIDE_C_REGION (PHOBIUS); IPR001128 (SUPERFAMILY); TMhelix (TMHMM)
AES77777	auxin transporter BIG	15306	20	0	0.8785	14	F:zinc ion binding; P:photomorphogenesis; P:metabolic process; P:response to fungus; P:response to auxin; P:auxin polar transport; P:unidimensional cell growth; C:plasmodesma; F:protein binding; C:membrane; C:cytosol; F:ligase activity; P:inflorescence morphogenesis; P:lateral root formation	-	IPR003126 (SMART); IPR000433 (SMART); IPR025704 (PFAM); IPR011989 (G3DSA:1.25.10.GENE3D); IPR000433 (PFAM); IPR015943 (G3DSA:2.130.10.GENE3D); PTHR21725:SF1 (PANTHER); PTHR21725 (PANTHER); IPR000433 (PROSITE_PATTERNS); IPR003126 (PROSITE_PROFILES); IPR000433 (PROSITE_PROFILES); IPR016024 (SUPERFAMILY); SSF57850 (SUPERFAMILY); IPR016024 (SUPERFAMILY); IPR016024 (SUPERFAMILY); IPR016024 (SUPERFAMIL…
AES78000	DUF4378 domain protein	1908	20	0	0.6735	1	C:apoplast	-	Coil (COILS); IPR025486 (PFAM); PTHR21726 (PANTHER); PTHR21726:SF49 (PANTHER)
AES78534	proteasome subunit beta type-7-A protein	816	20	0	0.9715	10	C:nucleus; P:fatty acid beta-oxidation; P:proteasome-mediated ubiquitin-dependent protein catabolic process; P:toxin catabolic process; C:cytoplasm; C:proteasome core complex; P:photorespiration; F:threonine-type endopeptidase activity; P:proteasome core complex assembly; P:response to misfolded protein	EC:3.4.25	IPR000243 (PRINTS); IPR001353 (PFAM); IPR029055 (G3DSA:3.60.20.GENE3D); PTHR11599:SF44 (PANTHER); PTHR11599 (PANTHER); IPR016050 (PROSITE_PATTERNS); IPR023333 (PROSITE_PROFILES); IPR029055 (SUPERFAMILY)
AES78647	hypothetical protein MTR_7g037600	2160	20	0	0.621	-		-	no IPS match
KEH22478	hypothetical protein MTR_7g451250	630	20	4.2e-151	0.6205	5	F:nucleic acid binding; F:RNA-directed DNA polymerase activity; P:metabolic process; P:RNA-dependent DNA replication; F:transferase activity	-	no IPS match
KEH22490	ankyrin repeat protein	957	20	0	0.772	5	F:protein binding; P:positive regulation of transcription, DNA-templated; P:cell differentiation; P:leaf morphogenesis; P:mRNA modification	-	IPR002110 (PRINTS); IPR002110 (SMART); IPR020683 (PFAM); IPR020683 (G3DSA:1.25.40.GENE3D); IPR026961 (PFAM); IPR020683 (G3DSA:1.25.40.GENE3D); PTHR24128 (PANTHER); PTHR24128:SF24 (PANTHER); IPR020683 (PROSITE_PROFILES); IPR002110 (PROSITE_PROFILES); IPR020683 (SUPERFAMILY)
AES78999	MazG nucleotide pyrophosphohydrolase domain protein	411	20	6e-93	0.863	2	P:metabolic process; F:hydrolase activity	-	IPR004518 (PFAM); G3DSA:1.10.287.1080 (GENE3D); IPR011394 (PIRSF); PTHR14552 (PANTHER); PTHR14552:SF17 (PANTHER); SSF101386 (SUPERFAMILY)
KEH22665	2-oxoglutarate-dependent dioxygenase	660	20	6.3e-162	0.7735	3	F:metal ion binding; F:oxidoreductase activity, acting on paired donors, with incorporation or reduction of molecular oxygen, 2-oxoglutarate as one donor, and incorporation of one atom each of oxygen into both donors; P:oxidation-reduction process	EC:1.14.11	IPR026992 (PFAM); IPR027443 (G3DSA:2.60.120.GENE3D); PTHR10209 (PANTHER); PTHR10209:SF123 (PANTHER); SSF51197 (SUPERFAMILY)
KEH22770	hypothetical protein MTR_7g056773	216	1	4e-45	1	-		-	no IPS match
KEH22967	transferring glycosyl group transferase	1533	20	0	0.766	2	P:metabolic process; F:transferase activity	-	IPR006740 (PFAM); PTHR10811 (PANTHER); PTHR10811:SF13 (PANTHER); NON_CYTOPLASMIC_DOMAIN (PHOBIUS); TRANSMEMBRANE (PHOBIUS); CYTOPLASMIC_DOMAIN (PHOBIUS); TMhelix (TMHMM)
KEH22970	transcription factor-like protein	1155	20	0	0.6595	2	F:zinc ion binding; F:SUMO transferase activity	-	IPR013083 (G3DSA:3.30.40.GENE3D); IPR004181 (PFAM); PTHR10782 (PANTHER); IPR027229 (PTHR10782:PANTHER); IPR004181 (PROSITE_PROFILES)
[truncated: 1,621 more rows]
